# Supplementary material for: Pan-cancer analysis of ADAMs: A promising biomarker for prognosis and response to chemotherapy and immunotherapy
Source: Front Genet. 2023 Apr 4;14:1105900. doi: 10.3389/fgene.2023.1105900 (PMC10110990; doi:10.3389/fgene.2023.1105900)
Supplement: Supplementary file 1 [file Presentation1.zip]

Archive with 11 entries (11 files):
- Image 1.TIF
- Image 2.TIF
- Suppl. Table 1.XLSX
- Suppl. Table 2.XLSX
- Suppl. Table 3.XLSX
- Suppl. Table 4.XLS
- Suppl. Table 5.XLSX
- Suppl. Table 6.XLSX
- Suppl. Table 7.XLSX
- Suppl. Table 8.XLSX
- Supplementary File Captions.DOCX
