# Supplementary material for: Pan-cancer analysis of ADAMs: A promising biomarker for prognosis and response to chemotherapy and immunotherapy
Source: Front Genet. 2023 Apr 4;14:1105900. doi: 10.3389/fgene.2023.1105900 (PMC10110990; doi:10.3389/fgene.2023.1105900)
Supplement: Supplementary file 1 [file Presentation1.zip › Suppl. Table 2.XLSX]

## Sheet: Sheet1
ID	ADAM2	ADAM7	ADAM8	ADAM9	ADAM10	ADAM11	ADAM12	ADAM15	ADAM17	ADAM18	ADAM19	ADAM20	ADAM21	ADAM22	ADAM23	ADAM28	ADAM29	ADAM30	ADAM32	ADAM33	Type	CancerType
TCGA-OR-A5JP-01A	0	0.0192906	1.6478	6.11728	3.98244	0.602831	4.00502	4.83966	3.11984	0	3.32421	0.0905442	0.0323878	2.44025	3.88535	0.594374	0	0	0.949542	0.467509	Tumor	ACC
TCGA-OR-A5JG-01A	0	0	1.36846	4.58169	3.0092	1.19076	0.31037	3.05972	2.5027	0	0.608321	0.114513	0.584468	1.94431	2.06432	0.524343	0	0.0278353	0.278151	0.0832006	Tumor	ACC
TCGA-OR-A5LG-01A	0	0	1.44253	3.06835	3.73451	0.130241	0.0290124	5.28692	1.79166	0	0.716733	0.123766	0.380081	4.13508	5.01217	0.37241	0	0	0.175836	1.04564	Tumor	ACC
TCGA-OR-A5JR-01A	0	0	1.24127	5.20716	3.3521	0.296101	0.170237	3.77943	2.39122	0	1.29222	0.025274	0.770775	3.23297	3.23629	0.670505	0	0	0.210855	0	Tumor	ACC
TCGA-OR-A5KU-01A	0.0404556	0.0263444	1.98384	4.06307	3.26988	1.06428	0.538488	3.51281	2.00327	0.0610114	2.97312	0.0420248	0.128615	4.1335	3.40575	0.245532	0	0	1.13808	0.327565	Tumor	ACC
TCGA-OR-A5LS-01A	0.0782894	0	3.04189	4.39076	3.77029	2.24878	0.771028	3.5609	2.74604	0.030232	1.45697	0.266469	0.38376	3.26382	2.08474	0.0247795	0	0	1.69685	0.748733	Tumor	ACC
TCGA-OR-A5L9-01A	0	0	0.335121	1.06824	0.935246	0.120808	0.0479622	2.3825	0.259755	0	0.428797	0	0.0445328	0.0388888	3.24398	0.214618	0.0200405	0	0.147762	0.228226	Tumor	ACC
TCGA-OR-A5JQ-01A	0	0	1.81756	4.85329	3.47366	0.382953	0.905303	4.29907	2.57897	0	2.27967	0.115941	0.453732	3.23584	1.5901	1.18627	0.0112847	0	0.376366	0.273185	Tumor	ACC
TCGA-OR-A5K4-01A	0.13241	0.0296476	1.2167	5.50608	3.98669	0.573217	0.238007	3.55215	2.82142	0.0346869	0.939775	0.0472622	1.03602	2.24218	5.64	1.36887	0.0223681	0	0.435258	0	Tumor	ACC
TCGA-OR-A5JL-01A	0.216866	0.0188318	1.89178	4.14289	4.23908	0.567138	0.131695	3.49214	2.69631	0	0.529512	0.300781	0.288771	1.81376	2.47722	0.422385	0.0141949	0	0.496208	0.190737	Tumor	ACC
TCGA-OR-A5LC-01A	0	0.180962	2.68777	4.13668	3.62328	1.70522	1.18098	5.13274	2.61542	0	2.1446	0.0435144	0.045722	1.95476	2.42903	0.16219	0	0	0.494688	0.955239	Tumor	ACC
TCGA-OR-A5K2-01A	0	0	2.30435	4.12015	3.46601	0.949708	0.998422	3.49612	1.94537	0.0393594	2.16603	0	0.213132	1.58234	2.93972	0.320647	0	0	0.452745	0.347098	Tumor	ACC
TCGA-P6-A5OG-01A	0	0	4.0803	6.48196	4.2279	0.549629	4.10028	6.56292	3.51755	0	4.79933	0.0297365	0.336613	1.70562	2.50989	0.809987	0	0	0.293977	0.494744	Tumor	ACC
TCGA-OR-A5JW-01A	0	0	2.58242	4.85355	4.387	0.606496	1.10757	2.56178	2.9972	0	2.0598	0.139262	0.731793	3.61275	2.80722	0.837992	0.0136549	0	1.05077	0.0549751	Tumor	ACC
TCGA-OR-A5KO-01A	0	0	2.56527	5.85304	3.5554	0.680996	1.13942	4.76277	2.81934	0	3.15942	0.233606	0.178901	2.12617	3.46815	0.163609	0	0	1.18379	0.338747	Tumor	ACC
TCGA-OR-A5J8-01A	0	0.0382942	2.04111	5.53867	4.18314	1.52143	5.15251	5.42923	4.64278	0	3.79597	0.147776	2.3649	2.96365	2.0219	1.90068	0.0289129	0.0290626	0.132311	4.9461	Tumor	ACC
TCGA-PA-A5YG-01A	0	0	1.30694	4.77239	2.86652	0.209545	0.505605	4.7689	2.38871	0	1.00476	0.0191172	0.520879	3.85427	2.66756	1.1005	0.044455	0	0.12312	0.0273975	Tumor	ACC
TCGA-OR-A5KV-01A	0.0826082	0	4.61929	4.40256	3.36014	2.71433	0.63747	5.0226	3.12114	0	1.49301	0.19272	0.254861	1.76144	0.819094	0.150358	0	0	0.811992	3.11254	Tumor	ACC
TCGA-OR-A5L4-01A	0	0	0.406126	4.15078	3.27938	0.0987253	0.571969	4.07341	2.46686	0	0.682729	0.0681202	0.172622	0.180063	3.32457	0.497611	0	0	0.351424	0.910906	Tumor	ACC
TCGA-OR-A5KX-01A	0	0	3.38726	4.528	3.92422	2.90885	2.09246	2.8144	2.28987	0.0661627	1.14508	0.118532	0.664738	2.46525	4.65214	0.400463	0	0	0.851372	0.167451	Tumor	ACC
TCGA-OR-A5L8-01A	0	0	1.81234	4.53178	4.2409	1.41209	0.885127	4.0643	3.40628	0	4.14521	0.204964	0.812922	4.19915	1.13495	0.117349	0	0	1.86389	1.42338	Tumor	ACC
TCGA-OR-A5JO-01A	0	0	2.89107	5.78907	4.13603	0.457611	0.481172	6.18603	3.31533	0.0507545	2.75322	0.0349212	0.471401	0.836651	1.93592	1.31419	0.0164902	0	0.201629	0.175197	Tumor	ACC
TCGA-OR-A5JA-01A	0.991018	0	2.77938	4.10152	3.67262	0.820067	0.691534	2.98954	2.82128	0	0.774788	0.0975913	0.166914	0.441603	2.94905	0.518351	0.0618212	0	0.200769	0.138274	Tumor	ACC
TCGA-OR-A5LO-01A	0.0260768	0.0828334	2.34461	3.68278	3.76562	2.06627	1.49657	2.48833	2.35896	0	1.24407	0.155417	0.213472	3.11684	3.28984	0.132678	0.025439	0	1.65159	0.661075	Tumor	ACC
TCGA-OR-A5JM-01A	0	0	2.91733	6.87701	4.52297	1.35281	1.43037	3.05262	4.28958	0	1.39226	0.0704474	0.211467	1.5963	1.13623	0.0736166	0	0	0.460469	0.50544	Tumor	ACC
TCGA-OR-A5JV-01A	0.395258	0.0841588	1.55483	5.47915	3.81539	0.570963	1.02704	3.03104	3.28962	0.309607	1.11136	0.0275356	0.551927	2.07674	5.27626	3.07157	0.012985	0	0.330429	0.0132576	Tumor	ACC
TCGA-OR-A5JB-01A	0	0.0194697	6.04662	4.37348	4.65908	0.545668	0.726666	6.73609	3.15707	0	3.72067	0.14921	0.126527	0.383579	0.066854	1.73635	0.0146765	0	0.180676	0.0298146	Tumor	ACC
TCGA-OR-A5LA-01A	0.0384872	0	0.965694	3.40758	2.07914	0.0235613	0.0998878	3.30468	0.557793	0	0.772761	0.0399811	0.453501	1.16516	3.86928	0.752347	0.018897	0	0.10862	0.156308	Tumor	ACC
TCGA-OR-A5JE-01A	0	0.0410434	2.58988	4.38364	3.47118	0.869635	1.08083	3.54708	2.13896	0.0241934	5.19443	0.065277	1.21047	1.59212	2.23177	0.740699	0	0	0.223352	0.166024	Tumor	ACC
TCGA-OR-A5JZ-01A	0	0	1.04874	5.84594	3.99463	0.406117	0.851927	3.90096	2.91881	0	1.78705	0.0912273	0.270136	2.54183	4.97479	2.26735	0	0	0.337298	0.0875252	Tumor	ACC
TCGA-OR-A5KT-01A	0.0606227	0	2.01848	5.57181	3.77366	0.210162	0.772365	5.06089	2.59464	0	2.04378	0.181184	0.0661289	1.98685	3.30351	2.43643	0	0	0.430337	0.25378	Tumor	ACC
TCGA-OR-A5KZ-01A	0	0	1.67403	5.85331	4.53352	1.00456	2.34876	5.6982	4.35269	0.0800351	2.57785	0.055241	0.537534	1.55613	3.93763	0.356147	0.0261824	0	1.08323	2.05019	Tumor	ACC
TCGA-OR-A5LJ-01A	0	0	2.64925	3.23833	3.27315	1.87499	2.46074	3.88744	2.92166	0	2.46019	0.167436	0.310714	1.0618	0.289151	0.643625	0	0.0237285	0.555466	1.25683	Tumor	ACC
TCGA-OR-A5LB-01A	0	0	1.56251	4.53851	4.6345	2.25881	0.606256	3.26051	2.97779	0	0.566864	0.0691997	0.331517	2.86985	4.17447	0.435597	0	0	1.49493	0.160532	Tumor	ACC
TCGA-OR-A5LT-01A	0	0	1.36721	3.41235	3.07094	0.847476	0.730897	3.47329	1.83727	0.0279266	2.65725	0.0751868	0.988746	2.63443	1.00933	0.373866	0	0	0.897975	0.0183707	Tumor	ACC
TCGA-OR-A5LD-01A	0	0	2.77158	1.61145	1.95737	1.21461	0.927244	2.2063	0.986684	0	0.558258	0.104519	0	1.23526	3.4081	0.0633867	0	0	0.408782	0.0840564	Tumor	ACC
TCGA-OR-A5J2-01A	0.0254571	0.0329073	1.76172	5.07367	4.53715	0.64503	0.731934	4.58629	4.14324	0	2.40312	0.103009	1.47017	1.10357	0.358276	0.255278	0	0	0.410914	0.340202	Tumor	ACC
TCGA-PK-A5HB-01A	0	0	2.27389	6.28701	4.77611	1.45543	3.78214	3.94265	4.62368	0	2.03843	0.0336518	1.77904	0.988481	2.27866	0.268511	0	0	0.251507	0.22601	Tumor	ACC
TCGA-OR-A5JS-01A	0	0.0191694	1.92505	5.13189	4.38349	1.04862	0.728407	4.83406	3.53788	0	2.84713	0.22852	0.0944789	1.73763	2.83125	0.036539	0	0.0289053	1.23952	0.294106	Tumor	ACC
TCGA-OR-A5K6-01A	0	0	2.23687	4.09553	3.89204	0.879052	0.385095	4.1186	2.79441	0	2.24334	0.0586784	0.258734	2.72289	2.54884	0.532741	0	0	0.0731101	0.0284101	Tumor	ACC
TCGA-OR-A5JY-01A	0.0291452	0.0376606	3.06898	5.51563	5.59627	1.78592	0.922855	3.07218	4.24611	0.0221887	1.29988	0.0889984	0.0934401	3.84538	1.30334	0.603941	0.0142866	0	0.168577	0.0290265	Tumor	ACC
TCGA-OR-A5JT-01A	0	0.0182539	1.25414	5.69161	3.42645	0.416918	0.514405	4.7879	2.7277	0	1.00553	0.0291672	0.620013	2.61772	3.63603	0.626008	0.0137586	0	0.102835	0.0140472	Tumor	ACC
TCGA-PK-A5H8-01A	0.170391	0	2.11671	4.69646	3.40416	0.93823	0.543986	3.37895	2.37987	0	0.360229	0.273188	0.604687	0.702142	3.94331	0.992201	0	0	1.84934	0.0530477	Tumor	ACC
TCGA-OR-A5JX-01A	0.0510091	0.0657686	1.87945	3.31076	2.60392	1.5503	0.232606	4.43583	1.7812	0	3.20112	0.0787581	0.10925	3.10393	1.64754	0.417288	0.0251005	0	1.36859	0.0632289	Tumor	ACC
TCGA-OR-A5LK-01A	1.08362	0	1.03007	2.19625	1.9937	0.158381	0.207105	3.44469	1.44688	0	0.978115	0	0.420486	0.843177	2.59518	1.56231	0.0166591	0	0.0679383	0.0170083	Tumor	ACC
TCGA-P6-A5OF-01A	0	0.018582	2.68312	7.34167	3.70104	1.17306	1.78246	4.48743	3.11831	0	1.6061	0.16961	0.385262	3.02522	3.86105	0.783179	0	0	1.42735	0.804966	Tumor	ACC
TCGA-OR-A5JI-01A	0	0.0128178	0.941607	3.72557	2.18849	0.417369	0.227021	3.20308	1.20881	0	0.900905	0.0407208	0.202281	2.46446	1.67781	0.442953	0	0	0.247575	0.0864009	Tumor	ACC
TCGA-OR-A5K5-01A	0	0	2.57039	4.9047	4.18102	1.56301	0.521452	3.76798	3.14649	0	2.38485	0.0676374	0.792321	1.20363	1.06106	0.211405	0	0	0.901651	0.186468	Tumor	ACC
TCGA-OR-A5JC-01A	0.0534642	0	2.24138	3.0347	3.2339	1.08857	0.256595	3.70895	1.96943	0	1.09686	0.0280313	0.168368	2.17194	2.29615	0.681698	0	0	1.0344	0.832014	Tumor	ACC
TCGA-OR-A5KW-01A	0.350747	0	1.61288	5.13121	3.69041	0.511448	0.980422	4.68147	2.83322	0	1.34977	0	0.245015	0.824849	3.19393	0.734893	0	0	0.358021	0.250663	Tumor	ACC
TCGA-OR-A5JJ-01A	0	0	2.71442	3.5364	3.23161	1.20899	1.38983	4.12469	2.80163	0	0.646744	0.333247	0.0300088	3.27681	2.59399	0.230521	0.0400298	0	0.875255	0.715101	Tumor	ACC
TCGA-OR-A5JD-01A	0	0	1.2376	3.86664	2.20127	0.301412	0.22479	3.85706	1.75036	0	1.16897	0.0402946	0.308325	1.15688	1.54457	1.24063	0.0284759	0	0.957451	0.0290703	Tumor	ACC
TCGA-OR-A5LM-01A	0.0949102	0	1.58703	3.55737	3.11038	0.659717	0.373513	2.75232	2.0648	0	0.415034	0.0745141	0.152478	1.35989	2.80715	0.361974	0	0	0.747187	0.0480403	Tumor	ACC
TCGA-PK-A5HA-01A	0	0.199579	1.96255	4.0281	2.64523	0.444556	1.39552	3.33596	1.7539	0	1.36703	0.0593468	0.420668	0.318406	3.63373	0.760893	0	0	0.0605292	0.0845492	Tumor	ACC
TCGA-OR-A5JF-01A	0	0.0235577	0.754531	4.07364	2.99176	0.624368	0.365332	3.1705	2.56544	0	0.702642	0.0922262	0.0198916	3.00378	2.55422	0.356354	0.0177643	0	1.33822	0.417099	Tumor	ACC
TCGA-OR-A5LH-01A	0.0246596	0	1.12693	3.57501	3.18785	0.588768	0.0504037	3.31069	1.86951	0	0.447884	0.0755387	0.129888	2.20176	4.20842	0.503598	0.0594046	0	0.733929	0.228588	Tumor	ACC
TCGA-OR-A5K1-01A	0	0	0.794525	4.63213	3.09046	0.254321	0.374881	4.34962	1.99967	0	1.41739	0.042516	0.130074	1.36518	4.37501	0.382883	0	0	0.484904	0.0407627	Tumor	ACC
TCGA-OR-A5LN-01A	0	0	1.0379	2.44087	2.0663	0.107639	0.230598	3.01279	0.919624	0	0.60558	0.0469104	0.143081	0.683283	0.23858	0.973185	0	0	0.180603	0.0226646	Tumor	ACC
TCGA-OR-A5LE-01A	0	0	2.21142	4.66479	5.09884	0.314929	1.15662	3.64756	3.84661	0.591712	3.06843	0.230782	0.285573	2.79946	2.64164	0.142349	0	0	0.254704	0.0928655	Tumor	ACC
TCGA-OR-A5L3-01A	0	0	0.400715	0.967865	1.87566	0.196397	0.0101425	3.0132	0.691016	0	1.04015	0.0870833	0.109044	1.3316	0.270036	0.0318428	0	0	0.0149104	0.31549	Tumor	ACC
TCGA-OU-A5PI-01A	0	0	2.25887	3.10899	3.39013	2.18124	0.601481	3.89785	3.30728	0.0306987	2.66668	0.16057	0.207576	3.77019	3.95087	0.560766	0	0	0.646282	0.645264	Tumor	ACC
TCGA-OR-A5K8-01A	0	0	0.801051	2.87221	1.98658	0.134727	0.483131	3.26229	1.42419	0	0.255731	0	0.144565	1.51609	3.16037	0.188792	0	0	0.279576	0.173834	Tumor	ACC
TCGA-OR-A5K0-01A	0	0	1.88301	4.66306	3.89615	3.06737	1.55901	5.20081	2.81105	0	6.021	0.042442	2.8066	3.34181	4.52531	0.214905	0	0	0.832653	0.612802	Tumor	ACC
TCGA-OR-A5KY-01A	0	0.030738	1.9924	3.96737	3.46314	0.404708	2.30477	4.45538	3.24401	0.0359603	1.42851	0.0963697	0.218398	1.586	2.84536	1.01583	0	0	0.386891	0.54926	Tumor	ACC
TCGA-OR-A5J9-01A	0.0745819	0	1.9642	4.19386	4.26648	2.0018	2.37842	4.67253	3.65128	0	1.68138	0.197929	0.0547199	3.15119	2.65278	0.469459	0.0123891	0	1.86774	0.178994	Tumor	ACC
TCGA-OR-A5J1-01A	0	0	1.69083	3.203	3.61431	0.698217	0.125416	3.92148	2.44299	0	0.287169	0.139048	0.168802	2.75551	2.31994	0.727042	0	0	0.129416	0.185664	Tumor	ACC
TCGA-OR-A5J5-01A	0.0211806	0	2.72043	2.25661	1.88539	2.64411	0.838899	3.70337	1.6845	0	0.836998	0.352407	0.154645	0.984837	3.89829	0.787382	0	0	0.802643	0.974332	Tumor	ACC
TCGA-OR-A5L6-01A	0.0991515	0	1.30454	2.58679	2.26964	0.917019	0.394414	2.74019	1.70412	0	0.460031	0	0.256269	1.0179	2.73309	0.471735	0	0	0.232539	0.0987573	Tumor	ACC
TCGA-OR-A5LP-01A	0	0	1.00932	4.55275	2.72406	0.168373	0.726622	4.27466	2.81923	0	1.06942	0.0201775	0.19925	2.76391	2.76677	1.10948	0	0	0.180474	0.389995	Tumor	ACC
TCGA-OR-A5K9-01A	0.0323507	0	3.37649	6.55733	4.29908	1.20915	3.42599	4.04516	3.74084	0	4.74454	0.0664532	0.290495	3.14686	1.2478	0.397279	0	0	1.19666	0.211743	Tumor	ACC
TCGA-OR-A5J7-01A	0	0	2.95532	5.14821	4.16426	1.03856	2.55693	4.2885	3.64948	0	1.65715	0	1.00646	2.65933	3.09493	0.18577	0	0	0.943664	0.131944	Tumor	ACC
TCGA-PK-A5H9-01A	0	0	2.34344	6.11715	4.72836	0.826106	0.188422	4.94263	4.25383	0	1.48537	0.082786	0.168913	0.50995	0.330086	0.579463	0	0	0.164176	0.787643	Tumor	ACC
TCGA-OR-A5LR-01A	0	0	1.3457	5.24572	3.10975	0.752226	0.272756	3.56873	2.4819	0	1.07158	0.0932119	0.610104	1.4559	5.56715	0.893608	0	0	0.312022	0.173642	Tumor	ACC
TCGA-OR-A5JK-01A	0.0233556	0.131171	1.9324	3.40154	2.55786	0.562763	0.157565	3.90052	1.53153	0	0.833152	0.0481327	0.123251	1.75971	1.95319	1.19078	0	0	1.29506	0.397192	Tumor	ACC
TCGA-OR-A5J6-01A	0.0836567	0	1.81377	5.2244	3.47355	0.381824	0.137074	4.05944	2.7923	0.0216414	0.182782	0	0.542742	0.522036	3.5165	0.222706	0	0	0.563375	0.375484	Tumor	ACC
TCGA-OR-A5LL-01A	0	0	1.01469	5.45987	4.85033	0.218616	0.187158	4.85082	2.67831	0	2.13128	0	1.62857	2.99665	4.86408	0.33436	0	0	0.561627	0.724354	Tumor	ACC
TCGA-OR-A5K3-01A	0	0	0.725763	2.71523	2.15745	0.117597	0.204894	1.74659	1.27668	0	0.0531937	0	0.0614928	1.12828	2.17472	0.506741	0	0	0.201391	0	Tumor	ACC
TCGA-OR-A5J3-01A	0.0599949	0	2.25328	4.24213	3.13078	0.920043	0.931307	4.1701	2.83447	0	2.7562	0.234542	0.12805	1.12301	2.55098	0.592509	0.0585441	0	0.458987	0.131124	Tumor	ACC
TCGA-OR-A5L5-01A	0.0209256	0	1.35268	3.58448	2.74227	0.420206	0.32154	4.05872	2.18027	0	1.09788	0.021743	0.252919	1.94466	2.38692	0.90066	0	0	0.451683	0.335601	Tumor	ACC
TCGA-FD-A3SS-01A	0.106331	0	5.12001	5.91658	5.37868	2.50509	2.68806	7.81658	4.43275	0.0972178	1.9141	0.289945	0.69475	0.310839	0.542783	1.16067	0.0734363	0	0.601849	1.65796	Tumor	BLCA
TCGA-FD-A43S-01A	0.030683	0.019957	5.2562	4.46309	4.20793	0.76029	3.00308	6.50398	1.75079	0	3.75041	0.0318773	0.129577	1.37973	1.27492	3.58076	0.0150445	0	0.424322	4.45595	Tumor	BLCA
TCGA-UY-A78K-01A	0	0	6.18783	4.33111	5.10756	0.965626	3.20664	7.07541	3.6065	0	3.39776	0.0886309	0.262889	2.24211	1.94828	3.06254	0.0422641	0	0.137389	0.879573	Tumor	BLCA
TCGA-DK-A2HX-01A	0	0	6.70454	7.4772	6.10542	0.428688	5.24253	7.17267	4.47722	0	4.54532	0.156126	0.379017	1.74706	2.46222	1.26683	0	0	0.598529	4.17152	Tumor	BLCA
TCGA-DK-A1A3-01A	0	0	3.59693	6.55233	5.98297	0.73431	3.60675	6.38287	4.7794	0	2.3502	0.0383865	0.865744	2.29412	1.38296	1.64513	0.339919	0	0.0942799	1.75021	Tumor	BLCA
TCGA-GC-A6I3-01A	0.110046	0	4.37057	2.84259	4.5121	2.51057	2.09927	7.28019	1.77911	0	2.19427	0.114209	0.397951	0.731728	0.563776	1.29925	0.0184695	0.10797	0.23359	1.62845	Tumor	BLCA
TCGA-XF-AAMJ-01A	0	0.0300186	4.3879	5.59798	4.86033	0.396339	6.00831	6.15072	4.15283	0	5.39898	0	0.0988544	1.54408	2.13453	1.01297	0	0	0.178085	4.1915	Tumor	BLCA
TCGA-GC-A6I1-01A	0	0	6.03376	5.14926	3.94898	0.20238	1.7266	7.76505	4.89249	0	3.84695	0.03661	0.518442	0.0582742	0.209918	1.6871	0.017293	0	0.147018	0.274196	Tumor	BLCA
TCGA-ZF-A9RL-01A	0	0	3.66068	4.25166	5.64339	1.30158	0.581209	5.1999	4.19549	0.0289921	0.617444	0.222406	0.302982	0.844464	0.354024	1.1182	0	0	0.138153	0.38527	Tumor	BLCA
TCGA-DK-A3IL-01A	0.216387	0	5.69246	3.56956	4.83642	0.479441	2.4726	5.51248	3.28419	0	2.72546	0.0786958	0.0280752	1.19728	1.16121	1.3584	0	0	0.122216	2.23741	Tumor	BLCA
TCGA-E7-A6MF-01A	0	0	5.02	6.53459	5.06748	1.01305	0.58571	6.23588	4.64125	0	1.1082	0.1951	0.449367	1.97801	1.34368	5.10852	0	0	0.569048	0.516133	Tumor	BLCA
TCGA-BT-A20R-01A	0	0	4.05327	6.15663	5.81322	0.650047	5.60569	6.12942	4.98998	0	2.4807	0.0905319	1.16897	1.61005	1.56294	1.00938	0.0145393	0	0.209378	2.43728	Tumor	BLCA
TCGA-H4-A2HQ-01A	0.411225	0	3.96491	5.31578	6.84228	1.4546	2.0218	5.389	6.26277	0.0298047	1.69074	0.118624	0.0426984	1.40563	2.76173	0.890517	0	0	0.131447	3.4383	Tumor	BLCA
TCGA-GV-A3QH-01A	0.0235153	0	6.32117	4.96498	5.31161	2.95892	0.877822	6.3443	5.42394	0.0530304	1.46781	0.206292	0.621813	1.03475	0.758242	0.773673	0.0342741	0	0.685603	1.49394	Tumor	BLCA
TCGA-4Z-AA82-01A	0.0371387	0	5.25771	6.76735	5.11069	0.432302	5.3307	6.39708	5.68823	0	6.18762	0.112779	0.11836	0.563795	3.89359	2.14625	0	0	1.56238	1.33297	Tumor	BLCA
TCGA-E7-A4XJ-01A	0	0	5.28939	4.64003	4.38701	2.62278	1.18846	6.04832	2.79637	0	2.21866	0.500438	0.0721686	0.720932	0.327468	0.29396	0	0	0.166294	1.26438	Tumor	BLCA
TCGA-XF-A8HE-01A	0.238825	0.0208863	4.47861	5.92205	4.98832	0.286033	3.78552	7.68259	4.8978	0	3.43875	0.12903	0.87675	0.234925	0.961147	3.74666	0.0157463	0	0.159832	1.09962	Tumor	BLCA
TCGA-XF-A9T0-01A	0	0	4.68515	4.18825	5.96299	3.17205	4.00502	5.31487	4.47372	0	3.45503	0.238715	0.28777	0.946822	0.606137	0.831773	0	0	0.477409	1.89357	Tumor	BLCA
TCGA-FD-A5BT-01A	0	0	4.84684	4.14033	3.6446	0.468775	4.41012	5.8757	1.40044	0.213622	3.2671	0.0388592	0.264186	0.248116	1.6934	2.04738	0	0	0.269184	2.05388	Tumor	BLCA
TCGA-FD-A3SN-01A	0.474873	0	6.51539	6.41283	5.02793	0.276216	3.0317	7.0011	5.09792	0.0466914	6.08433	0.0635238	0.412887	1.41729	0.338599	0.530084	0	0	0.170266	1.33982	Tumor	BLCA
TCGA-G2-AA3C-01A	0	0	2.44438	4.97004	3.68272	0.158711	4.12526	6.81499	2.35008	0	3.83895	0	0.20046	0.0186223	0.318258	0.492381	0.0190649	0	0.479726	3.68458	Tumor	BLCA
TCGA-HQ-A2OE-01A	0	0	2.87875	6.29733	5.63456	1.14157	0.80468	5.59831	5.90391	0.0300366	1.74424	0.0609968	0.762408	1.9135	0.549618	0.57997	0	0	0.759599	0.40506	Tumor	BLCA
TCGA-BL-A3JM-01A	0	0	1.97612	5.91651	5.69627	1.20888	3.27019	5.57054	4.53143	0	3.47145	0.171668	0.948682	1.91654	2.00623	1.26474	0	0	0.418523	0.456147	Tumor	BLCA
TCGA-XF-AAN3-01A	0	0	6.4171	6.47773	5.87464	0.660471	4.52458	6.65858	5.32354	0	3.769	0.150684	0.211471	0.88812	4.1417	3.45601	0.0134867	0	0.170352	2.72679	Tumor	BLCA
TCGA-FD-A3SR-01A	0	0.0259619	6.39503	8.00918	6.33768	1.26267	4.94775	8.5894	5.59547	0.0303813	3.35694	0	0.769261	4.10227	1.75848	2.50898	0.927445	0.0391011	0.341935	3.25812	Tumor	BLCA
TCGA-4Z-AA89-01A	0	0	5.41273	5.64308	6.41279	0.851566	0.427553	6.05185	4.29966	0	0.757476	0.209156	0.373281	1.23337	0.804892	3.50964	0	0	0.231011	0.143577	Tumor	BLCA
TCGA-G2-A2EO-01A	0	0	3.92972	4.81584	5.56037	2.43337	4.54972	6.29599	2.90643	0	3.73521	0.0691475	0	1.96429	0.940328	1.83516	0	0.0330267	0.167308	1.6671	Tumor	BLCA
TCGA-ZF-AA5H-01A	0.371326	0	7.9283	7.99134	4.98722	0.198146	3.99747	7.97267	4.41081	0.194407	5.87946	0.123975	0.0794501	0.633194	3.16734	1.47557	0.035992	0	0.62701	1.0942	Tumor	BLCA
TCGA-BT-A20V-01A	0.0529071	0	6.78179	7.81423	4.84356	1.3358	0.702475	6.51149	5.70002	0	4.13339	0	0.0577265	1.45598	6.05055	3.95469	0	0	1.10834	0.355012	Tumor	BLCA
TCGA-GC-A3WC-01A	0.0341136	0.0221975	3.53255	5.0599	4.25645	0.608431	2.86139	7.08933	5.53942	0	3.92442	0.533709	0.0372431	0.943412	5.5641	2.8193	0	0	0.151506	2.6143	Tumor	BLCA
TCGA-GV-A3JV-01A	0	0.0323753	5.20415	6.66298	6.35015	0.266188	3.37279	5.92015	3.80807	0	5.18504	0.149522	0.10642	0.884801	1.42199	1.48296	0	0	0.241632	1.15669	Tumor	BLCA
TCGA-YF-AA3M-01A	0.0557432	0	5.03433	6.37666	5.04226	0.934847	2.77849	6.62603	4.47357	0	3.86417	0.113553	0.472485	0.947655	0.192299	1.63459	0.027453	0	0.227629	1.01438	Tumor	BLCA
TCGA-FD-A3B5-01A	0.382426	0.0156791	4.58109	5.8949	5.8333	1.10448	3.89879	6.90537	5.69333	0.106807	3.49431	0.144254	0.309862	0.259141	1.82706	0.210588	0	0.0698375	0.505322	0.912006	Tumor	BLCA
TCGA-BT-A20Q-11A	0	0	0.927686	6.20316	3.32335	1.63673	1.01476	5.21259	2.90715	0	5.50445	0.0605462	0.124513	0.796187	1.7841	0.508694	0	0	0.415712	5.78739	Normal	BLCA
TCGA-CF-A47V-01A	0	0	7.18089	4.29231	5.03421	0.671561	1.53389	5.63658	3.23479	0	1.23262	0.4437	0.0511099	0.268185	0.548698	2.21059	0	0	0.0803292	0.570154	Tumor	BLCA
TCGA-GU-A42P-01A	0.11431	0	4.77554	4.05006	6.21065	1.89989	2.16158	5.7318	4.61908	0.0179574	1.20143	0.497098	1.10671	0.963754	0.282584	0.458381	0.0456792	0	0.24613	0.609335	Tumor	BLCA
TCGA-BT-A20T-01A	0	0	5.90295	4.72122	6.48568	1.06757	4.28247	5.49749	4.26178	0	4.20888	0	0	1.51156	1.35789	1.94524	0.0251006	0.0500278	0.672035	1.54474	Tumor	BLCA
TCGA-GC-A3BM-11A	0	0	4.48761	5.53305	5.23917	1.1705	2.07391	5.06815	4.01199	0	3.33432	0.142919	0.149915	2.06942	1.45691	4.27128	0	0	0.283733	4.56075	Normal	BLCA
TCGA-XF-AAN0-01A	0	0	4.46628	5.52994	5.33797	0.589437	2.33267	6.61227	4.50259	0	2.21581	0.0453012	0.202816	1.55063	0.656482	1.90899	0	0.0636893	0.208318	2.24382	Tumor	BLCA
TCGA-E7-A7DV-01A	0.0495784	0	6.54465	7.04248	5.29672	0.132007	4.15135	7.55017	3.94223	0	3.01427	0	0.106245	0.115376	0.231427	1.39761	0.0243903	0	0.265727	0.572851	Tumor	BLCA
TCGA-GV-A40E-01A	0.0303139	0	6.40035	6.4766	5.71359	1.26102	2.89605	6.79395	4.09293	0	3.91956	0.0623152	1.1267	0.191039	2.33196	2.63951	0	0	0.358971	2.6668	Tumor	BLCA
TCGA-FJ-A3Z9-01A	0	0	5.59467	5.11632	5.82096	0.76463	1.12898	4.90496	3.93063	0.0525409	0.913736	0.326296	0.0750181	0.361683	0.300993	0.286866	0.0339557	0	0.25179	0.523779	Tumor	BLCA
TCGA-XF-A9ST-01A	0.0410353	0	7.10169	5.56569	4.29317	3.76725	4.10521	7.48601	5.23629	0.0618795	3.80295	0.201555	1.34773	2.31758	0.143296	0.291697	0.0400366	0	0.180805	0.42739	Tumor	BLCA
TCGA-FJ-A3ZF-01A	1.5588	0	4.87551	2.84423	4.18132	3.07892	1.83401	6.12108	4.6962	0.0543482	3.66981	0.126894	1.34088	1.10201	0.381852	0.244295	0	0	0.182989	0.758877	Tumor	BLCA
TCGA-K4-A3WV-11A	0.104913	0	4.34336	5.07065	5.16314	1.72111	0.973074	5.05334	3.69731	0	2.0556	0.242364	0.114286	2.11405	0.959144	3.58753	0	0	0.327141	3.52409	Normal	BLCA
TCGA-YC-A89H-01A	0	0	3.09889	5.40359	6.14008	1.733	2.96066	6.4097	3.60502	0	3.12865	0.0949076	0.280369	1.21676	0.351914	0.67462	2.05974	0	0.21124	0.751985	Tumor	BLCA
TCGA-CF-A9FM-01A	0	0	6.52454	6.40926	6.06668	0.285834	0.731595	5.61297	4.20922	0	1.66953	0	0.0847384	1.02015	2.59897	5.13689	0	0.0386246	0.243799	0.427097	Tumor	BLCA
TCGA-DK-A1AD-01A	0.0818103	0	2.43922	4.85521	6.4852	0.556614	2.9335	6.07958	4.40513	0.180066	1.85741	0.16515	0.233102	1.72678	0.95879	0.44627	0.0102258	0.0204855	1.72028	1.40925	Tumor	BLCA
TCGA-G2-A2EK-01A	0.0204756	0	5.41254	4.81597	6.6402	0.412288	0.851487	6.50133	4.31836	0	2.37366	0.19983	0.12926	1.0559	0.643961	0.943833	0.0199738	0	0.0236622	1.89211	Tumor	BLCA
TCGA-E5-A2PC-01A	1.95997	0	4.02314	6.37502	5.91174	0.337577	0.966784	7.40961	6.36568	0	1.39054	0.231632	0.064586	0.145886	0.2882	0.506697	0.00979101	0	0.216052	0.0685647	Tumor	BLCA
TCGA-C4-A0F1-01A	0	0.0352982	4.87023	5.60599	4.41076	0.0166948	3.4461	6.4083	4.90874	0.0207898	5.85699	0.187825	0.586211	0.190405	1.86624	2.33095	0.116204	0	0.483348	0.340802	Tumor	BLCA
TCGA-FD-A43N-01A	1.15935	0	6.17744	4.68894	5.43976	1.28593	3.66536	5.95139	4.305	0	2.94685	0.108595	0.0918908	1.03789	0.58192	0.962521	0	0	0.148967	2.01748	Tumor	BLCA
TCGA-BL-A13J-01A	0.109824	0	5.85737	7.14861	7.96304	1.35051	5.11492	6.77136	6.15948	0.0228661	4.17993	1.41685	0.54284	1.49079	1.55651	1.28547	0.0731485	0	0.351889	2.29308	Tumor	BLCA
TCGA-FD-A3SO-01A	0	0	6.67916	4.99311	5.44734	0.180105	5.42113	7.90431	5.16575	0	5.41442	0.105197	0.483053	0.279465	1.49666	1.55426	0	0	0.125932	0.703223	Tumor	BLCA
TCGA-XF-A8HD-01A	0.0257046	0	6.88155	7.53284	5.36357	0.9814	2.7405	5.87946	4.36799	0	6.26771	0.128849	0.537929	0.646232	0.940382	0.963028	0.0859221	0	0.351138	0.73327	Tumor	BLCA
TCGA-BT-A20X-01A	0.0905371	0	2.6786	5.79444	3.90486	0.373875	3.04292	6.75923	5.19414	0	2.55689	0.506624	0.277813	0.187525	0.78678	1.45969	0.0337762	0	0.414133	0.739147	Tumor	BLCA
TCGA-ZF-AA52-01A	0	0	7.16293	5.72929	4.60387	0.515082	4.41078	7.11232	2.92224	0	3.57937	0.0400706	0.406834	0.768387	1.64762	0.951903	0	0.0378281	0.42744	3.86933	Tumor	BLCA
TCGA-DK-AA76-01A	0.420089	0	4.46085	4.69644	6.21369	0.49744	1.35156	5.86219	5.49632	0.118453	1.04414	0.159764	0.772355	1.79985	0.967737	1.29431	0.0390997	0	0.277172	0.418589	Tumor	BLCA
TCGA-GV-A3JW-01A	1.78066	0	5.46497	6.10699	6.10878	2.2283	1.41531	7.4184	6.68404	0.244881	1.46797	0.184371	0.193265	0.788516	0.987932	1.93476	0.0390149	0	1.19521	3.14207	Tumor	BLCA
TCGA-FD-A3N6-01A	0	0	3.08365	5.07152	4.33072	0.658743	2.63755	6.80246	5.22043	0	2.47006	0.511674	0.193137	0.228558	3.14922	0.428784	0.0228707	0	0.111772	0.879919	Tumor	BLCA
TCGA-BT-A2LA-11A	0	0	4.21159	4.45868	5.19755	0.298988	1.05912	4.94428	2.76581	0.0187102	1.69995	0.146893	0.248346	1.73503	0.861139	3.53657	0.0120417	0	0.11704	2.38384	Normal	BLCA
TCGA-CU-A5W6-01A	2.65226	0	5.35152	4.30199	6.67331	1.20381	2.06938	6.3102	4.42517	0	1.42152	0.0627995	0.91754	0.56968	0.771354	1.78528	0.029806	0	0.333416	1.24132	Tumor	BLCA
TCGA-DK-A2I4-01A	0.0256437	0	7.13753	6.66591	6.58959	0.297909	4.56546	6.91496	5.17942	0	5.91473	0.176932	0.414899	0.808702	1.42198	2.79705	0.0125624	0	0.259548	1.65224	Tumor	BLCA
TCGA-DK-AA6M-01A	0	0	4.15698	4.76027	4.71381	0.604239	1.86684	6.95059	2.85517	0	4.92288	0.0989846	0.153183	0.884506	0.487366	2.19101	0	0	0.341189	1.27024	Tumor	BLCA
TCGA-4Z-AA7Y-01A	0	0.262271	5.83095	6.70426	5.60841	0.117919	2.51438	6.34234	5.12209	0	1.35664	0	0.126583	0.781843	0.554042	4.0192	0	0	0.246174	0.134207	Tumor	BLCA
TCGA-DK-A3WY-01A	0.0344766	0	5.62434	4.3318	4.46581	0.733625	3.86393	6.24054	4.15898	0	6.06174	0.0707659	0.307888	2.51086	1.96333	4.30239	0.050164	0.0338096	0.315944	2.69856	Tumor	BLCA
TCGA-E7-A3X6-01A	1.73021	0	6.16836	6.37378	7.20212	0.302143	3.17452	7.55142	5.56734	0	2.82108	0.356885	0.13537	0.241466	0.471826	1.37899	0.0157453	0	0.108491	0.751467	Tumor	BLCA
TCGA-K4-A3WV-01A	7.21771	0	2.88222	9.13684	4.96616	2.06254	2.72972	4.78347	6.03953	0.212242	2.80735	0.31499	1.0589	0.184798	2.90738	1.96387	0	0	1.51396	1.41282	Tumor	BLCA
TCGA-DK-A3IQ-01A	0.0672011	0	5.60494	6.63288	5.71208	1.28536	7.41345	5.31908	4.11972	0	5.89976	0.230763	0.273161	2.45104	3.24949	1.01585	0.0331625	0	0.492452	4.85822	Tumor	BLCA
TCGA-ZF-AA56-01A	0.0349299	0	4.81514	6.89817	5.73339	0.343297	3.00847	6.77661	5.93572	0	4.17538	0.0716845	0.0752845	1.06039	4.99653	3.15177	0.0171396	0	0.136498	1.35038	Tumor	BLCA
TCGA-CU-A3QU-01A	0	0.017294	3.13816	6.25159	5.67024	0.833526	1.83211	7.63284	4.26042	0	0.642836	0.0276389	0.0575252	3.03667	0.540682	1.42663	0	0	0.147504	0.0780642	Tumor	BLCA
TCGA-FD-A6TI-01A	1.26802	0	4.77217	6.59684	5.27757	0.519593	1.20986	5.56468	3.77769	0	1.19514	0	0.0714083	0.939337	0.410423	2.12294	0	0	0.264742	1.99916	Tumor	BLCA
TCGA-XF-A9T3-01A	0.87396	0	6.31243	6.65321	4.4196	0.84551	4.12988	7.58256	4.1566	0.0637402	5.84649	0	0.0908597	1.30627	1.09097	1.3412	0	0	0.583879	3.62563	Tumor	BLCA
TCGA-FD-A3B3-01A	0.086678	0	4.59696	5.71716	4.79033	0.166796	5.04418	5.98116	4.91986	0.016863	4.98768	0.215241	0.0944744	0.778352	0.835453	2.0714	0	0	0.237681	2.25847	Tumor	BLCA
TCGA-BT-A20U-11A	0	0.0482909	2.13748	4.23541	3.4426	1.38712	0.826861	6.50277	3.99057	0	2.8813	0.149511	0.0805359	0.536376	4.7875	1.28937	0.0183611	0	0.145808	3.17683	Normal	BLCA
TCGA-YF-AA3L-01A	0	0	5.57714	4.68941	5.27156	0.616609	0.750009	6.50924	1.34718	0	1.05995	0.0612056	0	0.980444	0.593914	2.40438	0	0	0.501882	1.41758	Tumor	BLCA
TCGA-K4-A54R-11A	0	0	5.77529	6.25367	5.19808	0.863286	2.45858	5.40057	4.59564	0	2.61686	0	0.0426467	1.74558	1.62595	3.17933	0	0	0.182656	4.61533	Normal	BLCA
TCGA-SY-A9G0-01A	0	0	5.11924	6.83278	5.47642	1.25848	4.71756	6.24072	4.50133	0	4.98905	0	0.527041	2.42323	2.11989	2.02906	0.069276	0	0.380138	4.83751	Tumor	BLCA
TCGA-ZF-A9R2-01A	1.92345	0.0266731	5.35287	6.60168	6.65102	0.706071	0.457653	6.25566	4.82975	0	0.983512	0.344113	0.394764	1.80009	0.677441	3.84363	0.0201189	0	0.115417	0.331252	Tumor	BLCA
TCGA-GU-AATQ-01A	0.579031	0	2.9522	6.10916	5.07579	0.629319	2.27378	6.72016	4.78917	0	2.09331	0.302535	0	0.435953	2.8182	2.23998	0	0	0.391368	1.45612	Tumor	BLCA
TCGA-FD-A5C1-01A	0.0901004	0	6.6843	6.05136	4.26495	0.408236	4.02262	5.7224	2.9179	0.0912037	4.41326	0	0.0334796	0.18665	1.91077	1.20246	0.0446417	0	0.128551	0.964946	Tumor	BLCA
TCGA-DK-A2I1-01A	0	0	4.61928	5.04793	4.76346	1.28778	4.58058	5.90807	3.41266	0	3.33578	0.0711455	0.360082	0.757926	1.25031	1.42882	0	0	0.264989	1.64671	Tumor	BLCA
TCGA-CF-A5U8-01A	0	0	5.09348	5.29412	6.17363	0.564262	0.238901	5.70478	3.09845	0	0.299237	0.184141	0	0.522747	0.385353	3.2476	0	0	0.250261	0.877375	Tumor	BLCA
TCGA-UY-A9PB-01A	0	0	5.83162	5.15345	4.33291	0.865125	5.11194	5.84389	4.47215	0.0364842	5.2188	0	0.151298	0.729877	1.94026	2.07953	0	0	0.108394	1.48374	Tumor	BLCA
TCGA-DK-A3X1-01A	1.11669	0	4.07526	3.64658	4.9903	0.606407	2.62794	5.36163	3.60206	0.0320542	2.46988	0.127289	0.880183	0.754324	0.326869	0.144941	0	0	0.0604346	0.444551	Tumor	BLCA
TCGA-DK-A1AC-01A	0	0	3.25683	4.26211	6.09444	1.98324	3.59612	7.50668	5.59519	0	3.33318	0.0572634	0.200404	2.7353	1.22076	1.82437	0.0669428	0	0.0635992	0.335572	Tumor	BLCA
TCGA-FD-A62N-01A	0.105649	0	6.00791	4.89202	4.28051	0.747303	4.04094	6.61363	3.32249	0.027486	5.19196	0	0.187004	0.965615	0.94718	3.01875	0.0177089	0	0.197236	1.28549	Tumor	BLCA
TCGA-DK-AA75-01A	0	0	4.50178	2.87849	4.24195	2.9603	1.14726	7.40799	3.15478	0	1.93764	0.411089	0	1.72965	0.806896	0.246271	0	0	0.0146321	0.524816	Tumor	BLCA
TCGA-XF-A9SL-01A	0	0	6.29189	5.4255	4.72974	1.03413	4.10079	6.55498	3.0722	0	4.77225	0.234274	0.662383	1.03585	2.41435	2.27264	0	0	0.308374	5.19037	Tumor	BLCA
TCGA-XF-A9T4-01A	0	0	7.08084	7.56124	6.12805	0.194836	3.85604	6.16561	5.59691	0.018463	8.12996	0.0252078	0.24531	0.434398	4.49813	2.22408	0	0	0.160557	0.455816	Tumor	BLCA
TCGA-XF-AAN2-01A	0	0	5.69163	5.46061	5.74636	0.226443	3.59403	6.87297	5.60728	0	4.30889	0.0585707	0.477285	0.250795	1.16637	1.21731	0	0	0.646132	0.308248	Tumor	BLCA
TCGA-BT-A2LD-01A	0.23455	0	6.52688	7.52759	5.09063	1.71069	1.9433	6.9976	4.88979	0	1.94952	0.210732	0.44183	0.721258	0.531061	0.375985	0.0350574	0	0.479119	1.559	Tumor	BLCA
TCGA-BT-A20N-11A	0	0	1.86308	6.20073	3.67587	1.92443	1.81081	4.98121	3.59238	0	6.06205	0.120026	0.125949	1.06573	1.36018	0.902018	0	0	0.556562	5.45181	Normal	BLCA
TCGA-ZF-A9R1-01A	0.111579	0	6.77591	5.80413	7.44108	2.4174	1.55711	7.0379	4.80145	0	3.47732	0.115798	0.197199	2.05419	3.02546	0.899935	0.0735237	0	0.148649	2.42339	Tumor	BLCA
TCGA-ZF-A9R9-01A	0.0321163	0	5.12124	4.14151	3.84191	1.03958	4.19876	4.10013	2.25918	0	3.51074	0.0978679	0.0692975	2.18717	1.07033	0.747044	0	0	0.10853	2.82737	Tumor	BLCA
TCGA-DK-A6AV-01A	0	0	6.21894	5.11377	6.15477	0.470567	1.78695	6.22447	4.77478	0	2.9564	0.163069	0	0.950243	0.924894	0.661048	0	0	0.159049	0.779582	Tumor	BLCA
TCGA-XF-AAMY-01A	5.03974	0	6.63288	6.46619	5.85708	0.877366	4.77755	5.68578	3.97195	0	4.36791	0.224109	0.122154	1.02147	1.91132	0.92916	0	0	0.664093	1.81395	Tumor	BLCA
TCGA-GU-A763-01A	0	0	4.54767	3.23687	5.16666	2.14634	0.211505	6.18654	1.76026	0.0305791	0.527463	0.0822023	0.12761	0.617292	0.018294	3.19227	0	0	0.243128	0.972393	Tumor	BLCA
TCGA-FD-A3B7-01A	0.0289367	0	7.42026	7.28902	4.71976	0.15192	5.50247	7.14516	5.2932	0	6.14105	0	0.483949	0.572679	1.24787	1.44602	0.0830838	0	0.204582	0.151821	Tumor	BLCA
TCGA-FD-A3NA-01A	0	0	4.30416	7.06711	6.00881	2.9382	4.61611	6.8174	4.82493	0	3.97257	0.0258952	0.720296	1.25457	0.773598	1.40659	0	0	0.22196	1.75223	Tumor	BLCA
TCGA-CF-A47T-01A	0	0	4.56096	3.42625	5.04962	0.59965	0.964113	5.51245	2.09041	0.0424925	1.35519	0.430511	0	0.264848	0.997953	1.25936	0.0409488	0	0.213339	0.745139	Tumor	BLCA
TCGA-CU-A0YN-11A	0	0	0.794764	6.80327	3.8075	1.76022	4.09729	5.4909	3.4973	0	6.07342	0.105893	0.310639	2.00048	1.96988	0.529972	0	0	0.455109	5.46303	Normal	BLCA
TCGA-BT-A0S7-01A	1.11392	0	1.25888	5.90514	6.56503	3.63365	3.07718	6.30183	5.36567	0	2.01154	0.203224	0.638516	1.10593	0.840078	0.469175	0	0	0.787538	0.916681	Tumor	BLCA
TCGA-GC-A3BM-01A	0.0341471	0	3.11621	6.99373	7.35666	1.28929	1.71339	6.90491	4.85185	0	2.06318	0.136947	0.335449	0.869496	0.760016	2.92881	0.0167532	0	0.0683152	0.349712	Tumor	BLCA
TCGA-GD-A3OP-01A	0	0	5.02349	6.02325	5.58348	1.54821	3.54585	6.14863	4.44277	0	2.62841	0.0693815	0.332313	1.60733	1.13343	2.8271	0.0110737	0	0.202646	2.99044	Tumor	BLCA
TCGA-SY-A9G5-01A	0.342866	0	6.99785	6.83713	5.91048	0.610184	5.66737	5.9952	3.35853	0	4.72811	0.128219	0.0462509	0.295308	1.16395	1.2052	0	0	0.71949	2.68869	Tumor	BLCA
TCGA-KQ-A41S-01A	0	0	6.60497	6.62544	5.50052	0.46296	4.46644	6.54515	3.91967	0.0211175	1.69934	0.05708	2.13588	2.78163	1.85501	3.36718	0	0	0.217658	4.17189	Tumor	BLCA
TCGA-4Z-AA7M-01A	0	0	4.42643	4.53364	6.15531	2.04201	2.88642	6.01555	5.17727	0	1.897	0.271366	1.54965	2.63907	0.31558	0.613723	0	0	0.480159	0.983538	Tumor	BLCA
TCGA-FD-A3SJ-01A	0	0	5.99836	4.96084	5.89354	2.94263	2.918	7.68694	4.60661	0	3.94621	0.175243	0.346671	1.23953	1.18394	1.06389	0.0745382	0	0.517313	3.4058	Tumor	BLCA
TCGA-E7-A677-01A	0	0	5.34251	6.52191	5.9591	0.628723	4.20177	5.1528	4.95391	0.0517056	4.06762	0.45017	0.295776	1.44361	0.968219	5.04901	0	0	0.903673	0.602508	Tumor	BLCA
TCGA-UY-A8OD-01A	0	0	3.89746	5.80057	5.00214	0.839791	3.60502	5.32979	2.97055	0	4.06422	0.151185	0.0972136	2.05275	2.33058	3.22162	0	0	0.373113	3.70681	Tumor	BLCA
TCGA-DK-AA6L-01A	0	0	6.60381	3.94208	5.7731	1.18156	2.49074	7.58397	4.94474	0	3.64908	0.0944206	0.050413	2.06775	0.305133	1.53623	0	0.0453043	0.0663358	1.03782	Tumor	BLCA
TCGA-GD-A2C5-01A	1.6612	0	5.28277	6.75845	5.94974	0.396294	3.13072	6.18343	4.6758	0	2.54945	0.30309	0.105197	0.734107	1.13083	0.62564	0	0.0242682	1.03978	1.95517	Tumor	BLCA
TCGA-K4-A4AC-01A	0	0	5.07718	4.62144	4.97052	0.692157	1.61504	5.8977	4.30824	0	3.33134	0.106864	0.216232	0.304365	0.209367	0.80161	0	0	0.638097	1.64345	Tumor	BLCA
TCGA-FD-A62O-01A	0	0	5.84874	6.18561	6.00972	1.45378	2.14672	5.3815	4.69409	0.0508156	3.19131	0.228623	0.805756	0.34458	0.899115	0.387312	0	0	0.104457	1.35125	Tumor	BLCA
TCGA-BT-A2LB-01A	0	0	5.84441	4.64252	5.86693	0.958623	4.08443	6.80327	4.62339	0	4.05778	0.0258668	0.105805	1.40358	0.746092	1.17282	0	0	0.171025	1.64315	Tumor	BLCA
TCGA-FD-A3N5-01A	0	0.0461339	5.4329	5.28904	4.85513	1.45456	2.85492	7.05942	4.67766	0	4.37877	0.0248487	0.150053	0.276155	0.627125	0.142551	0.0800563	0	0.0412526	0.833804	Tumor	BLCA
TCGA-G2-A3VY-01A	0.512023	0	4.06283	5.83796	4.72991	1.99845	0.842445	6.51389	5.56811	0.160486	1.82128	0.138343	0.709259	2.3241	1.38038	0.156149	0	0	0.556302	0.388001	Tumor	BLCA
TCGA-DK-A1AA-01A	0.335077	0	5.23054	6.78055	6.82696	0.261867	2.04589	6.77581	5.42382	0	1.36934	0.183794	0.237059	0.925136	0.716478	4.18575	0	0	0.608424	0.333846	Tumor	BLCA
TCGA-XF-A9SY-01A	0	0	6.15813	6.38982	4.81889	0.864513	4.85478	5.43352	5.10967	0.0738021	6.38062	0.100075	0.154838	0.374322	2.11433	2.10285	0	0	0.124258	1.48885	Tumor	BLCA
TCGA-DK-AA6Q-01A	0	0.0271755	3.62553	5.21068	5.52886	2.02004	1.71856	6.99927	5.04829	0	2.83614	0.126309	0.089691	0.339752	8.01699	1.9597	0.0407103	0	0.0362733	1.22013	Tumor	BLCA
TCGA-G2-A2EL-01A	0	0	0.991878	5.35688	4.69267	0.690545	1.89319	4.06237	3.76777	0.0192477	3.17025	0.174614	0.323382	3.75928	3.66825	0.106903	0.107843	0	0.783405	0.121756	Tumor	BLCA
TCGA-E7-A6ME-01A	0	0	6.18658	4.84977	5.84306	1.14644	1.18868	7.31759	5.17671	0	2.10723	0.0439246	1.24204	2.83898	2.70427	2.36167	0.0207759	0	0.550455	3.42367	Tumor	BLCA
TCGA-HQ-A2OF-01A	0	0	1.74542	6.47958	6.52494	1.6425	0.833637	6.21069	5.04361	0	3.8511	0	0.312424	1.85901	1.98739	0.819349	0	0	0.648819	0.270892	Tumor	BLCA
TCGA-FD-A6TF-01A	0	0	7.1599	5.8359	5.34505	0.776412	3.63365	7.67612	4.27194	0	4.12394	0.0315643	0.128346	1.25619	1.31755	2.05441	0.573172	0	0.498161	3.31539	Tumor	BLCA
TCGA-FD-A3SP-01A	0.195306	0	6.49582	5.99931	5.11165	0.745769	6.62593	5.87881	4.98773	0.0262333	6.44513	0.0706973	0.397121	1.73062	2.05626	2.97599	0.0168992	0	0.223687	2.87347	Tumor	BLCA
TCGA-BT-A20P-01A	0	0.0343567	3.43725	4.59558	5.02655	0.878178	1.46111	5.82846	3.24494	0	1.38557	0.38873	0.449774	1.6318	2.01633	3.22015	0.125233	0	0.46099	0.43495	Tumor	BLCA
TCGA-GV-A40G-01A	0	0	4.23408	4.29844	5.83246	1.77809	1.49604	7.90969	4.09323	0	1.68767	0.121977	0.152284	1.82329	0.924971	0.458866	0	0	0.0487543	0.607977	Tumor	BLCA
TCGA-CF-A47S-01A	0	0	5.51589	4.22512	4.92679	0.301746	0.584865	4.82411	2.46865	0	1.51387	0.139552	0	0.369529	0.415305	3.90717	0	0	0.193938	0.174125	Tumor	BLCA
TCGA-XF-A9T2-01A	0	0	3.18622	5.49293	5.73196	0.559623	2.64206	5.93482	3.58557	0	5.84968	0.46196	0.360055	1.46806	2.19134	2.90273	0	0	0.594662	0.4177	Tumor	BLCA
TCGA-CF-A9FH-01A	0	0	5.72863	4.72764	5.9034	0.609207	0.857384	6.10679	3.7391	0.0301757	0.578432	0.120056	0.0432276	0.644617	0.203004	3.64273	0	0	0.264515	0.11523	Tumor	BLCA
TCGA-ZF-AA4X-01A	0.125244	0	5.1688	5.76864	5.0612	0.934587	0.3109	6.88539	3.97435	0.0246313	1.21202	0.305275	0.168514	2.68033	1.17741	2.5852	0	0	0.274823	0.635248	Tumor	BLCA
TCGA-XF-AAMQ-01A	0.022222	0	5.4224	6.6472	6.40101	0.215003	1.59957	6.85633	4.21902	0	3.26979	0.111921	0.0481379	1.22076	1.52006	4.32293	0.0108796	0	0.0818349	0.327762	Tumor	BLCA
TCGA-CF-A3MH-01A	0	0	6.29382	5.10585	5.28957	0.202093	1.26976	6.90274	3.34001	0	2.12566	0.0954942	0.0509951	0.406357	1.11217	3.11352	0.0115342	0	0.0605265	0.0579435	Tumor	BLCA
TCGA-DK-AA6W-01A	0.193893	0	4.18899	4.29675	3.66061	3.42278	1.64501	6.15062	5.48947	0	3.18816	0.123937	0.428538	2.59018	2.91589	1.34834	0	0	0.180318	0.927897	Tumor	BLCA
TCGA-KQ-A41O-01A	0.0572281	0	2.07778	3.92263	5.72035	1.15845	0.23004	5.2436	2.83241	0.106791	0.214389	0.395534	0.0624326	0.832298	0.350053	0.0358234	0	0	0.218904	2.65748	Tumor	BLCA
TCGA-FJ-A3Z7-01A	0	0	4.23224	2.91361	3.14139	1.15132	2.13429	5.10489	2.72498	0	1.37029	0.0337685	0.0529095	2.17074	0.422438	1.64158	0.0238482	0	0.069602	0.782806	Tumor	BLCA
TCGA-S5-AA26-01A	0.213161	0	4.93369	4.04349	4.95448	0.774939	0.852254	5.924	2.9284	0.138518	1.5711	0.412493	0.195371	1.261	0.48151	2.78892	0	0	0.215596	0.636911	Tumor	BLCA
TCGA-FD-A3B4-01A	0	0	5.27279	6.58409	5.45659	0.582347	3.94367	6.62871	4.23091	0.112217	4.52364	0.0777192	0.107824	0.447345	3.51906	1.71502	0	0	0.358814	2.28435	Tumor	BLCA
TCGA-GC-A3OO-01A	0	0	5.72685	6.35106	5.33676	0.585184	3.00719	6.68668	4.22887	0	4.25656	0.0368476	0.521303	1.59511	1.18427	0.645672	0	0	0.20311	3.03359	Tumor	BLCA
TCGA-XF-A9SP-01A	0	0	3.09773	4.43633	4.02143	1.34567	4.6158	6.00387	3.79813	0	3.88519	0.103604	1.44489	1.14852	1.7087	1.0432	0	0	0.18666	4.13933	Tumor	BLCA
TCGA-FD-A3SL-01A	0	0	3.59046	5.24829	5.87384	1.09953	4.26035	6.30305	3.7907	0	4.0613	0.0618859	0.127207	1.60099	1.63607	0.893817	0.127687	0	0.19706	2.8214	Tumor	BLCA
TCGA-FD-A6TB-01A	0	0	5.36746	4.97909	6.06716	1.41064	4.09034	5.74848	4.71322	0	4.53139	0.0978505	0.069285	3.36368	1.80097	2.83006	0	0	0.288448	3.07559	Tumor	BLCA
TCGA-FD-A6TA-01A	0	0	6.22419	6.01359	6.50759	2.23083	4.51028	6.70858	5.07124	0.0301687	3.78878	0.0811183	0.571968	1.00513	1.90466	1.61222	0.112916	0	0.12237	1.54198	Tumor	BLCA
TCGA-XF-A8HB-01A	0	0	5.53757	5.60235	5.02402	1.11454	0.610222	6.86544	4.03088	0.0196435	0.400431	0.15389	0.135718	0.957066	0.334941	1.41134	0	0	0.0876643	0.112224	Tumor	BLCA
TCGA-UY-A8OB-01A	0	0	5.16771	5.4047	5.87076	0.442612	1.31096	7.15412	4.02537	0	4.01161	0	0.0946794	0.17072	0.0595167	1.74094	0	0	0.292042	0.422159	Tumor	BLCA
TCGA-GU-A767-01A	0.118274	0	4.40497	3.70742	5.55065	2.21885	1.24983	6.72062	2.30558	0	2.48096	0.151856	0	0.558782	1.06485	1.69723	0	0	0.753358	3.57949	Tumor	BLCA
TCGA-FD-A43U-01A	0.0832654	0.0722201	5.74764	4.26122	6.59665	1.99245	4.07895	6.31579	1.94088	0	3.64304	0.0582024	0.357701	0.739578	0.726025	2.07857	0.0546837	0	0.363338	1.69095	Tumor	BLCA
TCGA-DK-AA6T-01A	0	0	2.66587	2.68059	3.37859	0.214521	1.44318	4.85033	3.22232	0	4.75746	0.0325244	0.0341811	0.964033	0.897978	1.47087	0.0153517	0	0.0801157	2.53489	Tumor	BLCA
TCGA-5N-A9KI-01A	0	0.0199754	6.33492	6.39184	5.41213	0.305515	2.78296	6.55086	4.15573	0	2.66041	0	0.53285	3.08501	1.85926	2.68725	0.262258	0	0.136935	2.39616	Tumor	BLCA
TCGA-XF-A8HF-01A	0.075046	0	3.88562	5.13484	6.04448	2.2806	3.20512	5.22551	2.68973	1.8623	1.79204	0.102987	1.36492	0.831763	0.759154	0.544906	0	0	0.107307	1.12348	Tumor	BLCA
TCGA-UY-A78L-01A	0.0478527	0	5.85568	6.02491	4.73886	0.269501	3.66732	7.08582	3.96795	0	4.35944	0.0497039	0.82704	0.111447	1.56219	0.323602	0	0.0236563	0.245289	0.726775	Tumor	BLCA
TCGA-FD-A5C0-01A	0	0	5.84176	4.88543	4.87329	1.45522	4.12202	8.58385	5.23539	0	3.05282	0.0353062	0.108563	1.50831	1.36427	0.877168	0	0.0659021	0.0679947	2.74099	Tumor	BLCA
TCGA-UY-A9PE-01A	0	0	2.95632	4.3999	4.89929	1.40939	2.72211	5.4901	3.34689	0	2.64015	0.150725	0	0.887118	0.291259	0.998901	0.024637	0	0.2682	1.82069	Tumor	BLCA
TCGA-K4-A6FZ-01A	0	0	6.58924	6.64643	5.56754	0.405461	1.46434	6.37874	4.97701	0.0199932	5.10674	0.0803733	0.164129	1.25257	1.00422	4.1186	0.0128694	0	0.271733	0.74592	Tumor	BLCA
TCGA-DK-A3IK-01A	0.0362603	0.0236005	3.87975	4.2337	5.16821	0.821537	3.01215	5.45001	3.52647	0.0412367	2.70136	0.162265	0.0969952	0.57035	0.32577	1.34813	0.0266133	0	0.428667	1.81902	Tumor	BLCA
TCGA-LC-A66R-01A	0.0569363	0	6.3258	6.08825	4.93392	0.575612	2.84854	6.4873	4.63776	0	4.87848	0.370577	0.0621148	0.852173	0.389129	1.46638	0.0280464	0	0.113032	1.19083	Tumor	BLCA
TCGA-GU-A762-01A	0	0	5.98176	5.43054	4.42708	0.533449	3.12722	6.90803	3.86092	0	4.55392	0.0672529	0.202309	0.528875	0.469137	1.59372	0	0.0321108	0.221556	0.437612	Tumor	BLCA
TCGA-BT-A2LB-11A	0	0	2.60626	4.70074	3.70482	0.902898	1.23326	6.21616	4.11446	0	2.88316	0.0443963	0.0235125	0.656635	2.70704	1.73375	0.0417002	0	0.204378	1.99258	Normal	BLCA
TCGA-4Z-AA7O-01A	0.044342	0	3.50071	6.70918	6.9159	1.05902	2.67556	6.68968	4.27273	0	2.3258	0.405351	0.184538	0.272762	0.509584	1.1327	0.043264	0	0.784258	1.27163	Tumor	BLCA
TCGA-DK-A6B5-01A	1.25343	0	7.46942	4.24789	5.70822	0.941525	2.4836	6.88855	5.85508	0	2.17723	0.0796814	0.213167	0.198432	0.356296	0.52169	0	0	0.0522361	2.46362	Tumor	BLCA
TCGA-C4-A0F0-01A	0	0	3.19406	5.6123	4.67729	0.114109	2.36485	6.23398	4.29334	0	3.47122	0	2.20751	0.143518	3.05956	0.249667	0	0	0.0140296	0.203408	Tumor	BLCA
TCGA-UY-A78N-01A	0.0280596	0.0182448	3.77482	4.84118	5.50684	3.03149	2.34136	4.88945	3.5916	0.0424089	2.85806	0.339554	0.471309	2.81897	0.608092	0.0937152	0	0.0275155	0.212943	2.20434	Tumor	BLCA
TCGA-G2-AA3F-01A	0	0	3.50442	4.76601	6.24348	2.64581	3.09555	6.71095	5.02703	0	3.01469	0.184805	0.163185	2.15872	1.07755	0.201355	0	0	0.347721	0.489291	Tumor	BLCA
TCGA-ZF-AA53-01A	0.161293	0	4.93632	6.7888	4.41332	0.324395	3.64395	5.58414	3.77486	0.489821	4.00084	0.167287	0.175405	0.207803	0.540911	1.2664	0	0	0.39667	1.4373	Tumor	BLCA
TCGA-LT-A8JT-01A	0.0553573	0.0181695	6.00101	7.01279	6.16116	0.902668	1.21744	6.1615	4.07307	0	1.52638	0.0854027	0.353757	0.967009	0.794462	1.06604	0.0136949	0	0.60983	0.782976	Tumor	BLCA
TCGA-XF-A8HI-01A	0	0	6.89988	5.62479	6.6725	1.5084	0.920319	6.92747	5.14536	0	1.76823	0.301324	0.183573	0.696776	0.933545	3.85794	0	0	0.480266	0.780007	Tumor	BLCA
TCGA-FJ-A3ZE-01A	6.23648	0	6.16567	7.81031	7.2624	2.47744	0.487375	3.60401	3.8551	0.348669	0.564274	0.351262	0.412833	0.598671	0.152414	1.38877	0	0	1.52031	0.34889	Tumor	BLCA
TCGA-FD-A3SM-01A	0.322802	0	6.98398	8.51087	6.58257	0.123115	4.98065	5.71407	5.65994	0.0227164	3.17838	0.0613446	0.58731	1.09058	1.30181	0.760959	0	0	0.312379	1.10768	Tumor	BLCA
TCGA-DK-AA6X-01A	0	0	4.07051	5.92772	5.29922	0.277848	2.17146	5.65513	4.59116	0	3.44129	0.0569628	0.225765	1.2366	1.35627	3.17459	0.027007	0.105651	0.817282	2.54669	Tumor	BLCA
TCGA-XF-A9SJ-01A	0	0	7.12463	4.98784	4.55669	0.48539	3.15109	7.83714	3.03483	0	5.87019	0.0314219	0.327334	0.999202	0.564848	0.942158	0.141841	0	0.0857963	0.735165	Tumor	BLCA
TCGA-CF-A7I0-01A	0	0	6.22615	4.62379	5.25628	0.645289	1.36886	5.56085	3.03899	0.0223767	1.89085	0.0897353	0.124298	0.803211	1.06954	0.988895	0.0286734	0	0.12339	2.42381	Tumor	BLCA
TCGA-GD-A3OQ-01A	0	0	7.37969	6.77996	6.16181	0.140846	3.69191	6.06468	4.99383	0	7.22899	0.10807	0.113427	0.449271	5.14122	3.90655	0.076894	0	0.0907684	0.811172	Tumor	BLCA
TCGA-CU-A0YO-01A	0.120375	0	4.51606	5.57024	5.89164	0.482808	1.31067	5.88975	4.25752	0.0236413	3.14305	0.0638079	0.222101	1.79107	1.79918	3.18636	0	0	0.130113	2.1556	Tumor	BLCA
TCGA-DK-AA71-01A	2.65734	0	4.70877	6.59408	6.76892	2.18439	2.19298	7.03691	3.56112	0.185801	1.89906	0.0877346	0.0467927	1.4795	1.54801	1.6405	0.0210665	0	0.33539	0.41189	Tumor	BLCA
TCGA-CF-A9FL-01A	3.30434	0	3.96129	5.50834	6.78372	0.849221	3.13964	5.7842	3.58562	0	2.42696	0.472917	0.147103	0.492587	1.08995	2.92306	0.0137543	0	0.3021	1.13953	Tumor	BLCA
TCGA-ZF-AA5N-01A	0.650952	0	7.83277	7.40764	5.69025	0.916437	0.47715	6.12793	4.3391	0	1.46877	0.0920036	0.272298	0.104922	0.119012	1.31953	0	0	0.126473	0.677536	Tumor	BLCA
TCGA-UY-A9PF-01A	0	0	4.77619	4.30628	5.39612	1.50735	1.19456	6.42024	3.69678	0	2.63414	0.552957	0.836622	1.90291	0.890597	0.88517	0	0	0.198256	1.20032	Tumor	BLCA
TCGA-UY-A78P-01A	0.116962	0.0196034	6.97827	5.24742	4.84102	0.141251	2.7207	6.57887	3.44721	0.022949	3.08326	0.206145	0.0965618	0.59723	0.77131	2.21823	0.0147775	0.0585213	0.257492	1.42897	Tumor	BLCA
TCGA-CF-A1HR-01A	0	0	4.84499	4.81018	5.87301	0.311209	1.49012	5.9647	4.58106	0	1.76759	0.0389852	0.264979	0.789089	2.01448	0.92644	0.0184229	0	0.0326181	1.55042	Tumor	BLCA
TCGA-DK-A3IN-01A	0.462524	0	4.7046	5.52245	5.62214	0.595987	4.73866	6.25101	4.96469	0.0452946	7.02212	0.0616342	0.794396	0.432972	1.48307	1.30697	0	0	0.165378	1.18622	Tumor	BLCA
TCGA-UY-A9PH-01A	0	0	6.21052	4.58269	6.28151	0.591251	2.99231	5.7422	3.45772	0	3.30012	0.104569	0	0.389592	0.962693	1.12408	0	0	0.101941	0.912541	Tumor	BLCA
TCGA-GD-A76B-01A	0.172596	0	4.77482	4.39597	4.69809	1.74038	0.914239	5.75701	3.52633	0.0845048	2.79165	0.157788	0.730964	0.679407	1.21562	1.21574	0	0	0.16871	1.09698	Tumor	BLCA
TCGA-ZF-AA58-01A	0.0335102	0	5.86536	6.86391	4.41853	0.486169	3.59095	5.04788	3.43914	0	6.39052	0.0348132	0.174298	0.304548	1.17961	1.82693	0	0	0.465308	1.69375	Tumor	BLCA
TCGA-ZF-AA4V-01A	0.0279778	0	7.1409	4.5514	5.56212	0.207936	4.27443	7.16855	4.19303	0	4.38999	0.166222	0.470126	0.140895	0.350089	0.815922	0.0272939	0	0.287924	0.690905	Tumor	BLCA
TCGA-DK-AA6R-01A	0.0348967	0	5.73893	7.13159	5.94635	0.803674	3.03037	6.91765	4.61375	0	4.04204	0	0.806731	0.136344	1.32565	2.02604	0	0.0342217	0.444822	1.10164	Tumor	BLCA
TCGA-FT-A61P-01A	0.0370808	0	7.08781	8.5654	6.4934	0.514111	4.45456	7.02267	4.06792	0	5.03729	0.0760398	0.11818	0.44318	1.95386	1.09245	0	0	0.476714	3.01177	Tumor	BLCA
TCGA-2F-A9KQ-01A	0.90255	0.0936492	4.1826	5.69821	6.26401	0.24986	2.06047	6.43269	4.80986	0.359488	2.36523	0.175152	0.032274	0.790372	0.292493	0.0986015	0.0144899	0	0.131969	0.318888	Tumor	BLCA
TCGA-K4-A54R-01A	0	0	5.6722	6.50115	6.14728	0.394196	5.17294	5.76655	4.45272	0	4.28496	0.0936001	0	0.913081	0.75332	0.614407	0	0	0.246745	1.6634	Tumor	BLCA
TCGA-FD-A62S-01A	0.068425	0	4.43815	6.3545	5.20533	0.927676	6.68415	6.12589	4.99374	0.0522612	5.77274	0.295339	0.309039	1.08145	1.93913	2.50721	0	0	0.162738	2.3366	Tumor	BLCA
TCGA-ZF-A9R3-01A	2.07657	0	6.87524	6.08859	5.73941	0.517435	2.91824	5.07741	4.58494	0	2.29721	0.0300333	0.151339	3.20588	0.698353	1.62936	0	0	0.174767	1.02002	Tumor	BLCA
TCGA-BT-A42F-01A	0	0	5.63897	3.46443	4.32912	0.113494	1.88457	8.13702	3.61277	0	3.46053	0.073655	0.391895	0.0676444	0.758395	1.30853	0.0117705	0.0235674	0.0414559	0.717288	Tumor	BLCA
TCGA-K4-A83P-01A	0.0849251	0	6.13849	4.89642	4.65617	1.02427	4.15316	5.96978	4.6255	0	4.67855	0.0881673	0.45997	0.877701	2.20819	3.83842	0.0962518	0	0.23311	4.15679	Tumor	BLCA
TCGA-K4-A5RJ-01A	0	0	4.72193	5.47259	4.98152	0.185504	4.05224	7.60189	4.49772	0	4.02934	0.181182	0.471918	0.905948	0.384933	1.91447	0	0	1.16229	1.31644	Tumor	BLCA
TCGA-XF-A9SX-01A	0	0	5.21107	5.17625	4.33541	0.98137	4.03511	6.41756	2.83909	0	3.75533	0.0535167	0.600852	0.766683	1.60399	1.63799	0.0253572	0	0.224365	1.39478	Tumor	BLCA
TCGA-KQ-A41N-01A	1.95329	0	2.41164	4.31297	4.888	0.855281	0.750479	6.04966	2.13451	0.0195386	1.42165	0.356032	0.210358	0.163125	0.207054	0.379824	0.0125762	0	0.228181	0.851666	Tumor	BLCA
TCGA-DK-A1AE-01A	0.0367767	0	1.44266	4.69127	5.30649	0.880688	1.80219	5.56715	5.31124	0	2.00302	0.0936801	0.190417	1.06444	3.80627	1.83947	0	0	1.13901	0.561392	Tumor	BLCA
TCGA-DK-A3WX-01A	0.031236	0.020318	7.39475	6.20138	4.92731	0.310263	5.00049	6.89564	4.99311	0	5.90991	0.0952438	0.0999866	0.476027	0.865434	2.36774	0	0	0.171985	1.15804	Tumor	BLCA
TCGA-DK-A3WW-01A	0.0298145	0	6.98754	4.92243	4.77578	0.452897	1.69021	6.8338	4.20933	0	3.51111	0.382764	0.846991	0.441501	0.612617	2.49023	0.0146164	0	0.0344373	0.0443137	Tumor	BLCA
TCGA-XF-A9SK-01A	0	0	6.07461	6.756	5.34428	0.678271	5.00506	5.58387	3.99845	0.0621632	4.00362	0.0844123	0	1.84063	0.959203	1.91594	0.020251	0	0.323676	2.75684	Tumor	BLCA
TCGA-KQ-A41R-01A	1.05274	0	4.25438	3.8625	4.12529	1.64135	0.755471	7.04067	2.43935	0.0253688	0.731688	0.0346062	0.106463	1.21996	0.540433	0.28415	0.0163405	0	0.558662	0.661336	Tumor	BLCA
TCGA-CF-A3MG-01A	0.113846	0	7.4265	6.07856	5.73285	0.11549	1.02302	6.64246	4.56268	0.0587645	0.676799	0.261986	0	0.435047	1.61725	0.610861	0	0	0.0669454	0.0951047	Tumor	BLCA
TCGA-CU-A0YR-01A	0.549114	0	4.18946	5.61485	7.27855	1.62919	3.24744	5.77928	5.06113	0.0264668	4.08625	0.0360991	0	0.128141	1.518	1.24997	0	0	0.172379	0.498481	Tumor	BLCA
TCGA-UY-A78M-01A	0.190078	0.0186861	7.23378	4.15502	5.82009	1.47965	3.55992	6.28151	3.304	0.0218763	3.60665	0.115884	0.0921561	0.337416	0.476512	0.285396	0.0555328	0	0.232119	1.40757	Tumor	BLCA
TCGA-CF-A5UA-01A	0	0	3.50945	4.8122	5.30072	1.12857	1.64863	6.07283	1.5771	0	0.605319	0	0.0326564	1.05482	0.44374	2.47047	0	0	0.570153	0.170138	Tumor	BLCA
TCGA-ZF-A9RN-01A	0	0.241614	6.39139	4.8531	5.47818	0.310205	0.682676	6.93392	4.91879	0	5.95843	0.121316	1.19628	3.71959	3.63285	3.91715	0.0196596	0.0392565	0.237591	0.0786621	Tumor	BLCA
TCGA-4Z-AA81-01A	0	0	7.55733	7.28634	5.39193	0.139416	1.08457	7.25088	4.10824	0	6.24128	0	0.125702	0.127724	5.22126	0.568565	0	0	0.143262	0.221457	Tumor	BLCA
TCGA-E7-A8O8-01A	0	0	4.84656	4.59971	4.89672	0.800951	0.280381	5.25242	2.35613	0.0677552	1.12943	0.0695006	0	0.92091	0.070564	0.339742	0	0	0.497756	0.315367	Tumor	BLCA
TCGA-BL-A0C8-01B	3.21867	0	4.97041	5.79239	8.26387	1.08716	2.85924	4.40986	6.72753	0.0891518	3.42172	4.57098	3.37248	2.02787	0.503553	2.88013	0	0.114086	2.4886	1.06117	Tumor	BLCA
TCGA-GC-A3RB-01A	0	0	5.73355	5.72771	7.05517	2.30302	2.40022	8.04669	5.58184	0	2.78924	0.0286341	0.0884638	2.13558	1.74297	0.5053	0.0268863	0.0270257	1.56189	0.593592	Tumor	BLCA
TCGA-BT-A20O-01A	0	0	4.9556	6.93572	5.01909	0.54083	5.50372	6.59021	5.21851	0	4.89863	0.133594	0.939765	1.49714	6.022	3.58156	0.0217274	0	0.194082	0.736606	Tumor	BLCA
TCGA-G2-A2ES-01A	0.596924	0.0158826	4.64284	6.90049	4.63922	0.36883	3.68909	6.43607	4.49247	0	3.5324	0.0748695	0.291656	0.267118	0.579794	5.62984	0	0.0239629	0.211769	0.777814	Tumor	BLCA
TCGA-DK-AA6P-01A	0	0	5.94988	4.46427	5.72721	1.75148	1.07202	7.01638	5.11804	0	1.85358	0.0428494	0.916558	1.67335	1.18452	0.472447	0.390866	0	0.435456	1.83041	Tumor	BLCA
TCGA-FD-A43P-01A	1.56836	0	5.85749	5.27262	6.46886	3.16567	3.2713	6.66832	5.05228	0	3.89982	0.201568	1.11294	1.37237	1.79582	2.18292	0.0861867	0	0.803944	1.29556	Tumor	BLCA
TCGA-2F-A9KT-01A	0	0.0325836	7.03407	6.33438	8.17436	1.00647	3.46639	5.90709	4.63421	0.0752496	3.83041	0.197299	0.206772	0.651508	0.883808	0.409826	0.0245894	0	0.218006	1.77495	Tumor	BLCA
TCGA-CF-A9FF-01A	0	0	5.59308	3.95753	4.18771	0.193215	1.19663	5.4427	2.46649	0.0232508	1.97087	0.0931569	0	0.362076	0.827216	1.53308	0.0297909	0	0.191948	1.35943	Tumor	BLCA
TCGA-UY-A9PA-01A	0	0	6.13369	6.25512	6.29508	0.222345	2.24743	6.07426	4.66826	0	4.12027	0.191797	0.104011	0.79326	0.455599	4.79568	0.0238631	0	0.211968	0.308498	Tumor	BLCA
TCGA-E7-A7DU-01A	0.0485562	0	6.61964	4.52943	6.28439	0.719168	0.991545	7.0722	2.99821	0	0.762973	0.146303	0.201183	0.786978	0.970956	2.0186	0	0	0.352987	0.611997	Tumor	BLCA
TCGA-2F-A9KW-01A	0	0	5.26505	6.16114	5.73164	0.701916	2.83532	5.34199	4.75869	0.0301542	3.72202	0.194747	0.0431969	2.13447	0.366683	3.48697	0	0	0.111612	0.673973	Tumor	BLCA
TCGA-4Z-AA87-01A	0.358509	0	5.68176	4.11199	4.75887	3.116	2.11453	5.71287	4.28587	0	2.95931	0.116062	0.234109	3.654	0.27462	0.88857	0	0	0.0657426	0.586576	Tumor	BLCA
TCGA-GU-A42Q-01A	0.140365	0	3.72346	5.89839	4.38964	0.291643	2.58583	6.69484	6.25781	0.0222205	4.40376	0.399025	0.152741	0.314215	6.55156	2.80599	0	0	0.122558	1.16448	Tumor	BLCA
TCGA-E7-A97P-01A	0.141086	0	6.64217	6.42235	5.59357	0.476168	4.14016	6.91015	4.85008	0	5.06116	0.146366	0.116646	0.405074	1.34131	2.15797	0.137765	0	0.227561	1.76737	Tumor	BLCA
TCGA-XF-AAMG-01A	0.314933	0	3.76733	5.2587	4.80853	3.10797	4.48848	6.30721	4.50023	0	4.25507	0.139367	0.512579	2.11396	1.26406	2.38442	0	0	0.494914	1.6554	Tumor	BLCA
TCGA-BT-A3PH-01A	3.90334	0	6.9978	6.97287	6.66851	1.69811	2.10988	6.027	5.0328	0.0882068	1.95834	0.119399	0.446698	0.834178	0.580882	0.226769	0.0231749	0	0.113213	0.643561	Tumor	BLCA
TCGA-ZF-AA4R-01A	3.11647	0	4.75115	7.18474	5.42482	1.43646	6.15966	6.65019	5.01306	0	4.43577	0.187373	0.14975	0.824209	1.80955	1.29939	0	0	2.01753	2.63595	Tumor	BLCA
TCGA-ZF-AA5P-01A	0	0	4.99934	5.89968	4.4841	2.91622	3.17382	5.98587	3.93843	0	4.99348	0.0361059	0.146127	1.18002	1.8405	1.37756	0	0	0.745892	5.23568	Tumor	BLCA
TCGA-DK-A3X2-01A	0	0	3.06761	6.74362	4.90041	3.90369	1.01199	7.93771	6.25231	0	1.21368	0.0701338	0.557223	1.49882	0.998155	0.143035	0.016762	0	1.16392	0.675033	Tumor	BLCA
TCGA-YC-A8S6-01A	0.0483883	0	6.10533	5.79765	5.87726	0.272297	3.23131	6.63291	4.36185	0	4.44268	0.0502599	0	0.508299	2.4771	2.598	0.0237999	0	0.530008	2.33408	Tumor	BLCA
TCGA-K4-A4AB-01B	0.230488	0	5.59846	6.70442	5.16272	0.639368	4.25746	6.88035	4.91129	0.555695	4.33728	0.107238	0.0385023	2.38229	0.77008	2.71336	0.283602	0	0.183956	1.60087	Tumor	BLCA
TCGA-GC-A3RC-01A	0	0	5.03975	5.51137	5.09487	0.344644	3.31248	5.88679	4.62193	0.177423	4.55396	0.0364455	0.215884	1.13088	0.123125	1.12782	0	0	0.0603465	0.150966	Tumor	BLCA
TCGA-BL-A0C8-01A	0.241586	0	5.37226	5.22882	7.2992	0.378152	1.77303	5.19379	6.00475	0.0695968	3.21466	1.08238	0.647953	0.689528	0.463244	1.09274	0.0109353	0	1.21066	0.366452	Tumor	BLCA
TCGA-GU-AATP-01A	0.0781445	0	4.59522	4.1861	5.63556	1.66423	4.75708	5.56615	3.14767	0	3.71606	0.0411378	0.739113	2.06615	0.704464	0.651327	0	0	0.215346	2.66339	Tumor	BLCA
TCGA-CF-A1HS-01A	0	0	5.48679	4.88586	4.6151	0.362214	3.07158	6.47746	4.75191	0	6.072	0	0.124835	0.395163	3.70431	0.723201	0	0	0.346051	0.681635	Tumor	BLCA
TCGA-ZF-AA4U-01A	0.140686	0	4.93766	5.93891	6.89239	0.598977	0.380488	6.57795	4.82125	0	0.377772	0.145952	0.153089	1.36018	0.502912	2.07516	0.0179044	0	0.324022	0.630678	Tumor	BLCA
TCGA-GV-A3QF-01A	0.197201	0	4.98285	4.87608	5.34475	0.398989	0.346253	6.55384	4.43601	0	1.12666	0.148921	0.497374	0.143576	0.191564	0.0820269	0.0146468	0	1.50271	0.129313	Tumor	BLCA
TCGA-GC-A4ZW-01A	0	0	4.95698	5.21837	4.88774	1.37857	0.926078	7.4928	4.4697	0	0.853118	0	0.0932623	2.3698	0.28824	0.250743	0.0213354	0	0.0252731	1.18768	Tumor	BLCA
TCGA-ZF-A9RD-01A	0	0	4.38687	5.56252	4.38209	0.345316	2.62611	6.47955	4.29916	0	3.76914	0	0.121994	0.439014	1.8082	2.28913	0.0827806	0	0.159312	0.944586	Tumor	BLCA
TCGA-GU-A766-01A	0.0280257	0	4.92591	4.18743	4.25351	0.45453	2.12742	5.47123	3.80341	0	4.2538	0.140045	0.470819	0.372156	0.299527	1.0932	0	0	0.219748	1.88591	Tumor	BLCA
TCGA-G2-A2EF-01A	0.0452348	0	4.49099	6.55596	4.38986	0.522508	2.088	5.12328	5.05355	0.0173448	5.75765	0.114716	0.314611	0.714504	1.61723	1.31854	0.0332275	0	0.186733	0.0670605	Tumor	BLCA
TCGA-FD-A5BY-01A	0	0	4.91193	6.20664	5.15884	0.734887	4.64109	7.33931	4.69676	0.0275287	4.68134	0.0741327	0.151718	1.50401	3.63576	1.7803	0	0	0.131423	1.63073	Tumor	BLCA
TCGA-CF-A8HX-01A	0	0	4.88383	3.14885	3.68347	0.35285	0.557108	5.20632	2.2314	0	1.06747	0.27924	0	0.487402	0.675897	0.230518	0	0.0206111	0.0422431	0.677399	Tumor	BLCA
TCGA-GV-A6ZA-01A	0.799813	0.0202288	5.19	5.81008	6.13953	1.01567	1.4875	6.81364	3.27512	0.200309	1.89519	0.154765	0	0.651496	1.56649	0.266737	0.10351	0	0.653994	0.244226	Tumor	BLCA
TCGA-DK-A1A5-01A	0	0	5.62833	6.68048	7.38696	0.56787	6.14334	5.64136	5.38483	0	4.84382	0	0.0294306	1.35259	2.04051	0.537122	0	0	0.120701	2.04501	Tumor	BLCA
TCGA-4Z-AA7N-01A	0.0631213	0	5.79503	6.10569	5.65523	1.27282	4.57103	5.63234	4.50142	0	5.54124	0.12825	0.197411	1.91827	2.23972	4.47263	0.0914357	0	0.331941	3.36891	Tumor	BLCA
TCGA-GC-A3RD-01A	0.0588637	0	5.49065	6.44563	6.89967	2.94167	2.49517	6.41856	4.99947	0.13078	2.25363	0.148231	0.711239	0.507391	0.94352	0.368594	0.0145757	0	1.25044	1.61997	Tumor	BLCA
TCGA-G2-A3IE-01A	0	0	5.05565	4.94915	5.25588	1.19989	2.15596	5.62203	3.5867	0	1.01217	0.301119	0.0268341	1.84537	0.751806	1.24903	0	0.0477938	0.586689	0.737407	Tumor	BLCA
TCGA-FD-A5BZ-01A	0.0454034	0	6.11838	5.74088	6.0524	1.54012	6.28272	5.83226	4.59633	0	4.3757	0.221753	0.049551	1.72548	1.94469	0.803169	0.0223201	0	0.394406	3.79982	Tumor	BLCA
TCGA-BT-A3PJ-01A	0	0	5.64782	5.99796	5.52478	0.157875	3.02179	6.69859	5.112	0	5.0981	0.0558503	0.562982	1.0125	0.524195	1.37447	0.0264742	0	0.114207	0.191345	Tumor	BLCA
TCGA-CU-A72E-01A	1.62567	0	3.95788	5.80466	4.89536	0.538347	3.54194	6.71438	4.44733	0.0342189	2.58333	0.023502	0.0489902	0.271381	1.17063	3.76361	0	0.0221796	0.482971	1.34608	Tumor	BLCA
TCGA-ZF-A9RM-01A	0.0370251	0	5.46784	5.83861	6.29854	2.47087	2.66759	7.41064	6.3494	0.0558713	2.40955	0.405152	0.774243	1.52393	0.47313	2.03319	0.0538505	0	0.719501	0.513156	Tumor	BLCA
TCGA-FD-A6TH-01A	0	0	7.48462	6.45825	5.53784	0.384884	3.60122	7.95187	5.56929	0	2.50556	0.0266386	0.0824158	0.329054	0.671004	0.858584	0.0250115	0	0.234283	1.55893	Tumor	BLCA
TCGA-GD-A3OS-01A	0	0	3.98414	5.18357	4.55317	4.62704	4.76617	6.63747	4.80029	0	4.51822	0.518306	0.13595	2.83603	3.50865	0.83711	0.062248	0	0.427802	5.29627	Tumor	BLCA
TCGA-DK-A3IS-01A	0.0918363	0	3.59509	5.58189	6.36533	0.887989	0.704292	6.22728	3.82388	0.216897	1.10597	0.162915	0.075704	1.35464	0.546862	0.391088	0.0115142	0	0.0472131	0.417336	Tumor	BLCA
TCGA-K4-A3WS-01A	1.20543	0.022031	5.03151	5.15852	5.25346	1.36534	5.65639	6.0719	3.9016	0	5.07588	0.602462	0.240832	2.00506	2.22806	1.20985	0	0	0.806227	3.62108	Tumor	BLCA
TCGA-GD-A2C5-11A	2.74325	0	3.7084	5.76559	6.21094	0.258637	1.89236	6.34589	4.42602	0	2.88805	0	0.304404	1.61158	1.5779	2.75326	0.0125467	0	0.715781	3.31275	Normal	BLCA
TCGA-4Z-AA7R-01A	3.25704	0	4.85739	6.35701	5.55516	1.19738	3.1074	6.74552	4.96796	0.0240348	2.47786	0	0.637863	2.35589	0.298855	0.350346	0	0	0.372157	0.580762	Tumor	BLCA
TCGA-DK-A6B1-01A	0	0	2.7879	5.85749	6.22682	0.694985	2.01539	6.05318	4.0859	0	1.77294	0.157327	0.164989	1.77394	0.425154	3.03925	0.124461	0	0.534933	0.810976	Tumor	BLCA
TCGA-GV-A3QI-01A	0	0	1.05103	5.63085	5.76374	2.67674	3.56041	6.31945	5.16494	0	1.94014	0.18463	2.61523	3.14152	3.95818	4.85912	0.064545	0	1.26645	1.77797	Tumor	BLCA
TCGA-DK-A6AW-01A	0.0579816	0	1.80415	4.50545	5.45656	0.459033	0.845925	6.34181	2.73606	0	1.19122	0.253142	0.0938694	0.832882	0.0781442	0.327451	0.0426406	0	0.432844	0.339659	Tumor	BLCA
TCGA-BT-A20W-01A	0.0857585	0.028348	4.8018	4.84714	6.29276	2.70906	2.30793	5.99978	4.59692	0	3.15913	0.363397	0.18126	1.23657	1.11355	1.05312	0	0	0.474779	1.37911	Tumor	BLCA
TCGA-DK-A3IU-01A	0.480462	0	5.10415	6.59194	5.45841	0.643006	4.26695	6.4062	4.45466	0.0605689	4.88946	0.0279456	0.656163	0.658184	1.17092	3.12577	0.114492	0	0.316063	2.47599	Tumor	BLCA
TCGA-K4-A5RI-11A	0	0	5.19918	5.59952	4.39246	0.83695	2.91009	6.3104	3.69018	0	4.82408	0.0712634	0.0748428	1.54887	2.26699	3.47578	0.0505192	0	0.389565	5.01754	Normal	BLCA
TCGA-GC-A3YS-01A	0	0	6.60658	6.34785	4.84959	1.11413	5.38193	6.188	4.28343	0	4.97728	0.166962	1.42073	0.37	1.21027	1.58608	0.0165153	0	0.394084	2.04513	Tumor	BLCA
TCGA-4Z-AA7Q-01A	0	0	6.32079	4.283	4.94466	0.704653	1.17528	6.63085	5.26714	0.0244226	3.46194	0.128896	1.14003	0.254246	3.70616	2.61492	0	0	0.0186389	1.64467	Tumor	BLCA
TCGA-LT-A5Z6-01A	0.31779	0	4.4816	4.21269	5.36093	2.14948	1.35257	6.63307	4.38142	0.418859	1.47718	0.173842	1.01679	3.40362	1.94219	0.682367	0	0	0.118394	0.228707	Tumor	BLCA
TCGA-GC-A3I6-01A	0.0652807	0	5.3337	6.87622	5.88625	0.721048	3.80843	6.40612	4.66275	0.0980289	4.16155	0.132538	0.036039	0.602243	2.45734	3.05649	0	0	0.129237	0.748415	Tumor	BLCA
TCGA-E7-A5KF-01A	0	0	7.97987	5.38571	5.98543	1.05021	0.425489	7.26944	4.64877	0	0.373698	0.167975	0.208909	0.8417	1.36751	3.33545	0	0	0.132527	0.0337411	Tumor	BLCA
TCGA-DK-A3IM-01A	0	0	5.00305	4.47573	4.67896	0.818901	1.5567	7.31132	4.83136	0	5.21158	0.165691	0.370183	0.512207	1.95451	0.578877	0	0	0.583354	0.191059	Tumor	BLCA
TCGA-CF-A47X-01A	0.105054	0.0348826	6.00494	4.39176	5.19542	1.64328	0.702067	5.76985	4.15358	0.0804763	0.826822	0.143624	0.0959854	1.4021	0.868579	2.65789	0.351929	0	0.218906	0.486659	Tumor	BLCA
TCGA-BT-A2LA-01A	0.0251023	0	2.14538	3.88103	4.15683	4.19256	2.43038	6.02061	4.76281	0.074945	3.56005	0.263838	1.52603	3.5541	3.98201	0.135073	0.597947	0	0.0853127	2.31517	Tumor	BLCA
TCGA-GV-A3QK-01B	0.0693833	0	6.20754	4.85832	5.57043	0.998315	1.00896	5.83406	3.9835	0.026742	2.52038	0.20617	0.0192914	1.74895	0.67972	0.479357	0	0	0.060392	0.35162	Tumor	BLCA
TCGA-FD-A6TD-01A	0.185353	0.0212044	5.27483	6.07439	4.70919	0.306336	3.95988	6.90036	3.5704	0	4.32551	0.130922	0.560203	1.42294	3.41768	2.45206	0.0159866	0	0.624714	0.541121	Tumor	BLCA
TCGA-XF-AAMX-01A	0.0419139	0	5.28535	5.48391	5.09186	1.3162	3.3316	6.53485	4.83973	0.210038	2.3192	0.0858022	0.0457477	0.563014	3.41357	2.20421	0	0	0.720698	1.01971	Tumor	BLCA
TCGA-ZF-A9R5-01A	0	0	2.65439	4.3604	6.71811	0.720341	0.490538	5.27654	4.05313	0	1.70876	0.489878	0.117739	1.74013	0.331283	4.53484	0	0	1.44637	0.316566	Tumor	BLCA
TCGA-XF-A8HC-01A	0	0	2.88643	3.88739	4.66582	0.711709	0.459048	6.8792	3.01965	0	0.450654	0.208497	0.0387867	1.39006	0.408301	0.0972206	0.0174355	0	0.119734	0.334243	Tumor	BLCA
TCGA-ZF-A9RF-01A	0	0	5.77934	5.96554	4.48985	1.32251	3.22282	6.93485	4.42084	0	4.80149	0.140734	1.14545	0.803543	0.166916	2.70498	0.0172365	0	0.146559	0.576184	Tumor	BLCA
TCGA-H4-A2HO-01A	1.54252	0	4.00621	3.78578	5.14279	0.169187	0.713903	4.31806	3.24786	0	2.08971	0.15811	0.057413	0.369507	0.353092	5.57231	0	0	0.0754896	1.10839	Tumor	BLCA
TCGA-BT-A42E-01A	0.0622523	0	3.49475	5.21677	4.39845	0.412729	2.26367	5.35642	4.23142	0.0475227	3.06354	0.185854	0.045622	0.102326	0.325031	1.30202	0.0205349	0	0.178599	0.206263	Tumor	BLCA
TCGA-FD-A5BU-01A	0	0	3.96803	5.12605	5.22516	0.519772	4.47095	6.31129	5.11656	0	4.99237	0.0404991	0.124078	0.304305	1.59454	1.9704	0	0	0.0113846	2.26056	Tumor	BLCA
TCGA-XF-A9T6-01A	0.779328	0	5.66328	5.44625	4.07305	0.601264	1.14508	7.8306	3.20776	0.11183	2.74467	0.114667	0.0813293	0.227227	0.481405	2.56372	0	0	0.697372	0.292292	Tumor	BLCA
TCGA-ZF-AA4T-01A	0	0	6.50972	3.31948	5.01081	1.22486	1.39884	7.1665	5.5736	0	1.19969	0.150548	0.230807	2.46724	1.36065	0.069447	0	0	0.0434956	0.322279	Tumor	BLCA
TCGA-FD-A3B6-01A	0	0	6.93444	4.30602	4.74383	0.0766962	3.38629	6.09457	4.59373	0	4.18712	0.0974576	0.166691	0.617053	0.290526	0.919348	0	0	0.133877	0.618903	Tumor	BLCA
TCGA-4Z-AA80-01A	0	0	3.20339	5.10734	6.02721	3.03475	2.447	6.24216	5.32425	0	1.52206	0.334866	0.0958319	1.10587	0.497995	0.424003	0	0	0.207259	0.170139	Tumor	BLCA
TCGA-GC-A6I3-11A	0	0.054712	5.71357	4.07607	3.88998	0.876175	2.32894	7.3355	2.09291	0	3.99102	0	0.134596	1.21473	1.18163	3.14679	0.1959	0.0819938	0.281723	4.55996	Normal	BLCA
TCGA-XF-A9SW-01A	0	0	4.244	5.97029	4.11127	0.827423	4.36615	6.08221	2.89802	0	4.96071	0.0689535	0.388325	1.08519	1.61685	1.25708	0.0961392	0	0.466181	5.07847	Tumor	BLCA
TCGA-E7-A5KE-01A	0.103474	0	5.02893	4.99279	6.13554	1.3532	1.07223	7.19533	4.48797	0.0533178	0.766351	0.107398	0.183258	1.76148	0.078703	0.137635	0	0	0.0508063	0.135844	Tumor	BLCA
TCGA-DK-AA6S-01A	0	0	6.23567	4.55737	4.82138	0.832682	5.4726	5.36403	4.80375	0	5.54539	0.0387188	0	2.95527	5.04149	2.43691	0	0	0.277323	2.99258	Tumor	BLCA
TCGA-FD-A5BR-01A	0	0	5.38618	5.23611	5.18994	1.97786	2.70017	6.18305	3.93451	0.0267293	3.58522	0.237734	1.68107	3.32197	2.21149	2.03489	0.0172197	0	0.321062	2.71776	Tumor	BLCA
TCGA-FD-A6TC-01A	0.0981822	0	5.31073	5.97996	6.43159	1.0611	5.38228	6.74326	5.19302	0	4.43873	0.0687354	0.299719	1.53359	1.17877	0.588032	0	0	0.112999	2.64078	Tumor	BLCA
TCGA-XF-AAN1-01A	0.0470124	0	4.8917	4.20373	7.16498	0.403552	2.21111	6.21031	3.67931	0	1.56605	0.1418	0.520463	1.57523	1.93821	2.51681	0	0	0.054252	0.611448	Tumor	BLCA
TCGA-DK-A3IV-01A	0	0	6.14566	6.0695	5.91422	0.874174	1.24089	6.96635	4.1651	0	3.63504	0.184359	0.653842	3.59487	0.568674	2.41898	0.0131217	0.0262605	0.0835307	0.929753	Tumor	BLCA
TCGA-PQ-A6FN-01A	0	0	5.35587	4.15322	4.20209	1.09314	2.54557	8.15822	3.18207	0	3.81431	0	0.381111	0.330579	0.835983	0.73473	0.182572	0	0.12073	1.28695	Tumor	BLCA
TCGA-K4-A5RI-01A	0.0328709	0	3.29009	6.7283	5.45474	0.743036	2.94389	7.13348	5.14993	0	3.06209	0.223633	0.0709045	1.117	5.57087	3.01959	0	0	0.128712	1.86369	Tumor	BLCA
TCGA-ZF-A9R7-01A	1.0198	0	5.79848	4.37026	4.64857	1.03074	0.93921	6.02998	2.83696	0.0337233	3.01238	0.332197	0	0.946323	1.57164	3.03179	0.0217442	0	0.589165	1.41936	Tumor	BLCA
TCGA-XF-A9SM-01A	0	0	6.34654	5.37939	4.58666	0.449201	3.97485	6.81175	4.52602	0.142125	5.04856	0.191161	0.237296	0.86238	0.693076	2.73687	0	0	0.109499	1.01305	Tumor	BLCA
TCGA-BL-A13J-11A	0	0	1.31873	6.24857	3.93517	1.32054	0.711928	5.21004	3.43372	0	5.55849	0.106072	0.214687	1.28813	1.88362	0.296358	0	0	0.363579	5.64272	Normal	BLCA
TCGA-FD-A6TE-01A	0.3281	0.0622962	3.32507	5.7117	5.04538	0.641419	1.28064	6.64471	4.69303	0	1.34519	0.437098	0.817904	1.6695	0.272565	1.63945	0.0119277	0	0.19256	0.15082	Tumor	BLCA
TCGA-XF-AAME-01A	0	0	4.94959	5.80914	4.88362	1.16519	4.78429	6.9273	4.36594	0	4.98298	0.232541	0.156977	1.54027	2.94837	3.19153	0.0292986	0	0.416422	5.20208	Tumor	BLCA
TCGA-BT-A42C-01A	0.11272	0	5.40286	5.03532	5.70439	0.481228	1.74053	6.6134	4.54149	0.035184	1.86208	0.0943312	0.278769	0.702216	1.02109	3.71292	0	0	0.0791693	0.594416	Tumor	BLCA
TCGA-CF-A47Y-01A	0	0	3.53273	4.27598	5.03504	0.437452	0.186286	5.13052	2.18436	0	0.435956	0.227541	0.0393313	0.373029	0.0957809	3.31552	0	0	0.333013	1.33908	Tumor	BLCA
TCGA-E7-A519-01A	0	0	5.25447	2.2205	3.82532	0.427514	0.585521	5.73792	0.470128	0	1.29526	0.0398828	0.0419089	0.351805	0.687121	2.82086	0	0	0.0978824	1.11658	Tumor	BLCA
TCGA-FD-A43Y-01A	0.195057	0	3.94923	4.85174	5.49039	0.612589	4.10358	6.25885	4.53769	0	3.69057	0.507219	0.361544	0.374601	5.87632	1.38906	0	0	0.159939	1.31324	Tumor	BLCA
TCGA-BL-A5ZZ-01A	0.0321255	0.0414993	4.21606	6.54506	4.77862	2.06403	4.145	6.26239	4.1497	0	6.38218	0.129105	0.229305	1.00967	4.56853	1.0103	0.0157558	0.0315035	0.249588	3.73943	Tumor	BLCA
TCGA-CF-A3MF-01A	0	0	3.80107	1.78074	3.33618	0.123506	0.267645	3.40878	1.32682	0	0.439096	0.191108	0.0164349	0.338693	0.179886	2.13212	0	0	0.0683416	0.43824	Tumor	BLCA
TCGA-FD-A3B8-01A	0.173961	0	5.48195	6.76259	5.09573	0.640926	5.65422	6.82932	5.19131	0.0232146	6.53864	0.0316763	0.529594	1.57952	2.24477	2.76819	0.129272	0	0.325705	2.39345	Tumor	BLCA
TCGA-BL-A13I-01B	2.11624	2.14173	3.05769	9.13343	7.75139	1.54821	6.27259	5.68155	6.48803	0.983883	6.22903	2.62526	1.14744	0.82086	6.2916	5.46107	0.040595	0.0804864	1.97384	1.57604	Tumor	BLCA
TCGA-DK-A1A7-01A	0.0746172	0	4.47912	2.43838	4.56318	1.2924	0.827118	5.14477	2.28829	0.0382622	1.47927	0.0392582	0.278245	0.379916	1.06536	0.539518	0.00621084	0	0.173689	0.570054	Tumor	BLCA
TCGA-DK-A1A6-01A	0.0541975	0	5.24097	7.25225	7.79091	2.80564	2.66715	6.0699	5.73092	0	2.79794	0.21307	0.757313	0.586295	0.46574	0.761894	0.0266845	0	0.179975	0.475884	Tumor	BLCA
TCGA-DK-A6B2-01A	0.370946	0	6.60606	5.62207	5.62495	0.694305	5.05922	5.48368	4.99459	0	3.5367	0.0980484	0.102926	1.4257	1.14683	1.60689	0	0	0.117431	1.29204	Tumor	BLCA
TCGA-DK-AA74-01A	0.0556119	0	5.8789	5.76532	4.04558	0.28144	4.78942	6.40251	2.0422	0.200676	4.04705	0.113291	0.599719	1.02773	2.02714	1.9924	0	0	0.295525	2.33651	Tumor	BLCA
TCGA-ZF-AA4N-01A	0	0.0552863	2.41727	6.42424	4.57885	0.63294	5.56796	6.5628	5.0065	0	4.63759	0.0445048	0	0.331601	6.73616	2.79429	0	0	0.384198	0.971296	Tumor	BLCA
TCGA-BT-A0YX-01A	0.231349	0	2.6459	5.92679	4.83058	0.277216	2.75125	6.70877	6.1463	0	2.72948	0.0637712	0.22198	0.227561	5.54595	3.0044	0	0	0.0269625	0.243721	Tumor	BLCA
TCGA-R3-A69X-01A	0	0	7.39952	6.60378	6.24332	0.892582	5.31907	7.47918	5.56128	0	4.493	0.10343	0.700655	1.10588	1.71645	1.93409	0.0494533	0	0.627274	2.95487	Tumor	BLCA
TCGA-XF-AAMW-01A	0	0	6.52554	6.54195	5.71266	0.244838	3.34918	6.07564	5.4786	0	8.13476	0	0.250564	0.37809	4.62138	3.96196	0	0	0.154371	0.931579	Tumor	BLCA
TCGA-C4-A0EZ-01A	0	0	2.51223	4.52975	3.95022	3.15849	3.70657	5.23815	4.29438	0	4.83115	0.195325	0.139648	3.35147	2.77792	0.221713	0	0	0.0938867	1.01345	Tumor	BLCA
TCGA-E7-A678-01A	0	0	5.13246	4.2603	6.07786	0.677258	0.405946	5.67409	2.15503	0	0.762911	0.0867369	0.0462531	0.595604	0.517596	3.8284	0	0	0.250572	0.341624	Tumor	BLCA
TCGA-G2-A3IB-01A	0	0	5.02713	6.12641	4.96548	1.06037	1.81795	7.55246	5.3997	0	3.25531	0.103127	0.0551387	0.145492	4.17879	1.68969	0.0124853	0	0.134805	0.122672	Tumor	BLCA
TCGA-BL-A13J-01B	1.10815	0.0659935	6.20948	7.59844	8.74288	2.31006	5.6703	6.65146	6.9942	0.2198	4.76561	4.86554	3.21552	3.03686	2.55314	3.50392	0.049943	0	1.30005	3.77571	Tumor	BLCA
TCGA-DK-A3IT-01A	2.75584	0	6.39509	6.9288	6.25617	1.36283	3.94647	7.7265	4.88191	0.0229963	4.71899	0	0.0967559	0.761491	1.2324	1.50268	0	0	0.158672	2.50789	Tumor	BLCA
TCGA-MV-A51V-01A	0.0915348	0	5.12367	4.71377	4.5246	0.551305	1.22133	7.05384	3.68778	0.0470713	1.03833	0.0323741	0.252061	1.18845	1.49448	1.6862	0.0152803	0	0.21933	0.944217	Tumor	BLCA
TCGA-UY-A78O-01A	0	0.0401301	5.02852	4.97188	4.97199	1.45923	0.953222	5.77243	2.64928	0.300313	1.53394	0.371915	0	1.01137	0.974505	0.604661	0	0.0602914	0.079502	0.654783	Tumor	BLCA
TCGA-FD-A6TK-01A	0	0	6.83174	6.57261	4.93639	0.390614	4.53676	6.98545	3.99448	0	6.49464	0.0650838	0.0345849	0.231986	1.06676	1.47829	0.0461097	0	0.322394	2.91108	Tumor	BLCA
TCGA-4Z-AA83-01A	0	0	5.98709	5.47657	5.72196	0.259576	1.85872	5.31682	4.3754	0	2.8261	0.0856522	0.0899321	0.470301	0.919879	3.44749	0.0205552	0	0.140292	0.320876	Tumor	BLCA
TCGA-DK-A2I6-01A	1.38339	0	2.1978	6.82662	5.10399	0.466705	2.6904	8.615	5.54317	0	6.86429	0.173171	0.0213388	0.447453	0.898061	0.297155	0.00956035	0	0.551206	0.361919	Tumor	BLCA
TCGA-XF-AAN4-01A	0	0	4.47679	6.29001	4.29114	0.620883	4.16719	6.19147	3.62632	0	6.02431	0.205361	0.164329	0.887479	2.40462	1.59065	0.0256578	0	0.564526	5.33732	Tumor	BLCA
TCGA-GD-A3OP-11A	0	0	4.5079	5.64582	4.8814	0.873972	1.69885	6.66411	3.97633	0	2.72215	0.0474515	0.0498555	0.952081	1.71596	2.56859	0	0	0.16474	3.6869	Normal	BLCA
TCGA-BT-A20R-11A	0	0	1.32926	6.13731	3.57705	1.6363	1.319	5.43244	3.73052	0	6.07685	0.0926617	0.188413	1.09241	1.45404	0.224701	0	0	0.486968	5.06454	Normal	BLCA
TCGA-CF-A27C-01A	0.187351	0	7.10247	5.29912	6.04975	0.650816	0.925111	6.30746	4.37844	0.0740378	0.845925	0.100391	0.105381	1.18618	1.34762	1.6621	0.0121439	0	0.220879	0.0609555	Tumor	BLCA
TCGA-5N-A9KM-01A	0	0	5.77307	6.08037	1.93528	0.203275	4.36486	5.14287	4.80022	0	1.39792	0.0981844	0.0351807	0.331328	0.374441	1.35089	0	0	0.160386	1.67496	Tumor	BLCA
TCGA-BT-A20U-01A	0	0	5.50375	5.80866	5.38276	0.386603	3.82405	7.48183	6.06522	0	3.3699	0.164825	0.226128	1.91925	4.35457	1.71329	0	0.0538842	0.12408	1.04477	Tumor	BLCA
TCGA-YC-A9TC-01A	0.63189	0	2.91681	4.85569	4.00805	1.1525	2.11292	6.80935	3.63436	0.0229771	2.59776	0.286528	0.0966769	1.53742	1.95908	0.358817	0.0147956	0	0.343698	0.71551	Tumor	BLCA
TCGA-E7-A6MD-01A	0	0.0449703	4.6184	4.29974	7.4556	1.23508	3.73581	5.99815	4.00284	0	2.93394	0.20458	0.214378	0.992051	1.45751	1.71899	0.0339727	0	0.351143	2.64507	Tumor	BLCA
TCGA-K4-A5RH-01A	0	0.0128105	4.49867	5.04905	4.61144	1.08627	4.36704	7.31018	4.20076	0	5.23188	0.118803	0.0215408	0.821281	3.1979	2.17193	0.0287621	0	0.172986	1.44738	Tumor	BLCA
TCGA-XF-AAMH-01A	0.0319423	0	2.25774	4.19829	4.29516	1.45691	0.725086	5.0745	2.29181	0	3.78195	0.0973494	0.0689268	0.78664	0.561738	1.77999	0	0	0.0368908	0.77691	Tumor	BLCA
TCGA-DK-A1AB-01A	0	0	5.69794	6.65089	5.40347	0.464108	6.17924	7.10708	5.49734	0.073929	4.66167	0.193975	0.402257	0.727118	1.09979	5.01724	0.455622	0	0.566147	2.32409	Tumor	BLCA
TCGA-E5-A4TZ-01A	0.0268106	0	3.34397	4.2666	6.04503	2.44763	1.37692	6.43202	5.3287	0	1.74948	0.0820036	0.340855	0.36275	5.79196	0.704288	0.0131368	0	0.0537734	0.615782	Tumor	BLCA
TCGA-FD-A43X-01A	0	0	5.44511	4.23206	6.6473	0.74134	0.647145	6.42863	3.41492	0	0.568507	0.102941	0.390766	1.37691	0.845434	0.505917	0	0	0.167985	0.202377	Tumor	BLCA
TCGA-XF-A9SU-01A	0	0	6.22226	5.49316	5.55885	1.53197	3.39322	6.40751	2.50174	0	4.80701	0.158783	0.126651	0.73675	1.17213	0.889083	0	0	0.185991	2.42642	Tumor	BLCA
TCGA-BT-A20N-01A	0.0883406	0	5.02525	6.60571	7.13825	1.16984	3.57767	8.01222	5.84823	0	2.86986	0.0465831	0.0962816	0.745609	0.557177	0.160538	0.022044	0	1.26682	0.849445	Tumor	BLCA
TCGA-BT-A20J-01A	0.0785704	0.0259285	4.99795	5.73949	3.47404	0.441395	3.88133	6.39426	4.95058	0.375803	3.08438	0.232074	0.794161	2.36883	2.47458	2.32422	0.0388505	0	1.30635	0.786288	Tumor	BLCA
TCGA-E7-A4IJ-01A	0	0	4.72646	5.11167	5.95216	0.900033	1.64055	7.3522	3.85135	0	1.76492	0.248685	0.154506	0.863103	0.357001	2.18858	0	0	1.01228	0.682704	Tumor	BLCA
TCGA-CF-A47W-01A	0.0457506	0	4.43228	3.65884	5.73267	1.23508	0.26795	5.90921	1.65824	0	0.389358	0.243894	0	0.523405	1.00419	3.02801	0	0	0.412317	0.729265	Tumor	BLCA
TCGA-XF-A9SV-01A	0	0	4.551	5.95274	5.79199	0.894482	4.37813	5.89881	7.24616	0	2.29279	0.340875	0	2.06192	1.47452	1.19402	0.0297597	0	0.183929	1.03054	Tumor	BLCA
TCGA-K4-AAQO-01A	1.21014	0	5.75896	5.52042	6.0189	1.9381	2.69948	6.23885	4.18863	0.0564531	4.28287	0.317019	0.156854	1.37593	0.864046	1.73736	0.0183662	0	0.322797	4.91892	Tumor	BLCA
TCGA-CU-A3YL-01A	1.35556	0	3.40483	4.631	6.22423	2.09433	1.86266	6.42249	3.26364	0	1.99378	0.214164	0.324719	1.07666	1.02588	0.38398	0.0134777	0	1.43477	1.50592	Tumor	BLCA
TCGA-DK-A2I2-01A	0	0	4.97958	5.61659	4.32905	0.791052	3.99543	6.72507	5.05944	0	5.08726	0.0291813	0.306083	0.932223	2.55217	2.72123	0	0	0.248094	0.648714	Tumor	BLCA
TCGA-4Z-AA84-01A	0.0986607	0	4.60883	4.96021	4.82401	1.47596	2.66729	6.44268	4.46886	0	2.18576	0	0.868002	1.16094	0.544961	0.403263	0	0	0.0673168	0.749647	Tumor	BLCA
TCGA-DK-A1AF-01A	0.0496434	0	6.13124	6.86155	6.28655	1.02437	5.66686	7.15716	4.85636	0	4.94709	0.0260117	0.298159	1.00631	3.01718	2.53649	0.0364806	0	0.290145	4.08254	Tumor	BLCA
TCGA-E5-A4U1-01A	0	0	5.11703	3.53025	4.37926	1.37009	0.472051	6.46612	1.70441	0.298967	1.30841	0.0738473	0.077553	2.00299	2.49591	0.533459	0.359952	0.0697597	0.0918925	1.42537	Tumor	BLCA
TCGA-BT-A20Q-01A	0	0	5.34188	6.07916	6.28586	0.371788	4.76714	5.5582	5.19163	0	3.92997	0.202262	0.507944	1.30524	0.963414	1.81522	0.0168801	0	0.134512	1.7413	Tumor	BLCA
TCGA-ZF-A9R4-01A	0.154333	0	4.26078	4.42477	5.86094	2.57643	0.857321	6.6415	4.46661	0.0245325	2.19417	0.190072	0.428161	0.460919	0.205699	0.535029	0.0158002	0	0.0187229	0.139074	Tumor	BLCA
TCGA-KQ-A41Q-01A	0	0	5.07124	4.19125	5.29991	0.667562	2.47525	5.29988	3.90189	0	1.88274	0.236971	0.435062	1.537	0.756718	0.0931512	0	0	0.0784543	0.686491	Tumor	BLCA
TCGA-E7-A8O7-01A	0	0	6.18312	6.19022	6.42025	0.101159	1.5522	5.80938	4.63645	0	3.33513	0.114554	0.0310068	1.77351	1.92139	4.91661	0.0277022	0	0.21534	0.24861	Tumor	BLCA
TCGA-ZF-AA4W-01A	0	0	6.05644	4.51477	4.77293	0.701539	1.553	7.61469	3.82739	0	2.95062	0.524527	0.157387	0.0963505	0.738123	1.00539	0	0	0.175862	0.728089	Tumor	BLCA
TCGA-XF-AAN7-01A	0	0.0503725	1.13729	5.25426	4.46427	1.24438	4.78869	6.00708	4.4916	0	4.3805	0.0799636	0.0839675	3.03241	0.136495	0.562641	0	0	0.131136	1.0837	Tumor	BLCA
TCGA-XF-A8HH-01A	0.0338309	0	5.47728	4.90134	6.47843	3.98552	3.9044	6.10513	4.26596	0	3.38143	0.0694567	0.208631	2.03233	1.80783	1.02809	0	0	0.168032	2.21746	Tumor	BLCA
TCGA-FD-A5BX-01A	0.0385708	0	5.56244	4.15615	3.61655	0.531616	1.24191	6.04467	2.95985	0	5.23415	0.0790531	0.0830126	0.518348	0.855254	2.23897	0.074306	0	0.139966	1.58992	Tumor	BLCA
TCGA-ZF-A9RE-01A	0.26154	0	4.23198	6.95356	5.70332	0.371804	1.15145	7.02793	5.38954	0	1.07231	0.270924	0.319919	0.525571	1.51088	2.86753	0	0	0.229537	0.45165	Tumor	BLCA
TCGA-FT-A3EE-01A	0.0181078	0	2.37391	7.57166	6.23026	0.902429	1.5984	7.00669	5.54862	0	6.71349	0.0188158	0.019779	1.35502	0.256148	1.83755	0.00885886	0	0.324306	0.763927	Tumor	BLCA
TCGA-XF-A9T5-01A	0.0713157	0	5.04026	4.71629	3.36786	0.608474	2.74164	8.21272	4.67566	0.0274981	4.0706	0.178456	0.115133	0.132957	0.621774	2.48258	0	0	0.251609	1.06876	Tumor	BLCA
TCGA-XF-AAML-01A	1.10224	0	6.08884	4.71958	5.03273	1.72843	2.34366	6.57815	4.75161	0	2.49453	0.200381	1.35998	1.54612	1.17935	1.21028	0.0495687	0	0.0441809	0.12331	Tumor	BLCA
TCGA-BT-A3PK-01A	0.144086	0.00978571	4.76195	5.75249	5.42189	1.71806	4.66445	6.66264	4.83764	0	5.0122	0.0464898	0.284634	0.198578	0.597596	0.493505	0	0	0.2078	0.831274	Tumor	BLCA
TCGA-CF-A3MI-01A	0.101666	0	5.90476	2.82791	4.77442	0.824346	1.5073	5.17854	1.82756	0.0394549	0.8132	0.0884643	0.0378726	0.120263	0.287135	0.406111	0.00853591	0	0.0400592	0.277479	Tumor	BLCA
TCGA-E7-A541-01A	0.103037	0	4.83392	5.8511	5.59027	1.28852	1.36609	6.61923	4.09019	0	3.21149	0	0.57092	2.83968	3.63734	2.50304	0	0	0.128011	1.59226	Tumor	BLCA
TCGA-ZF-AA54-01A	0	0	2.72266	6.60374	4.60423	0.655486	3.63875	5.82653	5.6283	0	6.96194	0.225563	0.361466	0.960582	0.990681	3.79689	0	0	0.0921142	1.24008	Tumor	BLCA
TCGA-CU-A0YR-11A	0	0	2.53748	5.84974	4.438	2.0309	1.48493	6.36725	3.70951	0	4.61522	0.088773	0.222608	1.87796	2.10013	2.16685	0	0	0.464363	5.42338	Normal	BLCA
TCGA-XF-AAMZ-01A	0	0	6.10077	4.89207	6.83066	3.50044	2.27656	6.60143	3.96648	0	3.25876	0.0633882	0.0665811	0.465479	0.969412	1.53257	0	0	0.217219	1.84953	Tumor	BLCA
TCGA-CF-A8HY-01A	0	0	5.58333	3.17053	5.96617	0.603685	0.399774	6.34542	1.4501	0	1.21513	0	0.0709428	0.772601	1.09566	0.717834	0	0	0.119953	0.338092	Tumor	BLCA
TCGA-GV-A3QG-01A	0.0241626	0	6.21184	5.55842	6.53274	0.808066	5.53716	6.271	4.93388	0	5.13642	0.0979017	0.127361	1.27964	2.05511	3.95099	0.0808673	0	0.209534	1.08305	Tumor	BLCA
TCGA-DK-A6B6-01A	0	0	4.94285	3.58336	4.92217	0.790646	0.643439	5.61912	4.37739	0	1.89195	0.172615	0.111286	2.56452	0.425477	0.957653	0.0171051	0	0.421737	0.423303	Tumor	BLCA
TCGA-DK-A6B0-01A	0	0	5.63929	5.04616	5.91956	0.675785	0.4046	5.57973	3.09358	0	0.566478	0.291983	0.0605843	0.909508	0.705098	3.89405	0.0137385	0	0.247648	0.134484	Tumor	BLCA
TCGA-E7-A97Q-01A	1.78475	0	6.58603	8.02268	5.41473	1.95018	3.54655	6.01096	4.06489	0	3.0556	0.120219	0.269755	0.573183	0.765361	1.9181	0	0	1.89549	2.78254	Tumor	BLCA
TCGA-2F-A9KP-01A	0.882799	0	4.26639	5.16295	7.13605	0.977621	0.878372	6.90738	5.49221	0.26477	1.36344	0.0357109	0.144587	1.63835	0.43199	0.482353	0	0.0337096	0.721233	0.926388	Tumor	BLCA
TCGA-FD-A62P-01A	0	0	5.56751	4.92632	5.02735	0.609339	3.49937	6.97098	4.90346	0	2.83059	0.0386886	0	0.200951	1.2246	0.798492	0	0	0.668981	2.73646	Tumor	BLCA
TCGA-XF-A8HG-01A	0	0	5.97794	4.69791	5.06953	1.36977	0.270404	5.06449	3.67462	0	0.314454	0.103783	0.667426	0.151962	0.483077	0.586515	0	0	0.665712	0.382653	Tumor	BLCA
TCGA-4Z-AA86-01A	0.224725	0	6.22138	5.56852	5.51606	0.572985	4.78266	6.57428	5.04935	0.194106	6.7703	0	0.127117	1.37881	0.589963	1.0337	0.058107	0	0.47509	2.09535	Tumor	BLCA
TCGA-GD-A6C6-01A	0.0623588	0	3.23509	3.40172	4.42947	1.1705	0.773376	7.25838	1.02022	0	0.624169	0.29813	0.805938	0.294139	0.070335	0.185517	0	0.0611636	0.427544	1.15103	Tumor	BLCA
TCGA-G2-A2EJ-01A	0	0	6.36966	6.50792	5.31957	0.0966545	1.64882	6.34134	4.68203	0.0351855	1.64465	0.438037	0.235899	0.0601526	0.32195	2.27578	0	0	0.546658	0.216446	Tumor	BLCA
TCGA-UY-A9PD-01A	0.358851	0	4.70364	5.72613	6.40641	2.65275	3.18617	6.36724	4.58883	0	3.25485	0.0519843	0.388076	0.506209	0.820972	0.97457	0	0	0.751946	0.896315	Tumor	BLCA
TCGA-S5-A6DX-01A	0.645127	0.115092	3.63615	3.17206	5.14928	3.39102	1.86513	6.86849	1.20273	0.133997	2.12223	0	0.324365	0.591293	0.981164	1.89035	0	0.104856	0.691792	1.70443	Tumor	BLCA
TCGA-FD-A3SQ-01A	0	0	6.06012	6.34536	5.93721	0.733508	5.2012	6.13608	5.09725	0	5.05632	0.0723202	0.282408	1.43713	2.08563	1.8862	0	0.0345619	0.297346	3.57711	Tumor	BLCA
TCGA-DK-AA77-01A	0.0390495	0	5.86071	5.98505	6.28261	0.433917	1.54788	7.25692	5.41379	0.0589053	1.52753	0.0405649	0.344688	0.999742	0.761392	2.18182	0	0	0.222365	0.149643	Tumor	BLCA
TCGA-BL-A13I-01A	0.615661	0.65101	3.28257	7.96979	6.36012	1.42207	5.8423	6.65104	5.35609	0.12559	5.48396	0.0586498	0.101267	0.66964	5.78401	3.78243	0.165331	0	0.200362	0.7035	Tumor	BLCA
TCGA-K4-A6MB-01A	0.186299	0	5.38945	6.65599	6.79786	3.12485	3.63162	6.73498	5.21001	0.083821	3.71102	0	0.20245	1.10042	1.02392	0.638478	0	0	0.472263	2.51262	Tumor	BLCA
TCGA-ZF-AA51-01A	0	0	4.44744	5.7498	5.27732	1.13962	2.13948	6.81904	4.24434	0	3.09433	0.0394887	0.19648	2.07189	1.75168	1.15008	0.0186626	0	1.45284	1.03581	Tumor	BLCA
TCGA-E7-A7PW-01A	0.262289	0.138144	5.73549	3.34091	4.93069	1.20708	0.672607	6.98584	2.71525	0.224349	1.12843	0.377766	0.787734	1.00927	0.661125	0.841131	0.203197	0.176729	0.482597	0.703786	Tumor	BLCA
TCGA-E7-A85H-01A	0.726763	0	5.71352	6.47343	5.75188	2.68252	2.81059	6.2739	3.87938	0	2.85874	0.111141	0.17161	0.23181	0.65551	0.522899	0	0	0.166801	0.54636	Tumor	BLCA
TCGA-GC-A3WC-11A	0	0	4.0731	5.77539	4.47169	1.48569	1.91112	5.57372	3.20689	0	5.12238	0.266539	0.165983	1.33777	0.922886	2.76482	0.057698	0	0.293805	5.85651	Normal	BLCA
TCGA-XF-AAMR-01A	0	0	4.37849	6.67392	4.4739	1.36713	3.28613	5.93256	5.05011	0.0254916	5.17206	0.212348	0.609651	1.24454	1.8677	1.28048	0	0	0.51025	5.51503	Tumor	BLCA
TCGA-FD-A6TG-01A	0.0532872	0	6.59799	5.37178	5.77959	1.15443	4.1867	6.50406	5.02332	0.060552	3.93427	0	0.114029	0.845955	1.16523	1.36627	0.0131757	0	0.218148	3.47474	Tumor	BLCA
TCGA-2F-A9KO-01A	0	0.0269805	4.46968	6.07204	6.42563	0.664913	2.79659	6.41501	5.11005	0	3.42393	0.164931	0.172942	0.800981	1.11091	2.87659	0.407893	0	0.315386	2.39238	Tumor	BLCA
TCGA-HQ-A5ND-01A	0.458338	0	6.54813	7.36282	6.48375	0.694361	0.486828	8.18684	5.19978	0.0289745	2.092	0.115416	0.196566	1.34806	0.921644	1.63586	0	0	0.701129	0.929373	Tumor	BLCA
TCGA-G2-AA3B-01A	0.858536	0	3.07947	4.71692	4.46545	0.957968	1.42484	5.63328	3.10985	0	1.18022	0.16696	0.246535	1.2905	0.206998	0.389209	0	0	0.155498	0.327356	Tumor	BLCA
TCGA-PQ-A6FI-01A	0	0	5.72088	5.58006	4.47781	0.354752	1.59097	7.08775	4.69881	0.019162	2.28202	0.219936	0.0809622	0.12728	1.76445	1.50748	0.0366876	0	0.279601	0.541861	Tumor	BLCA
TCGA-C4-A0F7-01A	0.982831	0	3.12048	6.41022	5.78138	1.93683	2.22585	6.59785	6.07096	0.40967	2.3835	0.176922	0.0218263	1.06769	2.61891	0.235916	0.0291423	0	0.24066	1.00008	Tumor	BLCA
TCGA-FD-A5BS-01A	0.606781	0	6.53315	4.56466	3.87576	0.316082	4.45929	6.16639	2.54353	0.513637	4.59807	0	0.178711	1.66637	0.804094	3.05692	0.108966	0	0.246253	2.47149	Tumor	BLCA
TCGA-GV-A3JX-01A	0.0509094	0	5.84667	5.77731	4.76544	1.05092	1.41506	6.99305	4.81819	0.0578565	3.3756	0.0528768	1.38376	2.50445	2.91157	2.35069	0	0	0.176138	0.478682	Tumor	BLCA
TCGA-XF-AAMT-01A	0.151165	0	5.40033	5.85901	5.378	0.937302	4.77446	6.33361	5.06531	0.181718	4.85673	0.156802	0.225304	0.783059	3.11545	1.05966	0.030757	0	0.181661	2.79506	Tumor	BLCA
TCGA-XF-A9T8-01A	0.029957	0	4.15948	6.47434	4.59649	0.468161	3.3908	6.19832	4.43755	0	3.60448	0	0.270688	0.843532	0.934545	2.85947	0	0	0.125687	0.892749	Tumor	BLCA
TCGA-BT-A20W-11A	0.043859	0.0285724	4.59166	6.42997	5.7696	1.59047	4.31851	6.6931	4.51824	0	4.12775	0.132573	0.265936	2.58104	2.67909	2.89423	0	0	0.550154	5.06578	Normal	BLCA
TCGA-4Z-AA7S-01A	0	0.022914	5.21435	5.93754	5.58259	0.745955	1.40726	6.37155	3.4848	0	1.54092	0.269544	0.0384388	0.550688	0.904463	0.334519	0	0	0.0306002	1.57563	Tumor	BLCA
TCGA-XF-A9SH-01A	0	0	5.53728	5.72205	5.20415	0.833759	0.770046	5.37903	2.95701	0	1.28814	0.0431258	0	1.21902	0.87352	0.817096	0	0	0.0713009	1.56684	Tumor	BLCA
TCGA-DK-A1AG-01A	0.0293055	0	5.91052	4.81751	6.24265	0.392246	1.49869	7.37617	4.05128	0.0442822	1.70463	0.200753	0.153336	1.93158	1.04151	2.52979	0	0.0287375	0.0831814	0.363012	Tumor	BLCA
TCGA-GD-A3OQ-11A	0	0	4.83491	6.08991	5.38753	1.1996	3.28072	5.04504	3.86071	0	4.12905	0.203291	0.563025	3.13977	2.21389	4.02521	0.0127473	0	0.354986	5.3253	Normal	BLCA
TCGA-2F-A9KR-01A	0.723849	0	2.99448	4.94082	6.55234	1.68805	1.46387	7.41387	4.94925	0	2.03414	0.546476	0.155673	1.9652	1.1393	1.39811	0	0	0.847236	2.36177	Tumor	BLCA
TCGA-DK-AA6U-01A	0.0286149	0	4.06746	5.46492	6.43196	2.04376	1.90702	6.4827	4.82276	0.021784	2.2787	0.11541	0.285625	2.74429	0.684572	1.18241	0	0	0.187835	0.93185	Tumor	BLCA
TCGA-C4-A0F6-01A	1.23806	0	3.41997	6.04956	6.33735	2.7329	3.88084	5.61582	4.75132	0.141692	3.34464	0.0500588	0.290143	1.02535	0.691314	0.539818	0.0237038	0	0.0691873	1.05837	Tumor	BLCA
TCGA-K4-A3WU-01B	2.09568	0	4.38949	6.4094	5.2975	2.73622	2.12815	6.00558	3.95006	0.0354373	3.94391	0.205569	0.123618	3.53415	1.54149	3.40769	0.0453518	0	0.387119	3.66747	Tumor	BLCA
TCGA-CU-A0YN-01A	0.0296455	0	5.95344	5.37226	5.32355	0.423725	3.9993	6.10846	5.31728	0	6.51395	0.202949	0.0950085	0.680923	1.93984	1.13728	0	0.0575678	0.148069	2.29202	Tumor	BLCA
TCGA-FJ-A871-01A	0	0	1.96	5.76327	4.3783	2.51528	3.21304	6.08606	2.94173	0	7.97625	0	0.363056	1.35248	3.42793	0.513004	0	0	0.489405	4.88302	Tumor	BLCA
TCGA-G2-A2EC-01A	0	0	4.7796	6.07764	5.79292	0.588154	2.87788	4.78877	4.06757	0	3.72228	0.0977735	0.413385	1.59851	1.7541	2.70547	0	0	0.108426	2.40828	Tumor	BLCA
TCGA-FD-A5BV-01A	0.152858	0	4.27227	5.84556	6.04684	0.990596	1.0894	6.23256	3.43901	0.0599688	2.27987	0.0814544	0.0433991	2.20367	3.5664	1.11317	0.0578028	0	0.4303	1.62623	Tumor	BLCA
TCGA-E7-A7XN-01A	0	0.043752	6.16956	5.67014	4.94928	0.158019	1.10298	8.10481	4.25928	0	3.71186	0.199325	0.176107	0.147302	0.161226	1.98001	0	0	0.14153	0.221104	Tumor	BLCA
TCGA-GU-A764-01A	0.178635	0	6.53895	5.38622	4.3674	0.745548	3.50633	6.23318	3.97673	0.0204862	4.14629	0.10874	0.598847	0.534476	1.12709	2.09427	0	0	0.238453	1.62367	Tumor	BLCA
TCGA-XF-AAN8-01A	0	0.0361082	4.43667	5.06931	3.81031	0.737201	5.76945	6.61775	3.97757	0	3.7524	0	0.118348	0.699567	1.91765	2.11814	0	0	0.657102	5.33204	Tumor	BLCA
TCGA-XF-A9SZ-01A	0.465866	0	5.44047	5.74571	5.02876	0.700394	4.81193	6.06888	4.4183	0	4.08911	0.165933	0.848867	0.476105	1.64874	1.13303	0.0204812	0	0.257054	2.66191	Tumor	BLCA
TCGA-GU-AATO-01A	0.332993	0	6.53407	5.3245	4.1594	0.135957	2.14814	5.73509	3.48965	0.102916	1.73339	0.0478597	0.399684	0.800665	1.37056	1.69967	0	0	0.325881	1.50701	Tumor	BLCA
TCGA-ZF-A9RC-01A	0	0	6.36969	3.88693	5.79843	1.36099	4.20978	6.16337	3.51879	0.031021	5.83906	0.200031	0.755409	0.961465	1.69018	0.49464	0	0	0.231213	3.90766	Tumor	BLCA
TCGA-ZF-A9R0-01A	0	0	6.24028	4.15717	5.27663	2.00874	1.98201	5.71834	3.36593	0	2.77625	0.201527	0.124435	1.23529	0.640936	0.546853	0	0	0.131398	1.96862	Tumor	BLCA
TCGA-KQ-A41P-01A	0.0504305	0	4.92459	4.02086	4.59668	1.3127	2.68815	5.64394	2.78466	0	2.57121	0.151757	0	1.17775	1.061	0.980046	0.01246	0	0.330241	1.95549	Tumor	BLCA
TCGA-4Z-AA7W-01A	0	0	5.41961	3.36114	3.16626	0.354896	1.39276	7.68582	1.52488	0	3.16497	0.0339315	0.0356589	0.0988017	0.114864	0.955276	0	0	0.346556	0.436637	Tumor	BLCA
TCGA-HQ-A5NE-01A	0.0376168	0	6.94307	7.36141	5.57435	0.673796	3.97218	7.17183	5.49931	0.357138	5.139	0.0771241	0.265559	1.11775	1.00283	3.67451	0	0	0.458785	1.57197	Tumor	BLCA
TCGA-CU-A3KJ-01A	0.125058	0.012043	3.47584	5.65479	5.84066	0.201238	2.89031	6.90033	5.70232	0.0280727	2.93057	0.111926	0.783279	0.544972	3.56474	1.68991	0.0359523	0	0.109119	0.543333	Tumor	BLCA
TCGA-UY-A8OC-01A	0	0	5.82592	7.05311	4.35945	0.251805	5.04391	5.5208	3.58026	0	6.97815	0	0.192309	1.0003	1.61075	0.256467	0.156426	0	0.546327	1.41311	Tumor	BLCA
TCGA-E7-A3Y1-01A	0.0252772	0	4.15645	2.98865	5.56242	1.46185	0.681743	6.3105	2.72886	0	0.842476	0.1023	0.0546894	0.436761	0.272517	3.22101	0	0	0.256119	1.39892	Tumor	BLCA
TCGA-XF-AAN5-01A	0.686597	0	5.90138	6.70756	5.32239	0.245608	2.52946	5.85489	4.32368	0	4.48618	0.276385	0.0779403	2.82205	5.0961	2.09294	0	0	0.0823752	0.614572	Tumor	BLCA
TCGA-G2-AA3D-01A	2.07417	0	4.42327	5.09632	5.40398	1.72565	0.407835	6.45314	4.2162	0	1.51809	0.132301	0.105333	1.68816	1.59816	0.912818	0.0161617	0	0.479442	1.25118	Tumor	BLCA
TCGA-GU-A42R-01A	0.0580349	0	4.62781	5.40619	6.88673	1.98633	1.90038	5.7057	4.5444	0	1.96996	0.328806	0.418415	0.925443	2.21695	4.06485	0.0704475	0	0.954477	1.15467	Tumor	BLCA
TCGA-XF-A9SI-01A	0	0	7.2591	3.84206	5.00443	1.02746	2.75814	6.82718	4.37373	0	5.0907	0.259316	0.529772	2.80744	5.31705	3.47115	0.127488	0	0.170242	3.23619	Tumor	BLCA
TCGA-GV-A3JZ-01A	0	0	5.99414	5.09257	5.88135	0.687428	3.40196	6.08799	4.82357	0	4.00234	0.0225935	0.115016	3.92511	0.772029	3.45159	0	0	0.322343	0.948684	Tumor	BLCA
TCGA-E9-A1NI-01A	0	0	3.79584	4.52552	4.68959	0.58742	5.99509	7.19241	4.13187	0	3.7188	0.118715	0.881082	1.13235	1.48773	1.04237	0	0	0.0890171	2.02434	Tumor	BRCA
TCGA-A1-A0SP-01A	0	0	4.70855	5.57255	4.40247	0.867372	4.04312	6.85439	5.37037	0.0668758	4.10427	0.0611361	1.56427	3.36845	0.77906	1.64541	0.0290077	0	0.624857	0.761058	Tumor	BRCA
TCGA-BH-A1EU-11A	0.100741	0.0334168	1.63682	6.48483	5.37273	0.944838	3.07484	5.93809	5.04803	0	2.20586	0.202061	0.26016	2.64652	1.60647	3.03976	0.0500065	0	1.1997	4.63045	Normal	BRCA
TCGA-A8-A06X-01A	0	0	3.02977	5.10668	4.85971	1.02045	3.92048	7.57984	4.84369	0	3.0755	0	0.175725	2.47641	0.728441	1.51569	0	0	0.228226	0.721739	Tumor	BRCA
TCGA-E2-A14T-01A	0.0819096	0	4.48196	5.88749	4.62816	0.530788	4.52683	6.7433	4.14669	0.122652	2.38208	0.0642453	0.252827	1.95204	0.831612	1.23392	0.19212	0	0.139308	1.03365	Tumor	BRCA
TCGA-AC-A8OS-01A	0	0	3.35784	5.29919	3.79603	0.579642	5.78648	7.35624	4.2172	0	3.14562	0.247964	1.14263	1.99111	1.76464	2.82837	0	0	0.542624	4.32207	Tumor	BRCA
TCGA-A8-A09K-01A	0.0354922	0	2.58742	5.606	4.88623	0.165233	2.42191	6.24879	4.31722	0	2.30033	0.0368713	0.0387465	2.58208	0.444225	1.61631	0.0346268	0	4.22547	0.593097	Tumor	BRCA
TCGA-OL-A5RY-01A	0.278367	0	4.69425	5.9075	4.53369	0.332533	5.97428	6.82544	4.56556	0	4.63891	0.044883	0.047159	1.8272	2.06735	3.09854	0.0212329	0	0.297048	2.93185	Tumor	BRCA
TCGA-BH-A0DG-01A	0	0.0655769	5.15676	5.64516	4.78507	0.319229	6.27672	7.1105	4.77073	0.051491	4.63984	0.200601	0.242462	1.46775	1.53304	2.2578	1.2976	0	1.33067	2.16673	Tumor	BRCA
TCGA-B6-A0I9-01A	2.0893	0	3.99258	6.34076	5.15779	0.255442	4.0669	7.08756	5.0539	0.0404274	3.4719	0.0550445	0.0578255	1.12476	0.803122	1.5189	0	0	0.891398	0.878492	Tumor	BRCA
TCGA-A2-A0CP-01A	0	0	2.84597	4.79123	4.04897	0.743846	6.22051	6.53825	3.83467	0	3.58909	0.0454175	0.418246	1.13382	1.41714	1.49867	0.0214879	0	0.918367	2.76378	Tumor	BRCA
TCGA-A8-A07S-01A	0	0	5.03468	4.385	4.43192	0.214157	4.99732	7.76591	4.59023	0	3.26605	0.0324657	0.76045	1.19734	1.07014	1.51111	0.0153238	0	0.155745	0.726137	Tumor	BRCA
TCGA-AO-A12H-01A	0	0	2.56802	3.69235	4.49754	0.519216	2.64361	6.02582	3.68508	0	1.65335	0.121689	0.127691	2.68079	1.33611	1.68005	0	0	1.43277	0.344654	Tumor	BRCA
TCGA-BH-A203-11A	0.0550941	0.122059	1.46596	5.54724	4.78142	0.616742	3.24419	5.88246	4.65878	0	1.64879	0.289862	0.489718	2.593	1.62206	2.37412	0.0799063	0	1.1108	3.77671	Normal	BRCA
TCGA-AR-A1AU-01A	0	0	3.16276	6.53657	4.77423	1.1802	5.86105	6.39778	4.9891	0.0492132	3.99355	0.161849	0.510409	1.87836	1.44133	1.69402	0.0782042	0	1.41059	3.10414	Tumor	BRCA
TCGA-D8-A1X9-01A	1.6176	0	5.11858	6.49189	5.45571	0.588741	5.68103	5.14951	5.05169	0.180069	4.17127	0.158043	0.33442	1.97839	1.15773	1.35734	0.138657	0	0.776835	0.892001	Tumor	BRCA
TCGA-E9-A1RH-11A	0	0	0.856483	5.30737	3.79764	0.310344	3.13555	5.8304	3.67849	0	1.37233	0.191288	0.549755	1.92635	1.17307	0.881949	0.0106245	0	0.961187	4.56098	Normal	BRCA
TCGA-A8-A07R-01A	0	0	2.78656	6.29673	4.39698	2.38407	4.05847	7.46808	4.43805	0	3.25388	0.0733937	0.370373	0.450689	0.330516	0.873385	0	0	0.951816	0.552597	Tumor	BRCA
TCGA-AO-A12C-01A	0.0672266	0	3.54451	6.02378	5.65784	0.351605	7.00952	5.75897	5.02436	0.0513409	4.16395	0	0.176748	2.35068	1.63419	2.21811	0.56254	0	0.837048	2.38295	Tumor	BRCA
TCGA-V7-A7HQ-01A	0.0728883	0.0476497	3.48795	3.22682	2.79016	0.705922	3.67483	6.68133	1.24536	0	1.95323	0.0756829	0.191044	0.530317	0.317499	1.20413	1.27965	0.036191	0.353069	1.9405	Tumor	BRCA
TCGA-A2-A1FZ-01A	0	0	3.41956	5.38466	4.92749	0.611916	6.30332	6.63056	5.27627	0.031339	4.161	0.163771	0.620334	2.19984	1.74619	2.8726	0.494589	0	1.22015	3.1891	Tumor	BRCA
TCGA-AR-A251-01A	0.0364143	0	3.02747	9.18484	4.35617	2.12775	6.27052	6.08001	5.85177	0.0139364	3.88166	0.0746909	0.519063	1.08408	0.784748	1.81935	0.0355266	0	1.82657	1.59939	Tumor	BRCA
TCGA-BH-A18J-11A	0.355474	0	2.19091	5.32167	4.84961	0.834102	2.60777	6.62298	4.88262	0	1.5078	0.158545	0.793179	1.97364	1.36744	2.23993	0.0577991	0.0389891	2.30557	4.76911	Normal	BRCA
TCGA-EW-A1PF-01A	0.0919164	0	3.67741	6.15657	5.08568	1.81175	6.42901	7.1159	4.77876	0.0238289	4.70435	0.0643071	0.417407	2.42371	2.07191	2.45304	0.637904	0.0306879	0.465229	2.16452	Tumor	BRCA
TCGA-BH-A18T-01A	0	0.0178107	4.5472	4.87436	4.3352	0.159301	3.94399	8.24367	6.61731	0	4.33825	0.0837541	3.62462	2.58023	0.410954	1.40578	0.0399032	0.0268629	0.851147	0.39506	Tumor	BRCA
TCGA-AR-A24S-01A	0.0250172	0	4.99754	6.44466	5.07272	0.200553	6.33577	6.49842	5.47793	0	3.85222	0.025993	1.52281	1.40345	1.70634	2.83712	0.0122541	0	0.510928	1.24864	Tumor	BRCA
TCGA-AN-A041-01A	0.246716	0.0344566	4.35643	5.99938	5.65374	0.459248	6.40359	6.43598	5.00408	0.0987194	5.23149	0.133461	0.243	2.45334	1.84415	1.94509	0.263144	0	0.313523	0.854357	Tumor	BRCA
TCGA-BH-A0E0-11A	0.0907073	0	1.54562	5.71531	4.37729	0.730027	3.613	6.30905	4.16023	0	2.10273	0	0.161183	1.18415	1.01276	1.65551	0.0885362	0	1.10929	2.67478	Normal	BRCA
TCGA-E2-A1LL-01A	0	0	2.45193	6.1236	5.57217	0.350654	3.02842	6.32565	5.0678	0	2.97505	0.0475939	0.397712	1.21521	0.336617	1.17193	0.0225265	0	0.212465	0.730148	Tumor	BRCA
TCGA-E2-A1IJ-01A	0	0.0329546	4.87924	5.61668	4.94351	0.999202	7.26716	7.64656	4.47268	0	3.68617	0.15209	0.952534	2.17209	2.2748	2.49318	0.0733601	0	0.657651	2.78174	Tumor	BRCA
TCGA-AR-A24O-01A	0	0	3.6593	5.67844	5.41834	0.412341	6.86348	6.71368	5.13376	0	4.36683	0.18334	0.735499	2.9441	2.20105	3.57643	0.117395	0	0.468192	2.96856	Tumor	BRCA
TCGA-XX-A899-01A	2.64686	0	4.8376	8.19424	4.81586	0.561127	6.38412	6.92121	4.34181	0	4.56993	0.0736091	0.731643	2.15124	2.22998	3.56689	0.118973	0	0.883514	3.74159	Tumor	BRCA
TCGA-D8-A1XK-01A	0	0.0175569	5.18414	6.48381	5.05875	1.18732	3.41167	5.93526	6.87561	0	3.88829	0.160701	1.09477	2.067	1.17416	1.78073	0.0132325	0	0.769747	0.369231	Tumor	BRCA
TCGA-AC-A5XS-01A	1.23744	0	4.78476	5.78587	4.80906	0.466399	3.50623	7.35033	3.37572	0.0833747	2.6112	0.148683	0.118512	1.98089	1.40167	2.47058	0	0	0.860475	2.29297	Tumor	BRCA
TCGA-BH-A18L-01A	0	0	2.87136	5.48779	4.94467	0.285344	2.37194	6.99149	4.65924	0.0205617	1.62342	0.135168	0.835886	0.82712	0.319591	1.31695	0.0393502	0	0.191725	0.40052	Tumor	BRCA
TCGA-OL-A66J-01A	0	0	2.79013	7.57558	4.68765	0.302686	5.03138	6.25412	3.91134	0.0277308	3.16645	0.0746681	0.560501	1.61489	1.71261	1.20284	0	0	0.670175	3.55484	Tumor	BRCA
TCGA-PE-A5DD-01A	0	0	5.56861	4.22084	3.75461	0.788209	4.63282	7.22287	3.74724	0	3.31032	0.15417	0.824451	1.94201	0.86576	1.80162	0	0	0.304956	2.32923	Tumor	BRCA
TCGA-AN-A04D-01A	0	0	1.87936	3.0551	3.22775	1.01844	1.96015	7.14455	4.24903	0	2.60162	0.0217952	0.0895337	0.874632	0.323989	0.950628	0	0.0205682	0.393369	0.784063	Tumor	BRCA
TCGA-4H-AAAK-01A	0	0	3.93591	5.59873	4.81879	0.632896	6.73577	6.1366	4.42894	0	4.41478	0.0823443	0.637731	1.65375	1.72852	1.95578	0.0774048	0	0.425724	4.02629	Tumor	BRCA
TCGA-E9-A5FL-01A	0	0	2.25421	3.68766	2.94346	0.476916	4.47026	6.07109	3.37509	0.0225593	2.85369	0.0904506	0.125277	0.564939	4.24271	1.1537	0.0289069	0	0.884593	1.64072	Tumor	BRCA
TCGA-E9-A24A-01A	0	0	4.79162	5.38157	5.85	0.291275	6.15268	7.19399	4.86489	0	4.0883	0.111539	0.251177	1.04835	1.00427	3.62458	0	0	0.878761	0.892842	Tumor	BRCA
TCGA-BH-A1FM-01A	0.0249858	0	3.16224	5.49195	5.43052	0	6.93197	5.65956	4.37638	0	4.30554	0.101151	0.25209	1.28899	1.37659	1.40592	0.0951203	0	0.656277	0.678275	Tumor	BRCA
TCGA-A8-A07C-01A	0	0	3.70891	5.69975	5.49996	1.7776	4.77947	6.17004	6.19932	0	4.53494	0.120447	0.83787	2.58385	0.70413	2.75078	0.0233851	0	0.296029	0.081886	Tumor	BRCA
TCGA-AR-A24Q-01A	0	0	3.69806	6.01359	4.38229	1.42699	5.58027	5.8021	4.90099	0	3.6487	0.076868	0.602094	2.35761	1.58545	2.16483	0.0122955	0	0.640057	1.19201	Tumor	BRCA
TCGA-AR-A2LE-01A	0	0	5.11619	3.69877	4.79763	0.216396	4.47225	6.48865	4.81172	0	2.42857	0.215497	0.472193	4.21161	1.54769	1.54561	3.19592	0	0.527978	1.25658	Tumor	BRCA
TCGA-AR-A0U4-01A	0.0630251	0.0207233	6.86921	6.72737	4.93497	0.201097	4.72056	6.34004	5.00561	0	5.70493	0.0654501	0.549554	1.78035	1.58498	3.51762	0.0615025	0	1.70208	0.194753	Tumor	BRCA
TCGA-GM-A2DN-01A	0	0	5.6749	4.89786	4.76013	0.381615	4.37245	7.90527	4.57951	0	4.14597	0.0350717	1.21393	1.96481	1.18566	3.04992	0.0165617	0.0331058	0.964832	1.29976	Tumor	BRCA
TCGA-A7-A13D-01A	0.14275	0.00922122	4.29363	6.55961	4.9818	0.536812	5.2546	8.28941	5.57854	0	4.39815	0.446706	0.726727	0.529431	0.676951	1.01631	0.062469	0.0437037	1.8978	0.197973	Tumor	BRCA
TCGA-D8-A1JG-01B	0.216351	0	3.59941	6.29874	4.95096	0.306239	5.64131	7.28804	5.28366	0	4.58202	0.0939165	0.213059	1.70558	0.980781	2.83431	0.077557	0.0887519	0.207171	0.5767	Tumor	BRCA
TCGA-E2-A570-01A	0	0	2.9393	5.2387	4.31628	0.383611	5.85562	7.17973	3.31932	0.0301287	3.28368	0.42928	0.0850674	1.46818	1.65521	1.34776	0	0	1.3374	3.13582	Tumor	BRCA
TCGA-A2-A04Q-01A	0	0	5.19648	4.46144	4.09276	0.494226	4.69512	6.3656	4.34322	0	5.08475	0.0563667	0.439493	2.03536	1.21834	2.88427	0.0267215	0	0.540611	0.987732	Tumor	BRCA
TCGA-A7-A6VV-01A	0	0	5.26982	5.77142	4.62846	0.610897	5.84403	7.6489	4.77947	0	5.06006	0.196487	2.68853	0.880726	1.41244	1.8662	0	0	0.258508	0.784346	Tumor	BRCA
TCGA-E2-A1IG-01A	0	0	3.93882	5.19798	5.349	1.3701	5.91151	5.60363	4.71837	0	4.44482	0.035363	0.364046	1.86317	1.45936	1.05859	1.50568	0	0.279845	1.39436	Tumor	BRCA
TCGA-E9-A1N6-01A	0.0812607	0.555162	3.77553	6.87302	4.90911	0.3979	6.62308	7.51257	4.6163	0	4.94186	0.0428001	0.361734	1.00026	1.80337	1.60552	0.277296	0	0.710896	1.65511	Tumor	BRCA
TCGA-E9-A1NC-01A	0	0	4.9526	6.27338	3.4877	0.307692	4.23046	6.75427	3.16287	0	3.39093	0	0.344196	0.926144	1.13075	2.24297	0.0286222	0	1.34087	1.00918	Tumor	BRCA
TCGA-A7-A3IZ-01A	0	0	1.56884	8.49663	5.56877	0.296894	3.75983	5.87584	3.90271	0.0992782	2.27163	0.256985	1.91375	1.90803	2.08262	5.03619	0.0326239	0	1.33686	0.934152	Tumor	BRCA
TCGA-BH-A18U-11A	0	0	2.49597	5.92619	5.10531	1.24427	2.61278	6.7488	5.30302	0	2.09572	0.132267	0.418507	2.56746	1.31653	2.73414	0.665068	0	1.39497	4.79155	Normal	BRCA
TCGA-AN-A0AK-01A	0.909579	0.0991723	4.62205	6.59278	4.8448	0.649346	3.00663	7.94738	4.81259	0.196544	2.37931	0.0405888	1.82796	1.19402	0.495564	2.07563	0	0	0.0451084	0.167397	Tumor	BRCA
TCGA-D8-A1JM-01A	0	0	3.00625	4.66268	5.05153	0.651947	4.36176	8.39433	5.37497	0	3.06603	0	1.01808	1.36295	5.41002	1.63501	0.0246918	0	1.58571	0.0376485	Tumor	BRCA
TCGA-OL-A5S0-01A	0	0	4.42952	4.63539	3.91104	0.697778	4.44379	7.2719	3.67348	0	3.22669	0	0.121843	1.148	1.58217	1.81281	0	0	0.373394	2.69758	Tumor	BRCA
TCGA-A8-A06Z-01A	0	0	5.06721	4.77221	4.83895	0.242484	3.26245	7.8908	3.83419	0	1.8411	0.193033	0.349042	0.40927	0.391317	0.663136	0	0	0.472514	0.405159	Tumor	BRCA
TCGA-AQ-A54O-01A	1.37184	0	3.61173	4.32658	3.5125	1.59622	3.98962	6.99467	1.53604	0.0525678	2.13426	0	0	1.00467	0.436904	1.33659	2.43514	0	1.51162	2.15145	Tumor	BRCA
TCGA-E2-A15S-01A	0.0246533	0	3.08208	5.43185	4.75342	1.32251	2.86422	5.53839	5.27815	0	2.88402	0.193215	0.400786	3.05694	0.818985	0.519744	0.0120751	0	1.12856	1.30809	Tumor	BRCA
TCGA-BH-A1ET-11B	0	0	2.34665	5.95586	5.50148	1.22293	3.7625	6.61158	5.24689	0	2.38212	0.144166	0.546413	2.85204	2.04738	2.46279	0.229686	0	1.51942	5.14312	Normal	BRCA
TCGA-BH-A18R-11A	0	0.016847	2.10225	5.2524	5.15489	1.16117	3.06979	6.01198	4.38334	0.0197253	2.25487	0.225962	0.439987	2.44519	2.01816	1.97179	0.0252825	0	1.33663	5.1382	Normal	BRCA
TCGA-EW-A423-01A	0.0213405	0	5.59916	3.84182	3.85906	0.86859	2.78861	7.69796	2.80891	0	1.56614	0.20775	0.176699	0.918937	0.165245	2.18906	0.031115	0.0209258	1.50171	1.46783	Tumor	BRCA
TCGA-C8-A273-01A	0	0	4.74298	6.21063	5.30926	0.398491	5.96896	6.78831	4.57732	0	3.6757	0.0762752	0.251329	0.504662	1.17156	1.23409	0.0481875	0	0.414008	0.900745	Tumor	BRCA
TCGA-OL-A5RV-01A	0	0	3.68779	5.29247	5.21406	1.45367	4.83199	7.69538	5.18376	0	2.69775	0.131902	0.825231	1.67184	1.54448	2.20935	0.0425693	0	0.62453	3.81789	Tumor	BRCA
TCGA-AC-A2FM-01A	4.10159	0	2.43579	7.14966	4.86919	1.00459	3.78553	6.08261	3.92715	0.912184	1.96532	0.217187	0.315051	1.79827	0.78014	0.789444	0.046378	0	0.853854	1.37298	Tumor	BRCA
TCGA-AO-A0JM-01A	0	0	3.58332	6.09929	4.80644	0.299318	6.16423	7.27011	4.49491	0	4.47783	0	1.33178	1.43585	1.41683	0.866536	0.485438	0	0.296449	0.784615	Tumor	BRCA
TCGA-BH-A0DP-01A	0	0	2.8131	5.69895	4.92829	0.870378	5.88986	7.05369	4.73041	0	2.81195	0.187212	0.523169	2.47643	1.975	2.79473	0.0370377	0	0.824697	1.94155	Tumor	BRCA
TCGA-A2-A25E-01A	0	0	3.28756	5.56568	5.12468	0.457845	4.74807	6.57353	5.34873	0	3.57361	0.14118	0.518457	2.08445	1.298	2.00411	0.0411615	0	1.21519	1.32605	Tumor	BRCA
TCGA-B6-A2IU-01A	0.0618751	0	2.6307	6.06328	5.3833	0.429689	3.51338	6.72882	4.34591	0.0929691	1.57671	0	0.517068	1.29309	0.889482	1.42659	0.0896476	0	2.35591	1.63997	Tumor	BRCA
TCGA-BH-A18P-01A	0	0	4.10669	5.16058	5.09179	0.360134	6.19489	7.08643	4.8424	0.0873263	4.17144	0.227481	0.621784	1.6016	1.21772	5.98947	0	0	0.952101	0.773265	Tumor	BRCA
TCGA-E9-A22B-01A	1.427	0	3.03901	5.48116	4.72389	0.175875	5.11695	5.64925	4.09892	0.495275	3.18453	0.0827069	0.301782	1.75093	3.16896	1.12539	0.029648	0	0.214233	0.633404	Tumor	BRCA
TCGA-A2-A0SW-01A	0	0.101899	3.83675	4.91361	3.93986	0.168394	5.07677	8.7466	3.87605	0	3.82367	0.0661973	0.0695284	0.665668	1.07291	2.89836	0.150757	0	0.108887	0.331924	Tumor	BRCA
TCGA-E2-A107-01A	0	0	2.75499	5.29454	4.13335	0.647646	3.20437	7.7314	3.80483	0	1.97031	0.114096	0.813288	1.12955	0.771889	1.0237	0.01386	0	1.21214	1.30948	Tumor	BRCA
TCGA-E2-A1B6-01A	0	0	4.29313	2.97568	4.12922	0.453458	3.59146	6.46791	3.19117	0	4.61282	0.0167416	0.846218	1.15021	0.602391	3.4533	0.212652	0	0.518018	1.61777	Tumor	BRCA
TCGA-D8-A1XW-01A	0	0	4.1288	6.86413	5.32661	0.780076	4.74399	6.72161	5.16401	0.0194198	3.059	0.0265109	0.134232	0.933059	0.853821	3.61505	0	0	1.31701	0.110985	Tumor	BRCA
TCGA-A7-A0DC-01A	0.139622	0	1.54322	7.42404	6.59938	0.638744	3.57865	5.11256	5.87843	0.141303	2.53666	3.61655	2.38412	3.55188	0.43559	1.6872	0.179059	0.0927733	3.12916	1.70492	Tumor	BRCA
TCGA-EW-A6SD-01A	0.214985	0	5.39576	6.3003	5.91161	0.432438	5.40272	7.24213	5.01333	0	3.68858	0.0672515	0.202305	0.342399	0.522259	2.40024	0.0937878	0.0321101	0.544114	0.425376	Tumor	BRCA
TCGA-AO-A0J3-01A	0.348781	0	1.33773	7.44588	4.68187	0.110112	1.92344	6.77437	3.85013	0.540992	1.14596	0.1306	0.118226	0.709955	0.122181	0.741227	0.164356	0	1.77322	0.310265	Tumor	BRCA
TCGA-A7-A0DC-11A	0	0	1.62437	6.1351	5.01969	0.478491	3.99351	6.24276	4.82902	0	2.16178	0.0726271	0.217694	2.2956	2.12056	1.53129	0.0173693	0	1.21524	3.95372	Normal	BRCA
TCGA-AN-A03X-01A	0	0	2.80114	6.21049	5.08181	1.04451	7.31639	6.41186	3.97442	0	4.20063	0	0.277264	1.07591	2.55291	1.56437	0	0	0.387816	2.48588	Tumor	BRCA
TCGA-BH-A1FM-11B	0.258519	0	2.36837	5.71707	5.24215	1.06861	3.03121	6.25617	5.00834	0	2.09861	0.311573	0.646593	2.49337	1.49784	1.90654	0.364137	0	0.771406	4.81136	Normal	BRCA
TCGA-A8-A099-01A	0	0	4.35932	5.77686	4.77209	0.552041	5.14841	7.93131	4.63825	0	3.0789	0.119032	0.560524	1.06941	0.829306	1.89473	0	0	0.593195	0.748352	Tumor	BRCA
TCGA-E2-A14Z-01A	0	0	4.50813	4.57479	4.58243	0.233225	5.04443	7.06469	4.19676	0.0260692	3.62145	0.13726	0.997915	1.41654	1.11253	2.16452	0.0660306	0.0984414	0.598226	1.65622	Tumor	BRCA
TCGA-AR-A5QP-01A	0	0	3.20286	5.86017	4.82196	1.27787	6.02205	6.58429	4.11983	0	2.85308	0.221309	0.763279	1.77065	2.02826	1.96003	0.0185839	0	0.677857	3.72884	Tumor	BRCA
TCGA-AC-A62X-01A	0	0	1.93854	4.5081	3.40073	1.98801	1.93452	7.53786	5.19286	0	2.25948	0	1.35275	0.4678	0.11685	1.11974	0.184475	0	0.524271	0.584082	Tumor	BRCA
TCGA-BH-A42V-01A	0	0.0167388	3.67421	5.4649	4.5347	0.942083	4.52579	6.94516	4.24776	0	3.18071	0.129072	0.821813	2.01151	1.75666	2.33806	0.337393	0.0252509	0.777029	3.98725	Tumor	BRCA
TCGA-B6-A0RS-01A	0	0	3.81886	6.05395	5.81372	0.614638	4.16815	8.05984	4.51763	0	3.47138	0.067241	0.73893	0.452095	0.661302	1.50812	0	0.0214825	0.675778	0.587723	Tumor	BRCA
TCGA-D8-A1JL-01A	0	0	4.29916	6.92869	5.51226	1.24965	5.9007	7.297	5.87967	0	4.78294	0.0505058	0.554151	1.44487	1.58897	2.72162	0.0120083	0	1.6262	1.25253	Tumor	BRCA
TCGA-BH-A0DZ-01A	0.349221	0	4.45941	6.31791	5.4829	0.41531	6.14862	5.18449	4.52957	0	4.4041	0.25068	1.9045	0.984245	1.34983	2.36195	0	0	0.228511	1.39861	Tumor	BRCA
TCGA-A8-A06Y-01A	0.0964287	0	2.84023	6.27902	4.12568	0.403536	3.09343	7.46635	3.98283	0.144041	2.86254	0.131974	0.294713	0.813272	0.415303	0.433753	0	0	2.7594	0.324708	Tumor	BRCA
TCGA-B6-A1KC-01B	0	0	1.29608	7.58124	4.93917	0.307377	2.44336	4.50623	4.18661	0	2.20228	0.0411676	0.185196	2.47238	1.18434	1.62735	0	0	3.12312	0.178548	Tumor	BRCA
TCGA-C8-A135-01A	0	0.304567	2.53128	5.01366	4.2758	0.0775525	5.43895	9.02255	4.57652	0	2.86625	0	0.230743	1.56281	1.30258	1.83902	0.0776222	0	0.675072	1.01953	Tumor	BRCA
TCGA-5L-AAT1-01A	0	0	4.2478	5.17721	4.47627	0.589887	5.81945	6.86035	3.6921	0	3.75794	0.139364	0.400472	1.43098	1.42093	2.8539	0.0339236	0	0.606078	3.45427	Tumor	BRCA
TCGA-AR-A24R-01A	0.026178	0	4.63311	6.02689	4.55724	0.509705	5.66291	6.66206	4.60276	0	3.7975	0.180428	0.356339	2.14216	1.30235	1.78256	0.0255377	0.0756793	0.192815	1.19832	Tumor	BRCA
TCGA-S3-AA0Z-01A	0	0.0210439	4.40895	4.91261	4.52282	1.09246	3.9968	8.18931	5.45372	0	4.16219	0.129968	1.19451	1.52561	0.616781	2.17475	0.0158653	0	0.409158	0.784599	Tumor	BRCA
TCGA-D8-A1J8-01A	0.289216	0.0171905	5.32552	7.19423	5.44392	0.168541	5.30751	6.12944	5.38541	0.0201271	4.16981	0.132419	0.854937	2.22731	1.06209	3.38667	0.0257965	0	1.14697	0.432977	Tumor	BRCA
TCGA-A2-A0ER-01A	0.0516646	0	2.73583	8.49278	4.82663	0.1374	4.16987	5.93141	4.5493	0.0198375	2.44743	0.0270797	0.262122	1.5518	0.702057	2.36651	0.025426	0	1.10749	0.652495	Tumor	BRCA
TCGA-E9-A1ND-01A	0.101217	0	5.27503	5.40957	4.53818	0.270895	4.25449	6.85563	5.53076	0	4.60689	0.138445	0.110272	0.453353	0.70021	2.55321	0.0169442	0	0.642051	0.938701	Tumor	BRCA
TCGA-GI-A2C8-11A	0	0	0.460715	4.22223	2.43409	0.0104221	0.380333	4.05771	2.92132	0	2.12212	0.0177415	0.288287	1.51015	2.80736	0.0778936	0	0	0.077368	1.49866	Normal	BRCA
TCGA-A2-A1G1-01A	0	0	4.3688	8.051	4.81065	0.217215	5.51421	6.15941	6.0864	0.0181562	5.10754	0.142726	1.32922	2.25111	1.66916	2.17054	0.227457	0	1.68208	0.668605	Tumor	BRCA
TCGA-A2-A0SU-01A	0.14216	0	3.02837	5.38043	4.3234	0.287749	4.93305	6.54498	4.46817	0.0280911	3.14706	0.0383067	0.260704	1.39711	1.87598	1.66518	0	0	0.69064	1.57161	Tumor	BRCA
TCGA-E2-A1LB-01A	2.1472	0.127767	2.39781	7.15755	4.92393	0.195411	5.14731	7.05173	4.60875	0	3.03135	0.136215	1.01091	0.642929	0.621778	2.0357	0	0.097682	0.21218	0.765293	Tumor	BRCA
TCGA-E9-A1RD-01A	0	0	3.65285	4.96803	5.1941	0.386718	5.11454	7.40505	4.61473	0	2.88471	0.18319	0.729844	1.86879	0.89107	2.17009	0.0114107	0	1.03578	1.33125	Tumor	BRCA
TCGA-OL-A6VQ-01A	0.0954665	0	3.6836	5.67221	5.00387	0.807303	6.74171	6.98753	4.88538	0	3.44701	0	0.534667	1.64806	2.6031	2.57334	0.708289	0	0.579815	2.67406	Tumor	BRCA
TCGA-AQ-A04J-01A	0	0.0419168	3.53475	4.81885	5.26519	0.383803	4.72858	7.00756	5.04244	0	4.59587	0.109439	0.221248	2.14989	1.35082	3.11991	0.0420579	0	0.770756	1.17217	Tumor	BRCA
TCGA-AQ-A1H3-01A	0	0.0178396	5.00704	6.04053	5.17377	0.470811	6.20942	7.42153	4.92009	0	3.77603	0.0838867	0.895605	2.10322	1.89828	2.31575	0.0660101	0	0.137453	2.60332	Tumor	BRCA
TCGA-A2-A259-01A	0	0	3.92332	5.57747	5.31907	0.30552	5.10193	6.54105	5.49283	0	4.60087	0.225875	0.152364	2.50694	1.76847	2.70248	0.0970471	0	0.424318	2.44779	Tumor	BRCA
TCGA-WT-AB44-01A	0	0	3.3582	4.58663	2.44778	1.16407	4.85764	7.4321	1.77028	0	2.65472	0.354618	0.12155	0.745653	1.14595	0.78626	0	0.0374311	0.496683	3.03482	Tumor	BRCA
TCGA-B6-A0IN-01A	0.496632	0	2.14015	3.9423	3.29965	0.188841	3.52499	5.39292	2.57881	0	2.63647	0.0180094	0.0742799	1.79945	1.06973	1.38859	0.0252858	0.0169943	1.21711	1.04206	Tumor	BRCA
TCGA-E9-A1R3-01A	0	0	5.86167	6.38629	5.83383	0.207682	6.92426	7.05497	4.91865	0.0173059	4.86327	0.220514	0.411379	1.02896	2.07498	2.99369	0.310585	0	0.340904	1.6454	Tumor	BRCA
TCGA-A8-A086-01A	1.73678	0	4.10557	8.29355	4.91211	1.47592	5.85973	5.73848	5.00363	0.0980273	4.39104	0.157642	1.18577	1.65003	1.27741	2.10295	0.546446	0	1.594	1.70024	Tumor	BRCA
TCGA-AC-A3BB-01A	0	0	4.70572	5.32814	4.50576	0.503184	6.26321	7.12833	3.8932	0	3.77293	0.064815	0.367277	1.80536	2.01446	2.51893	0.161668	0	0.667394	3.53194	Tumor	BRCA
TCGA-AC-A2QI-01A	0.0639243	0	4.64995	6.17056	5.1694	0.568375	5.58632	7.47669	4.83552	0	3.75544	0.0335733	0.91936	2.45063	1.97116	2.56709	0.0315274	0	0.266762	2.80287	Tumor	BRCA
TCGA-BH-A1F5-01A	0.0278959	0	1.89423	7.00974	5.55923	0.526016	4.81864	5.3797	4.71848	0.0212354	2.28028	0.112593	0.35321	1.82316	1.21172	1.98547	0.524037	0	2.17929	0.654062	Tumor	BRCA
TCGA-AC-A3HN-01A	0.0255962	0	4.51309	5.18284	5.09978	0.800169	6.98596	7.62624	4.61555	0	4.41026	0.436685	0.998375	2.21157	2.11116	2.30205	0.0495152	0	0.418483	3.77156	Tumor	BRCA
TCGA-BH-A1FG-01A	0	0	2.36955	6.17865	4.45668	0.207502	3.36106	5.58603	4.36035	0	1.5741	0.0869409	0.590922	0.353345	0.511826	0.964599	0	0	0.565272	0.706973	Tumor	BRCA
TCGA-BH-A0DV-01A	0	0	4.31876	5.80511	5.18697	0.324096	7.05161	7.4367	4.75253	0	4.06676	0.050776	0.556653	2.45558	2.96031	1.47373	0.0240466	0	0.452943	3.74225	Tumor	BRCA
TCGA-UL-AAZ6-01A	0.568302	0	4.44098	4.87167	3.84623	0.73911	1.78964	6.58335	3.48074	0.295818	2.948	0.0730086	0.0260132	1.2459	0.276065	1.0572	0	0	0.75577	0.541934	Tumor	BRCA
TCGA-AR-A255-01A	0	0	3.79653	6.06618	4.98503	0.431386	6.56491	7.02979	5.27751	0	4.07774	0	1.05834	2.78701	1.90246	2.54797	0	0	0.252154	2.02073	Tumor	BRCA
TCGA-LD-A7W6-01A	0	0.0245894	4.03248	4.58883	4.59683	1.66215	4.07605	6.78955	4.64623	0.0287775	1.95266	0.186323	0.989694	2.21765	1.14547	2.26527	0.661885	0	3.69446	3.327	Tumor	BRCA
TCGA-AR-A24Z-01A	0	0	3.2199	5.47026	5.48647	0.922246	5.43535	6.11473	4.99363	0	3.58428	0.0918017	0.697578	2.568	1.01096	1.71712	1.72433	0	0.138232	0.51089	Tumor	BRCA
TCGA-A1-A0SO-01A	0	0	2.59323	4.75603	4.19321	2.75391	3.21251	6.29348	6.66122	0.0766819	3.37543	0	0.135137	2.29229	0.619711	0.725215	0.0497035	0	1.265	0.23751	Tumor	BRCA
TCGA-A2-A3XS-01A	0	0	3.63053	4.52904	3.23726	1.50932	4.35659	7.61454	4.56304	0	3.63184	0.0250424	0.0521713	0.69046	0.817358	1.79504	0.0118039	0	1.42801	1.77935	Tumor	BRCA
TCGA-D8-A1X6-01A	0	0	4.28757	4.83884	5.01387	0.137916	3.82782	6.52318	3.88104	0	1.96368	0.227985	0.147975	1.42581	0.733994	2.60437	0.535877	0	0.105979	0.50416	Tumor	BRCA
TCGA-BH-A0HF-01A	0	0	3.20483	5.33972	4.7077	0.538654	6.12693	6.67933	4.84001	0.0792162	3.65237	0.141423	0.572748	1.27604	3.4067	1.89999	0	0	0.686192	2.11868	Tumor	BRCA
TCGA-A7-A3J0-01A	0.0223494	0	4.48269	6.41685	4.66126	0.711083	2.75087	6.52758	4.25337	0	2.48938	0.0685736	0.118112	2.04236	0.172664	2.76876	5.55155	0	1.08701	0.118377	Tumor	BRCA
TCGA-AC-A23C-01A	0.193809	0	4.55395	6.07259	5.08647	0.40965	5.79943	7.10457	4.98953	0.0578992	3.22902	0.224185	0.595222	2.94207	1.36138	2.37659	0.0250698	0	1.46851	1.80235	Tumor	BRCA
TCGA-LL-A442-01A	0	0	2.39351	4.97042	4.35546	0.400257	1.49575	8.09501	4.65441	0	2.23936	0.0515512	0.44722	0.345836	0.288883	2.83334	0	0	0.0431623	0.154824	Tumor	BRCA
TCGA-S3-A6ZH-01A	0	0	2.96633	7.01348	4.92307	0.619525	4.29419	6.79078	4.34784	0	3.1957	0.217521	0.696275	1.52285	0.537627	1.55261	0.0137042	0	1.54265	1.61178	Tumor	BRCA
TCGA-AC-A8OR-01A	0	0	4.38412	6.48951	4.38305	0.945385	1.80818	6.58628	4.42431	0	2.62547	0.228628	0.148404	1.00519	0.0837898	2.99089	0.0457618	0	0.697071	0.25996	Tumor	BRCA
TCGA-AR-A1AX-01A	0	0	4.41264	5.60684	5.5089	0.556112	5.36606	7.71617	4.86043	0	4.47264	0.170451	0.753387	2.82843	2.12523	2.90831	0.0663628	0	0.19733	2.66615	Tumor	BRCA
TCGA-D8-A1XO-01A	0	0.0181819	2.76143	6.12578	4.92659	0.503021	7.04519	6.62953	5.22878	0	3.28361	0.112857	2.46293	2.25131	1.9716	3.41514	0.0137042	0	0.895626	2.04555	Tumor	BRCA
TCGA-E9-A1R2-01A	0	0	2.93022	8.81872	4.48676	1.73581	5.78045	6.87551	5.07415	0	3.53019	0.0850518	0.291008	2.1652	2.58715	1.77532	0.192146	0	3.22072	2.20854	Tumor	BRCA
TCGA-D8-A27M-01A	0	0	5.13671	7.56592	4.91689	0.399411	5.9957	7.16617	5.26409	0.0219046	5.00166	0.0591805	0.178997	2.47435	1.83962	4.02355	0.0556039	0	0.651656	1.09319	Tumor	BRCA
TCGA-AN-A0FY-01A	0	0	3.4536	5.72694	4.48156	0.566127	5.88849	6.12227	4.70353	0	4.2406	0.0993807	0.177894	2.4469	0.696743	0.946524	0	0	0.752445	1.22712	Tumor	BRCA
TCGA-BH-A0DX-01A	0	0.0752016	4.09562	6.31617	4.54405	0.526096	6.95531	7.5735	4.57973	0	3.9442	0.201874	0.875614	1.37175	1.9373	1.43611	0.0846117	0	0.46064	2.77371	Tumor	BRCA
TCGA-EW-A1IY-01A	0	0	4.40684	6.05793	5.54266	0.206262	6.95255	7.05921	5.02658	0	4.97475	0.224807	1.17689	2.49798	1.49918	3.60152	0.995192	0	2.19427	1.13344	Tumor	BRCA
TCGA-A2-A04N-01A	0	0	2.93163	5.70756	4.67691	0.510601	6.4788	6.15186	4.52296	0	3.50643	0.218649	0.400071	1.74936	1.89808	1.9941	0.233273	0	0.773228	2.29865	Tumor	BRCA
TCGA-A2-A0YF-01A	0	0	4.15421	5.57034	5.75552	0.200888	3.75202	7.33939	4.89966	0.110832	2.60593	0.149619	0.0542276	1.25423	0.607142	2.83934	0	0.0487388	0.139291	0.711022	Tumor	BRCA
TCGA-PE-A5DE-01A	0	0	5.88179	4.48967	4.51699	0.419451	4.07886	7.42377	3.91355	0	3.60237	0.2299	0.414719	1.68846	1.25013	3.1271	0.038462	0	0.163734	0.985045	Tumor	BRCA
TCGA-BH-A1FN-11A	0	0	2.52113	5.68128	5.33069	0.572604	3.32627	6.35664	4.55362	0	3.1239	0.251623	0.348491	2.51174	1.53613	3.15817	0.0347549	0	1.73267	4.1043	Normal	BRCA
TCGA-EW-A1J5-01A	0	0	5.11837	4.39236	4.39728	1.82747	4.82448	7.14738	5.09812	0	3.69013	0.0978373	1.94828	1.95969	1.22892	3.14554	0	0	0.343104	2.16868	Tumor	BRCA
TCGA-AO-A0JE-01A	0	2.57285	4.60478	5.58363	5.38101	1.29154	6.36278	6.92084	5.05013	0	4.6365	0.242496	1.12359	1.36325	2.07957	2.49484	0.0154049	0	0.569375	1.23159	Tumor	BRCA
TCGA-BH-A1FN-01A	0	0	4.32137	6.50831	5.05691	0.927376	5.79813	6.94235	5.69734	0	4.85855	0.174092	1.12437	1.53739	0.546542	1.39465	0	0	0.576027	1.116	Tumor	BRCA
TCGA-BH-A18V-01A	0.182693	0	4.8865	6.65654	5.84104	0.482727	5.368	6.95028	4.92043	0	4.53836	0	0.40019	0.3845	1.04171	2.50671	0.0313173	0.0314793	1.20666	0.631321	Tumor	BRCA
TCGA-AC-A23H-11A	0	0	1.28627	5.5758	4.91403	0.281914	1.53043	5.69584	4.61883	0	2.11987	0.361314	0.526163	2.50185	1.30568	2.15952	0.0224878	0	0.953358	4.41492	Normal	BRCA
TCGA-BH-A0BF-01A	0	0	4.41161	5.94465	5.64229	0.360362	6.81488	7.10475	4.72255	0	4.65896	0	0.668673	2.0784	2.1358	3.34329	0.0340982	0	0.814659	2.47998	Tumor	BRCA
TCGA-B6-A409-01A	0	0	3.18087	6.27918	3.89829	0.452384	3.42457	7.85793	3.82321	0	2.25736	0	0.186928	0.27619	0.419246	0.929342	0	0	0.627669	0.885469	Tumor	BRCA
TCGA-A2-A0CL-01A	0	0.0234847	5.09658	5.30397	5.02957	0.693287	6.11147	6.3432	5.29574	0	5.54022	0.306738	0.288581	1.89297	1.93309	4.0777	0.103134	0	0.811045	1.959	Tumor	BRCA
TCGA-A2-A0CO-01A	0	0	4.69909	4.8092	4.53913	0.802588	4.95465	7.86621	4.24932	0	3.98466	0.304752	0.455222	1.71349	2.46606	2.32604	1.45028	0	0.518015	3.80426	Tumor	BRCA
TCGA-E2-A158-11A	0	0	1.91113	5.72231	3.99575	0.344256	3.47358	6.43817	4.14948	0	3.38157	0.166905	0.403183	2.49483	1.73799	1.07652	0.100213	0	1.05317	4.54492	Normal	BRCA
TCGA-AC-A3QP-01A	0	0	2.25325	5.74515	3.94228	0.597679	4.90383	6.87175	3.19139	0	2.23718	0.108176	0.340394	1.58404	1.46596	2.75707	0	0	1.57657	2.87427	Tumor	BRCA
TCGA-AC-A2QJ-01A	0	0	4.39585	3.48533	2.6233	0.657549	4.2794	6.60109	1.55391	0	3.62108	0.0281562	0	0.0385665	0.280325	1.63366	0.23351	0	0	4.41279	Tumor	BRCA
TCGA-B6-A0RM-01A	0	0	1.66486	5.97415	4.72666	0.446322	4.12151	6.05057	4.53563	0	3.05515	0.0926069	0.527582	1.30352	2.11057	2.04644	0.271867	0	0.288512	0.893404	Tumor	BRCA
TCGA-D8-A1JS-01A	0	0	2.41005	2.36757	3.59936	0.215296	1.52557	8.20481	3.61141	0.0191757	1.08591	0.0518903	0.509553	0.218621	0.0673964	2.44037	0	0	0.0291096	0.0497571	Tumor	BRCA
TCGA-E9-A1RB-11A	0.0431098	0.0141092	2.89584	6.06939	4.68274	0.404113	3.48903	6.11245	4.31671	0	2.53984	0.171341	0.644843	2.67221	1.38919	1.25696	0.253742	0	1.20338	4.35269	Normal	BRCA
TCGA-A7-A26J-01A	0.0262845	0.0671661	4.43108	6.15132	5.65053	0.885167	5.97133	6.70454	5.68639	0.0800647	3.84704	0.83032	1.06549	2.64838	1.3012	2.93009	0.0551592	0	0.749298	2.11115	Tumor	BRCA
TCGA-A7-A13H-01A	0	0	5.26501	5.76372	4.93858	0.995444	4.57497	7.64546	4.62739	0	3.16586	0.148881	0.609599	2.04382	1.54187	2.64855	0.126722	0	0.269879	2.19962	Tumor	BRCA
TCGA-AO-A126-01A	0	0	2.39488	3.31683	4.37398	0.807336	4.82501	5.99215	3.01098	0	2.47018	0.293805	0.236503	1.42557	0.981848	1.26356	0.0500846	0	0.68959	3.05385	Tumor	BRCA
TCGA-BH-A6R8-01A	0	0.165609	5.00079	5.82638	3.6244	0.355525	3.59081	7.01286	3.68999	0	2.28376	0.0309406	0.691958	0.273344	0.510588	2.12099	1.51669	0	0.148719	1.5415	Tumor	BRCA
TCGA-A7-A0DB-01C	0.822936	0.650309	3.39881	6.77826	6.09817	1.62014	7.49719	6.24027	5.92198	0	3.44632	6.21315	4.73845	4.7111	1.88123	4.68994	0.0752906	0	3.52172	3.28576	Tumor	BRCA
TCGA-AC-A3TM-01A	0	0	3.94849	3.53749	3.42745	1.04524	3.95896	7.26901	1.49297	0	2.54606	0.149726	0.941079	0.953893	0.809105	1.40103	0.329472	0	0.285828	2.27668	Tumor	BRCA
TCGA-AR-A0TQ-01A	0	0	4.89835	5.63887	5.05212	0.593124	4.98063	6.30524	4.67036	0	3.53421	0.165425	0.241855	1.33063	1.17259	1.78604	0.0462461	0	0.782123	1.85904	Tumor	BRCA
TCGA-GM-A2DH-01A	0	0.0176625	4.83498	5.74097	5.25503	1.87289	4.85895	7.35656	5.35987	0	4.16953	0.186881	0.623083	3.83835	1.00447	2.57401	0.0395735	0	0.280267	1.56988	Tumor	BRCA
TCGA-B6-A0RI-01A	0	0	5.52823	6.75225	4.69639	0.396491	6.37375	7.13697	4.90394	0	4.94482	0.307446	0.806755	1.61726	1.85691	1.7659	0.551912	0	0.303735	0.894219	Tumor	BRCA
TCGA-A2-A1G0-01A	0	0	2.48698	5.9955	5.13339	0.734009	6.11897	6.53709	4.8718	0	3.85479	0.244648	1.06564	2.47843	1.49571	3.02248	0.59399	0	0.497138	2.91681	Tumor	BRCA
TCGA-A2-A1FX-01A	0	0	3.05378	5.37275	5.30614	0.482875	5.01025	7.17121	4.44497	0	2.88459	0.238277	0.568119	1.81142	1.29818	2.30518	0	0	0.321776	1.90442	Tumor	BRCA
TCGA-A7-A26G-01A	0.0225327	0	3.30278	6.7275	5.11682	0.18169	7.40401	6.02731	4.89308	0	4.68625	0.113438	1.35927	3.46299	2.56931	3.31455	0.157231	0	0.913211	1.27423	Tumor	BRCA
TCGA-E2-A1LI-01A	0	0	3.58728	5.02439	3.68634	0.192027	2.94125	7.43644	4.84546	0	3.47229	0.105581	0.434348	0.531413	0.703064	1.81707	0.0204132	0.0205192	1.80629	0.455265	Tumor	BRCA
TCGA-A8-A08P-01A	0	0.0223983	5.28075	5.72685	5.11869	0.121984	5.37502	6.67658	4.71309	0	4.45196	0.035759	1.75491	1.91732	1.1314	2.34074	0.509845	0	0.307361	0.803588	Tumor	BRCA
TCGA-E2-A1IN-01A	0	0	2.57318	5.99686	4.77672	0.290534	6.42819	6.43313	4.32138	0	3.67579	0.223452	0.435432	1.62765	2.00348	1.31	0.0102722	0	1.7414	2.17296	Tumor	BRCA
TCGA-BH-A0HA-01A	0	0	4.10652	4.39979	4.26999	0.497196	6.12979	6.38941	3.69002	0	3.48194	0.133376	0.205111	1.51809	1.9194	1.47157	0	0	0.496754	1.61039	Tumor	BRCA
TCGA-AO-A1KR-01A	0	0	2.36919	2.54121	2.90132	0.585951	2.01552	7.71327	2.61498	0.0248244	1.58041	0	0.201453	0.808169	0.233596	1.60626	0	0	1.01755	0.660234	Tumor	BRCA
TCGA-3C-AALK-01A	0.0324362	0	3.20725	5.25215	4.6899	0.501238	6.27032	6.7802	4.29347	0.0247009	3.82122	0.130312	0.291198	1.45032	1.86135	1.86467	3.30961	0	0.161404	3.08087	Tumor	BRCA
TCGA-BH-A0BV-01A	0	0	4.6734	5.05124	4.65322	0.558816	5.98009	7.17583	4.0671	0	3.70561	0.10853	0.113908	2.76296	1.85546	2.55408	0.0348334	0	0.453758	0.905645	Tumor	BRCA
TCGA-E2-A1IH-01A	0	1.08284	3.58635	5.36767	5.11451	0.462921	7.06733	5.67197	4.45925	0.0373275	4.08196	0.0756084	0.611708	1.98501	1.78064	2.72875	0.0359691	0	0.668053	1.81106	Tumor	BRCA
TCGA-XX-A89A-01A	0	0	6.1915	5.6379	4.65053	0.360644	7.19042	6.38507	4.2365	0	3.16755	0.296409	0.378289	2.40906	2.61482	2.63186	0.146676	0	0.702007	3.60724	Tumor	BRCA
TCGA-E9-A1RH-01A	0.461259	0.016675	4.07118	7.36961	5.25275	0.846058	5.42996	6.18261	6.48022	0.0577972	3.20253	0.026653	0.108931	0.613293	0.516191	1.40279	0	0.0251549	0.182575	0.77038	Tumor	BRCA
TCGA-A8-A085-01A	0.0734682	0	1.80094	5.87462	4.42207	0.507489	5.87693	6.1786	4.49737	0	4.04299	0.0386464	0.329917	2.73767	1.03689	1.03053	0.236755	0	0.818085	0.295869	Tumor	BRCA
TCGA-E9-A1N3-01A	0	0	3.04694	5.10048	4.28857	0.433349	2.76665	7.69756	3.81287	0.0515955	1.75712	0.0237655	0.394381	2.24629	0.590812	1.20829	0.0223126	0	0.278118	0.724654	Tumor	BRCA
TCGA-BH-A1EW-11B	0	0	2.67135	6.59753	5.43156	1.33178	4.50607	6.2634	5.33941	0.0994891	2.98299	0.237715	0.810175	3.13834	1.68962	2.97505	3.27606	0	2.1236	4.16361	Normal	BRCA
TCGA-D8-A13Y-01A	0	0	5.42191	5.24515	4.53287	2.53168	4.6339	7.82393	4.29378	0	3.82095	0.0694492	0.208609	3.82641	0.342936	0.72766	0.0652659	0	1.14252	0.690904	Tumor	BRCA
TCGA-AO-A0JB-01A	0	0	1.19118	2.15358	2.35176	0.476556	2.03183	6.05927	1.44336	0	0.883435	0.0803264	0.0286674	0.365815	0.262299	0.502273	0	0	0.687756	1.27339	Tumor	BRCA
TCGA-AC-A6IV-01A	0.0291765	0	4.78307	5.65872	4.56947	1.59244	5.65685	6.45711	4.5843	0	3.75683	0.226346	0.237103	2.6096	2.17089	2.77778	0.0563765	0	0.84139	3.3657	Tumor	BRCA
TCGA-A8-A09M-01A	0	0	4.12492	4.89904	4.28652	0.294426	3.93583	6.37579	3.9491	0	3.07901	0	0.242242	1.29904	1.20378	1.94364	0.0387069	0	1.0718	0.5487	Tumor	BRCA
TCGA-BH-A0GY-01A	0.272469	0	4.66305	7.4347	5.11585	0.379255	5.83193	7.00845	5.26529	3.1907	4.29973	0.0384457	1.30844	1.47615	1.99067	1.82816	0.0886265	0	0.573856	1.35199	Tumor	BRCA
TCGA-AR-A2LL-01A	0	0	3.15475	5.17404	4.88697	0.847023	4.87367	7.01608	5.15351	0	3.19989	0.152819	1.04089	1.48135	0.83831	1.68002	0	0	0.623906	2.12495	Tumor	BRCA
TCGA-BH-A208-01A	0	0	1.60828	5.59224	4.52747	0.321039	7.85471	6.42601	4.43289	0	4.74137	0.0289288	0.399963	2.91785	2.5373	1.55448	0.285195	0	0.239228	2.99583	Tumor	BRCA
TCGA-E2-A15I-11A	0	0	1.01953	5.14735	4.04835	0.377675	3.63786	5.24838	3.8231	0	1.87209	0.19282	0.280729	2.14907	1.17235	1.09882	0.013762	0	0.92028	3.59439	Normal	BRCA
TCGA-EW-A1PE-01A	0	0.0376464	4.70352	5.90471	5.55873	0.403829	5.20386	7.40508	4.94828	0	4.09135	0.145367	1.48847	2.30726	1.65554	2.78396	0.0700326	0	0.726754	1.64761	Tumor	BRCA
TCGA-AO-A125-01A	0	0	2.62764	2.96006	4.05288	0.592221	2.29467	7.37474	3.4843	0	1.75023	0.51915	0.343829	0.082209	0	0.961537	0	0	0.0618826	0.214547	Tumor	BRCA
TCGA-E2-A1B1-01A	0.19653	0	4.52886	7.18346	5.57803	0.522372	6.55871	6.36102	5.39633	0	4.02621	0.335708	0.5064	2.9985	2.10879	2.41797	0.55172	0	1.31102	2.86837	Tumor	BRCA
TCGA-BH-A0C0-01A	0	0	4.80342	4.91698	4.45235	0.867564	3.52147	7.06304	5.12734	0	4.2931	0.25944	0.530004	1.66003	1.80198	2.79477	0	0.145607	0.170326	0.517511	Tumor	BRCA
TCGA-A7-A26I-01B	0	0.131693	5.60551	6.7764	5.21058	1.2032	7.16942	7.75654	6.21021	0.0786239	5.84009	3.023	2.23502	2.75335	2.6942	3.91991	0.100209	0	3.54148	3.31086	Tumor	BRCA
TCGA-AO-A0JJ-01A	0	0	4.16246	5.23718	5.92915	0.289262	6.00029	7.57773	4.64034	0	2.94831	0.0337661	0.784205	2.68993	1.71285	3.62436	0.108059	0	1.10649	2.69846	Tumor	BRCA
TCGA-AR-A2LH-01A	0	0	4.03032	6.28763	5.49175	0.533602	3.91119	8.62649	4.54302	0	3.64032	0.0927697	0.315491	1.69461	2.19687	2.88406	0.0872235	0	0.444026	2.70147	Tumor	BRCA
TCGA-A2-A3XW-01A	0	0	4.86389	3.33183	2.7252	1.32732	2.72963	7.37762	2.78843	0.0688631	1.90182	0.0239318	0.121604	0.730457	1.08492	1.22026	0.0984633	0	0.0784121	3.99795	Tumor	BRCA
TCGA-AR-A0TS-01A	0	0	4.42996	7.45186	5.50374	0.692166	5.34613	7.20619	6.48139	0.0249586	5.32245	0.0673119	0.233625	1.92448	1.3616	3.87263	0.0160755	0	0.845968	2.10652	Tumor	BRCA
TCGA-BH-A0AV-01A	0.0865822	0	4.9323	6.25977	5.51883	0.587122	6.878	6.83966	5.11113	0.0224151	5.25931	0.0605417	0.64462	0.844277	1.32831	2.31542	0	0	0.207942	1.22318	Tumor	BRCA
TCGA-A8-A07B-01A	0	0	3.38454	6.22709	4.99675	3.25791	5.11157	6.4675	4.30771	0	2.19733	0	1.41101	1.71638	1.33062	1.72969	0	0.0618145	0.431561	0.595869	Tumor	BRCA
TCGA-LL-A73Z-01A	0.179715	0	3.21161	5.13027	4.57907	0.659018	4.12716	7.60744	3.7541	0	3.59854	0.0961814	0.225463	1.26335	1.0217	2.11023	0.119366	0.0309394	0.527312	2.11632	Tumor	BRCA
TCGA-BH-A0BA-11A	0	0	3.11426	5.79411	5.12859	0.702494	3.72264	6.73208	4.81922	0	2.93089	0.249661	0.58175	2.76409	2.09157	2.58665	0.0211585	0	0.766371	4.50513	Normal	BRCA
TCGA-BH-A0B3-11B	0	0	3.00585	6.13026	5.33475	1.20799	3.39331	6.09365	4.95969	0	2.96607	0.220024	0.136187	2.68971	2.22588	2.86855	0.516701	0	1.10616	4.45396	Normal	BRCA
TCGA-B6-A402-01A	0	0	3.92233	5.20208	4.06742	0.475141	3.03336	7.82705	4.87297	0	2.0144	0.108778	2.0387	0.275999	0.247919	1.09443	0.0262653	0	0.454683	0.357717	Tumor	BRCA
TCGA-AR-A0TT-01A	0.429337	0	5.78726	6.12235	5.19734	0.233779	5.41701	6.64513	5.21788	0	5.19268	0.0426742	0.288041	1.17552	2.04835	4.18103	0	0	0.293445	0.694624	Tumor	BRCA
TCGA-EW-A6SB-01A	0	0	4.11155	3.12476	3.4987	0.314184	1.45811	7.33457	3.66005	0.0332855	3.67509	0	1.45762	0.798376	0.115595	2.75433	0.0634475	0	0.371077	0.0647556	Tumor	BRCA
TCGA-AC-A2FB-01A	0	0	3.66134	5.2512	5.00446	0.335732	4.32012	6.87596	4.89427	0	4.01543	0.208561	1.81337	2.51982	2.03769	3.12483	0.0643453	0	1.1663	2.1313	Tumor	BRCA
TCGA-AC-A62V-01A	0.0866141	0	3.2458	5.24397	3.77101	0.550659	3.89226	7.07546	2.16024	0	2.51425	0.0305999	0.0321596	1.25402	0.842499	0.848739	0	0	0.22284	1.22982	Tumor	BRCA
TCGA-D8-A1XQ-01A	0	0	5.24418	6.68149	5.41905	0.629326	5.57525	5.68871	5.87869	0.0216991	3.8191	0	0.204961	0.45983	0.666106	3.10326	0	0	0.265425	0.786857	Tumor	BRCA
TCGA-BH-A0DD-01A	0	0	3.51981	6.06131	5.28195	0.765088	4.27971	6.51172	4.99463	0.0815473	3.9829	0.0377722	0.690358	2.1565	0.969685	1.80638	0.457749	0	0.98681	1.46144	Tumor	BRCA
TCGA-Z7-A8R6-01A	0	0	4.45396	4.06583	4.01713	0.765165	4.40014	6.95125	3.96949	0	3.32986	0.153975	1.01332	0.78887	0.649584	1.30323	0.14495	0	0.096199	1.4866	Tumor	BRCA
TCGA-OL-A5DA-01A	0	0	3.25782	5.3792	4.4855	0.608975	4.55998	6.19674	4.06641	0	2.5275	0.477283	0.913466	2.18953	0.740325	1.85946	0	0	1.68065	2.21718	Tumor	BRCA
TCGA-WT-AB41-01A	0	0	4.73914	5.022	3.26978	0.865644	2.80666	6.21606	1.26908	0.211304	2.7838	0	0.053572	1.61776	0.645033	2.51892	0.139183	0	2.02273	1.56799	Tumor	BRCA
TCGA-E2-A1LA-01A	0	0	4.47101	4.17661	4.91733	0.366551	4.59569	5.67838	3.71482	0	3.80664	0.0320155	0.385982	0.94518	0.61113	2.48052	0.01511	0	1.42545	1.88689	Tumor	BRCA
TCGA-AR-A24N-01A	0.0270451	0	3.62922	6.11641	4.63603	0.352291	6.15364	8.13678	4.53511	0	3.57843	0.0280992	0.246266	2.50066	1.5278	1.76739	0.0132522	0	0.285606	1.4608	Tumor	BRCA
TCGA-E9-A3QA-01A	0.0485044	0	5.33104	7.17252	4.18309	0.727652	3.69405	7.0103	4.95677	0	4.6675	0.0503803	0.153298	1.23366	1.7809	2.40654	0.0356399	0	0.907049	0.875201	Tumor	BRCA
TCGA-BH-A0DO-11A	0.067071	0	1.87782	5.36159	4.95772	1.17677	2.9039	6.40667	5.02941	0	2.14936	0.199602	0.362951	2.6652	1.92147	2.30447	0.112665	0	1.90264	4.02642	Normal	BRCA
TCGA-E2-A15J-01A	0	0	4.32125	3.51094	4.96219	0.592138	4.57259	7.93657	4.58899	0	2.91522	0.0611591	0.731415	0.419361	1.29362	1.917	0.0145823	0.113296	0.30449	0.49011	Tumor	BRCA
TCGA-LL-A73Y-01A	0	0	3.94353	5.23185	4.52893	1.16843	6.19431	6.54574	4.4994	0	4.50071	0.157979	1.38199	2.18846	1.96029	2.32748	0.0155822	0	1.0976	2.04893	Tumor	BRCA
TCGA-A2-A4RY-01A	0	0	4.24748	5.73545	4.83229	1.78786	5.74781	7.49294	4.94378	0	3.68303	0.243197	0.586885	3.09544	1.97865	2.9337	0.229343	0	0.861971	4.56117	Tumor	BRCA
TCGA-D8-A1XU-01A	0	0	4.6328	5.66738	5.11202	0.295013	6.96615	7.41329	4.45589	0	3.63237	0.063061	0.35828	2.12018	2.44382	2.58903	0	0	0.586383	1.62789	Tumor	BRCA
TCGA-E2-A1LS-11A	0	0	0.820747	4.64585	3.24715	0.282395	4.73518	5.48649	3.33068	0.0133516	1.25391	0.123093	0.214817	2.36167	0.810029	0.665106	0.00858727	0	0.666996	3.35719	Normal	BRCA
TCGA-AN-A0FJ-01A	0	0.145543	4.22844	4.77511	4.45507	0.53498	3.88426	6.94738	5.45962	0	3.02399	0.060135	1.22818	4.10581	0.585193	2.97868	0	0	1.1036	0.632801	Tumor	BRCA
TCGA-BH-A0DK-01A	0.112661	0	4.18018	4.60356	4.10759	0.42895	5.29336	6.8166	4.1539	0	3.6527	0.11692	0.340626	1.89807	2.23895	2.0741	1.49671	0	0.262645	1.10611	Tumor	BRCA
TCGA-B6-A0IJ-01A	0	0	5.5037	4.8861	4.05459	0.313566	3.0278	7.62812	4.40913	0	4.49012	0.0219706	0.367879	0.404317	0.732305	2.78341	0.0206267	0	0.857064	0.313373	Tumor	BRCA
TCGA-LL-A7SZ-01A	0.0463562	0	4.84215	3.85136	3.20564	0.656915	2.1267	7.18936	1.98963	0	2.91891	0	0.0994645	0.725241	1.04521	2.52801	0.0227923	0	0.142593	1.73341	Tumor	BRCA
TCGA-C8-A26Y-01A	0.0644394	0.135753	5.44851	5.39871	4.6157	0.777383	3.10723	9.45201	6.1831	0	2.49986	0.0669176	0.924951	0.762279	0.574436	2.13318	0.855471	0.0632053	0.244839	0.710939	Tumor	BRCA
TCGA-GI-A2C9-11A	0	0	2.61848	5.99353	5.08575	1.09166	2.95775	6.53848	5.35456	0	2.17541	0.22388	0.654159	2.20195	2.77522	2.45536	0.186294	0	1.27785	5.09869	Normal	BRCA
TCGA-BH-A0BQ-11A	0	0	2.64863	6.19652	5.48127	0.999129	5.15783	6.28444	5.74384	0	2.56203	0.157772	1.04495	2.61589	2.29974	3.23301	0.0575076	0	1.00357	4.38186	Normal	BRCA
TCGA-A8-A06R-01A	1.68687	0.138726	5.0054	6.38829	4.7347	0.464082	5.55123	7.16724	4.57695	0.0211769	4.39475	0	0	1.36535	0.661174	2.52764	0	0	0.931024	1.04036	Tumor	BRCA
TCGA-AO-A128-01A	0.0255073	0	5.72562	6.10211	5.49927	0.625894	3.27685	7.97028	4.97079	0	5.10385	0.0780888	0.303274	1.35553	0.455465	3.54577	0.0248833	0.0495984	0.354556	0.180442	Tumor	BRCA
TCGA-E2-A1BC-01A	0	0	2.20798	5.67047	5.62933	0.369076	6.6066	6.74623	4.80222	0	3.53723	0.151288	0.812035	2.05001	1.20126	1.49444	0	0	0.577501	2.66068	Tumor	BRCA
TCGA-A7-A0CE-11A	0	0	2.59663	5.43745	4.86414	1.0262	4.21948	6.37763	4.55	0	1.76256	0.253749	0.902666	1.97128	1.59727	3.00016	0.194545	0	0.811085	4.86475	Normal	BRCA
TCGA-B6-A0I6-01A	0	0	4.85372	5.12526	4.9115	1.66681	5.18883	7.33388	4.71918	0	3.78761	0.0409286	0.414513	1.90154	0.818913	2.96729	0	0	0.829231	0.984638	Tumor	BRCA
TCGA-BH-A1ET-01A	0	0	1.82148	4.52678	5.4272	0.296988	5.72627	7.25132	4.90748	0	2.84292	0.282995	0.685001	2.89757	1.79298	2.64414	0.00974687	0	0.366784	1.76926	Tumor	BRCA
TCGA-A2-A04V-01A	0	0	3.6671	4.91721	4.41041	0.483628	5.85681	4.86789	3.81306	0.0372267	3.30691	0.0507066	0.628009	1.39336	1.27785	1.1808	0	0	0.303261	0.970653	Tumor	BRCA
TCGA-A7-A2KD-01A	0	0	4.20526	5.49893	5.29008	1.3421	5.91947	5.9392	5.05033	0	4.15359	0.134564	0.294146	2.56965	1.96114	3.11367	3.36873	0	0.504822	1.48948	Tumor	BRCA
TCGA-A7-A0CE-01A	0	0	4.05964	5.3584	4.93102	0.995266	3.3536	7.91508	5.37822	0	2.25405	0.0564346	0.974399	2.03509	0.715894	0.856645	0.013439	0	1.51012	0.787649	Tumor	BRCA
TCGA-D8-A1JE-01A	0	0	4.70046	6.25728	5.09507	0.195764	6.91825	5.98466	4.87755	0	4.11679	0.180849	0.507215	1.2754	1.10726	3.06975	0	0	0.381418	1.65861	Tumor	BRCA
TCGA-B6-A0WX-01A	0	0	3.02864	5.96553	4.10143	1.0114	6.55653	7.05429	4.65893	0	3.35554	0.0619714	0.890517	2.93398	1.70241	1.93874	0.0147792	0	0.54401	2.68845	Tumor	BRCA
TCGA-A7-A4SB-01A	0	0	1.64181	5.28854	4.29886	1.10142	3.14256	6.36963	3.89735	0	2.33959	0.250008	0.448659	2.03551	1.16056	1.36936	5.23404	0	0.767271	2.93217	Tumor	BRCA
TCGA-EW-A1J1-01A	0	0	3.62892	5.27076	5.30173	0.93607	3.83496	7.20645	4.5976	0	3.07557	0.0763843	0.319337	2.2741	1.1524	2.77738	0	0	0.622606	0.252206	Tumor	BRCA
TCGA-A2-A0YM-01A	0	0	5.89518	7.45194	4.79795	0.887525	4.59206	7.16351	5.7526	0	4.74184	0.118135	1.1739	0.895484	1.32976	2.17216	0	0	1.27074	0.473392	Tumor	BRCA
TCGA-A8-A0A4-01A	0.423785	0.0776722	2.31535	5.85048	3.76846	1.05268	1.85421	6.81436	4.57506	0.0308443	2.57715	0.271441	1.73653	2.59483	1.22576	1.84396	0.115372	0.115952	1.5201	3.51269	Tumor	BRCA
TCGA-A2-A0EM-01A	0	0	4.13406	4.72243	5.37579	0.160626	5.85294	6.97684	4.55088	0	3.31395	0.0935568	0.789096	1.07747	1.30895	1.99656	3.10906	0	0.184878	1.86501	Tumor	BRCA
TCGA-AR-A24X-01A	0	0	2.43256	6.16933	5.50053	1.0605	6.16967	7.57275	5.09341	0	3.28569	0.152076	1.83663	2.03822	1.76697	1.86677	0.0493142	0	0.388853	1.59638	Tumor	BRCA
TCGA-C8-A132-01A	0.0354428	0	4.24005	5.7318	5.37211	1.32167	6.84454	6.99404	5.24795	0	5.18079	0.0368201	0.520972	2.46905	2.41776	2.37513	0.0173929	0.0347573	0.738978	1.82831	Tumor	BRCA
TCGA-AN-A049-01A	0	0	4.46608	4.88939	4.9068	1.02442	5.84388	6.96011	4.80896	0	3.79816	0.3671	0.501302	1.12227	1.2485	1.523	0.0177215	0	0.442738	1.47478	Tumor	BRCA
TCGA-A2-A0SY-01A	0	0	3.1543	5.01761	4.51588	0.262737	5.22333	6.34988	4.33263	0	2.97596	0.137851	0.528891	2.22231	1.72821	2.42156	1.33584	0	0.230189	2.56063	Tumor	BRCA
TCGA-B6-A0RU-01A	0	0	1.98808	5.08164	4.71186	1.31814	4.3277	7.38654	4.88006	0	2.92578	0.127873	0.548858	2.28551	1.15081	1.21586	0	0	0.550149	2.18656	Tumor	BRCA
TCGA-AR-A0TX-01A	0	0	4.19094	5.64288	4.58628	0.208674	6.1197	7.33746	4.86057	0.0231458	4.32759	0.207805	0.274365	1.21946	1.49613	2.7868	0.0149046	0	0.324833	1.55604	Tumor	BRCA
TCGA-BH-A0HQ-01A	0	0.0244742	3.5723	6.20435	4.78704	0.384615	6.02918	7.8938	4.52093	0	3.71437	0.114134	0.489527	1.90353	1.59963	1.81479	0.054677	0	1.01123	1.98958	Tumor	BRCA
TCGA-E2-A15C-01A	0	0	3.52788	4.77657	5.57785	0.830137	5.91763	6.36362	4.91354	0	3.66523	0.112734	0.59721	1.92815	1.62636	2.01026	0	0	0.221392	1.23257	Tumor	BRCA
TCGA-AQ-A54N-01A	0	0	3.70661	4.38611	3.05113	0.7965	1.65026	6.66881	2.90409	0	2.67873	0.0469717	1.39813	0.47166	0	1.06901	0	0	1.74346	0.816428	Tumor	BRCA
TCGA-A8-A07I-01A	0.0842108	0.0551262	4.49639	8.04883	5.11758	0.596926	6.22946	6.11928	5.11322	0	4.77577	0.0874266	0.699628	1.89237	1.38849	2.6646	0	0	1.37818	1.14546	Tumor	BRCA
TCGA-B6-A1KI-01A	0	0	2.71462	5.23684	4.77028	0.165792	4.66957	6.78812	4.32008	0	2.59996	0.103298	0.357258	1.58822	1.23301	1.06458	0	0	0.361819	1.00203	Tumor	BRCA
TCGA-B6-A0RH-01A	0	0	2.69726	3.26684	4.12918	0.379861	4.75985	7.45358	3.76475	0.0168366	2.92108	0	0.401583	0.641043	0.634521	0.708245	0.0533711	0	0.833748	1.14295	Tumor	BRCA
TCGA-BH-A5IZ-01A	0	0	7.04281	6.54957	5.3229	0.235656	3.83198	8.59999	5.3503	0	2.78577	0.138738	0.663386	0.658269	0.631559	1.26028	0	0	1.19669	0.557298	Tumor	BRCA
TCGA-AN-A0XU-01A	0	0	4.92517	6.38784	4.46304	1.04346	3.75795	7.33055	6.18813	0	4.10235	0.214708	1.64215	2.04076	0.525128	2.22636	0	0	1.34697	0.469255	Tumor	BRCA
TCGA-LD-A74U-01A	0	0	5.57945	5.96124	4.72085	0.827698	6.08023	7.84426	4.5392	0	2.91198	0.232235	0.959409	2.17495	1.75638	2.31468	0.0333889	0	0.564695	4.42868	Tumor	BRCA
TCGA-B6-A401-01A	0	0	4.9482	5.74621	4.08705	0.859003	5.28683	7.66427	3.78871	0	3.77309	0.225165	0.135766	1.47743	1.4628	1.81965	0.0376175	0.0253176	1.4944	2.8307	Tumor	BRCA
TCGA-PL-A8LV-01A	0	0.0164616	3.95394	5.44023	4.13202	0.517434	4.11702	7.27663	4.39894	0	3.20167	0.127014	0.345928	1.22976	0.848961	1.50743	0.0124058	0	0.745111	1.07195	Tumor	BRCA
TCGA-BH-A0C3-11A	0.10159	0	2.53687	5.32217	4.9528	1.43466	4.52197	6.36526	4.66564	0.0264026	2.69272	0.565828	0.615009	2.37004	2.00526	2.02674	0.536699	0	1.27966	4.71279	Normal	BRCA
TCGA-BH-A0BR-01A	0	0.0709361	5.53432	6.67073	4.71099	0.343016	6.8592	7.57583	5.04371	0.0281296	4.94513	0.038359	0.931065	1.53371	1.60447	3.35355	0.036025	0	0.124299	1.89177	Tumor	BRCA
TCGA-A8-A07G-01A	0	0	3.9349	5.59316	5.02852	0.20049	7.08028	7.39078	5.02552	0	4.00674	0.134695	1.21237	2.06792	1.79167	1.55977	0.013188	0	0.730331	2.00695	Tumor	BRCA
TCGA-A2-A0EN-01A	0	0	4.5399	5.78008	4.0569	0.25148	6.06692	6.70114	4.38375	0	4.05608	0.134216	0.597037	1.60593	1.64897	3.05056	0	0.0219459	0.515582	1.74125	Tumor	BRCA
TCGA-OK-A5Q2-01A	0	0.0451545	4.21087	4.77181	4.51743	0.675919	5.00227	7.23519	4.35621	0	3.67743	0.0717558	0.829881	2.20303	1.79241	2.76385	0.0508707	0	0.602133	3.59886	Tumor	BRCA
TCGA-A8-A084-01A	0	0	5.83183	5.25644	4.40418	0.262807	5.62201	8.0394	4.8177	0	4.01785	0.134127	0.620928	1.87482	1.28802	0.662138	0	0.0327725	0.384061	1.11565	Tumor	BRCA
TCGA-BH-A0DS-01A	0	0	3.78508	5.48953	4.60247	0.237447	5.43261	7.4955	3.42053	0	2.76248	0.129541	0.48042	1.3258	1.10099	1.84696	0.0469227	0	0.258302	1.70062	Tumor	BRCA
TCGA-A8-A09I-01A	0	0.0218051	5.87832	6.48972	4.58131	0.40276	4.93743	6.83988	4.76801	0.0629806	3.75342	0.0175131	0.314997	1.80917	0.811395	2.0507	0.462788	0.0165257	1.25908	0.839884	Tumor	BRCA
TCGA-GM-A3XL-01A	0	0	5.13592	4.15149	4.10267	0.925561	2.04082	7.60591	4.37055	0	3.29899	0.0530256	0.538769	0.425578	1.1414	1.14675	0	0	0.82027	0.291843	Tumor	BRCA
TCGA-W8-A86G-01A	0	0.0257665	2.11418	5.17552	3.99864	1.50896	4.91377	7.50356	4.09429	0	1.67429	0.300099	0.382871	1.39819	1.07531	3.78514	0.112859	0	1.40537	3.2999	Tumor	BRCA
TCGA-AO-A12F-01A	0.410953	0	2.59175	5.61657	4.77053	1.45019	5.66547	6.93675	5.21337	0	3.65419	0.0257774	0.904609	0.576798	1.01448	0.87596	0	0	1.04162	1.22573	Tumor	BRCA
TCGA-BH-A0HK-01A	0	0	5.03597	4.24172	4.19604	0.750524	4.10487	6.64689	4.04242	0	2.20495	0.0888524	0.290023	4.18958	2.29786	1.53226	0.0142625	0.0565115	0.220313	1.67411	Tumor	BRCA
TCGA-A8-A06Q-01A	0	0	1.62984	8.10978	4.76505	0.180806	2.7446	6.63832	4.97215	0.0394903	1.14566	0.122492	1.80841	1.50531	0.121899	1.44246	0	0	2.86553	0.0430981	Tumor	BRCA
TCGA-BH-A42U-01A	0.201624	0	3.62217	4.26158	4.11509	1.36924	3.57949	7.29759	2.95818	0	2.39181	0.313249	0.149632	1.44278	1.29585	1.99731	0.0574659	0	1.0697	3.97697	Tumor	BRCA
TCGA-BH-A0BW-11A	0.0388037	0.0745013	4.78703	5.96569	5.35632	0.845537	4.29942	5.99658	5.27967	0	5.57781	0.35991	0.408979	2.82699	2.96728	4.47678	0.293966	0.180963	1.32539	4.04342	Normal	BRCA
TCGA-AQ-A04L-01B	0	0	3.44502	4.4921	4.45026	0.20011	5.2099	7.01067	3.68494	0	3.50681	0.348745	0.341426	0.935791	0.874379	1.18812	0	0	0.371291	0.388249	Tumor	BRCA
TCGA-AR-A1AO-01A	0.68914	0	5.28894	6.13223	5.06337	0.544139	6.42897	7.02385	4.77449	0	4.34827	0.0766279	0.229078	1.08737	1.91164	2.75842	0.0364608	0	0.485159	2.43277	Tumor	BRCA
TCGA-Z7-A8R5-01A	0	0	3.59743	4.49573	3.71615	0.693557	3.50932	6.67627	2.66622	0	2.34778	0.118245	0.0838975	1.31079	1.824	2.6751	0.0380389	0	0.756416	2.23159	Tumor	BRCA
TCGA-B6-A0I1-01A	0.670867	0	2.00735	6.03069	2.98292	2.18543	3.23055	8.44663	3.81986	0.0169704	2.4424	0.068435	0.627494	0.692311	0.107734	0.426148	0.0851268	0.0434138	2.27611	0.423679	Tumor	BRCA
TCGA-E9-A1N6-11A	0	0.0521623	2.92837	5.62633	4.5549	1.34472	3.29353	6.63074	5.17007	0	2.22805	0.122447	0.246458	2.61699	1.78863	2.74253	0.115197	0	1.40234	4.83287	Normal	BRCA
TCGA-EW-A1PA-01A	0.180036	0	3.17974	7.08362	4.84452	0.555308	4.72581	6.36041	4.82329	0	2.85892	0.186682	0.120561	2.20816	1.37824	1.60396	0.0369272	0	0.797496	2.00169	Tumor	BRCA
TCGA-BH-A0W4-01A	0	0	3.12839	6.21349	5.79065	0.679145	6.55656	6.05917	5.07722	0	4.17838	0.128654	1.77715	2.07047	1.95705	1.66973	0.135492	0	1.66325	2.89646	Tumor	BRCA
TCGA-A2-A3XZ-01A	0.161988	0	6.0919	5.8773	4.33128	0.432722	4.20573	7.36141	4.7602	0	4.1253	0.058203	0.176157	1.12681	1.36065	2.81846	0.0276012	0.0277442	0.648075	2.15111	Tumor	BRCA
TCGA-A7-A26H-01A	0	0	4.93862	5.98119	4.76144	0.515109	6.72082	7.16562	4.84245	0	4.13887	0.232806	0.634532	3.28114	1.90732	2.72677	0.0735279	0	0.267578	1.91695	Tumor	BRCA
TCGA-E2-A1B0-01A	0	0	3.99109	8.52312	5.71465	0.356921	6.25744	8.25946	5.06596	0	5.19245	0.0675053	0.0358858	2.01246	0.927395	1.8403	0.0241167	0	0.425732	1.00292	Tumor	BRCA
TCGA-BH-A1EU-01A	0.118634	0.0132926	3.53818	7.02804	5.39806	0.521019	6.51537	6.30643	5.03564	0.0462059	4.10991	0.199707	0.47539	2.99147	2.32388	4.4084	0.0686866	0.0200644	1.10613	3.21622	Tumor	BRCA
TCGA-AC-A23H-01A	0	0	5.44942	5.01389	5.88202	0.535096	6.1436	6.97822	5.28531	0	3.81938	0.0826332	0.194891	2.68673	1.42951	0.789341	0	0	0.205524	0.166563	Tumor	BRCA
TCGA-EW-A1P4-01A	0	0	6.26672	5.92823	5.99678	0.125204	4.96669	5.50587	4.5875	0	4.70863	0.0624081	0.380904	1.69755	1.96558	1.90118	0	0	0.750821	0.800141	Tumor	BRCA
TCGA-E2-A10E-01A	0	0	3.77724	5.29305	5.45163	0.379915	5.51659	6.50464	5.03896	0	3.96845	0.167865	0.84812	2.02247	1.04008	4.17752	0.027577	0	0.894094	0.945731	Tumor	BRCA
TCGA-EW-A1P0-01A	0.082981	0	4.73922	7.8199	4.46039	1.16604	5.01159	6.61324	4.82018	0	3.12319	0	0.0904552	3.18804	1.04126	1.74994	0.248129	0	2.17049	0.48335	Tumor	BRCA
TCGA-EW-A6S9-01A	0.525092	0	4.10073	7.19959	5.54085	0.672798	6.30739	6.21334	5.19229	0.0264798	4.19664	0.172169	1.25469	1.45546	1.18205	1.57049	0.362286	0	0.805507	2.21898	Tumor	BRCA
TCGA-A2-A25B-01A	0	0.0193858	4.89418	6.05787	5.80349	0.220678	5.14294	7.12723	5.35339	0.15184	3.46527	0.0612864	0.126001	1.45154	1.32836	1.74598	0.0855378	0	0.262136	0.533057	Tumor	BRCA
TCGA-LL-A6FR-01A	0	0	4.68008	4.76811	3.38334	1.05564	4.1787	7.04655	1.67986	0.0270769	2.50461	0.0369285	0.218573	0.279595	0.371205	0.695967	0.0174444	0	0.436728	1.486	Tumor	BRCA
TCGA-AR-A5QM-01A	0.0760824	0	5.23944	4.74443	4.15289	0.787049	5.95979	7.81842	4.22203	0	3.69549	0.189928	0.500074	2.23888	1.78144	2.90566	0.0189244	0	0.762957	3.66245	Tumor	BRCA
TCGA-BH-A18Q-11A	0.12113	0.0203266	3.04251	5.79298	5.49239	1.61053	3.28986	6.25324	5.02535	0	2.70021	0.29582	0.760441	3.26905	1.63235	2.47799	0.0304861	0	1.41103	5.36076	Normal	BRCA
TCGA-EW-A1P5-01A	0	0	4.87181	4.42071	4.30522	0.898529	4.29039	6.59581	4.61039	0.0265599	3.39257	0.106057	0.111318	1.60915	0.863193	4.78027	0.0340199	0	0.858956	1.24888	Tumor	BRCA
TCGA-E2-A14O-01A	0	0	2.79934	5.25105	3.92957	0.353154	4.30215	7.16477	2.85713	0.0190653	1.73043	0.0767167	0.252699	1.18143	0.636649	0.413518	0.0122708	0	0.596142	1.19037	Tumor	BRCA
TCGA-AN-A0AR-01A	0.227753	0	3.82772	4.25674	4.04988	0.969496	2.44996	7.1971	4.33616	0.176167	2.34351	0.0749465	0.128888	0.859545	0.422687	1.43298	0.0704401	0.023988	0.812908	0.422892	Tumor	BRCA
TCGA-E9-A22D-01A	3.22135	0.0130239	5.61124	4.9927	4.53088	0.367116	3.91103	6.03518	3.63073	0.41086	3.81572	0.139882	0.646995	1.58473	1.02739	2.39402	0.167153	0	0.308948	0.956596	Tumor	BRCA
TCGA-A2-A0CS-01A	0.0377271	0	4.7221	5.62218	4.87642	0.19563	5.68031	6.91329	3.65125	0	2.74518	0.114519	0.398933	0.502253	0.655699	1.92233	0.0548655	0	1.83478	2.32881	Tumor	BRCA
TCGA-E2-A1IF-01A	0	0	5.01105	3.22605	3.60017	0.476215	6.11159	8.08367	3.35566	0	3.54935	0.19661	0.410328	1.43363	1.80601	1.19566	0.0140499	0	0.633564	2.84507	Tumor	BRCA
TCGA-BH-A0DZ-11A	0.290625	0	2.32006	5.42113	4.57197	0.799068	4.34871	6.86516	4.32729	0	1.7388	0.17487	0.492125	1.21581	1.2095	2.11109	0.0846929	0	1.37415	3.44986	Normal	BRCA
TCGA-E2-A1IE-01A	0.191629	0	1.18636	7.60535	4.96569	0.876787	3.81139	6.60868	4.82725	0.0509708	2.7674	0.113732	0.291903	2.14047	3.94715	0.989557	0.011062	0	4.04145	1.3584	Tumor	BRCA
TCGA-BH-A0BW-01A	0	0	6.46824	7.11966	5.90866	0.113577	3.81842	6.53734	7.04974	0	4.5864	0.116193	0.197852	4.3379	0.850542	3.80501	0.84812	0	0.861456	0.387426	Tumor	BRCA
TCGA-E2-A1AZ-01A	0	0	3.78518	6.85059	4.86617	0.771411	6.18766	7.1791	6.10987	0	5.16913	0.202649	0.454203	2.98379	1.79604	2.68352	0.0664995	0	2.0571	1.46368	Tumor	BRCA
TCGA-D8-A27N-01A	0	0	5.90948	6.44573	4.93323	0.269687	6.21404	7.29193	4.45489	0	4.08627	0.0278452	0.244199	1.0225	1.36141	2.08758	0.242299	0	0.519893	0.717408	Tumor	BRCA
TCGA-A2-A0CT-01A	0	0.0476026	2.81571	5.72979	4.65709	0.691345	4.11118	5.60664	4.57042	0	1.88512	0.111977	0.771663	2.16036	2.13621	1.26254	0	0	0.247514	1.53339	Tumor	BRCA
TCGA-A8-A09R-01A	0	0	5.2575	6.66987	5.25967	0.508362	6.5413	6.68737	5.18073	0	4.64102	0.058242	0.382099	1.53465	1.808	2.29739	0.0412341	0	0.740399	0.823528	Tumor	BRCA
TCGA-B6-A0RE-01A	0.18325	0	3.89295	7.15336	4.66905	0.606346	4.73109	7.80709	5.51034	0.0245236	3.57126	0.0334568	0.318123	1.64555	1.39726	0.971388	0.0772979	0	1.04557	0.579725	Tumor	BRCA
TCGA-E9-A249-01A	0	0	2.59696	6.64188	4.58651	0.699601	4.40111	8.22745	4.26835	0.0174372	2.7976	0.137302	1.22027	1.49111	0.821979	1.21604	0.149663	0	2.38111	0.540457	Tumor	BRCA
TCGA-E2-A1B5-01A	0	0.0690535	4.20376	4.39386	3.91036	0.365121	3.54705	6.1483	3.65399	0	3.94356	0.0556386	0.141909	1.86554	1.73451	3.17611	1.85953	0	0.219243	1.66708	Tumor	BRCA
TCGA-A2-A25A-01A	0.0401954	0	4.0738	6.03194	5.06255	0.567334	5.48801	7.26128	5.07615	0	3.32149	0.321469	0.679992	2.74965	2.23281	2.97682	0.0099046	0	0.704173	3.55955	Tumor	BRCA
TCGA-AO-A03O-01A	0	0	2.78111	5.32293	4.92636	0.198057	3.58693	7.14124	4.53671	0	2.67769	0.0878475	0.968851	0.817534	0.703603	1.72195	0	0	0.469223	1.19748	Tumor	BRCA
TCGA-E9-A22A-01A	0	0	4.02488	5.03472	4.50737	0.284657	5.86757	6.4195	4.1001	0	3.61847	0.118896	0.460878	2.29962	1.42702	1.49724	0.00965902	0	0.218285	1.70036	Tumor	BRCA
TCGA-BH-A1EV-11A	0.0609777	0	2.29555	6.41427	5.86507	0.550412	2.90358	6.10926	5.15115	0.0156824	2.41862	0.256339	0.462026	2.64783	2.66865	2.75282	0.125958	0	1.29187	4.73509	Normal	BRCA
TCGA-BH-A0GZ-01A	0	0	1.43428	3.99311	3.55484	0.611197	5.11722	6.04092	3.4171	0.0200533	2.71512	0.106509	0.138436	1.60235	1.5157	1.09718	0	0.0258353	1.56116	1.4657	Tumor	BRCA
TCGA-BH-A1FD-01A	0.484326	0	4.69302	7.01152	4.1325	0.25113	5.07447	7.20127	5.08464	0.0188806	2.68154	0.0759878	1.09586	1.7155	0.927842	3.3525	0.0121516	0	0.547478	1.52315	Tumor	BRCA
TCGA-A1-A0SH-01A	0.0582083	0	2.45718	7.35927	6.25948	0.248604	8.21963	6.06954	4.79205	0	4.3316	0	0.319026	1.97689	2.34199	1.90934	0.0567998	0	0.836676	2.78537	Tumor	BRCA
TCGA-E2-A10A-01A	0.0670406	0	5.48712	7.18224	5.67111	0.999568	5.6396	7.5497	5.09133	0.0761315	4.35792	0.0352281	0.72231	1.48594	1.44444	1.99722	0.231395	0	0.470098	0.536067	Tumor	BRCA
TCGA-B6-A0IO-01A	0.0462348	0	2.83702	5.42373	5.11667	0.236954	3.95713	5.96776	4.06142	0.0177321	2.46282	0.0714502	0.050457	1.22991	0.930647	2.15379	0.20273	0	1.67353	0.64853	Tumor	BRCA
TCGA-BH-A1FR-01A	0	0	2.85447	5.54673	5.11348	0.613454	3.5041	6.9361	4.58202	0	2.95847	0.255553	0.267573	2.31438	1.07771	2.43356	0.125554	0	0.596758	1.2208	Tumor	BRCA
TCGA-D8-A143-01A	0	0	3.61854	5.23504	4.91451	1.48253	3.71564	7.7544	6.27132	0	3.9617	0.0385771	0.676665	2.03067	0.546032	1.97834	0.123014	0	1.33103	0.799134	Tumor	BRCA
TCGA-AO-A03R-01A	0.147909	0	2.45626	2.48551	2.8634	0.366591	2.98229	5.55799	2.69417	0	1.99865	0.0320194	0.19105	1.18925	1.12568	0.945382	0.0740246	0	0.0873968	0.887053	Tumor	BRCA
TCGA-BH-A0DQ-11A	0.0269151	0	2.21036	6.36007	5.27814	1.27626	5.55254	6.32701	5.1195	0	2.50755	0.16019	0.747756	2.57089	1.84055	2.59523	2.97283	0.052312	0.945539	4.55141	Normal	BRCA
TCGA-BH-A0BV-11A	0.0573494	0	1.70813	5.65589	5.34564	1.31139	6.45889	6.20441	5.37186	0.0220471	2.49201	0.300786	0.461241	2.18245	2.11434	2.07468	0.480798	0	1.22109	4.41372	Normal	BRCA
TCGA-BH-A0E0-01A	0	0	1.99376	3.93953	3.29286	0.202837	3.3247	8.09355	4.96776	0	2.10728	0	0.18327	0.28499	0.318134	0.509473	0	0	2.06459	0.0524553	Tumor	BRCA
TCGA-A8-A0AD-01A	0	0	3.90069	5.35462	5.16791	0.610092	6.32739	5.94283	4.57492	0	3.63775	0.11665	0.305851	1.1726	1.78403	2.85148	0.0375117	0	0.228795	0.730304	Tumor	BRCA
TCGA-GM-A2DI-01A	0	0	4.92338	6.60606	5.35307	0.377079	6.41495	6.60974	5.27471	0	4.99766	0.0794874	1.3156	2.54614	2.20156	3.53586	0.456354	0	0.429503	2.57677	Tumor	BRCA
TCGA-E9-A6HE-01A	0	0.017768	4.2024	4.81361	3.33017	0.822657	4.50516	8.06113	2.45467	0	2.97938	0.0283936	1.32471	0.947851	1.26399	0.873201	0	0	0.813725	2.35703	Tumor	BRCA
TCGA-BH-A0B3-01A	0.0312889	0	5.10565	6.58935	4.52067	0.356597	5.71803	8.2711	5.87515	0	4.97984	0.0325065	0.100152	0.659499	1.40953	2.19404	0.0604173	0	0.54884	1.08711	Tumor	BRCA
TCGA-AR-A0TU-01A	0	0	3.91478	5.33234	4.41203	1.59101	3.39975	6.75801	4.72285	0	3.41945	0.0286911	0.0886362	2.39801	0.624884	1.25148	0.0793559	0	1.6015	0.0677975	Tumor	BRCA
TCGA-LQ-A4E4-01A	0.512613	0.0522228	2.45337	4.99422	4.47334	0.744631	3.62795	7.80039	4.19174	0	1.64812	0.161238	1.29925	1.42935	0.549169	1.07951	0	0	0.167864	2.65137	Tumor	BRCA
TCGA-PL-A8LY-01A	0	0	2.12601	4.43865	5.25653	0.965976	1.94588	6.58724	3.89976	0	1.27565	0.202454	0.361942	1.23031	0.772515	2.53835	0.0202529	0	1.46508	1.7578	Tumor	BRCA
TCGA-BH-A1FU-01A	0	0	3.35565	5.95074	5.62623	0.342329	6.5503	7.91122	5.25359	0	5.3098	0.080152	0.345207	2.96829	2.25323	2.17557	0.0381621	0	0.354125	2.34818	Tumor	BRCA
TCGA-A8-A09D-01A	0.172572	0	4.26005	5.92861	4.75022	0.286002	5.83366	6.56318	4.47817	0	3.641	0.150632	0.272991	1.83673	1.70114	2.00948	0	0	0.958488	1.38011	Tumor	BRCA
TCGA-B6-A3ZX-01A	0	0.0394964	5.15306	5.61134	4.46308	1.2043	4.74042	7.39915	4.71387	0	5.5769	0.0932571	0.330518	1.87468	2.74354	4.77922	0.196873	0.029978	0.733581	1.94383	Tumor	BRCA
TCGA-A7-A5ZV-01A	0	0	4.89906	5.23373	5.93394	1.26531	2.15189	8.85968	4.49949	0	1.74811	0.185105	0.0510086	1.72483	0.839622	1.48037	0	0	1.51459	0.135378	Tumor	BRCA
TCGA-BH-A0AY-01A	0	0	3.32665	5.8302	3.87832	0.142277	5.90981	7.06222	3.59628	0	3.34619	0.0280793	0	0.912718	2.27792	1.14414	0	0	0.83799	1.89941	Tumor	BRCA
TCGA-A7-A4SD-01A	0	0.0301579	5.70687	6.2619	4.83374	0.482392	4.70363	7.53051	5.52449	0.0352828	4.164	0.18336	0.650803	0.559277	0.641945	2.29544	0	0	0.747465	1.1594	Tumor	BRCA
TCGA-AO-A03L-01A	2.53367	0	5.78573	6.20121	5.23022	0.422395	6.08692	6.2761	4.64859	0.197657	3.97808	0.0630258	0.384287	2.4904	1.90331	1.78347	0.299208	0	0.298524	1.98269	Tumor	BRCA
TCGA-A2-A0EX-01A	0	0	1.70972	6.53605	5.21025	0.389928	5.69131	7.00885	4.2192	0	2.75403	0	0.455516	2.74856	2.07605	1.99461	0.347278	0	0.463594	2.31122	Tumor	BRCA
TCGA-GM-A2DM-01A	0	0	3.29781	5.7803	4.78528	0.293314	3.95001	7.28928	4.11986	0	2.95535	0.0721764	0.216408	1.14448	0.303899	3.98928	0	0	1.19659	0.102636	Tumor	BRCA
TCGA-BH-A0DO-01B	0	0	4.1835	5.98579	4.97703	0.688429	4.69512	7.29971	4.77634	0	2.3926	0.130769	0.82635	2.98119	1.29619	3.82141	0.0317592	0	1.11655	1.79795	Tumor	BRCA
TCGA-HN-A2OB-01A	0	0	2.76609	6.66886	4.84786	1.19198	6.99135	6.81726	4.59609	0	3.16591	0.230309	0.763576	2.74075	1.94032	2.40905	0.791523	0	1.01972	4.45082	Tumor	BRCA
TCGA-A2-A0CM-01A	0	0	4.71197	6.83145	4.75028	0.428475	5.15196	8.01939	4.8962	0	4.26621	0.0827252	0.389889	0.970884	1.12546	2.53557	0	0	1.19484	0.566241	Tumor	BRCA
TCGA-A2-A4S0-01A	0	0	3.23312	5.19802	4.52644	1.22074	2.81456	7.35688	4.15797	0	2.58062	0.0503044	0.246787	0.970355	0.502871	5.58066	0.242615	0	0.211619	1.17503	Tumor	BRCA
TCGA-BH-A0H9-01A	0.864768	0	3.484	6.90742	4.78494	0.175096	5.34817	7.39114	5.19395	0.164388	2.60013	0.0773188	0.366773	1.82446	1.43377	1.35337	0.207881	0	0.893714	1.13759	Tumor	BRCA
TCGA-B6-A0IP-01A	0	0	3.19139	4.48535	4.40786	0.308291	4.67237	7.39466	4.60799	0	3.26598	0.298434	0.92011	1.82024	1.24001	2.16415	0.0926865	0	0.955741	1.69036	Tumor	BRCA
TCGA-C8-A12X-01A	0	0	2.77611	7.28679	3.77844	0.338073	3.35741	6.87428	3.80093	0	2.48818	0.0635944	0.0667975	2.22523	0.32771	1.07352	0.420421	0	0.993295	0.147897	Tumor	BRCA
TCGA-AN-A0AL-01A	0.119957	0	5.19872	7.18478	5.21376	0.144838	5.81256	7.00964	4.20851	0	4.3884	0.0321414	0.221357	0.916719	1.76664	2.03239	0.0450392	0	0.91856	1.00272	Tumor	BRCA
TCGA-LD-A9QF-01A	0.0345471	0	5.44318	5.99838	4.55055	0.468583	5.78497	6.75382	4.33402	0	4.38758	0	1.62877	1.27484	2.1727	3.21324	0.0502659	0	0.300198	3.12688	Tumor	BRCA
TCGA-BH-A0DG-11A	0	0	2.00165	6.10683	5.98626	1.02532	3.88186	6.03065	5.30159	0.0243052	2.42479	0.128298	0.666104	2.52536	1.40583	2.41027	0.232105	0	1.45782	3.90064	Normal	BRCA
TCGA-E2-A152-01A	0	0	4.65809	6.80427	4.82698	0.396115	6.6081	6.82713	4.64442	0	4.73231	0.206723	0.622944	1.63786	2.28642	3.08196	0.0172772	0	0.346558	1.14917	Tumor	BRCA
TCGA-BH-A1FE-06A	0	0	1.60176	7.04116	4.90042	1.924	4.00658	5.94456	5.46337	0	4.94333	0.147205	1.09058	1.65811	4.56949	0.850167	0	0	0.749801	4.24027	Tumor	BRCA
TCGA-BH-A18N-01A	0	0	3.11691	4.67547	5.65773	0.644118	4.07202	5.92426	4.34641	0	3.039	0.135546	0.3904	1.459	0.974378	1.57537	2.93652	0	0.0675999	1.04395	Tumor	BRCA
TCGA-C8-A1HN-01A	0	0	3.6559	6.2568	5.00231	0.191022	5.01758	6.25939	4.63057	0	3.16114	0.164535	0.367771	0.872123	0.623751	1.94582	0	0	0.163577	0.597047	Tumor	BRCA
TCGA-AN-A0FK-01A	0	0	3.68465	5.86002	4.55044	0.349287	4.01134	7.8692	3.74014	0.0461895	2.33985	0.0628449	0.159688	0.310021	0.851436	0.63439	0	0	1.14274	0.722977	Tumor	BRCA
TCGA-B6-A0IE-01A	0	0	1.31476	3.66943	3.38943	0.548889	3.83424	5.79433	3.3416	0	1.66052	0	0.22177	1.04574	0.682843	1.34737	0.289747	0	1.03938	2.2902	Tumor	BRCA
TCGA-B6-A400-01A	0.0245725	0	4.5742	5.64053	4.67072	2.0564	4.68729	7.37876	4.57906	0.0553893	4.58077	0.1699	0.225239	1.53917	0.589924	1.18953	0.035809	0	1.6191	1.4967	Tumor	BRCA
TCGA-GM-A2DB-01A	0.827642	0	3.04514	4.55993	3.6421	0.356328	3.35382	7.2393	2.39305	0	2.66469	0.170982	0.0376801	0.640873	0.524225	1.34594	0.0169345	0	0.232745	0.366642	Tumor	BRCA
TCGA-AC-A2FK-01A	1.20973	0	3.11809	7.02167	5.84153	0.948425	3.7223	6.45216	5.4066	0.0330733	3.20486	0.251459	0.48589	2.23296	1.51848	3.48382	0.200253	0	1.3678	3.64494	Tumor	BRCA
TCGA-BH-A0HU-01A	0.0255866	0	2.40772	4.33066	3.4195	0.627485	3.83217	7.29749	4.32324	0	2.99333	0.0265843	1.70864	0.817809	0.323032	0.427227	0	0	0.227475	0.946081	Tumor	BRCA
TCGA-D8-A140-01A	0.0400989	0	3.81973	5.30608	5.89678	0.480045	4.55479	6.34268	5.00334	0.0604772	3.90861	0.0821399	0.967098	3.42383	0.733842	3.19265	0	0	1.44361	1.4543	Tumor	BRCA
TCGA-A7-A0CD-01A	0.106975	0	2.06378	5.82825	5.46808	0.42206	4.13185	6.48831	4.67662	0	2.61412	0.137498	0.324649	2.06351	0.606278	1.77944	0	0	0.283384	0.497739	Tumor	BRCA
TCGA-D8-A1JF-01A	4.32783	0.0138377	1.98064	8.55417	4.7976	0.206622	5.86581	7.52074	4.61118	0	3.1303	0.148228	0.217293	1.32699	1.23419	2.52815	0.0813718	0.0817856	0.422051	0.787244	Tumor	BRCA
TCGA-BH-A208-11A	0	0	1.94014	5.47699	5.17379	1.42985	4.81712	5.61717	5.11281	0	2.11202	0.138939	0.173213	2.06598	1.03375	2.02291	0.339853	0	1.51152	4.74914	Normal	BRCA
TCGA-A2-A4S1-01A	0	0	4.01281	6.04876	4.57175	0.752221	3.48186	6.2235	4.25721	0.0418456	2.70882	0.164562	0	3.20363	0.576165	3.28567	0.0535201	0.0537949	0.442168	4.15744	Tumor	BRCA
TCGA-5T-A9QA-01A	0.137592	0	4.86177	6.78497	4.17303	1.54079	1.0976	6.84032	3.45555	0	0.986275	0.353153	0.486468	2.46873	0.413594	0.669623	0	0	0.266152	0.0237654	Tumor	BRCA
TCGA-AR-A2LK-01A	0	0	4.20087	6.4898	5.18723	0.433335	5.56154	6.79539	5.19944	0.0231586	4.00649	0.235311	0.481165	2.76217	1.4718	2.10754	0.0149128	0.0590491	0.440868	1.60265	Tumor	BRCA
TCGA-AR-A1AH-01A	0	0.0183187	3.61794	4.72195	4.20805	0.493984	4.10662	8.19937	7.08436	0	2.94481	0	2.31822	0.550803	0.828783	1.146	0.067753	0	2.61931	0.293777	Tumor	BRCA
TCGA-AR-A254-01A	0	0	5.3622	6.3571	5.73386	0.506704	6.60184	6.78729	5.08392	0	4.81199	0.184965	0.735748	1.3267	0.845101	3.23847	0.011528	0	0.257112	1.44375	Tumor	BRCA
TCGA-E2-A1IO-01A	0	0	3.72961	6.02988	4.92922	0.591694	7.57947	5.95648	5.28582	0.0273805	4.9702	0.109243	0.63361	2.3666	2.07287	2.72498	0.0350682	0	0.433211	3.36751	Tumor	BRCA
TCGA-S3-A6ZF-01A	0	0	3.80626	6.33756	4.82198	0.617499	5.61787	7.04877	4.91063	0.0232535	3.802	0.0931676	0.506793	2.22288	1.67682	2.33563	0.0149741	0	0.27547	1.10471	Tumor	BRCA
TCGA-B6-A0IB-01A	0	0	2.16172	5.04252	3.98347	0.525114	3.41904	7.56558	3.51373	0.0182538	1.7035	0.231743	0.220219	1.79548	0.447931	3.35903	0	0	0.923773	1.01327	Tumor	BRCA
TCGA-A8-A07J-01A	0.0423328	0	4.49991	6.84575	5.75804	0.521292	6.52322	6.50902	4.99446	0	3.8721	0.128094	0.475642	1.71827	1.48813	2.66185	0	0	0.672889	2.47687	Tumor	BRCA
TCGA-AN-A0FV-01A	3.40036	0.075846	4.84321	5.84345	4.6727	0.579787	5.53597	7.21844	4.0863	0.171885	4.3267	0	0.348373	1.15696	0.900566	1.26149	0.0714579	0.0291595	0.602166	1.06983	Tumor	BRCA
TCGA-AN-A0XP-01A	0	0	4.70302	5.0366	5.49456	0.0700465	4.85544	7.49489	4.61787	0	3.3454	0.252218	0.954163	1.42891	0.767409	1.32403	0	0	0.292142	0.502779	Tumor	BRCA
TCGA-A8-A08Z-01A	0.0969648	0	5.74042	6.95467	5.81503	0.721769	6.85564	6.69779	4.89955	0	4.20284	0.194735	0.856363	2.49595	1.84804	2.58406	0	0.125493	0.574615	1.80424	Tumor	BRCA
TCGA-E9-A226-01A	0	0	4.7464	6.1274	5.80886	0.201459	6.53342	6.35592	5.78204	0.0529402	4.71002	0.620196	0.281134	1.85572	1.5761	2.07143	0.147957	0	0.912658	2.15155	Tumor	BRCA
TCGA-AR-A1AW-01A	0	0	4.98038	5.43862	5.02999	1.03813	5.35885	6.00384	5.15937	0	6.08196	0.0382061	0.884858	2.31561	2.65881	4.67679	0.0708918	0	0.237844	2.01688	Tumor	BRCA
TCGA-GI-A2C9-01A	0	0	4.0607	6.46193	4.54566	1.56173	3.99021	6.47031	5.20208	0	2.62877	0.0828904	1.78492	2.20152	0.753996	2.0539	0	0	1.14197	1.39716	Tumor	BRCA
TCGA-EW-A6SA-01A	0.0274681	0	2.86952	6.9414	4.18692	0.289742	2.55067	5.84509	4.17667	0	1.54276	0.0565235	0.144099	2.0592	0.273472	1.11797	0.752136	0	0.347569	0.08056	Tumor	BRCA
TCGA-E9-A1NG-01A	0.0265346	0	5.71545	6.81447	5.75748	0.409082	6.43694	6.68548	5.1211	0	4.56422	0.0546209	0.449086	1.40774	1.83245	3.13125	0	0	0.558222	1.40341	Tumor	BRCA
TCGA-A8-A07L-01A	0.100612	0	3.26137	4.97883	5.30837	1.02931	5.22892	6.62635	5.05477	0	3.48129	0.0704539	0.395896	1.34611	1.1147	1.12054	0.0168399	0	0.281985	1.42781	Tumor	BRCA
TCGA-E2-A15L-01A	0	0	4.68379	5.72635	5.83515	0.498544	6.35854	7.27505	5.05159	0	4.72922	0.190165	0.60269	2.34584	1.38682	5.85885	0	0	0.386396	0.891425	Tumor	BRCA
TCGA-D8-A1JI-01A	0	0	1.65975	4.18104	3.65179	0.43862	2.55276	7.00289	3.96911	0	1.44887	0.220794	0.6329	2.65352	0.282094	2.02314	0.361216	0	0.205892	0.481449	Tumor	BRCA
TCGA-GM-A2DO-01A	0	0.0449666	5.27681	5.46921	4.15181	0.64647	3.77567	5.17971	3.54854	0	5.64664	0.266778	0	1.77398	1.55833	5.12922	0.131329	0	2.27606	1.01562	Tumor	BRCA
TCGA-EW-A1P6-01A	0	0	2.54548	5.64557	4.34877	0.606072	5.37107	6.77718	4.31729	0	2.52812	0.0451954	0.416442	1.93696	1.42014	1.72328	0.0213819	0	0.598005	1.77573	Tumor	BRCA
TCGA-BH-A1F0-11B	0	0	1.60352	5.87669	5.12961	0.704378	2.45752	6.06761	4.45958	0	1.92294	0.144909	0.199301	2.2351	2.04528	1.88762	0.023646	0	1.32166	4.06694	Normal	BRCA
TCGA-AR-A1AI-01A	0	0	4.70246	7.07149	4.84466	0.843212	3.0853	7.12983	6.27125	0	3.92899	0.0670166	1.43294	0.264886	0.271393	2.59071	0.0318319	0	0.738284	0.227554	Tumor	BRCA
TCGA-AR-A0U3-01A	0	0	3.64048	5.64423	5.2921	0.208312	4.25142	7.19551	5.05028	0	2.81669	0.0536276	1.93639	2.41173	0.54753	1.50273	0	0	0.396335	0.787222	Tumor	BRCA
TCGA-A2-A0ES-01A	0	0	2.12577	6.95772	5.23659	0.758058	5.25779	5.93799	5.31768	0.0251585	2.65572	0.0343202	1.04491	2.30401	1.89302	2.30756	1.39317	0	1.19299	3.55451	Tumor	BRCA
TCGA-BH-A18K-11A	0.0802701	0	2.31152	6.00851	5.4242	1.38974	4.04368	6.12812	5.25156	0	2.54418	0.272784	0.781677	2.38509	1.41664	1.94925	0.019988	0	0.5411	4.52322	Normal	BRCA
TCGA-A8-A06P-01A	0.0274221	0	4.66527	6.71887	4.27602	0.382779	6.29598	6.47331	5.0034	0	3.71847	0.16307	0.323855	1.03955	1.60416	1.89468	0.0788112	0	1.24542	1.8854	Tumor	BRCA
TCGA-S3-AA12-01A	0	0	3.3276	4.80138	4.54255	0.301313	3.76789	5.66461	3.92833	0.0680169	1.97237	0.0922951	0.313994	1.52832	0.502821	1.14693	0.0221883	0	0.102372	0.828181	Tumor	BRCA
TCGA-E9-A1N5-11A	0	0	3.09683	5.94348	5.32046	1.39425	7.18452	6.64956	5.38466	0	3.20566	0.134245	0.140837	2.32176	2.43121	2.70888	0.0326335	0	2.16141	4.70921	Normal	BRCA
TCGA-E9-A3Q9-01A	0.0384079	0	2.0863	4.00863	3.93642	0.12482	1.71952	6.32271	3.27795	0	1.00882	0.13507	0.12229	0.687383	0.356983	2.90607	0.0649514	0	0.312553	0.995774	Tumor	BRCA
TCGA-BH-A0HX-01A	0.680973	0	3.27736	7.04053	5.15172	0.598668	4.69701	6.71003	4.69942	0.0519297	3.06675	0.104652	0.307241	2.23629	2.05858	1.31277	0.0335582	0	1.5897	1.6829	Tumor	BRCA
TCGA-AC-A3W7-01A	0	0	6.29589	5.52318	4.31435	0.899297	6.32013	8.34321	4.29746	0	3.1648	0.193517	0.581079	1.85669	1.99652	2.05756	0.106983	0	0.381225	3.47627	Tumor	BRCA
TCGA-AO-A124-01A	0	0	3.26593	5.82994	4.94408	1.33944	2.35367	6.94665	5.34667	0	2.3492	0.150035	0.428395	1.53814	0.110377	0.555358	0	0	0.460629	0.285433	Tumor	BRCA
TCGA-AC-A5XU-01A	0.0349537	0	2.77136	5.5404	4.39929	0.441962	5.13325	6.45422	4.05719	0.0266235	4.0041	0.0363121	0.111577	2.83902	1.25513	1.17446	0.0508543	0	0.36828	0.95627	Tumor	BRCA
TCGA-LL-A6FQ-01A	0	0	4.114	3.89545	3.16221	0.406529	3.53512	7.78741	1.74375	0.0223492	1.79603	0.0896274	0.394546	0.153919	0.771296	0.678328	0.0143902	0	0.162091	1.50192	Tumor	BRCA
TCGA-AQ-A1H2-01A	0	0	4.50776	4.97944	5.02116	0.631283	3.36521	6.91801	4.38148	0	2.21546	0.142861	0.0768723	0.875568	0.454214	1.53759	0.1129	0	0.659312	2.31891	Tumor	BRCA
TCGA-BH-A0DQ-01A	0.236926	0	3.0848	5.31108	4.4723	0.849306	6.45361	6.26535	4.35245	0.0480794	4.49309	0.0970222	0.397233	1.72032	2.18358	2.39763	1.40208	0	0.606596	2.31206	Tumor	BRCA
TCGA-E2-A106-01A	1.7814	0	5.35888	5.97903	5.40211	0.571516	3.04579	7.86346	3.61636	0.113588	1.80955	0.123908	0.0664714	1.44679	0.682651	0.840583	0	0	0.321425	0.515669	Tumor	BRCA
TCGA-A2-A25F-01A	0	0	5.43968	6.58679	5.34388	0.807358	6.48191	6.64582	5.45918	0	6.42093	0.0234823	0.271507	1.77929	2.45571	4.47878	0.0544974	0	0.825162	2.00963	Tumor	BRCA
TCGA-AN-A0AT-01A	0	0	3.99608	5.30099	3.90226	0.730518	3.31991	6.64352	5.88635	0	4.63715	0.0469661	0.805793	1.20415	0.824241	1.44412	0	0	0.955486	0.131087	Tumor	BRCA
TCGA-D8-A27T-01A	0	0	3.45077	6.06807	5.34357	0.43694	6.37598	6.57854	4.64708	0	3.73124	0.147698	1.01451	1.62969	1.82891	1.88255	0	0	1.1016	2.59963	Tumor	BRCA
TCGA-A2-A04X-01A	0	0	3.00109	5.24397	4.78906	0.362586	3.45057	7.62722	3.63535	0	2.94436	0.273795	0.614546	1.48931	0.621273	1.56171	0.0349392	0	0.546359	0.331875	Tumor	BRCA
TCGA-A2-A3XT-01A	0	0	5.41489	5.91711	4.21927	0.487104	4.55491	8.26884	3.91813	0.0175171	3.52189	0	0.0741466	0.604947	0.529971	2.43889	0	0	1.13155	0.867859	Tumor	BRCA
TCGA-AR-A0TY-01A	4.5926	0	1.88934	7.3781	5.72427	0.149062	4.09616	5.63068	4.78256	0.520416	2.61717	0.128137	0.0821591	0.771056	1.33815	1.71703	0.188343	0	3.15444	1.28791	Tumor	BRCA
TCGA-A2-A0YG-01A	0	0	3.06549	5.97579	5.5227	0.232561	4.86298	9.34198	5.37425	0.160219	3.15209	0.298225	0.445938	1.3811	1.32731	2.85306	0	0	0.123614	1.12244	Tumor	BRCA
TCGA-B6-A0WZ-01A	0	0	3.21583	3.95126	4.0539	0.281907	4.86125	7.34479	4.03133	0	2.43346	0.316756	1.60594	0.325553	0.626003	1.15655	0.299128	0	0.206305	2.21614	Tumor	BRCA
TCGA-A7-A5ZX-01A	0	0	3.36843	5.60232	5.50828	1.03008	5.66486	7.35909	4.728	0	2.41631	0.184991	0.732714	2.94752	1.75282	2.20373	0.443042	0	0.383571	3.8037	Tumor	BRCA
TCGA-AC-A23G-01A	0	0.039059	3.78036	6.13217	4.65087	0.784238	7.22119	7.122	4.49245	0	4.46047	0	0.0652777	2.18266	2.35059	1.82345	0	0	0.893308	2.83951	Tumor	BRCA
TCGA-GM-A2DA-01A	0.0499226	0	3.76818	3.58415	3.72973	0.28028	5.28304	5.98439	2.88905	0	3.04886	0.24242	0.429034	1.31757	1.46893	1.93847	0.0245612	0.0489618	0.534136	3.39025	Tumor	BRCA
TCGA-B6-A0X1-01A	0	0	4.0477	6.24917	4.65814	1.47783	4.14431	7.11676	5.72908	0	4.46872	0.0545947	1.06694	2.29965	1.78703	1.96957	0.0512903	0	2.18663	0.583887	Tumor	BRCA
TCGA-AO-A12E-01A	0	0	4.95292	5.88187	5.07154	0.752134	4.86418	6.39042	4.41317	0	1.93101	0.189207	1.22812	1.50813	1.30101	2.19062	0.0918714	0	0.362864	2.04462	Tumor	BRCA
TCGA-AR-A250-01A	1.964	0	4.5826	6.91631	5.31703	0.226615	6.4194	6.38013	5.05105	2.38691	4.48439	0.06816	0.775861	2.37981	1.67043	2.45235	0.0535727	0	0.516826	0.800484	Tumor	BRCA
TCGA-A8-A06O-01A	0	0	2.8128	5.62386	4.62983	0.628728	4.94644	7.31993	3.92842	0	2.82134	0.121598	0.798901	2.02667	1.07206	1.75763	0.0118565	0	0.688659	1.48707	Tumor	BRCA
TCGA-AO-A12G-01A	0	0	2.70855	4.1581	4.19196	0.156616	4.57366	6.34081	4.04048	0	2.47233	0.0427946	0.65064	1.49802	1.07098	1.01213	0	0	0.104878	1.23625	Tumor	BRCA
TCGA-A7-A3IY-01A	0	0	4.89831	6.36201	5.06963	0.457836	4.14181	5.97581	3.87583	0	3.49307	0.145653	0.123488	1.43756	2.1686	4.79663	0.0284805	0	0.893196	0.631949	Tumor	BRCA
TCGA-E2-A1IG-11A	0.039008	0	1.77196	5.78568	4.55487	0.468741	4.19411	6.5541	4.91936	0	1.64089	0.227636	0.344358	2.61893	1.08131	1.64943	0.0191545	0	1.3792	4.09968	Normal	BRCA
TCGA-BH-A1EY-01A	0.0424134	0.0276258	5.80019	6.59616	5.2064	0.610635	6.7826	7.41439	4.15335	0	4.26577	0.0440574	0.296608	1.43571	1.57735	3.7483	0.0208392	0	0.418499	2.27289	Tumor	BRCA
TCGA-A8-A079-01A	0	0	5.03359	3.86912	4.55606	0.76301	3.73255	6.83765	4.24374	0	3.39964	0.148143	1.06988	2.16919	0.564209	1.24717	0.0714053	0	0.0774767	0.642719	Tumor	BRCA
TCGA-AO-A03P-01A	0.0216841	0	3.32605	3.83411	4.5403	1.11241	3.63327	5.64378	3.60317	0	2.58962	0.0225309	0.281151	1.1428	0.454149	0.786185	0.0211529	0	0.31647	0.23074	Tumor	BRCA
TCGA-E2-A572-01A	0	0	4.41063	2.97191	3.42547	0.090874	1.16705	7.23654	0.97924	0	0.312117	0.122693	0	0.607572	1.4887	0.651161	0	0	0.435085	0.748821	Tumor	BRCA
TCGA-A2-A0YH-01A	0	0	5.13242	7.27314	4.85492	0.284504	5.02351	6.54863	4.13273	0	3.058	0.0917364	0.776838	2.10911	1.19282	2.728	0.0147379	0	3.38478	1.04922	Tumor	BRCA
TCGA-E2-A15G-01A	0	0	2.88404	4.47616	4.799	0.550697	4.01312	7.66275	4.60415	0	2.28326	0.131177	0.821612	0.970555	0.924279	2.25536	0.0630353	0	0.234609	1.2893	Tumor	BRCA
TCGA-C8-A12M-01A	0	0	2.14355	4.63011	5.23514	0.165584	3.10922	5.6308	4.63674	0	3.11156	0.272094	0.661767	2.60607	0.3964	1.33931	0	0	0.206672	0.376643	Tumor	BRCA
TCGA-AR-A0TV-01A	0	0	3.22998	4.68978	4.73481	0.739013	2.76467	6.39649	3.93783	0	2.70388	0	0.180662	0.569928	0.934465	1.97311	0.0142421	0	0.20537	0.864354	Tumor	BRCA
TCGA-A7-A13G-01B	0	0.0447981	4.21949	5.52407	5.36245	1.36232	7.12996	7.25716	5.42097	0	4.6077	4.77642	4.06568	3.25604	2.17733	4.54893	0	0	1.86092	3.28883	Tumor	BRCA
TCGA-A8-A07E-01A	0	0	3.83511	5.87296	5.13778	0.290161	6.73565	7.73594	4.92445	0.0199022	4.21458	0.204238	0.863598	1.84633	2.57649	1.65954	0.269205	0	0.829948	3.33343	Tumor	BRCA
TCGA-E9-A1N9-01A	0.184261	0	2.1891	5.12716	4.62098	1.12311	5.27028	5.68392	4.88889	0.0295496	2.94655	0.0402883	0.237164	3.33211	1.51049	1.624	0	0	1.02874	1.57572	Tumor	BRCA
TCGA-BH-A0H3-01A	0	0	3.3142	6.07483	5.69287	0.525292	6.68535	6.95678	5.13725	0	4.26878	0.234347	0.857111	3.0344	2.25154	2.35575	0.182025	0	1.18656	3.43602	Tumor	BRCA
TCGA-AR-A1AY-01A	0	0.023175	4.23378	7.19481	4.46119	0.51211	4.89878	8.78565	4.92551	0	3.64232	0	1.45836	1.84344	1.13647	1.76176	0.0853329	0.0349207	1.19771	0.941718	Tumor	BRCA
TCGA-A2-A0D4-01A	0.134111	0	2.43694	5.44366	4.92959	0.640972	2.99612	6.47409	4.53273	0	2.1411	0.0811453	0.16566	1.35292	0.715641	0.317805	0	0	0.31209	1.58625	Tumor	BRCA
TCGA-E9-A5UO-01A	0	0	2.38087	5.44524	4.90002	0.451454	2.83358	6.53083	3.89502	0.0284579	2.802	0.149325	0.653847	2.44722	0	0.534244	0.0183373	0	1.27874	0.126218	Tumor	BRCA
TCGA-GM-A2DL-01A	0	0	5.56163	5.48533	4.08857	0.219679	5.92463	7.22756	4.10074	0	3.67091	0.0978451	0.713273	1.15876	1.64055	1.01491	0	0	0.288433	1.59319	Tumor	BRCA
TCGA-EW-A1PD-01A	0.292902	0.0208922	3.97454	6.62367	5.27288	0.705418	6.49635	7.02002	5.45954	0.206473	4.71109	0.159604	0.198635	2.64708	1.33778	1.33998	0.312087	0	1.73868	2.41928	Tumor	BRCA
TCGA-A1-A0SI-01A	0.134939	0	6.07296	5.54358	4.90419	0.454399	7.69021	8.75127	4.92947	0	4.40354	0.0856191	0.876431	1.74767	1.77108	1.93147	0.0673818	0	0.464661	2.81641	Tumor	BRCA
TCGA-A2-A0CV-01A	0	0	3.16123	6.17633	5.05055	0.312906	5.3868	7.91961	3.79387	0	2.81861	0.0488588	0.0513328	2.11717	1.16158	2.52267	0.0116116	0	2.10669	2.81389	Tumor	BRCA
TCGA-E2-A15E-06A	0.322293	0	3.27371	5.94862	4.85184	0.305211	3.30893	6.96925	4.27945	0.119573	2.86246	0.0988978	0.508735	0.937955	0.41083	2.66551	0	0	0.735305	0.347041	Tumor	BRCA
TCGA-AO-A12B-01A	0	0	1.50748	4.96972	3.90872	0.206538	2.36821	5.36116	3.41128	0	2.70649	0.034046	0.202464	1.91606	0.142669	1.18753	0	0	0.0190474	1.29451	Tumor	BRCA
TCGA-B6-A408-01A	0	0	5.25742	4.90903	4.88169	0.815339	4.35388	7.12793	3.81288	0	3.50847	0.0620533	0.272586	1.82071	1.36107	2.52987	0	0	0.279805	2.93219	Tumor	BRCA
TCGA-OL-A5D7-01A	0	0	5.14746	4.03319	2.98895	1.23427	2.96731	8.43363	3.94397	0	3.35364	0	0.394113	0.725388	0.581598	2.15378	0.054122	0	1.28892	0.488866	Tumor	BRCA
TCGA-A2-A0EW-01A	0	0.0435296	3.01722	5.95891	5.32981	0.588623	6.54257	6.82527	4.83655	0	3.05455	0.0691964	0.929131	3.08698	1.8938	2.67572	0.172218	0	0.715978	3.06278	Tumor	BRCA
TCGA-A2-A0T4-01A	0.193057	0	3.22823	5.70408	4.97002	0.556684	6.09867	6.63704	4.1698	0.176953	3.62631	0.12339	0.883652	2.41974	2.13568	1.59854	0.039742	0	0.652136	2.82263	Tumor	BRCA
TCGA-C8-A131-01A	0	0	3.43013	4.68611	4.83368	0.105498	5.6869	7.9249	3.66403	0	4.0588	0.0308009	0.0323707	0.51116	0.955548	1.07241	0.54163	0	0.231608	0.561263	Tumor	BRCA
TCGA-BH-A1EN-01A	0	0	5.08002	8.4672	4.33136	0.0978229	4.71059	8.74513	4.1104	0.0179199	2.26795	0.163153	0.124237	0.84127	0.633164	2.84727	0	0	0.174424	0.600516	Tumor	BRCA
TCGA-D8-A3Z5-01A	0	0	4.39987	5.12039	4.14292	1.29993	1.78063	7.80913	4.15107	0	1.75928	0.148601	1.05131	1.48271	0.682121	2.01268	1.35484	0	0.360417	4.30101	Tumor	BRCA
TCGA-E9-A247-01A	0	0.014852	1.94607	5.5932	3.54905	0.706762	4.08034	5.68246	3.94446	0.0515581	2.96203	0.221533	1.50209	0.812898	0.664658	1.14434	0.0765746	0.022412	1.79533	1.32356	Tumor	BRCA
TCGA-C8-A12Q-01A	0.0271515	0.0523223	5.06019	7.39778	5.1333	0.142912	6.1552	7.98056	5.04844	0	3.99685	0	0.344746	2.00471	1.53582	3.00103	0.211012	0.0266249	0.325111	1.50828	Tumor	BRCA
TCGA-E2-A1BD-01A	0	0	2.58551	4.18421	4.3521	1.43376	4.31937	7.708	3.84261	0	2.39094	0.0603287	0.947123	1.98122	0.975699	1.70453	0.163779	0	0.19232	1.85275	Tumor	BRCA
TCGA-E9-A1RI-01A	0	0	2.54248	5.54013	5.47583	0.694841	6.9868	5.85707	4.87603	0	4.36399	0.25573	1.31935	2.61118	2.08593	2.56581	0.359632	0	0.974854	2.69413	Tumor	BRCA
TCGA-BH-A18M-11A	0	0	3.21759	5.76943	5.39533	1.33378	5.47009	6.59174	5.04069	0	2.84167	0.343078	0.427639	2.64357	1.9666	1.94601	0.340182	0	0.811767	4.61939	Normal	BRCA
TCGA-E2-A105-01A	0.130991	0	3.0693	6.23482	4.90857	1.80282	4.17556	5.54152	4.282	2.65828	2.69036	0.186881	0.391364	2.96666	0.747953	1.11328	0.164155	0	0.469736	1.54202	Tumor	BRCA
TCGA-D8-A1JK-01A	0.135959	0	5.95431	8.22031	4.4783	0.0843158	5.27878	8.71351	4.82429	0	4.65499	0.107064	0.0758795	0.521417	0.750027	2.38017	0.680238	0.0345288	0.109162	0.776965	Tumor	BRCA
TCGA-E9-A1N9-11A	2.41874	0	2.10619	6.075	4.82673	1.04371	3.03921	7.18486	4.74941	0	1.54806	0.232186	0.451252	2.27967	1.28371	1.95253	0.268817	0	1.18233	4.85086	Normal	BRCA
TCGA-BH-A0BJ-01A	0.387154	0	4.20931	6.49221	4.908	0.349345	6.23715	7.37005	4.68875	0.0758039	3.44882	0	0.175544	2.69864	1.68592	2.1609	0.299754	0	2.19371	1.93721	Tumor	BRCA
TCGA-S3-AA14-01A	0.087991	0	2.51607	6.45355	4.64779	1.1542	6.67347	6.68458	4.56526	0.0340486	3.86907	0.134939	0.867737	2.10508	1.70574	1.7751	0.166939	0	0.398691	3.37122	Tumor	BRCA
TCGA-C8-A26V-01A	0	0	4.54569	5.50055	5.27399	0.661439	4.34135	6.86704	5.00237	0	2.58486	0	0.731246	2.1812	0.498799	4.3993	0.854574	0	1.82	1.18007	Tumor	BRCA
TCGA-BH-A1FB-01A	0.0281623	0	3.98252	7.0007	5.32853	0.53026	6.7695	6.31878	5.17281	0	4.29041	0.193352	0.601278	2.94196	2.53778	3.53077	0.528267	0	1.05092	3.0068	Tumor	BRCA
TCGA-D8-A1JP-01A	0.041477	0.0270128	3.47987	5.53028	5.16495	0.380699	5.59875	6.24599	4.42261	0	3.31347	0.203607	0.173139	2.95829	1.44119	2.54786	0.0404677	0	1.05644	2.63213	Tumor	BRCA
TCGA-E2-A14X-01A	0	0	2.91116	7.46389	4.50473	0.316013	4.19639	8.16853	4.90606	0	3.89797	0.0808556	0.259427	1.20842	1.00717	2.64405	0.0193794	0	3.55823	1.28865	Tumor	BRCA
TCGA-BH-A0E2-01A	0.28819	0	2.97602	7.34847	5.46444	0.29211	5.38649	5.91237	4.39252	0.0266704	3.73963	0.237247	0.51562	1.73738	2.02422	0.977675	0.238432	0	3.35075	0.975575	Tumor	BRCA
TCGA-PL-A8LZ-01A	0	0	4.7387	5.73545	4.92107	0.203002	4.77284	7.86697	5.65352	0	4.69804	0.0803861	0.311524	0.416602	1.17607	2.15971	0.0570386	0	0.233152	1.44863	Tumor	BRCA
TCGA-LL-A740-01A	3.71822	0	3.71944	8.09447	5.03582	0.48105	5.95355	8.14288	4.64197	0	4.23201	0.0343873	0.0713922	1.5117	1.83693	2.34507	0.253872	0	0.288669	2.14428	Tumor	BRCA
TCGA-BH-A0AZ-11A	0.431815	0	2.65872	6.19315	5.49222	1.56835	5.84493	6.06025	5.58126	0.0236993	2.68423	0.212463	0.778242	2.64274	1.54792	2.36921	0.103591	0	1.5416	5.2304	Normal	BRCA
TCGA-D8-A1X7-01A	0.0275	0	4.83566	7.11805	5.15093	0.113755	5.16013	7.36621	5.23154	0	3.9635	0.0565885	0.441012	2.26826	1.12127	3.26439	4.57773	0	1.2205	0.56475	Tumor	BRCA
TCGA-AO-A0JD-01A	0	0	2.05974	6.24154	5.00071	0.202355	3.64111	7.98878	4.55521	0.0244197	3.53745	0.065879	2.45178	3.42224	1.87752	1.38955	0	0.031447	0.76731	0.544857	Tumor	BRCA
TCGA-D8-A1X5-01A	0	0	6.00325	5.78908	5.50592	0.476959	6.19099	7.3691	4.71544	0	3.8744	0.07823	2.10788	1.41472	1.47022	2.73432	0	0	0.448259	0.180757	Tumor	BRCA
TCGA-E9-A22E-01A	0.048257	0.0158128	3.56843	5.14414	4.59766	0.155666	7.03855	6.26709	3.87456	0.0185157	4.46843	0.122188	0.31225	1.52973	1.95522	1.30383	0	0	0.660331	3.29513	Tumor	BRCA
TCGA-AC-A23E-01A	0	0.0510987	4.40815	6.49512	5.24292	0.293837	6.8198	6.48747	4.95485	0	4.01885	0.0811047	0.756307	2.02795	2.29079	2.84673	0.0129893	0	0.378939	1.66036	Tumor	BRCA
TCGA-AR-A0U2-01A	0	0	5.4242	7.07435	5.84296	0.944202	4.32913	7.22517	4.73751	0.0502713	3.4101	0.0345869	1.18631	1.55589	1.35791	2.13318	0.255239	0	1.58102	1.30139	Tumor	BRCA
TCGA-A2-A1FV-01A	0	0	1.23656	7.11246	4.89332	0.166981	3.80597	5.11286	4.7136	0	1.99931	0.0900876	0.439058	3.23213	1.3182	1.07218	0	0	0.722453	1.92362	Tumor	BRCA
TCGA-A8-A09B-01A	0	0	2.56361	5.12742	4.66623	0.58096	5.36436	6.49525	4.25084	0	4.61675	0.270702	0.625347	1.20191	1.43669	1.83943	0.678437	0.0278182	0.243414	1.60731	Tumor	BRCA
TCGA-AN-A0XO-01A	0	0	2.65364	4.52087	4.75064	0.701623	5.66953	7.63697	4.6834	0	3.35239	0.208099	1.63366	1.67638	1.16721	0.438898	0.0459416	0	0.527452	1.65422	Tumor	BRCA
TCGA-A7-A425-01A	0	0	5.13425	4.69449	3.56047	0.726196	4.93102	7.9306	3.57579	0	2.17771	0.0318636	0.248369	1.41853	1.42315	2.34816	0	0	0.417464	4.00288	Tumor	BRCA
TCGA-BH-A0DD-11A	0	0	1.30871	5.78191	3.92638	0.41029	4.92199	6.57516	4.22629	0	2.22672	0.0842681	0.464146	3.16736	1.82007	0.970016	0.0135085	0.027031	1.04661	4.2897	Normal	BRCA
TCGA-A2-A0CZ-01A	0.763392	0	3.12643	6.63428	4.4252	0.444046	7.06305	6.11129	4.01757	0	4.49609	0.0313493	0.352981	1.71148	2.21215	1.60504	0.127981	0	1.45855	2.39571	Tumor	BRCA
TCGA-GM-A3NY-01A	0	0.0134739	4.25165	4.18505	3.47416	1.26433	4.76592	7.19716	2.55953	0	1.99321	0.257795	0.430997	1.2836	0.826218	1.53298	0.0202323	0.0601719	0.743536	1.71934	Tumor	BRCA
TCGA-AR-A0U0-01A	0	0	4.75262	5.90513	4.30626	0.588381	3.31948	7.88063	5.67526	0	4.41113	0.111789	0.671781	0.214101	0.482808	1.78251	0	0	0.0424947	0.330358	Tumor	BRCA
TCGA-AR-A24P-01A	0	0.0178913	3.58226	5.22553	6.03892	0.798129	7.06718	7.62607	5.14833	0	4.27475	0.0841243	1.28164	2.53179	1.96068	2.17365	0	0	0.845151	2.09416	Tumor	BRCA
TCGA-AN-A0G0-01A	0	0	4.72757	7.83248	5.06955	0.181033	4.71817	7.08736	5.14358	0	3.47862	0.0800324	2.45907	0.242413	0.696656	1.56871	0.0381043	0	0.786498	0.241458	Tumor	BRCA
TCGA-AN-A0AM-01A	0	0	4.72887	5.15904	4.38424	0.52695	4.23547	7.03596	4.87573	0	3.75486	0.073812	0.599505	0.87175	0.465541	1.32253	0.487784	0	0.308703	1.01631	Tumor	BRCA
TCGA-BH-A0E6-01A	0	0.0168691	2.83897	4.72529	4.12185	1.19045	3.39266	8.02544	3.44116	0	3.10151	0.0269622	0.136433	1.49551	1.71132	1.01477	0.0253156	0	2.25532	0.995776	Tumor	BRCA
TCGA-E9-A248-01A	0.522119	0	3.94122	5.68126	5.35845	0.47719	5.37356	6.77738	5.10141	0	4.6613	0.11946	0.240688	1.33231	1.06334	3.68734	0.0572838	0	0.148093	0.785577	Tumor	BRCA
TCGA-B6-A1KN-01A	0.287523	0	2.5859	7.37816	5.72809	0.599194	5.15251	7.52442	5.30675	0.019998	4.0134	0.181056	0.402049	3.56409	1.69081	1.42148	0	0	0.278132	1.51025	Tumor	BRCA
TCGA-LL-A9Q3-01A	0.0693974	0.0453486	5.64675	5.76128	3.48371	0.903289	3.97337	7.24651	2.66846	0	1.92115	0.106786	0.249144	0.743949	1.21818	1.57652	0.0172315	0	0.155777	1.92031	Tumor	BRCA
TCGA-A8-A08B-01A	0	0	4.44519	5.06988	5.12249	0.991995	3.42134	6.67058	3.78744	0	3.21917	0.0719595	1.35592	1.49378	0.508918	1.98197	0	0	0.738899	0.477195	Tumor	BRCA
TCGA-A1-A0SG-01A	0	0	3.75469	6.68571	4.65446	0.268342	5.57426	6.57517	4.69405	0	3.56903	0.0331702	1.22967	1.8158	2.18699	2.34701	0.310431	0	0.48674	2.22561	Tumor	BRCA
TCGA-BH-A0H0-01A	0	0	1.38701	2.7412	4.58123	0.425857	2.14931	5.89867	4.59172	0	1.36699	0.138103	0.255398	4.97274	0.417109	1.02568	0.0112891	0	1.219	0.59776	Tumor	BRCA
TCGA-D8-A1XR-01A	0	0	5.74025	4.20947	5.10478	0.543514	5.16625	6.82375	4.24509	0	3.35402	0.0716561	0.214922	2.50057	0.881515	2.11378	4.55989	0	0.232377	0.619853	Tumor	BRCA
TCGA-C8-A12P-01A	0	0	3.60796	6.33437	4.57081	0.145109	5.81353	8.75484	4.98804	0	4.21399	0.0945322	0.161801	0.746326	1.13668	1.35534	0.0151995	0	0.387136	1.27948	Tumor	BRCA
TCGA-BH-A0BJ-11A	0	0	2.07836	5.95895	5.29174	0.971389	5.48881	6.20287	5.0331	0	2.70209	0.154551	0.342024	2.42543	1.95584	2.22252	0	0	2.291	4.2814	Normal	BRCA
TCGA-LL-A50Y-01A	0	0	4.94688	2.92396	4.03989	0.711837	3.27184	8.0186	2.31991	0	2.13868	0	0.38186	0.652793	0.613174	2.26286	0	0	0.111285	1.32383	Tumor	BRCA
TCGA-AO-A03N-01B	2.51029	0	2.71643	4.19529	3.70039	0.175428	5.02109	5.68148	2.01425	0	2.98275	0.114699	0.646709	0.90954	0.792777	0.672296	0.133648	0	0.027422	0.260894	Tumor	BRCA
TCGA-E2-A1IU-01A	0	0	3.00342	4.88845	5.93617	0.142337	3.40684	7.20691	4.42171	0	2.15234	0.235067	0.901791	1.91994	1.21558	2.69673	0.0586833	0	0.269253	1.09112	Tumor	BRCA
TCGA-EW-A1IX-01A	0.0360975	0	3.29165	8.35291	5.30126	0.622988	6.76661	6.71438	4.84264	0	3.89639	0.178451	0.321027	2.08611	2.06184	2.19329	0	0	0.9381	3.00716	Tumor	BRCA
TCGA-A2-A0EV-01A	0	0	3.53837	5.47993	5.09765	0.608813	5.72889	6.71278	4.88584	0	3.47258	0.1209	0.568101	2.57334	2.11416	2.05255	2.89514	0	1.06249	1.63917	Tumor	BRCA
TCGA-BH-A0BT-11A	0	0.0243029	2.12492	5.8921	5.25276	0.992692	2.09851	6.36028	5.23486	0	1.75805	0.378209	0.653562	2.20428	1.21934	2.5149	0.90254	0	0.69756	3.12997	Normal	BRCA
TCGA-AC-A3W5-01A	0	0	4.43525	5.25362	4.61307	0.5712	6.56636	7.90926	4.29455	0	4.44419	0.0319676	0.359212	1.26698	1.78575	2.4022	0.0739066	0.0301739	0.559594	2.55682	Tumor	BRCA
TCGA-AR-A2LN-01A	0.0545954	0	4.02939	6.14311	4.95607	1.64959	6.88991	7.32137	4.79122	0	3.2156	0.0567023	0.779537	3.08182	2.42283	2.83482	0.178436	0	1.08099	3.9069	Tumor	BRCA
TCGA-E9-A1QZ-01A	0	0	3.83134	6.03066	4.97324	0.409263	4.43063	7.10684	4.44188	0	3.52692	0.128686	0.393899	1.8007	1.51191	2.80874	0.735848	0	0.542939	2.70787	Tumor	BRCA
TCGA-BH-A8FY-01A	0	0	3.5992	4.11213	4.51752	0.923491	1.60429	8.32631	3.11433	0	1.59715	0.19118	0.875309	1.73032	0.274661	3.28918	0.0190567	0	0.819633	0.735761	Tumor	BRCA
TCGA-AC-A6IX-06A	1.08411	0	5.2875	5.96007	4.68965	0.741265	2.36254	6.91948	4.14652	0.0372757	4.23593	0.123732	1.29287	1.88114	1.34688	4.40073	0.0120727	0	1.0748	2.61008	Tumor	BRCA
TCGA-AR-A1AL-01A	0.0678382	0	3.99166	6.20463	5.30058	0.679045	6.66884	7.19644	5.4601	0	3.71747	0.104417	0.144357	3.11031	1.54976	2.83285	0.0168375	0	1.12672	3.49168	Tumor	BRCA
TCGA-BH-A42T-01A	0	0	3.61629	5.14656	4.16169	2.72861	4.41893	7.30999	3.8776	0	3.34687	0.0736718	1.14537	1.45868	1.11309	1.97202	0.0234512	0	1.44894	1.64006	Tumor	BRCA
TCGA-BH-A0B9-01A	0	0.0236724	4.81163	4.32542	3.91702	0.37342	2.32241	6.74351	5.30284	0.0139194	3.47232	0.092665	0.205976	2.3203	0.365988	3.14148	0	0	0.948899	0.17265	Tumor	BRCA
TCGA-BH-A0BS-11A	0	0	2.39253	5.10072	5.0482	0.953329	2.22294	6.40276	4.89061	0	1.6875	0.0942628	0.412871	1.96275	1.88906	2.05019	0.0886301	0	1.10595	3.32088	Normal	BRCA
TCGA-AO-A0J8-01A	0	0	4.94949	5.98959	4.87079	0.784742	5.5212	7.69399	4.74154	0	3.27617	0.114013	1.66863	1.58904	1.39239	1.72276	0.0220959	0	0.761854	1.17175	Tumor	BRCA
TCGA-BH-A2L8-01A	0	0	3.979	5.35569	4.64875	0.736318	5.84041	6.29185	4.10412	0	4.20699	0.158293	0.686808	2.53304	1.49945	2.7483	0.149028	0	0.270866	2.67059	Tumor	BRCA
TCGA-E9-A1N5-01A	0.134756	0	4.25164	6.24564	4.60514	0.859889	6.26388	6.59156	4.86338	0	4.08311	0.0481246	0.584344	1.84004	2.0919	2.39179	0.0227799	0	0.22639	1.93645	Tumor	BRCA
TCGA-A8-A075-01A	0	0	6.48113	6.12008	4.92127	0.246537	5.91429	7.50284	4.27606	0	4.45129	0.184347	1.66621	0.648309	0.698642	2.09748	0.0152959	0.0605427	0.17176	0.43111	Tumor	BRCA
TCGA-AN-A0FZ-01A	0.710775	0	2.50748	6.99028	5.02788	0.250436	5.02649	7.32552	4.51172	0.526634	3.87202	0.141351	0.336713	1.91438	1.20928	0.749567	2.73054	0	0.779154	0.670653	Tumor	BRCA
TCGA-D8-A1XJ-01A	0	0.0159487	4.20572	6.22363	4.77315	0.156941	4.74069	7.25952	4.70564	0	3.86247	0.0505493	0.744117	0.637442	1.19918	1.24789	0.0120188	0	0.471968	0.555627	Tumor	BRCA
TCGA-E2-A15F-01A	0	0	3.76363	8.17206	5.0641	0.496296	4.46086	7.12432	4.84381	0.0304553	3.95823	0.0818754	0.605895	2.44939	1.35078	2.46022	0.0196292	0	3.31165	1.17562	Tumor	BRCA
TCGA-A2-A0EP-01A	0	0	6.07218	5.34391	4.3179	0.528185	6.35271	7.02793	3.93303	0.0188153	4.72987	0.170891	0.179173	1.54908	2.36961	3.5904	0.0595559	0	0.495624	3.97587	Tumor	BRCA
TCGA-BH-A18K-01A	0.0274155	0.0178246	4.65895	4.95072	4.28822	0.470472	6.51675	7.11938	3.75643	0	4.06597	0.0284838	0.588054	2.19876	1.37687	2.00566	0.0134346	0	0.438419	2.04731	Tumor	BRCA
TCGA-AR-A5QN-01A	0.398549	0	2.72152	8.52294	4.33028	1.71765	5.21757	7.77892	4.84621	0.0429334	2.43542	0.141884	0.476348	2.90819	1.8624	2.7259	0.0139236	0	0.61815	2.87138	Tumor	BRCA
TCGA-E9-A244-01A	0.0242695	0	4.93742	6.41205	4.07	0.37809	4.15372	7.71795	4.28124	0.0184693	3.21575	0.0252164	1.45568	1.22727	0.864924	0.934899	0	0	1.08319	0.909606	Tumor	BRCA
TCGA-A8-A0A2-01A	0	0	2.19576	4.56505	5.12867	0.354389	5.64493	6.88258	4.25116	0	3.3187	0.377622	0.829684	2.86604	1.25499	2.71032	0.0697665	0	0.281545	2.03369	Tumor	BRCA
TCGA-B6-A40C-01A	0	0	5.60751	3.92784	3.58169	1.87928	5.27305	7.37325	3.95187	0	3.298	0.102965	0.390851	1.02187	1.3111	1.9866	0.00998073	0	0.383696	2.72863	Tumor	BRCA
TCGA-AR-A2LQ-01A	0	0	2.48679	6.87082	5.19879	0.715393	7.81538	7.60293	4.7716	0	3.7724	0.0829994	1.28227	2.64089	2.7323	2.61868	0	0.0397422	0.772808	3.65251	Tumor	BRCA
TCGA-EW-A1J6-01A	0	0	1.86865	4.34043	3.05803	0.0867313	2.05221	5.03242	2.34108	0.0123334	2.53068	0.2197	0.168064	0.36518	0.346036	1.76196	0.0079314	0	2.35143	0.649411	Tumor	BRCA
TCGA-EW-A1IZ-01A	0.491664	0	4.97979	5.69924	4.38951	1.08971	3.34053	6.14331	3.723	0	3.4695	0.178733	0.384174	2.44736	1.06405	3.39457	0.0177458	0	0.312933	0.739657	Tumor	BRCA
TCGA-AC-A2FG-01A	0	0	4.89686	5.40916	5.0268	0.657229	3.76776	7.67027	4.87846	0.0180998	2.00314	0.0490097	0.890553	2.41537	1.46064	2.19983	0.360336	0	0.504145	3.4712	Tumor	BRCA
TCGA-A8-A09Z-01A	0.310599	0	7.05921	7.08291	4.93534	1.00776	2.98958	6.66148	4.5747	0	2.5424	0.125375	0.363354	0.604116	0.186909	2.4392	0.0152831	0	1.4392	0.0310402	Tumor	BRCA
TCGA-EW-A1P1-01A	0.877326	0	3.69038	6.375	5.26921	0.525486	6.20812	7.17899	5.52921	0	4.23382	0.0840556	0.360517	1.83609	2.964	2.70753	0	0	0.477498	3.40402	Tumor	BRCA
TCGA-A8-A0A9-01A	0	0.0172165	4.2048	6.45277	4.94636	0.559615	5.87541	7.47258	4.64292	0	4.75831	0.0810207	0.684761	1.31426	1.63014	1.67742	0.0884698	0	0.93021	1.14305	Tumor	BRCA
TCGA-BH-A0DT-01A	0.036283	0	3.65457	6.34138	5.29483	0.42356	5.76522	7.46859	4.837	0	3.99138	0.27711	0.503375	1.96983	1.64161	1.9021	0.136663	0	0.790145	2.14951	Tumor	BRCA
TCGA-A2-A0T2-01A	0.547549	0	3.6577	5.07498	3.95671	0.21684	4.69216	7.0442	4.50264	0	3.05841	0.102739	0.107841	0.214941	0.366432	0.829994	0.333122	0	1.80128	0.436819	Tumor	BRCA
TCGA-A7-A4SA-01A	0.0842299	0.0278328	6.60757	4.67137	4.48679	0.866977	5.70207	7.02796	4.08873	0	3.39373	0.209416	0.670277	2.29108	0.860773	2.40486	0.0822095	0	0.654282	2.70893	Tumor	BRCA
TCGA-D8-A27F-01A	0	0	4.19761	6.91198	5.29808	0.696445	5.42377	7.20176	6.06666	0	4.14366	0.152469	0.370766	1.41147	1.32434	3.33966	0.0372426	0	1.55519	1.26147	Tumor	BRCA
TCGA-D8-A146-01A	0.0944815	0	5.16789	6.77758	5.3203	0.381032	6.25203	7.16094	4.70601	0.02451	4.03767	0.248034	0.757362	2.63114	2.62163	2.74375	0.992893	0	0.684223	2.40057	Tumor	BRCA
TCGA-D8-A27E-01A	0	0	2.28017	5.72904	4.65387	0.166572	2.62547	7.1446	4.17575	0	1.77871	0.209955	0.150323	0.858814	0.730456	2.24509	0.0117343	0	0.638784	0.772991	Tumor	BRCA
TCGA-C8-A138-01A	0	0	5.3555	4.03178	3.7768	0.259627	5.59446	6.67723	3.18645	0.0436738	3.5742	0.144248	0.261872	1.55673	1.26891	1.82614	0.0694793	0	0.136835	1.34572	Tumor	BRCA
TCGA-E2-A14V-01A	0	0	4.06183	5.71753	5.18064	0.213712	5.83578	7.29539	5.24312	0	3.60089	0.0879829	1.25617	1.14106	0.900562	0.941848	0.0141193	0	0.657604	1.29638	Tumor	BRCA
TCGA-AC-A5EH-01A	0	0.0927686	5.10377	5.87216	5.63474	0.458919	5.96271	7.85327	4.43146	0	3.5299	0.110889	0.717288	1.54697	1.5708	1.72266	0	0	0.171186	1.90915	Tumor	BRCA
TCGA-A2-A0YL-01A	0	0	2.7796	6.07476	5.53537	0.763216	6.29786	6.99859	5.22368	0	3.48549	0.128731	1.32	3.30835	2.20973	2.60671	0.121123	0	1.151	3.37089	Tumor	BRCA
TCGA-E2-A1LK-01A	0	0	4.03292	8.04622	4.54059	2.18899	3.32499	8.39746	5.00453	0	2.36653	0.171096	0.816656	0.0511092	0.643202	1.09658	0	0	3.3625	0.429601	Tumor	BRCA
TCGA-D8-A13Z-01A	0	0.0163418	5.91474	6.9751	4.62934	0.174374	5.67497	7.04913	5.61388	0	4.43711	0.101766	0.489006	1.19759	1.56778	2.39801	0.0123154	0	0.133045	1.17666	Tumor	BRCA
TCGA-D8-A27V-01A	0	0.0126765	3.55381	6.62431	5.16926	0.136891	4.12795	6.95931	4.7326	0	2.51202	0.136307	0.562006	1.19586	1.41007	2.10866	0	0	0.412385	2.67614	Tumor	BRCA
TCGA-EW-A3U0-01A	0.033666	0.498844	5.1111	5.14153	4.29447	2.07753	5.28441	6.40929	4.91664	0	4.51564	0.135083	0.389178	1.86047	2.2477	3.97594	0.111827	0	0.348397	2.05336	Tumor	BRCA
TCGA-A2-A4S2-01A	0	0	5.37551	6.01364	3.80522	0.930086	5.07472	7.27137	4.46666	0	2.95938	0.144505	0.565649	2.61667	1.65079	4.32712	0	0	1.54367	3.83535	Tumor	BRCA
TCGA-D8-A1XV-01A	0	0	3.02467	4.88613	3.91893	0.254614	2.33103	6.70344	3.33398	0	1.87354	0.133411	0.217856	0.665411	0.265951	1.79861	0.125539	0	1.42638	0.0908294	Tumor	BRCA
TCGA-BH-A1F0-01A	0.0575674	0.0126306	4.8167	7.23677	5.368	0.572977	5.25661	7.27065	5.70124	0.0147923	4.4794	0.135833	0.603197	1.49534	2.55298	3.39144	0.0283605	0	1.28943	2.90953	Tumor	BRCA
TCGA-AN-A0FT-01A	0	0	3.89324	4.03453	3.47869	0.478007	3.9129	6.87088	2.52329	0	1.94208	0.059216	0.0417654	0.724905	0.712239	0.597861	0	0	0.0975536	0.866326	Tumor	BRCA
TCGA-A7-A0D9-11A	0	0.0541269	2.01283	5.32751	3.53742	0.323672	4.84246	5.72322	3.75773	0	1.65897	0	0.202202	3.35016	1.40865	0.843361	0	0	0.803321	3.80073	Normal	BRCA
TCGA-E2-A15K-01A	0.0368902	0	6.03179	4.49435	4.84593	0.191514	5.63472	7.40008	4.50229	0.028103	3.92509	0.281378	1.38598	0.931041	1.79595	2.45674	0	0	0.0941267	1.34914	Tumor	BRCA
TCGA-BH-A0DL-01A	0	0	4.71732	5.42095	5.23787	0.318362	3.773	8.38252	5.97792	0	4.35918	0.303464	0.298376	0.781352	1.44656	2.82056	0	0	0.114391	0.793069	Tumor	BRCA
TCGA-A2-A0EY-01A	0.0292199	4.08657	4.11076	6.63346	4.62368	0.583445	4.53427	7.66552	4.61661	0.0657339	3.17618	0.117777	0.681459	2.22306	1.85215	4.21923	0.201213	0.0286536	0.604786	1.40624	Tumor	BRCA
TCGA-B6-A0IG-01A	0.109591	0	4.82181	4.76379	4.34176	1.17587	4.4284	6.40711	3.81956	0.017192	3.2649	0.135448	1.39045	1.08926	0.716077	0.649679	0	0	0.482517	1.22898	Tumor	BRCA
TCGA-BH-A0HI-01A	0	0	4.75237	4.12974	4.64084	0.196838	5.08119	7.65802	4.26951	0	3.43074	0.184064	0.608502	1.75921	1.59638	1.76255	0.0152711	0	0.0968339	1.02307	Tumor	BRCA
TCGA-E2-A576-01A	0	0.0197352	2.91633	3.94218	2.96237	1.45132	2.54615	7.48395	1.90015	0.0682282	1.33961	0.207445	0.573215	1.24899	0.479507	0.754227	0	0	0.652347	2.33429	Tumor	BRCA
TCGA-BH-A201-01A	0.0535116	0	2.93949	5.83907	5.52073	0.500028	6.58622	6.24513	4.93299	0	3.87918	0.305271	0.319383	2.51141	2.04565	2.00401	0.0132319	0	3.05325	2.3296	Tumor	BRCA
TCGA-D8-A1JB-01A	7.50518	0	3.9452	6.69114	5.3461	0.795811	4.33831	6.39064	4.66092	0.237689	3.73869	0.0858002	0.402911	2.69183	1.53959	3.3458	0.0609132	0	2.32153	1.8354	Tumor	BRCA
TCGA-A1-A0SN-01A	0	0.0190123	5.02574	5.79435	5.21827	0.391422	6.72538	7.50336	4.82566	0	4.38546	0.145854	0.62009	2.3226	1.90717	2.25438	0	0	0.660152	1.3956	Tumor	BRCA
TCGA-A8-A08A-01A	0	0	5.78468	5.03271	4.62285	0.106352	5.64335	7.90851	4.14411	0.0227592	3.40489	0.0614586	0.375693	1.62713	0.512216	2.17175	0.057747	0	1.09653	1.02296	Tumor	BRCA
TCGA-A2-A0YI-01A	0	0	4.71752	5.67174	5.06925	0.287764	5.64224	6.72696	4.86435	0.0207527	3.57267	0.0283257	0.222556	2.9416	1.09129	3.78301	0	0	1.007	2.20469	Tumor	BRCA
TCGA-AR-A1AN-01A	0	0.0355209	5.09381	6.38964	4.79502	0.303658	6.66039	7.26812	4.00446	0	4.44675	0.0565571	0.760168	1.7963	1.33004	1.87378	0	0	0.372765	2.39031	Tumor	BRCA
TCGA-AR-A2LM-01A	0	0	3.1981	7.08601	5.94857	0.989452	7.27992	6.32399	5.19128	0.0231412	4.17791	0.235147	1.505	2.82765	2.4964	2.81531	0.447197	0	0.818494	3.43663	Tumor	BRCA
TCGA-AR-A5QQ-01A	0	0	5.52972	6.08256	4.76748	0.385295	4.40853	6.4608	3.98661	0.0272785	7.03474	0.0372024	0.253722	0.849593	3.78933	1.98804	0	0	0.110979	0.609396	Tumor	BRCA
TCGA-AR-A0TR-01A	0.0304061	0	2.65702	3.92898	4.75779	1.21606	1.69053	7.29457	4.57879	0	2.05534	0.207849	0.274423	0.889179	0.408861	2.06674	0	0	1.46243	0.633674	Tumor	BRCA
TCGA-GM-A3XG-01A	0	0	2.71009	5.26089	4.60999	1.14386	3.70232	6.5419	4.00439	0	1.01297	0.111265	0.325297	1.62524	1.08781	1.85762	0.347926	0	0.481316	2.18682	Tumor	BRCA
TCGA-BH-A1FC-01A	0	0	4.4115	5.95804	4.00037	1.93934	3.83052	8.27383	5.57479	0	4.71901	0.0290373	0.377741	0.596841	2.14276	2.93626	0.013697	0	1.45552	0.380675	Tumor	BRCA
TCGA-A2-A0D1-01A	0	0	2.85535	5.27727	4.34595	0.566336	4.27321	5.79257	4.16166	0	3.16811	0.208173	0.552236	0.700368	0.530087	0.462365	0	0	0.480189	0.634532	Tumor	BRCA
TCGA-EW-A1P7-01A	0.0360201	0	5.16686	6.46965	4.6586	0.798297	5.82509	6.39485	4.84432	0	5.34207	0.21121	0.442759	2.80411	2.16992	4.24505	0.229715	0	1.71751	2.73386	Tumor	BRCA
TCGA-AR-A1AP-01A	0	0	5.96799	5.6743	5.3715	0.255928	5.24165	7.39362	4.77671	0	3.43881	0.202352	0.325771	1.91862	0.837148	2.06572	1.64129	0	0.342742	2.21728	Tumor	BRCA
TCGA-E2-A150-01A	0	0	4.64673	6.92531	4.72416	0.249983	4.78101	6.81079	5.51063	0	3.97072	0.136648	1.10377	1.15281	0.451629	1.77092	0.0167151	0	0.271838	0.651826	Tumor	BRCA
TCGA-EW-A2FW-01A	0.0321428	0	4.35063	5.26397	4.3988	0.270007	4.31983	6.03811	3.65096	0	3.34697	0.247722	0.345801	2.05474	0.939125	1.06961	1.0543	0	2.37933	0.949451	Tumor	BRCA
TCGA-AR-A1AV-01A	0	0	4.68993	6.96421	5.54642	0.862117	5.90935	7.98488	4.73605	0	3.93272	0.0914147	0.426458	2.30356	1.38076	1.53759	0.386173	0	0.721809	0.876341	Tumor	BRCA
TCGA-A2-A0T1-01A	0	0	4.61884	5.28579	4.27396	0.133071	5.85482	6.39674	4.54165	0	4.55182	0.0771988	0.206813	0.682136	1.72115	2.43381	0	0	0.211711	1.57718	Tumor	BRCA
TCGA-BH-A0BM-11A	0	0	2.20445	4.8436	4.83496	0.913602	1.11821	5.86659	4.56684	0	1.36412	0	0.134348	2.02414	1.79682	1.57366	0.0463662	0	0.790463	1.81698	Normal	BRCA
TCGA-BH-A0C0-11A	0	0	2.36117	5.54075	5.30453	1.41616	3.10159	6.38281	4.9721	0	2.1969	0.147795	0.896935	2.85072	1.46758	2.24104	0.0712333	0	1.53764	4.40931	Normal	BRCA
TCGA-AO-A0JF-01A	0	0	4.06985	5.92525	5.37523	0.16635	6.72043	7.45165	5.05291	0	3.97347	0.143116	0.439787	2.34311	2.19015	2.65337	0.621284	0.0350518	0.78095	2.78829	Tumor	BRCA
TCGA-OL-A6VR-01A	0	0	2.75732	6.85299	4.74605	1.2523	1.31684	6.63636	4.47446	0	1.38161	0.0298066	0.150243	1.19922	0.50385	2.86211	0.727909	0.0281329	1.37712	2.1409	Tumor	BRCA
TCGA-A8-A090-01A	0	0	4.04109	7.04665	5.41842	0.686727	5.44136	7.96345	5.03839	0	3.80099	0.0411028	0.448558	2.352	1.17504	2.35138	0	0	0.111595	1.19386	Tumor	BRCA
TCGA-BH-A0BG-01A	0	0	4.43265	5.82741	4.26734	0.103367	4.03608	6.03475	4.86776	0	3.71747	0.195187	0.131211	1.32546	1.6919	1.56268	0.0243104	0	1.10702	0.537191	Tumor	BRCA
TCGA-AO-A1KP-01A	0.0245767	0	2.28507	6.99917	5.47031	1.75499	5.11782	5.02966	4.07799	0.0911835	2.33419	0.342396	1.26804	1.25767	0.662649	2.21253	0.0475586	0.0240996	0.723318	1.56101	Tumor	BRCA
TCGA-LL-A441-01A	0	0	5.43157	4.94581	4.02838	1.84996	4.57657	6.49376	5.0267	0	5.6559	0.0288621	0.48926	1.99167	2.13883	4.4335	0.284591	0.027241	1.2866	3.41042	Tumor	BRCA
TCGA-C8-A133-01A	0	0	0.725726	4.2187	3.63563	0	1.51565	8.05403	2.89226	0.0259565	0.745041	0.0354053	0.0734782	0.423891	0.105279	1.54395	0	0	0.866099	0.0170707	Tumor	BRCA
TCGA-BH-A8FZ-01A	0	0	4.84283	5.42962	5.05793	1.08803	5.14521	6.90628	4.86652	0	4.20449	0.0750144	0.589861	2.31978	1.32105	2.75679	0.0531983	0	0.952837	2.93992	Tumor	BRCA
TCGA-E2-A1II-01A	0	0	5.78299	5.50719	4.3352	0.414958	2.57716	6.85518	5.60249	0.0369951	3.95737	0.278913	0.835889	1.42976	2.29256	3.68571	0.0238634	0	2.06869	0.162481	Tumor	BRCA
TCGA-EW-A6SC-01A	0	0	4.96553	6.0357	4.60272	1.43496	6.68999	5.86851	4.61495	0	4.48591	0.0749867	0.506661	1.71357	2.00267	2.29247	0.201876	0	0.631631	2.35478	Tumor	BRCA
TCGA-AN-A0XT-01A	1.0525	0	2.69887	6.50024	6.42653	0.271921	2.97344	6.2366	4.51545	0.261792	2.29048	0	0.426092	2.21517	0.724116	1.77624	0	0	2.38418	1.46524	Tumor	BRCA
TCGA-BH-A0RX-01A	0.0920569	0	4.42192	4.56931	4.37399	0.567084	4.41183	7.43767	4.48487	0	3.82708	0.0644063	0.10032	0.665187	0.859805	1.7102	0	0	0.703876	1.49894	Tumor	BRCA
TCGA-A8-A08X-01A	0	0	4.19916	5.22554	4.58097	0.346081	5.95183	8.3308	4.5708	0	4.82922	0.127678	0.256536	1.32904	1.36227	2.70948	0	0	0.549422	0.709665	Tumor	BRCA
TCGA-AO-A03V-01A	0.264194	0	3.26461	5.95602	4.60845	0.43496	5.30813	6.9067	4.98822	0	3.24311	0.0734345	0.380736	1.59833	1.22718	1.75044	0.0520696	0	0.835668	1.55525	Tumor	BRCA
TCGA-EW-A1PH-01A	0.0813616	0	2.99236	5.6787	4.12595	1.40537	4.40742	6.17181	4.62616	0	4.5845	0	0.798882	0.467	1.79744	1.22264	0	0	1.77243	0.885498	Tumor	BRCA
TCGA-A2-A0ST-01A	0	0	5.5945	4.78295	4.8415	0.513039	3.86998	6.21186	4.67083	0	5.82922	0	0.276694	1.84675	1.36474	4.06693	0.160812	0	1.01511	1.94167	Tumor	BRCA
TCGA-BH-A0BC-01A	0	0	4.62956	5.59927	4.38811	0.457428	4.88979	7.37368	4.5341	0	3.55721	0.051559	1.05052	1.2758	2.0592	2.29402	0	0	0.994389	1.79711	Tumor	BRCA
TCGA-E9-A1NH-01A	0	0	4.29584	5.96637	5.28026	0.528418	6.56487	7.10958	4.65838	0	4.40771	0.19557	0.573868	2.84669	1.94724	2.11812	2.95045	0	0.368347	1.78003	Tumor	BRCA
TCGA-B6-A0X5-01A	0.0385275	0	3.35208	4.75729	1.87568	0.51456	3.1464	6.35061	4.0612	0	1.77776	0.0789655	0.271498	3.7635	0.710816	4.12623	0.228457	0.0377832	0.322499	2.34964	Tumor	BRCA
TCGA-AC-A4ZE-01A	0	0	3.47335	4.9841	4.89334	0.606658	1.77189	6.51945	4.45058	0	2.2394	0.152524	0.27628	2.67371	0.890881	1.69592	0.0150182	0	0.238763	1.98928	Tumor	BRCA
TCGA-A8-A07Z-01A	0	0	5.18841	5.45648	4.78415	0.215735	3.97866	7.53902	4.09967	0	2.44322	0.166512	0.132887	2.27924	0.969805	1.45739	0.211456	0	0.681939	1.47907	Tumor	BRCA
TCGA-OL-A66P-01A	0.0401755	0.92345	4.49978	5.60139	3.57149	0.389084	3.92698	8.91506	2.51625	0.030614	2.92028	0	0.245104	0.582675	0.799917	2.67105	0.0391974	0.0393997	0.156195	2.55909	Tumor	BRCA
TCGA-E2-A1LE-01A	0	0.0193188	4.91131	4.34918	4.40087	0.235575	6.02797	7.42468	3.6692	0	3.11113	0.030862	0.125581	1.36756	1.45482	1.13038	0	0	0.186995	1.59455	Tumor	BRCA
TCGA-C8-A8HR-01A	0	0	3.9608	4.98806	4.46971	0.873904	5.29273	6.82825	4.1038	0	3.53447	0.306643	0.635435	2.46197	1.72847	2.60616	0.0177031	0	1.06423	4.91815	Tumor	BRCA
TCGA-BH-A0H7-11A	0.0302873	0	2.06067	5.24752	4.39892	0.649388	2.94732	6.40195	4.04147	0.0901089	1.35161	0.092412	0.24549	1.6793	1.51706	1.23739	1.73906	0	1.12309	3.48334	Normal	BRCA
TCGA-A8-A09T-01A	0	0	4.56634	5.17737	5.4465	0.474326	5.58216	6.38638	4.82304	0	2.77922	0.288589	0.493138	1.32735	0.919633	1.55387	0.0369959	0	0.167673	1.38841	Tumor	BRCA
TCGA-BH-A0HB-01A	0	0	3.09749	4.63078	4.10222	0.354659	3.93979	5.73362	3.7384	0	2.92823	0.0610668	0.155314	0.585221	2.12727	1.06044	0.0713734	0	0.23937	0.942448	Tumor	BRCA
TCGA-A8-A08G-01A	0.0258134	0.0333666	4.84318	7.22866	4.61172	0.525863	5.00929	6.97029	4.55709	0.13222	3.41044	0.270714	0.855175	1.11155	0.899785	2.27221	0.841861	0.0986897	1.86891	1.16386	Tumor	BRCA
TCGA-A2-A0EQ-01A	0	0	3.90653	4.66184	4.34424	0.309789	4.45219	6.21788	4.40407	0	4.60779	0.0950872	0.336496	1.05455	1.11535	1.94267	0.118019	0	0.596354	1.0394	Tumor	BRCA
TCGA-A8-A081-01A	0.168938	0	3.49278	7.2255	5.27131	0.451522	3.41026	6.74232	5.66595	0.112195	2.78849	0.151435	0.255759	1.53063	0.850337	2.06392	0.0490989	0	0.127493	0.234798	Tumor	BRCA
TCGA-AO-A1KO-01A	0	0	0.880119	5.02217	4.70893	0.404143	4.32424	5.59915	4.84673	0	1.11382	0.231725	0.767519	1.50574	0.829772	1.80907	0.437503	0	1.8161	2.86424	Tumor	BRCA
TCGA-BH-A0HW-01A	0	0	1.95377	6.80958	4.95521	1.19909	2.88401	5.01115	4.24083	0.0197916	1.95621	0.36014	1.07939	1.50185	0.199263	0.687257	0.0869	0	1.65362	0.113043	Tumor	BRCA
TCGA-OL-A66H-01A	0.0357591	0	5.8909	5.36387	4.22206	0.315615	3.89371	7.53232	3.67094	0	2.59547	0.108693	0.11408	0.62652	1.20521	2.70656	0	0	1.33587	1.57866	Tumor	BRCA
TCGA-A2-A0T0-01A	0	0	3.85519	4.96809	4.23637	0.519145	4.67353	7.92295	5.99267	0	3.83366	0.148176	0.130649	0.384777	0.410982	0.942187	0.0121519	0.0243279	1.67913	0.332404	Tumor	BRCA
TCGA-A7-A0DB-11A	0	0	1.31546	6.4312	4.58664	0.347739	4.18344	6.38622	4.47718	0	2.25547	0.398645	0.207224	1.99427	2.45029	0.561352	0	0	0.96124	4.34218	Normal	BRCA
TCGA-AN-A04C-01A	0.0202731	0	2.90394	3.16202	4.90831	0.704114	2.83453	6.88239	3.41284	0	1.99961	0.0210651	0.838983	0.547629	0.668138	0.790594	0.0585334	0	0.0691738	0.405059	Tumor	BRCA
TCGA-E2-A573-01A	0	0	4.83396	5.5648	3.89596	0.549317	3.44236	7.65556	4.88719	0	4.33608	0.100162	1.02375	0.410822	0.524192	2.9657	0.0161313	0	0.858851	0.522343	Tumor	BRCA
TCGA-AN-A0XS-01A	0	0	3.61352	4.992	5.00814	0.411549	5.65968	6.10749	4.61221	0	3.9492	0.18296	0.55967	2.32681	1.72044	2.18791	3.46528	0	0.308357	1.71757	Tumor	BRCA
TCGA-D8-A3Z6-01A	0.0268657	0	6.25668	4.74315	4.43327	0.543883	5.09193	7.63051	4.23038	0	3.24009	0.303849	1.47884	2.07972	0.854291	1.71509	0	0	0.162985	2.65048	Tumor	BRCA
TCGA-EW-A3E8-01B	0.0249932	0	5.06004	5.23798	4.00386	0.758525	4.41561	6.43436	3.73592	0	3.46496	0.0514769	0.446655	2.78851	1.47859	2.9518	0.0364197	0	0.415303	3.08758	Tumor	BRCA
TCGA-C8-A137-01A	0.0815878	0	2.34095	6.0619	5.50422	0.0987798	5.86937	6.74384	4.98309	0	3.90978	0.0429747	0.499095	1.68874	1.58522	0.921977	0	0	0.418521	0.491185	Tumor	BRCA
TCGA-GM-A4E0-01A	0	0	3.30837	4.21966	3.86543	0.775531	4.06095	6.98842	3.57774	0	2.30237	0.284564	0.443923	2.24912	1.91303	2.74372	0.121267	0	0.65268	4.28021	Tumor	BRCA
TCGA-E2-A1B4-01A	0	0.0707987	1.89785	2.7473	5.13702	0.39176	4.74296	6.72451	3.50022	0	1.99896	0.312693	0.59359	1.21627	0.706734	1.51437	0	0	0.129994	1.26716	Tumor	BRCA
TCGA-EW-A2FS-01A	0	0	2.7232	4.26968	4.7252	0.855157	3.41717	5.03985	3.59535	0.0338449	2.60952	0.134159	0.227486	1.64895	1.10596	1.86817	0.20466	0	0.670923	2.9079	Tumor	BRCA
TCGA-S3-A6ZG-01A	0.121053	0	4.57735	5.60083	5.33036	1.0282	4.45379	6.74784	4.70075	0.0237791	2.95257	0.155382	0.896048	2.47901	0.919147	3.3161	1.61833	0	0.188067	1.20635	Tumor	BRCA
TCGA-BH-A209-11A	0	0.0165813	2.18775	6.02143	5.33324	0.442029	4.29472	6.50059	4.866	0	2.53841	0.127903	0.572803	2.5829	1.94446	3.09838	0.176947	0	1.63941	4.8833	Normal	BRCA
TCGA-GM-A3XN-01A	0.0267844	0	3.75537	5.39889	4.10927	1.6375	6.12748	7.4815	4.04744	0	3.64751	0.0551302	0.846979	2.10954	1.96953	1.89477	0	0.05206	0.99016	3.29264	Tumor	BRCA
TCGA-EW-A1P8-01A	0	0.019888	5.86719	6.24691	4.47269	0.844611	3.96733	7.92353	5.02659	0	3.97275	0.0317676	0.458993	1.47786	0.643479	2.95997	0.0149924	0.029985	2.23416	0.656251	Tumor	BRCA
TCGA-E2-A156-01A	0	0	4.20463	5.2379	6.17859	0.649189	3.51906	6.39385	5.18179	0	2.26438	0.510262	1.92773	0.473907	0.244519	1.4249	0.423618	0	0.0478673	0.266974	Tumor	BRCA
TCGA-AC-A8OP-01A	0	0	3.16589	5.22961	4.89809	0.83678	5.36014	6.8618	4.49871	0	3.21317	0.0453599	0.264862	2.93311	1.70764	2.11818	0	0	0.657858	3.32161	Tumor	BRCA
TCGA-AN-A0FS-01A	0	0	3.10304	5.41241	4.97777	0.329488	5.73742	6.57296	4.9894	0.0176454	3.07022	0.0711071	1.27304	1.9162	1.66443	3.02374	0.0113549	0	1.50202	3.28242	Tumor	BRCA
TCGA-E2-A15M-11A	0	0	1.66286	5.7502	5.04256	0.653424	2.65255	6.47116	4.76518	0	2.62994	0.141325	0.314406	1.95266	2.2451	1.76855	0.0513252	0	0.529982	4.22695	Normal	BRCA
TCGA-B6-A0IM-01A	0.0478682	0	2.81309	7.26668	5.25333	0.269583	6.3835	5.76634	4.9439	0	4.85984	0.121228	0.331246	2.23622	1.63874	1.4262	0.023542	0	0.25129	0.791394	Tumor	BRCA
TCGA-E9-A3HO-01A	0	0	3.36167	3.74626	2.84771	0.503779	3.10744	6.44105	2.42131	0	2.05591	0.196467	0.0243841	1.30494	0.405531	0.866844	0.0217799	0	0.106595	1.02352	Tumor	BRCA
TCGA-E2-A1L7-11A	0	0	2.93707	5.80154	5.14869	1.22715	3.82507	6.8531	5.30431	0	2.37068	0.116006	0.466272	2.34841	2.20803	2.56608	0.0555929	0	0.896937	3.62202	Normal	BRCA
TCGA-D8-A27K-01A	0	0	3.28911	6.05302	5.66172	0.38367	6.2002	7.45251	5.14343	0	3.57365	0.19131	0.921933	3.16694	1.94085	2.67896	0	0.0318092	1.59093	1.83142	Tumor	BRCA
TCGA-E9-A2JT-01A	0	0	5.48612	5.62948	5.15172	0.511487	4.62327	6.61601	4.77312	0	6.23586	0.255383	0.492898	3.2012	2.55805	5.55421	0.125467	0	0.570463	2.24314	Tumor	BRCA
TCGA-BH-A1EN-11A	0	0	2.20664	5.64	4.59616	0.66373	3.22958	6.84919	4.24824	0	2.42962	0.0810599	0.331463	1.80437	2.01131	1.86343	0.00974743	0	0.591307	4.6494	Normal	BRCA
TCGA-GM-A2DK-01A	0	0	2.63313	5.13489	3.70298	0.16613	4.26351	6.21263	3.40593	0.0198244	2.19504	0.105329	0.0837001	1.1157	1.39161	1.40433	0	0	1.05304	1.59162	Tumor	BRCA
TCGA-AR-A1AK-01A	0	0	3.89521	4.79631	4.48216	1.11839	4.13621	6.98728	4.81984	0	3.6634	0.14992	0.364998	2.49452	1.6199	3.15986	0	0	0.901873	2.84877	Tumor	BRCA
TCGA-E2-A15R-01A	3.95387	0	1.47192	8.17204	5.14196	0.906058	4.72406	6.51314	4.5719	0.13629	2.86961	0.0715496	0.699341	3.09113	1.3831	1.55592	0.0781512	0	1.4166	1.2011	Tumor	BRCA
TCGA-BH-A18Q-01A	0	0	3.18608	5.71945	4.49161	0.817772	3.49173	7.83095	4.93584	0.0301747	2.59384	0.120052	0.27847	2.52231	0.435668	3.445	0.112937	0	2.58265	2.06599	Tumor	BRCA
TCGA-BH-A0DV-11A	1.27046	0	1.88516	6.16632	5.76899	1.2726	1.78204	6.44132	5.91945	0	1.23886	0.183334	0.672386	2.72558	1.7608	2.05864	0.421248	0	1.1582	3.76148	Normal	BRCA
TCGA-E2-A153-01A	0	0	4.85945	6.02497	5.11567	0.41858	6.59622	7.23769	4.55456	0	3.60154	0	0.488225	1.27851	1.59849	1.83433	0	0	0.268154	2.41748	Tumor	BRCA
TCGA-BH-A0BT-01A	0	0	3.02814	5.11467	3.71892	0.804171	4.80628	7.75015	3.74629	0	3.05868	0.167654	0.539568	1.11884	1.23812	1.22545	0.013836	0	0.17087	1.58374	Tumor	BRCA
TCGA-E9-A54Y-01A	0	0.0178429	2.73565	2.21401	3.19218	1.03747	0.757269	6.91887	0.800483	0	0.698461	0.0564732	0.484181	0.85191	0.0371228	0.435094	0.0134483	0	0.0317026	0.131757	Tumor	BRCA
TCGA-E2-A14Q-01A	0.0288916	0	4.69112	4.66941	5.20333	0.303417	4.90716	7.34942	4.60082	0.0219951	2.37928	0.224278	0.634772	1.86573	1.24098	1.35527	0.0281855	0	0.464963	1.78559	Tumor	BRCA
TCGA-BH-A0HN-01A	0	0	3.65366	3.60624	3.91771	0.571015	3.13895	7.74148	2.61486	0	1.10904	0.40757	0.660772	0.264683	0.285244	2.00624	0	0	1.51187	1.54244	Tumor	BRCA
TCGA-E2-A1IK-01A	0.041266	0	4.76485	4.20354	4.31803	0.234764	2.16331	7.04198	3.80443	0	1.84523	0.124957	0.131113	1.69237	0.784102	2.17779	0	0	0.918071	0.590432	Tumor	BRCA
TCGA-E2-A10C-01A	0.0301382	0	3.64329	5.31184	3.59988	0.402075	4.26664	7.05195	3.20298	0.0229466	2.5751	0.150175	0.378435	1.07446	0.86501	2.52964	0.410802	0	0.257467	0.516997	Tumor	BRCA
TCGA-A8-A095-01A	0.137147	0	3.87154	6.51405	4.92473	0.415809	6.11629	7.76794	5.15104	0	3.83917	0.240488	0.818006	2.56606	1.08181	1.84898	0.48669	0	0.373678	1.89002	Tumor	BRCA
TCGA-BH-A0DH-11A	0	0	1.87206	3.89381	3.85477	0.81447	3.03171	5.97184	3.41281	0	1.50179	0	0.347431	1.42352	1.52403	1.71756	0	0	0.410786	4.18444	Normal	BRCA
TCGA-A7-A0DB-01A	0	0.019375	2.89424	6.54347	5.33416	0.359316	5.70808	7.72407	5.13047	0.0116506	2.67842	2.40787	2.63348	2.50175	1.32033	2.34639	0.0370753	0	1.9562	2.28202	Tumor	BRCA
TCGA-BH-A18J-01A	0	0	4.12313	5.65093	4.56306	0.178465	4.96057	8.07501	4.75309	0	3.47952	0.113326	1.46549	1.49851	0.65813	1.4284	0	0	0.44768	1.67465	Tumor	BRCA
TCGA-BH-A28O-01A	0.0330401	0	4.15234	5.30702	4.751	1.60008	6.26113	7.01284	4.58374	0	3.50034	0.0678523	0.437718	2.58846	2.13611	2.15058	0	0.0324005	1.45878	4.34658	Tumor	BRCA
TCGA-AC-A3TN-01A	0	0	2.65235	2.557	3.8379	0.730625	4.18828	7.67878	2.40623	0	1.82772	0.135808	0.247116	1.74893	0.914652	0.937055	0	0	0.286579	1.90412	Tumor	BRCA
TCGA-A7-A13E-01A	0	0	4.58181	7.08601	4.91337	0.774758	4.62735	8.23423	6.47243	0	3.47372	1.38953	1.22872	0.594922	0.817109	1.30754	0	0	2.94493	0.229717	Tumor	BRCA
TCGA-BH-A0W5-01A	0	0	4.52334	5.82855	4.83962	0.725635	6.31703	6.73511	4.67653	0	5.10977	0.161784	0.535287	2.59606	2.47406	3.95883	0.18095	0	0.440046	2.36146	Tumor	BRCA
TCGA-GM-A2DD-01A	1.49547	0	4.01442	4.86823	3.91996	0.122541	4.95267	6.92486	3.04415	0	3.57317	0.027029	0.162621	1.29369	1.30658	1.81138	0.309849	0.0255099	0.37848	2.41191	Tumor	BRCA
TCGA-AN-A0XV-01A	0	0	2.81168	4.68852	4.84484	0.686577	5.45049	7.20245	4.41769	0.0217649	3.02895	0.196124	0.285397	2.36895	1.86555	1.80203	0.0416371	0.0280356	0.756054	3.15915	Tumor	BRCA
TCGA-E2-A1IL-01A	0	0.0306561	3.73191	5.93268	5.40087	0.608613	6.22046	7.60943	5.02586	0.0358647	2.94459	0	1.50962	2.47145	1.43796	1.62766	0	0	1.23951	1.84438	Tumor	BRCA
TCGA-EW-A2FR-01A	0.170645	0.0331543	5.30111	7.58471	5.2677	0.810454	7.78133	6.25923	4.86384	0.0765481	5.88955	0.128579	0.349885	1.77121	2.85773	2.07182	0.037371	0	1.6158	2.14141	Tumor	BRCA
TCGA-3C-AAAU-01A	0.0955806	0	4.75802	4.89736	4.72546	1.28226	4.49135	7.73454	4.03144	0.073163	3.79489	0.161761	0.0702615	1.68386	0.456139	1.65822	0.031774	0	1.64448	0.958747	Tumor	BRCA
TCGA-AR-A24W-01A	0	0	1.74804	6.84835	5.2948	0.493713	6.21451	6.95461	4.98109	0	3.18901	0.224163	0.489574	2.30757	2.03356	1.9447	0.239126	0	1.1611	3.26042	Tumor	BRCA
TCGA-OL-A5RZ-01A	0	0.0252857	3.66947	4.30942	4.23839	0.973654	3.3726	5.9715	3.57449	0	1.40393	0	0.042394	0.640435	0.415007	0.981715	0.0378915	0	0.559253	1.01364	Tumor	BRCA
TCGA-E9-A1RB-01A	0	0	4.15261	7.46131	4.52629	0.301732	4.55637	7.88045	4.45437	0	3.69168	0	0.99674	1.76699	0.908693	1.3489	0.010299	0	1.78375	0.845885	Tumor	BRCA
TCGA-AN-A0AJ-01A	0	0	4.51207	5.13868	4.71099	0.965642	4.6095	7.46319	4.77687	0	3.31773	0.0264185	0.41182	1.40673	0.599169	1.59009	0	0	0.276021	0.8875	Tumor	BRCA
TCGA-AR-A1AT-01A	0	0	4.03032	6.51008	4.43953	0.360606	4.81857	8.97309	5.09258	0.60348	3.97793	0	0.860254	1.12232	1.45621	2.25866	0.0217054	0	0.281873	1.1822	Tumor	BRCA
TCGA-BH-A1FD-11B	0	0	1.47094	5.70024	4.76001	0.545576	3.36642	6.10033	4.4764	0	1.35903	0.12318	0.292716	2.44569	1.4975	1.9005	0.253838	0	1.3962	3.40825	Normal	BRCA
TCGA-A8-A09Q-01A	0	0	3.46472	6.23671	5.02668	0.39371	5.1172	6.99696	4.32963	0	3.15911	0.0752563	0.644393	2.12487	1.33506	2.41327	0.0239646	0	0.200393	0.823447	Tumor	BRCA
TCGA-A8-A083-01A	0	0	4.16238	5.2912	5.85986	0.38332	2.06883	7.14008	4.36685	0	1.6742	0.253829	0.772298	0.669571	0.138137	1.2013	0.0385449	0	1.39066	0.90019	Tumor	BRCA
TCGA-AN-A0XL-01A	0	0	2.69304	6.11635	5.21733	0.456163	5.1234	7.3853	4.808	0	3.20314	0.257353	0.496409	2.77023	1.49415	1.55263	0.080339	0	0.436404	2.91406	Tumor	BRCA
TCGA-E9-A1RC-01A	0	0.0156868	3.99171	7.03314	5.65289	0.454063	6.32477	7.94606	4.69602	0	4.3244	0.395757	0.413487	2.26805	1.45433	1.22436	0.0351767	0	1.20036	0.682451	Tumor	BRCA
TCGA-D8-A27I-01A	0.0517992	0	3.58732	6.10031	4.99285	0.628036	6.74674	7.02912	4.85243	0.0198898	4.4604	0.155732	0.781713	3.11522	2.38792	2.87521	0.0751658	0	0.980199	3.93962	Tumor	BRCA
TCGA-A2-A04Y-01A	0	0	4.17971	3.94646	4.21083	0.218606	3.57523	6.58204	3.50406	0.0243232	2.21623	0.112952	0.150694	1.08193	0.453846	1.9865	0.0388481	0	1.4921	1.07668	Tumor	BRCA
TCGA-PE-A5DC-01A	0.735536	0	4.31405	5.24813	4.95702	0.781197	3.59525	6.45809	3.25145	0.112983	2.47357	0.209235	0.248006	0.925311	1.15872	0.990102	0.783947	0	1.85532	3.80514	Tumor	BRCA
TCGA-OL-A5D8-01A	0	0.0244964	4.42582	4.85114	4.24002	2.47788	4.22717	7.28267	4.47671	0	2.81939	0.185656	1.08842	1.6849	0.905189	3.35789	0.19126	0	0.333279	0.572291	Tumor	BRCA
TCGA-A7-A26E-01A	0	0.0426211	2.67563	5.89707	6.04397	0.479647	5.51802	6.59942	5.61556	0	2.45498	1.30012	1.60988	3.44914	1.74083	3.1558	0.0193948	0	1.11574	2.13682	Tumor	BRCA
TCGA-AN-A0FL-01A	0	0	3.9477	3.00417	3.80063	0.0620108	2.33408	7.787	2.65828	0	1.27956	0.129208	0.161212	0.163773	0.187342	0.311317	0	0	0.0517221	0.135865	Tumor	BRCA
TCGA-A8-A0A1-01A	0	0.0315244	4.95328	5.60475	4.99672	0.272171	6.39224	7.2653	4.70233	0.0728381	3.71538	0.278104	0.674601	1.96883	1.66665	3.13668	0	0	0.186556	1.2061	Tumor	BRCA
TCGA-AN-A0FN-01A	0	0	4.16231	5.54495	5.15348	0.457797	7.49621	6.25864	4.68061	0	4.82833	0.132991	0.361001	2.24325	3.29676	2.75848	0.22918	0	0.542818	2.88987	Tumor	BRCA
TCGA-D8-A1J9-01A	0	0.0146912	5.89593	6.35924	5.16003	0.428997	5.71018	8.31482	5.59435	0	3.7784	0.0693582	2.10339	1.30051	1.5681	2.93524	0.0329582	0	0.264245	1.56481	Tumor	BRCA
TCGA-BH-A1EO-01A	0.055754	0	4.46419	8.23699	5.53632	0.365086	7.68854	5.87702	5.64409	0	4.82012	0.0579048	0.380115	2.49206	2.877	2.37131	0	0	0.541859	2.2708	Tumor	BRCA
TCGA-B6-A0I2-01A	0	0	4.50071	3.22224	3.86268	0.14703	1.43671	7.15848	4.08741	0	3.20859	0.029056	0.254033	0.296781	0.157204	2.43527	0	0.0274241	1.36393	0.0952182	Tumor	BRCA
TCGA-E9-A5UP-01A	0	0	5.68735	3.94119	5.11839	0.974475	1.1181	7.6381	4.27046	0	2.22828	0.17207	0.590886	0.617323	0.0469575	1.15002	0	0	1.11321	0.858553	Tumor	BRCA
TCGA-A2-A0T5-01A	0	0	3.41352	5.39528	4.97415	0.64931	4.18116	7.58686	4.72977	0.0225485	3.77128	0.0904083	0.98166	2.50396	1.9633	2.13397	0.0288931	0	1.51583	1.1497	Tumor	BRCA
TCGA-A7-A0DA-01A	0	0	3.59898	5.8552	4.76632	0.481514	6.12655	7.49516	5.58379	0	4.18194	0.0562715	0.460928	1.34231	1.11104	1.50124	0	0	1.04444	1.32504	Tumor	BRCA
TCGA-BH-A1FJ-11B	0	0	1.39911	6.59014	5.60286	0.326465	3.2248	5.66233	5.44063	0	2.11906	0.282958	0.232997	3.14223	2.0502	2.7137	0.36666	0	1.70848	4.29677	Normal	BRCA
TCGA-B6-A0IC-01A	0	0	4.17797	4.5168	5.47777	0.634863	1.79594	6.63647	4.54381	0	1.18818	0.0992281	0.335763	1.41356	0.0221851	1.07495	0	0	0.541718	0.106683	Tumor	BRCA
TCGA-BH-A1FH-11B	0	0	2.91452	6.20373	5.03639	0.751066	2.51935	6.83997	4.97954	0	1.93909	0.088155	0.092556	1.96679	2.35062	2.13114	0.0420335	0	1.25411	5.03838	Normal	BRCA
TCGA-BH-A5J0-01A	0.0309638	0	5.94786	3.87795	3.85202	0.353275	4.90008	7.15204	2.32023	0	3.1193	0.0944318	0.334357	0.605765	1.62789	1.92484	0.18591	0.030364	0.186554	2.01276	Tumor	BRCA
TCGA-A2-A0CY-01A	0.335238	0	3.45401	3.21955	3.2321	0.309135	1.83403	6.55398	3.10461	0	1.6645	0.0549736	0.140262	0.600401	0.235752	1.56372	1.05325	0	0.952269	0.152699	Tumor	BRCA
TCGA-E9-A245-01A	0.867311	0.595409	4.36165	4.8465	4.19544	0.628202	3.23984	7.56664	3.94573	0.676979	2.15248	0.605465	0.516866	1.58351	1.2982	3.36717	0.394599	0.434411	0.829757	1.38186	Tumor	BRCA
TCGA-GM-A3NW-01A	4.47327	0	2.04289	8.41757	4.85236	0.261296	3.46986	6.27279	3.67734	0.168391	1.48437	0.251698	0.531472	3.71063	0.956295	2.59881	0.0283907	0.0285377	0.988566	2.14051	Tumor	BRCA
TCGA-A1-A0SB-01A	0	0	1.32169	5.39126	4.84654	1.40191	2.37181	5.85432	4.91816	0	0.813382	0.0423933	0.556177	1.83276	1.02748	1.91194	0.0593212	0	2.22533	0.753404	Tumor	BRCA
TCGA-BH-A0B8-11A	0	0	1.00084	5.83839	3.77538	0.261012	3.93767	6.26421	3.78334	0	2.03516	0.136908	0.370828	2.59357	1.43683	0.629916	0.0134141	0	1.02575	3.52257	Normal	BRCA
TCGA-OL-A66N-01A	0	0	2.88842	5.97745	3.35168	0.707315	4.08739	7.23419	2.45901	0.023048	2.16287	0.0314495	0.526383	1.12536	1.47235	1.94077	0.0148414	0	0.3516	3.9627	Tumor	BRCA
TCGA-A2-A0CQ-01A	0	0	3.46417	3.57349	3.95586	0.635374	2.939	7.46212	3.42154	0	2.16161	0.136722	0.354724	0.339948	0.436556	2.20166	0	0	0.186892	0.880762	Tumor	BRCA
TCGA-C8-A1HG-01A	0	0	2.97764	5.4533	4.42864	0.521567	4.49758	6.5521	3.91312	0	3.35048	0.061736	0.126905	1.78836	1.6556	2.19143	0.831488	0	0.879302	0.957972	Tumor	BRCA
TCGA-AC-A2BK-01A	0	0	2.46206	5.741	4.4779	3.38182	0.671887	6.92024	6.06795	0	0.829287	0	0.106692	2.45031	0.0598601	1.21185	0	0	1.12308	1.44637	Tumor	BRCA
TCGA-A8-A08J-01A	0	0.016889	5.29645	5.25015	4.78661	0.165733	5.53857	7.2546	4.27732	0.0197746	3.90679	0.17914	0.110285	1.1896	1.02566	1.52601	0	0	0.116488	0.880891	Tumor	BRCA
TCGA-A8-A09V-01A	0	0	4.12196	6.52772	5.63648	1.08049	6.53512	6.56491	5.15955	0.0223605	3.05539	0.279483	0.579674	3.08384	2.00196	3.59061	0.0567474	0.0570385	0.355666	2.38668	Tumor	BRCA
TCGA-A2-A0T3-01A	0	0	2.40805	5.37696	4.49514	1.95522	4.97573	6.69418	5.05831	0	3.98793	0.0619145	0.797232	2.69723	1.45258	1.08002	1.77293	0	0.676193	1.29869	Tumor	BRCA
TCGA-AC-A2FM-11B	0.0294172	0	2.73796	4.75649	4.04318	1.09872	2.3444	6.63791	3.48553	0	1.21444	0.228091	0.182799	1.50567	0.834195	1.94883	0.0286985	0	0.679658	4.28346	Normal	BRCA
TCGA-C8-A1HK-01A	0	0	3.25562	6.48662	4.86069	0.191839	4.18522	6.63702	5.17401	0	2.51374	0.165245	0.0453073	1.06443	0.87342	1.83077	0.0404998	0	0.193488	0.915822	Tumor	BRCA
TCGA-AN-A04A-01A	0	0	3.08425	5.40685	4.50611	0.208292	6.53971	5.79559	4.29555	0	5.17934	0.0252718	0.26832	0.976488	1.61424	1.05486	0.114918	0	0.282584	0.999284	Tumor	BRCA
TCGA-E9-A1RG-01A	0	0	5.51178	4.72268	3.22621	0.813162	4.57854	7.31593	2.77603	0.0236997	3.04494	0.0323362	0.192839	0.234592	0.679753	1.01168	0.0152623	0	0.65443	1.18993	Tumor	BRCA
TCGA-JL-A3YW-01A	0.247439	0	6.31811	5.62486	4.47982	0.28396	6.19322	6.7766	4.88124	0	4.43386	0.339336	0.0782934	0.88798	1.48973	2.34011	0.0119172	0.0238599	0.405647	2.23041	Tumor	BRCA
TCGA-E2-A154-01A	0	0	3.64904	5.83565	4.78303	0.53629	5.77485	7.51391	4.40266	0	3.164	0.48635	0.233459	2.314	1.64971	2.84621	0	0	0.164601	2.009	Tumor	BRCA
TCGA-A2-A04U-01A	0	0	2.93866	2.6353	2.91535	2.47457	4.46394	5.90605	3.9193	0	2.70243	0.0748884	1.76939	0.670888	0.187961	2.28623	0	0	0.324291	0.940296	Tumor	BRCA
TCGA-BH-A0EE-01A	0.981545	0	2.28451	5.11731	4.71709	0.0625272	1.92868	6.95375	2.97392	0	1.70963	0.105131	0.251897	0.402877	0.152995	1.15648	0.0502823	0.0204292	0.213962	0.283675	Tumor	BRCA
TCGA-BH-A0H5-01A	0	0	5.33582	5.28249	5.07895	0.602887	4.75944	6.13859	4.3489	0	4.84277	0.265866	0.758353	1.77015	1.49965	3.85979	0.32104	0	0.396981	2.75363	Tumor	BRCA
TCGA-EW-A1IW-01A	0	0	2.66424	5.93361	5.65759	0.660661	5.5357	6.88692	5.08247	0.0590597	4.21349	0.10601	0.67927	2.9341	2.20717	3.4801	0.0255781	0	0.232718	2.60132	Tumor	BRCA
TCGA-AO-A0J4-01A	0	0	4.51107	6.36497	4.97492	1.17479	4.54923	7.49715	5.07921	0	4.62814	0.0662589	0.813756	1.04937	1.00666	1.86988	0.0314676	0	0.867059	0.506199	Tumor	BRCA
TCGA-A7-A3J1-01A	0	0	4.93297	4.44535	4.52725	1.09852	5.35115	7.30796	4.77952	0	3.71468	0.153644	0.351316	2.41176	0.966327	3.13996	0.0375411	0	0.696185	3.49837	Tumor	BRCA
TCGA-E9-A243-01A	0	0	3.57452	5.89439	5.02097	0.0947001	5.70345	5.43038	4.84266	0.0121545	4.25901	0.0653147	0.085255	2.6481	1.16986	4.31413	0.0462744	0	1.6311	0.890828	Tumor	BRCA
TCGA-C8-A134-01A	0	0	4.15869	6.54016	5.13976	2.89905	4.75203	6.83951	5.30194	0	3.89227	0.0610573	0.105361	2.2002	0.604661	2.3396	0.00972141	0.0194784	0.616663	1.43205	Tumor	BRCA
TCGA-BH-A1FC-11A	0.0952211	0	2.73104	5.99007	5.16055	0.603508	3.47656	7.36691	4.59214	0	2.59824	0.191346	0.152968	2.12541	2.38226	2.13815	0.80623	0	0.588046	4.69883	Normal	BRCA
TCGA-D8-A1Y1-01A	0	0	4.77686	7.43366	4.93225	0.402949	6.04821	7.30586	4.05736	0.0517596	3.59541	0.070375	0.232932	0.6844	1.14016	2.35866	0.0223843	0	0.479377	2.54542	Tumor	BRCA
TCGA-AO-A12A-01A	0	0	3.62482	5.85315	5.16808	0.931801	5.93168	7.47392	4.69754	0	3.85937	0.255353	0.3561	2.5158	1.64532	2.31793	0.0640892	0	1.87995	2.04643	Tumor	BRCA
TCGA-E2-A108-01A	0	0	4.80523	5.72056	4.94254	0.323265	5.9143	7.15571	4.80664	0.0279687	4.38912	0.0752985	0.508484	2.85154	2.28782	3.4794	0.018021	0	0.759839	2.85551	Tumor	BRCA
TCGA-BH-A1F8-11B	0	0	1.66512	5.96012	5.33696	0.505098	3.27819	6.76157	4.84966	0	1.82123	0.140395	0.515914	1.99625	1.60716	1.93	0	0	1.40061	4.80886	Normal	BRCA
TCGA-BH-A0E1-01A	0	0	4.72093	4.30809	4.67457	0.244714	5.09035	8.2429	4.24589	0	2.88767	0	0.268015	1.32905	1.40486	3.75777	2.61712	0	0.313958	0.983037	Tumor	BRCA
TCGA-BH-A204-11A	0	0	0.708235	5.3356	3.83764	0.205084	3.81437	5.85143	3.83275	0	1.70043	0.0770823	0.248002	1.89379	1.83276	0.78734	0	0	0.577766	4.75019	Normal	BRCA
TCGA-E2-A14U-01A	0.110814	0	3.12747	5.39999	4.56729	1.00641	2.19758	6.75863	4.58042	0	1.17433	0.169244	0.627935	1.54372	0.921415	2.27631	1.27565	0	0.459673	2.38238	Tumor	BRCA
TCGA-BH-A0HL-01A	0.0310941	0	3.31863	5.4667	5.05486	2.53354	3.5603	6.1027	4.65168	0.0469702	3.00137	0.063901	0.222408	3.07277	1.1456	0.836024	0.521661	0	1.18051	0.20399	Tumor	BRCA
TCGA-E9-A229-01A	0.556813	0	4.23041	6.61428	5.2078	0.643613	7.25797	6.34641	5.35965	0.0204973	4.74891	0.160266	0.675501	2.17839	1.23591	2.61111	0.197873	0.0264061	1.75059	2.69782	Tumor	BRCA
TCGA-A8-A08T-01A	0	0	4.221	5.69657	5.75397	0.481053	4.07461	6.77263	4.77255	0	2.97614	0.0885761	0.573647	2.93169	0.810138	2.037	0.014217	0	0.241325	0.711103	Tumor	BRCA
TCGA-E9-A1RF-01A	0.0447025	0	4.60827	5.49983	4.61388	0.252972	5.53115	5.72964	4.35964	0	4.19531	0.0464338	0.350677	1.393	0.851553	1.80247	0	0	0.830442	1.09499	Tumor	BRCA
TCGA-A2-A04T-01A	0	0	3.87502	5.4252	4.59454	0.45356	3.11147	7.58393	5.04176	0	3.24842	0.0525346	0.159617	1.19095	1.34117	1.62477	0.0124974	0	0.319246	0.320473	Tumor	BRCA
TCGA-E2-A15P-01A	0	0	2.40563	4.3758	4.73846	0.65728	5.26046	7.97208	4.92767	0	3.0497	0.0980826	0.814144	2.64492	1.19774	1.43468	0	0	1.21197	2.34909	Tumor	BRCA
TCGA-C8-A3M8-01A	0	0	2.44075	5.13204	4.93805	0.550018	4.60223	7.29204	4.46239	0.0151021	3.55101	0.100311	0.762633	1.93771	1.18429	1.02059	0.00971526	0	0.780164	0.745134	Tumor	BRCA
TCGA-LL-A5YO-01A	0	0.136082	5.32597	5.67412	4.55669	0.877107	4.20273	8.20972	3.39637	0	4.54646	0.289385	0.485841	0.870898	1.24332	3.01861	0.290805	0	0.245412	1.49008	Tumor	BRCA
TCGA-OL-A66L-01A	0	0	3.71133	3.24999	3.29507	1.29186	4.17605	8.02338	1.88865	0	2.03468	0.0326484	0.163936	0.758914	1.23571	1.11304	0.0154105	0	0.13164	3.49079	Tumor	BRCA
TCGA-OL-A66K-01A	0	0	4.34211	6.06972	4.62593	1.48776	4.81396	7.44981	3.90593	0.0890774	1.66989	0	0.417985	2.32019	1.73422	2.06593	0	0	1.40121	2.99521	Tumor	BRCA
TCGA-E2-A1LG-01A	0	0	2.73909	5.42658	5.0627	0.476449	1.4594	7.76477	4.86451	0	2.64329	0.257567	0.565191	1.15321	0.3198	1.06389	0.0109838	0	0.407464	0.458983	Tumor	BRCA
TCGA-E2-A1LS-01A	0	0.0368868	0.270771	2.60414	3.37971	0.0174512	1.9709	6.16783	2.77641	0	0.730584	0.0587156	0.106266	1.10059	0.0946473	1.2536	0.0686347	0.0279912	2.03078	0.0213736	Tumor	BRCA
TCGA-BH-A0H5-11A	0.179019	0.0485768	2.43723	5.74468	5.56197	1.70171	4.20461	6.13276	5.23789	0	2.03514	0.150366	0.429256	2.34407	1.05373	2.60433	0.739883	0.107978	1.6716	4.43586	Normal	BRCA
TCGA-A7-A426-01A	0	0.0163287	3.8109	5.59505	4.29455	1.36919	4.35063	7.48031	4.17487	0.0379881	2.47602	0.219476	0.38644	2.41848	1.58623	2.42519	1.39371	0	0.691292	5.04914	Tumor	BRCA
TCGA-BH-A0B7-01A	0.115632	0	3.80562	5.8758	5.43272	0.341206	5.71987	8.05558	4.8236	0	3.73118	0.119999	0.969119	1.8333	1.46236	2.23289	0.0433744	0.0292112	0.304891	2.34556	Tumor	BRCA
TCGA-AC-A2FO-01A	0	0	3.38783	5.72536	5.11894	0.544307	5.3201	6.19482	4.57531	0.0272273	3.57709	0.0371328	0.551963	2.77321	2.15017	3.08694	0.0348725	0	1.02166	3.3845	Tumor	BRCA
TCGA-D8-A27L-01A	0.0805224	0.0177775	4.83411	7.19475	5.4975	0.368843	7.02802	6.47479	5.30992	0	4.55168	0.308757	0.664962	2.86638	2.29143	3.08266	1.91503	0	0.478104	2.56234	Tumor	BRCA
TCGA-AC-A2FF-01A	0	0	2.72729	6.71767	5.09479	0.320259	6.16524	6.46814	4.79458	0	3.60245	0.165039	1.04406	3.58562	2.29652	3.00933	0.559613	0	1.17216	4.09699	Tumor	BRCA
TCGA-GM-A2D9-01A	0.0479453	0.0312498	5.59013	3.73305	3.95634	0.961	5.35308	7.2825	3.11295	0	2.89428	0.275875	0.735323	1.82162	1.182	1.76722	2.5833	0	0.337863	1.84448	Tumor	BRCA
TCGA-A2-A0D3-01A	0	0	3.99338	6.84719	5.03735	1.14726	4.11156	8.52053	4.56108	0	3.02971	0.0934041	0.97174	1.67649	1.02056	2.39823	0	0.0300263	1.36157	0.64718	Tumor	BRCA
TCGA-A7-A0CH-11A	0.758776	0	3.15984	5.32029	4.17708	0.428488	3.90194	6.81207	3.9237	0	2.49835	0.151418	0.278977	1.94415	2.05767	2.04464	0.1538	0	1.02626	4.32492	Normal	BRCA
TCGA-A2-A0EO-01A	0	0	3.27989	5.96559	4.78331	0.356777	6.02101	6.93954	4.39532	0	3.46747	0.131935	0.358346	2.97429	1.66718	2.01836	0.0129066	0	0.322499	2.4823	Tumor	BRCA
TCGA-E9-A1NA-11A	0	0	2.4979	6.11299	4.72259	0.737559	4.77063	7.09585	4.77642	0	2.01661	0.0630382	0.276609	2.65083	2.35386	2.08769	0.0299205	0	1.15331	4.01915	Normal	BRCA
TCGA-A2-A0T7-01A	0	0	4.20914	6.28576	4.99365	0.880704	6.77175	8.37993	5.2717	0.0432174	4.41835	0.0297112	0.259329	2.27149	2.01876	1.97885	0	0	0.273158	2.50977	Tumor	BRCA
TCGA-OL-A6VO-01A	0	0	3.87986	5.31068	4.68188	1.37019	3.67329	7.54018	5.50662	0	3.48205	0.0944074	0.278981	1.44628	1.32833	1.71551	0.0151789	0	0.961414	0.995358	Tumor	BRCA
TCGA-BH-A0EI-01A	1.26795	0	3.60905	8.89533	5.28766	0.869462	7.33217	5.10138	5.08037	1.00877	4.12684	0.242391	0.497991	2.67838	1.9384	4.67278	0.344582	0	4.3472	3.06611	Tumor	BRCA
TCGA-A8-A094-01A	1.27517	0	4.60714	7.56121	5.37674	0.208207	5.04606	7.19504	4.83937	0	4.21226	0	0.213138	0.628868	0.772705	2.97379	0.0990091	0.192596	0.44161	0.367529	Tumor	BRCA
TCGA-A8-A092-01A	0	0	4.51515	5.42014	4.6616	0.565974	4.95373	7.57367	4.62096	0	3.36858	0.128509	0.21007	1.72478	1.22543	1.56578	0.120914	0	0.0729291	1.03798	Tumor	BRCA
TCGA-AC-A3W6-01A	0.38929	0	6.07143	5.53627	4.26906	0.620026	5.702	7.54839	3.78603	0.0512912	3.67364	0.260768	0.420653	2.09555	1.23772	3.21228	0	0	0.412279	4.15188	Tumor	BRCA
TCGA-BH-A0BA-01A	2.4964	0	3.05279	5.97686	4.76877	0.315784	4.8984	7.77651	4.50717	0.0481029	2.85199	0.273569	0.871399	2.44176	1.51507	2.03549	0.0912739	0	0.207818	2.39421	Tumor	BRCA
TCGA-EW-A1OX-01A	0.0403353	0	2.69971	5.9149	5.56446	0.371329	2.1565	6.33361	4.42861	0	1.72652	0.0418999	0	3.12499	0.222503	0.0742983	0	0	0.817736	0.117307	Tumor	BRCA
TCGA-A2-A0CR-01A	0.16741	0	5.3312	3.37873	3.52877	0.572471	3.87327	7.09356	1.8796	0	3.73364	0.0304263	0.210248	1.45594	1.40677	3.05325	0.137508	0	0.445513	3.29158	Tumor	BRCA
TCGA-D8-A1JD-01A	0	0	4.51731	6.16907	5.21217	0.255955	6.40431	6.67758	4.89687	0	4.17887	0.143551	1.24803	1.92772	1.42084	2.48327	0.0117551	0	0.250037	2.92273	Tumor	BRCA
TCGA-C8-A26X-01A	0.983978	0	4.47633	5.79733	5.19877	0.184576	4.681	8.61586	4.05185	0	4.12433	0.0888538	1.38027	1.31018	1.34965	2.75692	0	0	0.0252803	0.807937	Tumor	BRCA
TCGA-E9-A1RC-11A	0	0	1.23253	5.60149	3.78878	0.356617	4.14357	6.51544	3.95765	0	1.92927	0.0790227	0.390472	3.34329	1.68615	0.463251	0	0	0.90571	3.1167	Normal	BRCA
TCGA-A1-A0SE-01A	0	0	1.92809	6.62121	4.91387	0.475574	6.19347	7.5028	4.73571	0	3.18955	0.180501	1.14705	2.01558	1.77692	1.51552	0.0589242	0	1.22733	2.11467	Tumor	BRCA
TCGA-A7-A4SF-01A	0	0	5.5241	3.04461	3.91261	0.479575	4.12704	7.14743	3.68011	0	2.30897	0.0939624	0.437048	3.2213	0.875684	1.13544	0	0	0.0788581	1.21531	Tumor	BRCA
TCGA-OL-A66O-01A	0	0	3.56678	4.14082	3.34515	2.68621	3.76899	7.02895	2.12289	0.0209709	1.92003	0.0286228	0.116741	1.43225	0.57381	0.693228	0.0135004	0	0.0858823	2.0359	Tumor	BRCA
TCGA-C8-A26W-01A	0.0702519	0	3.69021	4.91428	5.01718	0.393996	5.22635	6.00951	4.79129	0.138894	3.3471	0.500711	0.218609	1.73854	1.36754	2.85745	0.046066	0	0.408316	1.86477	Tumor	BRCA
TCGA-E2-A9RU-01A	0.0828966	0.0273837	4.67114	5.37064	3.4938	0.827331	3.79099	6.84265	2.17633	0	2.50672	0.206237	0.538507	0.47959	0.643305	0.763994	0.316323	0	1.05495	1.44509	Tumor	BRCA
TCGA-AN-A0FW-01A	0.0234621	0	3.60644	5.77545	5.01374	0.226198	4.62524	7.41762	4.0292	0.0178537	2.29856	0.0483504	0.479463	2.41623	1.99884	1.2604	0.391577	0	0.692847	1.79309	Tumor	BRCA
TCGA-D8-A1JC-01A	0.264819	0	4.99171	8.06618	5.7626	0.37467	6.03467	6.85122	5.49517	0	4.12661	0.143664	0.794127	2.21739	1.5204	2.52404	0.0234343	0	2.97487	2.04505	Tumor	BRCA
TCGA-C8-A12V-01A	0	0	6.1389	5.6742	4.53353	0.42081	5.42514	6.86047	5.53528	0	5.79496	0.109451	0.0393163	1.02101	1.05311	3.6704	0.0862877	0	1.22973	1.34233	Tumor	BRCA
TCGA-A2-A04P-01A	0	0	2.03477	3.05768	2.98701	0.142422	3.3743	6.64799	2.5999	0	3.55325	0.021133	0.265097	0.405518	0.443287	1.78201	0.0394108	0.019943	0.822013	0.406205	Tumor	BRCA
TCGA-BH-A0W3-01A	0	0	2.78583	3.84635	5.63319	0.438228	4.03058	8.13266	4.90347	0	2.02282	0.0993143	0.419234	0.732293	0.520335	2.56051	0	0	0.889658	0.644631	Tumor	BRCA
TCGA-BH-A0B5-01A	0.195073	0	4.96935	5.45191	5.38687	1.59837	6.78259	7.33054	5.04013	0.126487	4.16895	0.351493	0.775737	2.26425	1.85168	2.13369	0.304919	0.0337339	1.05297	3.11935	Tumor	BRCA
TCGA-S3-AA10-01A	0	0	5.03028	6.40053	4.03988	1.54603	3.39263	7.78931	5.24833	0	5.06268	0.0382396	0.154425	0.91076	0.421227	2.95754	0.0359128	0	1.07466	0.561818	Tumor	BRCA
TCGA-BH-A0B0-01A	0.0319652	0	3.99918	5.80274	4.62654	0.131603	6.87136	8.29852	4.09158	0	3.97962	0.0656705	1.26044	1.57757	2.08526	1.81538	0.0311849	0	0.404893	2.68297	Tumor	BRCA
TCGA-E2-A574-01A	0.876203	0	5.10797	9.83381	4.24414	0.982912	1.97114	7.15113	3.43887	3.8526	0.940836	0	0.289392	2.45405	0.707906	0.0787781	0	0	4.15845	0.443423	Tumor	BRCA
TCGA-AN-A0XN-01A	0	0	6.04968	6.71022	5.37677	0.840442	6.99037	6.64964	4.82158	0.0305947	4.73411	0.0822435	0.24496	2.03967	1.71608	2.06133	0	0	2.572	0.521678	Tumor	BRCA
TCGA-AN-A0XW-01A	0	0	4.02937	6.17603	5.14535	0.526178	6.10741	6.17776	4.71873	0.0253188	4.62532	0.101229	1.03181	2.31622	1.42624	2.94057	0.0483818	0	0.678132	2.01065	Tumor	BRCA
TCGA-BH-A0DK-11A	2.66073	0	2.60504	6.49667	5.152	0.528176	3.49978	6.77002	5.28009	0	1.4747	0.124092	0.401778	1.77581	1.40597	2.24893	0.410041	0	0.383986	3.20599	Normal	BRCA
TCGA-C8-A1HF-01A	0	0	4.19827	5.17948	4.14745	0.0565628	5.77673	6.17344	3.97761	0	4.20971	0.0952347	0.569837	2.12093	0.930524	1.94693	0.0229129	0	0.382755	1.00382	Tumor	BRCA
TCGA-BH-A0AU-11A	0	0	2.74219	5.34673	4.96579	1.79797	3.62068	6.50517	5.04528	0	1.86209	0.155099	1.05251	2.28914	1.53093	2.47802	1.98387	0	1.62874	4.2855	Normal	BRCA
TCGA-AR-A2LO-01A	0.0491924	0	3.88206	5.44641	4.9101	1.18106	5.7225	6.68201	5.07704	0.0740749	4.05794	0.481875	0.614213	2.29966	2.41019	2.73256	0.0714118	0	1.90642	2.82013	Tumor	BRCA
TCGA-D8-A1XA-01A	0	0	4.4165	6.664	5.40531	0.32888	4.99212	7.81974	4.1514	0	3.1666	0.0816958	0.483589	2.69442	0.805818	1.95682	0	0	1.46419	1.74785	Tumor	BRCA
TCGA-BH-A0BL-01A	0	0	4.59828	6.06534	5.01978	0.551778	6.70436	6.83903	5.09494	0	5.3341	0.0562435	0.370307	1.46598	1.81115	3.13961	0.0528411	0.0268007	0.880313	1.96866	Tumor	BRCA
TCGA-EW-A1J2-01A	0	0	4.50931	5.94021	5.27383	0.745032	7.09831	6.90821	5.38106	0	3.67845	0.191554	1.05832	2.3911	2.2138	2.57154	0.0472749	0	0.63981	2.66645	Tumor	BRCA
TCGA-BH-A0AZ-01A	0	0	3.27981	5.3003	4.83527	0.716017	7.70737	7.08163	4.54666	0	4.65334	0.111365	0.479024	1.99671	2.27922	1.59972	1.34696	0	1.28049	2.68854	Tumor	BRCA
TCGA-E9-A227-01A	0	0	4.41737	4.76926	4.20509	0.299394	5.55001	7.25107	4.14394	0.0171859	3.72604	0.135401	0.786003	1.49883	1.52121	1.99644	5.69639	0	0.274921	1.64942	Tumor	BRCA
TCGA-A2-A0D2-01A	0	0	4.50338	6.12592	4.49709	0.577789	4.32507	6.9132	4.62415	0	4.15767	0.0951247	0.162792	0.961532	0.903249	1.27051	0.0602399	0	0.750863	1.12857	Tumor	BRCA
TCGA-D8-A1XM-01A	0	0	4.45757	6.18182	5.62858	0.407172	6.91957	6.40198	5.14895	0	4.62432	0.253259	1.72263	2.58895	1.82007	2.89888	0.0257481	0.0258816	1.08502	2.30837	Tumor	BRCA
TCGA-D8-A1Y3-01A	0	0	4.34106	6.38573	3.90685	0.548558	3.21708	7.72952	2.71385	0	2.40982	0	2.13377	1.90274	0.680935	1.77098	0.0429805	0	1.17055	0.446586	Tumor	BRCA
TCGA-C8-A275-01A	0	0.0162957	4.52554	6.21635	5.38285	0.132357	5.10824	7.86565	4.46103	0	3.99507	0.0516357	0.20573	1.21358	1.82934	2.23363	0.0122806	0	0.185096	0.565681	Tumor	BRCA
TCGA-E2-A3DX-01A	0	0	4.01511	5.79129	4.68665	0.638528	7.15242	7.34429	5.16548	0	4.07456	0.062388	0.595671	2.8176	2.86218	2.89263	0.072912	0	0.406962	4.20688	Tumor	BRCA
TCGA-C8-A1HM-01A	0	0	4.7759	6.19988	5.91653	0.622425	3.16906	6.05846	4.85839	0	3.89998	0.0859371	0.133314	1.4818	0.180891	3.46401	0.157291	0	1.98048	1.05192	Tumor	BRCA
TCGA-E2-A158-01A	0	0	1.93644	4.53742	3.75039	1.87667	3.66823	7.51736	5.96178	0	2.40222	0.0826654	0.343374	2.21526	0.614021	0.478885	0	0	2.44843	0.0921045	Tumor	BRCA
TCGA-AR-A0TP-01A	0	0.0187197	2.74321	4.77157	4.1625	1.92077	2.39763	6.7485	5.02082	0	2.07021	0.0592098	0.0923176	1.20504	0.559881	0.912898	0	0	0.77005	0.111413	Tumor	BRCA
TCGA-A7-A26F-01B	0.175477	0.0784379	5.53218	8.01389	5.60636	0.773082	7.39008	7.38261	6.19041	0.135179	6.32353	3.71133	2.7137	3.03145	2.44033	3.93964	0.171394	0.172239	4.20513	2.89536	Tumor	BRCA
TCGA-A2-A1FW-01A	0.13462	0	1.7661	4.97746	5.55951	0.322122	5.01959	6.84399	4.65447	0.123183	2.10828	0.384003	0.46969	2.96017	1.04402	1.59915	0.0272645	0.0274058	0.280938	1.62953	Tumor	BRCA
TCGA-E2-A15A-06A	5.42948	0.0393315	3.73326	5.65981	5.49842	0.540579	5.60491	6.54923	4.91259	0.0459907	4.03906	0.0928747	0.355785	2.42964	1.63378	3.01116	0.806332	0	0.0609807	0.738965	Tumor	BRCA
TCGA-BH-A0C7-01B	0.484298	0	4.78897	6.51035	5.44594	1.27769	6.32606	6.47019	5.42616	0.0584033	4.24602	0.129914	0.826082	2.98263	0.883577	1.88021	0.0127007	0	1.60905	1.90138	Tumor	BRCA
TCGA-AR-A1AJ-01A	0	0	5.57361	6.76919	5.02939	0.4231	5.07424	7.90754	5.60721	0	5.49971	0.0743343	0.585351	0.876493	1.75303	3.27567	0.628347	0	1.74914	2.63653	Tumor	BRCA
TCGA-E9-A1R5-01A	0	0	4.04672	4.59473	5.52814	0.517904	6.49173	6.83453	5.09837	0	4.00614	0.0563619	0.546789	1.67801	1.31697	1.18534	0.0398954	0	0.745263	2.13668	Tumor	BRCA
TCGA-A8-A09A-01A	0.50989	0	2.87983	7.2653	5.25857	0.689919	6.26437	6.18873	5.14224	0.0569258	4.46932	0.07735	0.266289	2.25876	1.89576	2.28599	0.158713	0	1.0463	1.27794	Tumor	BRCA
TCGA-GM-A2DC-01A	0.0771965	0	2.12892	5.37271	4.28816	2.13125	3.13843	6.963	3.63724	0.029803	1.66262	0.0801517	0.0841647	1.48531	4.55263	1.30365	0	0	1.66087	1.36388	Tumor	BRCA
TCGA-A2-A3KC-01A	0.0357894	0	4.00187	5.62381	5.1882	1.26743	6.63713	7.18249	5.00188	0	3.42572	0.209936	0.753855	2.92892	1.75975	3.04013	3.43611	0.0350973	1.91096	4.04079	Tumor	BRCA
TCGA-AO-A0J9-01A	0	0	3.8225	3.31778	3.22605	0.364013	4.8978	5.66294	2.59142	0	2.54577	0.1408	0.23838	1.52036	1.03294	1.18698	0	0	0.247339	2.20046	Tumor	BRCA
TCGA-E2-A14Y-01A	0	0	2.9747	4.72742	4.74913	0.448224	3.88253	7.90723	4.30229	0	4.05017	0.0384864	0.155383	0.283095	1.17582	0.472889	0	0	0.134621	0.271713	Tumor	BRCA
TCGA-D8-A4Z1-01A	0.0532057	0	3.52674	6.24889	4.91876	1.44146	4.09631	7.33482	4.64209	0	2.79401	0.209373	1.1041	2.65447	2.26009	2.5894	1.34421	0.0521828	1.23769	4.64281	Tumor	BRCA
TCGA-3C-AALI-01A	0.0466729	0	4.31785	6.04248	5.83468	2.1713	5.05398	6.72641	4.40926	0	3.77306	0.348679	0.811183	0.920376	0.471727	1.99374	0.0229493	0	0.262682	1.31608	Tumor	BRCA
TCGA-E2-A159-01A	0.0293493	0	4.52482	6.97155	4.69176	0.137674	4.76907	8.29351	5.48949	0.0223444	4.57096	0.0603533	0.683886	0.555649	1.13103	2.73344	0.0143871	0	0.501911	0.605885	Tumor	BRCA
TCGA-E2-A155-01A	0.0974823	0	2.75402	7.2419	6.18313	0.543654	3.48808	5.87454	4.51805	0.0190226	1.72241	0.0259699	0.670936	2.52213	2.48585	1.04932	0	0	0.688498	0.283985	Tumor	BRCA
TCGA-A8-A082-01A	0	0	3.81925	8.4235	4.28258	0.564121	5.01509	6.08957	4.40853	0	4.06512	0.46757	0.31209	2.24191	1.31526	2.97819	0	0.0343167	0.821244	0.929562	Tumor	BRCA
TCGA-E2-A14R-01A	0	0	3.93112	4.60225	4.18328	0.476669	4.2539	6.7151	3.8044	0	2.84683	0	0.0345376	0.419928	0.496932	2.1606	0	0	0.387101	0.0775072	Tumor	BRCA
TCGA-D8-A141-01A	0	0.0202421	4.76617	6.28617	5.05687	0.5894	7.27561	7.55443	4.70609	0	5.34799	0.347049	1.0678	1.89362	1.87324	3.23884	0.0600939	0	0.898402	2.39996	Tumor	BRCA
TCGA-BH-A204-01A	0.0191125	0	1.11035	7.639	5.20467	0.247077	3.91812	5.26433	4.80266	0.0431834	2.71628	0.0394494	0.417087	3.27158	1.29162	1.56339	0.00935205	0	0.490566	0.188339	Tumor	BRCA
TCGA-E2-A109-01A	4.11889	0	3.12946	8.35724	4.94251	1.01955	5.06337	6.97185	4.88383	0.569799	3.49739	0.174129	0.182559	2.50044	1.51199	1.4931	0	0	2.92565	1.13648	Tumor	BRCA
TCGA-C8-A1HJ-01A	0	0.0121542	1.59991	4.4563	3.91565	0.989826	3.81973	5.73137	3.68322	0.0142347	2.84959	0.130914	0.570606	1.42497	0.517216	1.42614	0.0182548	0	1.11054	0.547523	Tumor	BRCA
TCGA-BH-A0C1-01B	0	0	3.88063	7.05651	5.08618	0.422297	6.49811	8.18668	5.27202	0	3.80389	0.0344712	0.326856	2.85347	2.61497	5.56468	0	0	0.932382	2.87062	Tumor	BRCA
TCGA-E9-A1RI-11A	0	0	0.791217	6.07601	4.31446	0.111334	4.78534	5.56649	4.00638	0	1.09089	0.309878	0.303291	3.76375	1.40403	1.49102	0.0229857	0	1.2943	3.14649	Normal	BRCA
TCGA-D8-A1Y2-01A	0	0	5.63599	5.8923	4.59486	0.453676	5.64805	6.50886	4.33469	0	3.67504	0.124449	0.295563	0.935348	1.75552	3.05642	0.0479799	0	0.51217	1.92481	Tumor	BRCA
TCGA-E2-A1LH-11A	0.169351	0	2.78749	5.66233	5.18646	1.25359	2.13868	6.18748	4.81667	0	1.91494	0.133683	0.268063	2.11909	0.5646	2.55469	0.382609	0	1.194	2.00844	Normal	BRCA
TCGA-AR-A2LJ-01A	0	0	4.35533	4.6193	3.55748	1.38946	5.11741	6.64061	2.6736	0	3.1642	0	0.469611	1.25288	1.03144	1.89602	0.0672058	0	0.64675	3.70663	Tumor	BRCA
TCGA-AC-A2QH-01B	0	0.0660423	3.83016	5.21164	4.73963	3.59619	7.67545	4.4182	5.34272	0	4.5182	1.88935	1.27622	4.82013	4.27157	1.14577	0.0982866	0	1.37235	3.06673	Tumor	BRCA
TCGA-A2-A0YK-01A	0	0	4.2889	5.89003	5.06257	0.543037	5.66604	7.25807	4.75677	0	4.06334	0.0337028	0.457136	2.82846	2.13255	3.41476	0.0778576	0	1.2072	3.15628	Tumor	BRCA
TCGA-E9-A22H-01A	0	0	3.85821	4.86898	5.20221	0.377234	4.14209	7.41576	4.94366	0	2.783	0.121592	2.55637	1.76449	1.38697	2.17696	0.103351	0	0.569985	1.02599	Tumor	BRCA
TCGA-E2-A1L8-01A	0	0.0153737	3.76975	4.67968	4.25658	0.264684	5.91055	6.56216	4.06405	0	3.32491	0.185824	0.69095	1.71175	0.990828	1.80364	0.0115849	0	0.632171	1.32568	Tumor	BRCA
TCGA-BH-A0B8-01A	0	0	2.87907	4.24194	3.8348	0.785067	4.49406	6.17434	4.35483	0	2.63265	0.109397	0.0775509	2.61211	1.76569	1.28471	0.0176664	0	0.990216	1.5233	Tumor	BRCA
TCGA-BH-A18G-01A	0	0	1.78249	5.37188	4.51028	0.168403	4.79995	6.53689	3.58306	0	2.81496	0	0.473879	0.255382	0.655225	1.09014	0.0697999	0	1.58811	1.12223	Tumor	BRCA
TCGA-JL-A3YX-01A	0.0489707	0	3.67605	5.86154	3.90644	1.42905	4.31693	8.18438	4.08368	0	2.42786	0.123949	0.272074	1.05456	1.33514	0.954966	0	0	2.45516	2.62239	Tumor	BRCA
TCGA-S3-AA17-01A	0	0	4.56919	4.3495	3.92949	0.805924	4.20507	7.05936	4.27591	0	4.61504	0.132745	0.836268	1.4652	1.62626	2.58449	0.032256	0	0.466944	1.28861	Tumor	BRCA
TCGA-BH-A0B5-11A	0	0	0.745864	4.95821	3.34562	0.234586	4.73451	5.76134	3.3151	0	1.44688	0.13114	0.222523	2.54601	1.36015	0.387507	0	0	0.939592	3.70859	Normal	BRCA
TCGA-E2-A15M-01A	0.0375478	0	4.37841	6.9145	5.44746	0.132709	5.96004	6.9959	5.18854	0.0143737	4.12352	0.132142	0.86498	2.82209	2.18932	3.48733	0.0635098	0	0.669968	2.04205	Tumor	BRCA
TCGA-E2-A56Z-01A	0	0	3.00723	7.60403	4.36186	0.702307	3.04871	6.10093	2.65016	0.0233156	1.94387	0	0.0980651	1.63919	0.867866	0.955816	0.143542	0	1.36858	0.647217	Tumor	BRCA
TCGA-A7-A0CH-01A	0	0	5.01358	6.38733	5.42135	0.540394	5.55352	7.24594	4.77311	0	3.10013	0	1.04054	1.30298	1.59705	1.62171	0	0	0.946413	1.91815	Tumor	BRCA
TCGA-AR-A0TZ-01A	0.5777	0	5.78528	5.85765	4.85049	1.03151	6.0144	5.73219	4.81329	0.0198478	3.29835	0.203714	0.524625	2.23818	1.69434	2.17955	0.111102	0	0.739825	1.95909	Tumor	BRCA
TCGA-E2-A15I-01A	0.0719278	0	5.22061	5.0873	5.43666	0.725779	5.95363	7.0454	4.91754	0	3.46883	0.36986	1.0823	3.62451	1.71286	3.65184	0.120688	0.0357081	0.804601	2.15765	Tumor	BRCA
TCGA-BH-A0B4-01A	0	0	2.27175	5.17341	4.35677	1.2992	5.56859	6.34923	3.76382	0	4.20878	0.124483	0.0448657	1.21073	1.26249	1.33192	0.508757	0	0.578394	1.68538	Tumor	BRCA
TCGA-E2-A15K-06A	0	0	5.33722	3.86074	5.29933	0.0574807	1.77619	7.22435	4.11673	0.0241727	0.878841	0.157839	0.706803	0.676862	0.276638	2.06801	0	0	0.0275839	1.8887	Tumor	BRCA
TCGA-BH-A0WA-01A	0	0	4.24972	7.14787	5.29199	0.970493	4.48413	7.60042	6.3164	0	4.04276	0.224742	1.28887	1.08409	0.981746	1.37335	0.0322385	0	1.24717	1.09907	Tumor	BRCA
TCGA-A2-A0ET-01A	0	0	2.3704	5.33381	4.71778	0.869164	2.127	6.37052	4.11717	0.0207954	1.95463	0.05622	0.170385	3.49791	0.322868	4.41953	0	0	0.172703	0.455482	Tumor	BRCA
TCGA-OL-A5RW-01A	0	0	4.31781	3.35241	3.76575	1.07829	3.23498	8.01346	2.92287	0	2.23	0.288918	0.602281	0.619393	0.514957	1.78439	0.0165806	0	0.793727	1.23715	Tumor	BRCA
TCGA-A7-A13D-01B	2.77192	1.8227	4.34735	7.13931	6.21492	1.5134	6.95459	7.30476	6.5474	2.34977	5.22326	3.7816	2.76581	2.93578	2.38195	2.81318	1.71874	1.68624	4.16088	1.68249	Tumor	BRCA
TCGA-AN-A0FD-01A	0	0.0643852	4.10742	4.77195	4.33789	0.137614	5.62373	6.29352	4.36713	0	3.55857	0.101922	0.140954	2.13538	1.17206	1.1445	0	0	1.12081	1.1554	Tumor	BRCA
TCGA-BH-A0H7-01A	0.14223	0	3.29198	6.33642	4.57919	0.687031	6.76476	6.49794	4.00912	0.25909	4.05889	0.100025	0.272147	1.38968	1.74148	0.847458	2.24201	0	0.232423	2.23714	Tumor	BRCA
TCGA-LL-A5YL-01A	0	0	4.02289	5.58991	3.61337	0.737623	4.04957	7.43328	1.84505	0.0664164	2.29922	0	0.0946377	1.73085	1.51684	2.05898	0.0847473	0	1.15833	1.95715	Tumor	BRCA
TCGA-A2-A0D0-01A	0	0	3.18598	4.55199	4.80169	1.74352	2.17816	6.90734	4.66131	0	2.70051	0.0310884	0.426084	0.176017	0.0927116	0.757148	0	0	0.763057	0.222771	Tumor	BRCA
TCGA-AO-A129-01A	0	0	4.3138	4.20554	3.85129	0.258843	4.22183	7.22732	4.18752	0	3.76565	0	0.338569	0.924549	0.955911	1.98678	0.0281024	0	0.770448	1.08729	Tumor	BRCA
TCGA-BH-A1EW-01A	0	0	3.92328	6.6815	5.42592	0.571347	4.69585	6.94048	5.40207	0.0553263	3.89418	0.146657	0.388929	2.60865	2.04287	2.26961	0.233541	0	1.30245	2.58452	Tumor	BRCA
TCGA-AO-A03M-01B	0.0240891	0	3.01638	6.19123	4.4635	0.206411	4.39957	6.61089	4.49721	0	3.69405	0.0976115	0.0263073	1.02465	1.07352	2.30873	0.0693804	0	0.685924	1.9607	Tumor	BRCA
TCGA-B6-A0RP-01A	0	0	4.81966	4.8679	5.13191	0.261719	6.31088	7.53056	4.79451	0	3.80923	0.110861	0.299796	1.4891	1.84406	2.21621	0	0	0.302616	1.81785	Tumor	BRCA
TCGA-E2-A15T-01A	0	0	2.59568	4.79205	4.89148	0.455386	3.76155	6.17672	4.66253	0.0228438	2.29006	0.258912	0.126801	2.26702	0.561082	3.57161	0	0	0.0516758	0.784105	Tumor	BRCA
TCGA-A2-A4RW-01A	0	0	3.63028	5.64309	5.21342	1.74884	5.18801	6.44664	5.10963	0.128258	3.24227	0.27746	1.08062	2.06266	1.41226	2.27533	0.0284269	0	1.4327	4.50596	Tumor	BRCA
TCGA-AC-A2FF-11A	0.438376	0	3.52124	6.42878	5.45386	1.26331	6.4582	6.62041	5.20721	0	3.31954	0.144625	0.43415	2.25484	2.59666	3.37229	0.199652	0	1.46495	4.30194	Normal	BRCA
TCGA-BH-A0B7-11A	0	0	2.27465	5.79328	5.2975	1.59457	4.61998	6.30999	5.44333	0	1.96087	0.378264	0.324445	2.40589	0.812984	2.85169	0.768307	0	1.72716	4.71731	Normal	BRCA
TCGA-A8-A08O-01A	0	0	3.23316	6.95406	5.18885	0.578326	6.48964	5.48337	4.93811	0	4.77539	0.175647	0.52854	2.26213	1.95391	3.28623	0.203975	0	0.44391	2.2905	Tumor	BRCA
TCGA-BH-A18I-01A	0	0	4.56199	5.73523	5.3414	0.369511	7.48349	6.37758	4.82816	0	5.06003	0.229526	0.403135	2.63178	2.04826	2.74385	0.02571	0	0.394614	2.25764	Tumor	BRCA
TCGA-BH-A0BM-01A	0	0	2.8689	3.22722	4.4848	0.261834	4.52545	6.62623	3.60462	0	1.93107	0.117569	1.315	1.99144	0.906645	1.13831	0.0563575	0	0.618751	1.91823	Tumor	BRCA
TCGA-E2-A14N-01A	0	0	2.58696	5.38854	4.22906	0.285425	3.80468	6.70268	4.76514	0	3.03192	0.178584	0.592703	1.58626	0.722529	0.940371	0.0147902	0	1.3133	0.262931	Tumor	BRCA
TCGA-5L-AAT0-01A	0	0	3.46245	4.30871	4.01143	0.600445	6.19314	6.39855	4.22012	0	3.8423	0.102202	0.693816	2.75359	1.90001	2.52644	0.229243	0	1.46835	2.87047	Tumor	BRCA
TCGA-E9-A1NG-11A	0	0	1.74351	6.19171	4.60868	0.422504	4.01962	6.41804	4.76202	0	1.78252	0.101092	0.236456	2.96074	1.78824	2.10357	0.0162855	0.0325568	1.10522	4.25683	Normal	BRCA
TCGA-BH-A6R9-01A	0	0	4.34389	6.78835	4.96495	0.542052	7.33854	5.27445	4.65546	0.0246512	6.36198	0.0664945	0.403161	1.7789	4.10261	3.14157	0.0315809	0	0.687383	4.14476	Tumor	BRCA
TCGA-EW-A1PG-01A	0.220889	0	2.65744	6.58037	5.24879	0.215641	7.18461	6.30207	5.05741	0	4.27831	0.31121	0.956277	2.0836	1.61634	1.87282	0.0230947	0	0.804473	1.71098	Tumor	BRCA
TCGA-AN-A03Y-01A	0	0	2.84625	4.88598	4.20794	0.520345	4.14837	6.87587	3.23523	0	3.26951	0.050041	0.722017	1.28892	0.299185	1.27749	0.0118963	0	0.604586	0.276632	Tumor	BRCA
TCGA-BH-A0DL-11A	0	0	3.16125	5.92389	5.23838	0.674756	4.48135	6.4925	5.06318	0	3.41088	0.286295	0.547585	2.59852	1.82581	2.86406	0.346555	0	1.04696	5.20137	Normal	BRCA
TCGA-B6-A0RT-01A	0	0	5.15931	5.07472	4.85767	0.992168	5.16991	7.84269	4.51562	0	5.30092	0.0603763	0.318661	2.17012	1.87561	3.89337	0.0705692	0	1.18052	1.51765	Tumor	BRCA
TCGA-A2-A25D-01A	0.0230744	0	3.92299	5.58716	4.56096	0.270464	3.244	6.88825	3.51496	0	2.60175	0.0935982	0.454213	1.15364	0.802405	1.91448	0.119669	0	0.412595	1.44255	Tumor	BRCA
TCGA-A7-A56D-01A	0	0	5.47061	3.23562	3.74164	0.988087	4.13511	6.46847	1.01105	0	2.33152	0.226863	0.571466	0.360935	0.755571	0.732646	0	0	0.233899	1.47067	Tumor	BRCA
TCGA-D8-A73W-01A	0	0	6.30535	5.51909	4.59496	0.632112	4.44649	7.53598	4.98272	0	4.26403	0.167959	0.892887	0.785916	1.45487	2.72292	0	0	1.06529	1.10269	Tumor	BRCA
TCGA-AO-A0J5-01A	0	0	3.64901	6.04069	4.84654	0.33889	7.49428	6.12441	4.68816	0	3.98176	0.0733272	0.43001	2.81411	2.18048	2.15866	0	0.0234607	0.356724	2.42755	Tumor	BRCA
TCGA-E9-A1R7-11A	0	0	1.39222	6.13802	4.52239	0.313248	4.52773	6.10327	4.39526	0	1.84328	0.161237	0.562315	3.58163	2.5561	1.33666	0	0	0.904563	4.56553	Normal	BRCA
TCGA-A2-A1G6-01A	0	0	2.65755	6.37311	5.5915	0.794017	4.17927	6.08885	4.87808	0	2.14583	0.194739	0.410622	2.13369	1.50324	2.95742	0.225913	0	0.974657	4.19267	Tumor	BRCA
TCGA-AC-A3OD-01B	0.114473	0.0752067	2.36892	5.2994	3.91748	0.929989	4.92325	4.4823	5.09422	0	4.61895	2.87802	2.50924	3.64433	2.03596	3.95132	0.264662	0.112318	1.9861	2.39958	Tumor	BRCA
TCGA-BH-A0H9-11A	0	0	0.902644	4.31745	3.53937	0.149147	3.02293	7.37459	3.18954	0	1.13393	0.110578	0.290869	1.99976	1.19093	0.440587	0	0	0.522018	4.1092	Normal	BRCA
TCGA-A7-A0CJ-01A	0	0	3.77374	4.08766	4.05925	0.556832	3.23233	6.41228	4.77254	0	2.17534	0.220954	0.430895	2.28488	0.476214	0.728775	0.0316589	0.0629587	0.520287	0.40979	Tumor	BRCA
TCGA-A8-A07U-01A	0.294651	0	4.45658	5.49238	5.50834	0.420851	4.62356	8.04076	5.36655	0	4.69067	0.0604892	0.0942894	0.942758	0.864024	2.97689	0.0844343	0	1.20461	1.55008	Tumor	BRCA
TCGA-D8-A1XS-01A	0	0	4.05907	6.62516	5.6761	0.37485	6.55346	6.54717	5.23186	0	3.88179	0.11239	1.17416	2.01588	1.10767	2.70783	0.296404	0	0.764604	1.18959	Tumor	BRCA
TCGA-B6-A0I8-01A	0	0	3.82956	6.11795	4.52936	0.510752	5.75823	7.48605	4.51516	0	3.05258	0	0.0822126	0.792894	1.37519	1.64011	0	0	0.208122	1.70577	Tumor	BRCA
TCGA-LL-A5YM-01A	0	0	2.59838	2.80671	2.4485	1.26581	2.93652	7.63068	1.00165	0	1.76857	0.146675	0.0942613	0.766591	0.724352	0.306498	0.0286886	0	0.0753321	1.11016	Tumor	BRCA
TCGA-E2-A15E-01A	1.29165	0	3.09064	6.12848	5.35099	0.527022	5.57391	7.22368	5.03826	0	3.2442	0.0464477	0.533334	1.77773	1.39156	1.55403	0.0219794	0.0864137	0.467181	2.24683	Tumor	BRCA
TCGA-D8-A27G-01A	0	0	4.36085	6.09917	4.57724	0.404541	7.03799	6.78369	4.84037	0.0214078	4.26634	0.167037	1.40952	1.40341	2.94926	2.17117	0.2991	0	0.227485	1.86258	Tumor	BRCA
TCGA-BH-A1EX-01A	0.0402514	0	3.83449	7.59996	4.99055	0.281414	6.1273	7.15608	4.62701	0.045767	3.76493	0.0622734	0.168242	1.3541	1.65849	3.05306	0.0585135	0	0.473733	1.39353	Tumor	BRCA
TCGA-A8-A076-01A	0.75441	0	4.34362	7.18248	4.91058	0.179018	6.33847	6.97703	4.85097	0.202917	4.11541	0.154108	0.616778	1.21243	0.986544	1.8704	1.05958	0	0.968505	0.736486	Tumor	BRCA
TCGA-EW-A1OV-01A	0	0	5.05218	4.47797	4.24588	0.260056	4.78226	6.11222	4.40144	0.0580453	4.69648	0.116731	0.198743	3.09371	1.96727	3.3674	0.0559475	0	0.348916	0.997056	Tumor	BRCA
TCGA-B6-A0X7-01A	0	0	1.86859	5.40712	4.87812	0.209531	6.09482	6.47447	4.4474	0.0214721	2.55491	0.167515	0.846704	2.04329	1.4738	1.29131	0.0545183	0	1.00772	3.08431	Tumor	BRCA
TCGA-B6-A0WT-01A	2.10171	0	3.10105	7.57403	4.81814	0.671765	6.67201	6.10263	5.03313	0.769193	4.67811	0.311465	1.3043	2.13055	1.97707	2.52086	0.646442	0	3.24832	2.27972	Tumor	BRCA
TCGA-A2-A4S3-01A	0	0	4.14698	7.29027	4.08584	1.41649	4.51537	7.5093	4.58811	0	3.62871	0	0.66483	1.47413	1.04898	1.62975	0.12722	0.0864841	1.58287	1.35228	Tumor	BRCA
TCGA-BH-A0BZ-01A	0	0	6.07588	6.04929	4.81178	0.365728	5.57969	7.41128	4.41359	0	4.19279	0.0797256	0.354804	1.88883	1.38271	2.5914	0.0379561	0	0.784107	0.868437	Tumor	BRCA
TCGA-OL-A5RU-01A	0	0	5.6251	4.98524	4.40375	0.710199	3.38087	8.24768	4.28178	0.059003	3.62739	0.0801521	0.475584	2.19944	1.3529	3.08248	0.111585	0	1.17879	2.67933	Tumor	BRCA
TCGA-D8-A73U-01A	0.109068	0.024267	5.79245	5.48197	4.38316	0.73948	5.19105	7.14917	4.44082	0.0284007	4.37582	0.113196	0.297341	2.72608	1.64697	3.59602	0.0183003	0	0.373258	2.91022	Tumor	BRCA
TCGA-A2-A0YT-01A	0.143179	0	5.14479	8.3629	4.99975	1.01953	3.75498	7.60067	4.91604	0.0742685	2.05449	0.0258419	0.130965	2.14689	1.15529	1.39882	0	0	1.37257	1.82959	Tumor	BRCA
TCGA-A1-A0SK-01A	0.0318172	0	3.09566	4.97131	4.22134	2.98412	3.50179	6.13695	5.40145	0	3.54477	0.245389	0.256973	3.85465	2.07664	0.570386	0.120345	0	1.63644	0.4504	Tumor	BRCA
TCGA-E9-A295-01A	0	0	3.5604	5.64465	4.04089	0.494567	4.70889	6.85994	4.03655	0	2.79692	0.111725	0.225693	1.16886	1.31252	0.978711	0	0	1.03781	2.95912	Tumor	BRCA
TCGA-AR-A1AR-01A	1.64954	0	5.00275	7.05411	6.00682	0.262465	6.43437	7.31485	5.60628	0	4.39484	0.351239	1.59072	0.679741	1.4744	3.36263	0	0	2.41217	1.47455	Tumor	BRCA
TCGA-D8-A1XY-01A	0	0	4.96369	7.23378	5.37563	0.183201	6.47438	6.33175	4.85021	0	3.75151	0.144092	0.995692	1.30895	1.80207	1.92615	0.0281628	0	0.948204	2.72811	Tumor	BRCA
TCGA-LL-A8F5-01A	0	0	3.99091	3.19632	3.11447	1.96466	2.76035	8.21442	3.67364	0	3.12468	0	0.0747296	1.59795	1.49907	2.05075	0	0.0339982	0.0885629	1.12085	Tumor	BRCA
TCGA-E9-A1R6-01A	0	0	3.74456	6.43939	4.50391	0.87231	4.2868	6.17786	4.23927	0	3.12184	0.23153	0.274055	2.25973	1.15265	1.31419	0	0	0.169367	1.02612	Tumor	BRCA
TCGA-BH-A1FL-01A	0	0	2.37721	4.4573	4.71797	1.72191	5.16624	7.35908	5.01246	0	2.78631	0.088056	1.16052	1.86348	1.77783	1.89343	0	0	0.598116	2.23842	Tumor	BRCA
TCGA-BH-A18S-11A	0.0779812	0	4.62023	6.17362	4.81779	1.13801	3.34417	6.45511	4.83005	0	1.85513	0.265485	0.571055	1.99126	1.30449	2.82593	0.0574532	0	1.00864	3.56235	Normal	BRCA
TCGA-E9-A1RE-01A	0.0712351	0	2.05238	7.69437	4.342	0.527906	4.65297	6.06209	4.0657	0.206351	2.83579	0.233102	0.781696	2.96757	0.754451	0.841136	0	0	0.804559	0.812385	Tumor	BRCA
TCGA-BH-A0BC-11A	0	0	1.99702	5.47918	4.57815	0.647812	2.75663	6.68026	4.92843	0	2.03342	0.327172	0.181212	2.05493	2.18451	1.96304	0.0507877	0	1.50677	4.29889	Normal	BRCA
TCGA-D8-A1JN-01A	0	0.0271866	2.518	5.47285	4.47549	0.170116	1.61282	8.38984	3.95618	0	1.21243	0.20484	1.53255	0.97945	0.602149	2.29107	0	0	0.0121977	0.433843	Tumor	BRCA
TCGA-D8-A145-01A	0.33429	0	4.23009	5.71125	5.12622	0.596176	5.62195	6.52606	4.35629	0	3.16596	0.164082	3.34359	3.87458	2.27129	2.76288	0.154495	0	0.789972	3.92151	Tumor	BRCA
TCGA-B6-A0IK-01A	0.386673	0	2.87801	7.29847	5.54548	0.436793	4.63853	7.94122	4.76166	0	3.37688	0.235708	0.05287	1.33392	0.980714	1.62272	0	0	0.569509	1.0387	Tumor	BRCA
TCGA-C8-A1HE-01A	0	0	3.39305	5.24121	5.04017	0.236165	4.16978	7.08012	5.00596	0	2.52293	0.203849	0.68068	1.69983	0.944768	2.76048	0	0.0227682	0.195939	1.00709	Tumor	BRCA
TCGA-A8-A0AB-01A	0.0759521	0	2.02757	7.08738	5.41888	0.681274	5.80185	7.18002	5.37984	0	3.76233	0.24766	0.633581	1.72431	1.01946	2.81442	0.0251339	0	1.73984	1.32617	Tumor	BRCA
TCGA-EW-A1J3-01A	0.111072	0	3.25558	5.53798	5.23174	1.05799	5.21168	5.77425	4.55039	0.0684992	3.74968	0.484671	1.56525	1.32734	0.929936	2.19698	2.02141	0	1.46182	0.877247	Tumor	BRCA
TCGA-GI-A2C8-01A	0	0	2.68549	6.01766	5.91331	0.307514	5.9297	5.8014	4.14564	0	2.94696	0.225197	0.475932	2.54363	1.33889	2.48284	0.0226915	0	0.658311	2.41634	Tumor	BRCA
TCGA-A2-A0YJ-01A	0	0	3.68205	9.29156	5.22539	0.212067	3.29642	8.77396	6.80301	0	2.82346	0.07594	0.227125	0.0950572	0.0663342	0.747172	0	0	2.78255	0.036881	Tumor	BRCA
TCGA-A8-A0A7-01A	0	0	4.50308	6.85454	4.97838	0.106992	5.71726	6.00737	4.36569	0	4.2558	0.0312484	0.377756	2.99971	1.5857	4.12867	0	0	0.370131	1.18225	Tumor	BRCA
TCGA-A8-A08L-01A	0	0	4.65827	5.67219	4.64772	1.19286	6.71957	7.95402	5.33077	0	3.58209	0.0535859	0.237641	1.92122	1.35423	1.47876	0.0253903	0	0.205004	0.465416	Tumor	BRCA
TCGA-BH-A0H6-01A	0	0	2.47482	7.3249	4.7177	0.70735	6.04873	5.92972	4.87893	0.0275042	2.95891	0.109723	0.115158	1.93523	1.19166	1.00558	1.75926	0	0.756175	1.58807	Tumor	BRCA
TCGA-D8-A1XL-01A	0	0	4.61365	3.94798	3.6145	0.352575	3.23099	7.08682	3.81878	0	3.46435	0.105132	0.285219	0.660115	0.554731	1.91374	0	0	0.479664	0.778427	Tumor	BRCA
TCGA-E2-A10B-01A	0	0	4.90108	5.68037	4.20908	0.509682	5.74296	7.33233	4.57904	0	3.46937	0.05532	0.432304	3.2451	1.3544	1.94736	0.0262203	0	0.968817	1.2374	Tumor	BRCA
TCGA-E9-A228-01A	3.40282	0.0157875	3.56378	8.43193	5.27892	0.581469	4.00389	5.66652	4.83186	1.12004	2.84243	0.145208	0.333208	1.88321	0.539279	2.04916	0	0	1.84718	0.903713	Tumor	BRCA
TCGA-A2-A3KD-01A	0.0265086	0	4.69149	6.9472	4.79418	0.603606	4.66243	7.39376	4.6516	0	2.82447	0.107147	0.790463	2.19995	1.38452	2.83267	0.815278	0	1.15243	2.07183	Tumor	BRCA
TCGA-AQ-A7U7-01A	0	0.0252116	4.73123	5.53703	4.77665	1.90702	5.8559	6.77445	4.83966	0	4.9079	0.2942	0.532063	3.48838	1.8468	4.27791	0.369461	0	0.818226	4.58345	Tumor	BRCA
TCGA-AO-A1KS-01A	0.0594895	0.0195446	1.79977	7.04666	5.58194	0.456014	4.99191	6.04784	5.05668	0	2.60962	0.205565	0.351689	2.55262	1.09945	2.1333	0.0722056	0	1.20719	1.22747	Tumor	BRCA
TCGA-A7-A0DC-01B	0	0	3.36316	6.58434	5.69367	1.68026	6.09543	5.21235	5.75891	0.106184	4.8459	6.06285	5.74248	4.09939	2.19986	3.52322	0.0690726	0.135663	3.37376	3.15575	Tumor	BRCA
TCGA-BH-A0EB-01A	0	0	4.55874	4.76828	5.21059	0.193089	5.84573	7.43351	4.53579	0	3.76144	0.139907	0.598365	2.42181	1.48983	3.00124	0.013721	0	0.176776	1.6716	Tumor	BRCA
TCGA-E2-A1LB-11A	0	0	2.1397	5.25067	5.17939	0.982137	4.50998	6.57177	5.14859	0	1.82641	0.222139	0.523666	2.0651	0.966464	2.12382	0	0	2.18875	3.52194	Normal	BRCA
TCGA-C8-A12W-01A	0	0	4.92516	5.70104	5.11345	0.501019	5.86801	6.64717	4.88162	0	4.23653	0.2067	0.36913	1.88891	1.87001	2.45299	0.194787	0	0.320345	1.09528	Tumor	BRCA
TCGA-AR-A24L-01A	0.115518	0	3.22643	6.92341	5.86813	0.774652	6.86936	5.62637	5.23153	0.0712826	4.63787	0.142706	0.448311	3.20517	1.72933	1.91498	1.07991	0	1.19379	1.83404	Tumor	BRCA
TCGA-EW-A1PB-01A	0	0	5.22531	5.40285	4.84798	0.458481	1.80807	7.63916	5.1437	0.0196608	3.07127	0	0.396078	0.152973	0.443227	2.2009	0	0	0.956472	0.216523	Tumor	BRCA
TCGA-D8-A1JJ-01A	0	0	5.52422	5.40858	5.54381	0.222321	6.13095	7.06906	5.05414	0	3.63214	0.0574429	0.676256	1.60761	1.11568	1.78511	0.0136828	0	0.521235	1.33779	Tumor	BRCA
TCGA-C8-A12Z-01A	0	0	5.85199	5.91351	5.22736	0.133176	5.75587	8.19443	4.87265	0	3.55431	0	1.27339	0.838166	1.0959	0.960133	0	0	0.22453	0.534114	Tumor	BRCA
TCGA-A8-A09X-01A	0	2.16225	3.26263	6.14677	4.49955	0.0740848	5.18136	8.17808	3.68688	0	3.67187	0.0634525	0.88835	1.58922	1.42921	2.43514	0.0151383	0	0.186037	0.281448	Tumor	BRCA
TCGA-AC-A62Y-01A	0	0	5.24535	5.00523	4.37144	0.453556	4.05318	7.40708	3.91497	0	2.66378	0.0658475	0.198268	1.09005	0.46055	2.76696	0.0157197	0.0314317	1.23757	1.17178	Tumor	BRCA
TCGA-AC-A3YJ-01A	0.111055	0	3.59159	4.39894	4.25412	0.333313	2.0508	7.89085	2.7352	0.139189	1.44353	0.115255	0.0817518	0.848243	2.21171	2.44836	0	0	2.02241	0.339854	Tumor	BRCA
TCGA-E9-A22G-01A	0	0	2.94287	4.35962	3.55032	0.878082	3.69028	7.01623	5.10004	0	1.86629	0.088897	0.836153	2.07662	0.124213	2.82162	0	0	1.46687	0.260532	Tumor	BRCA
TCGA-GM-A5PX-01A	0	0	4.17651	4.91386	4.46044	0.671089	5.90344	6.87348	2.79403	0	2.54567	0.0694363	0.208572	1.7096	1.60866	1.44198	0	0.0331664	0.34205	3.33213	Tumor	BRCA
TCGA-A2-A4RX-01A	0	0.0403341	4.70163	6.82659	4.99526	0.804127	5.99176	7.018	5.29678	0	5.21455	0.125584	0.252505	2.3753	1.93758	3.03392	0.146241	0	1.32532	2.5665	Tumor	BRCA
TCGA-BH-A0HK-11A	0	0	2.01072	6.03585	5.16202	0.569704	1.23564	6.73546	4.99753	0	1.59728	0.264249	0.600921	1.67595	2.1699	2.45227	0.157395	0	0.878957	4.94986	Normal	BRCA
TCGA-B6-A0WW-01A	0	0	2.95059	5.14238	5.13764	0.112067	5.19374	6.54925	4.75477	0	3.37711	0.0961628	0.816421	1.35363	0.970926	1.08598	0	0	0.59291	0.731564	Tumor	BRCA
TCGA-A2-A0SV-01A	0	0	5.49711	7.42105	4.71785	0.560377	5.67069	7.73505	3.8904	0.0169789	3.90979	0.0231859	0.162536	1.21503	1.05098	1.82271	0	0	1.95805	1.05041	Tumor	BRCA
TCGA-AR-A24U-01A	0	0	4.05952	7.01332	5.58461	0.113604	5.69709	7.71074	4.83814	0	4.64558	0	0.48447	1.49408	1.1988	3.28399	0.0267911	0	0.315644	1.23222	Tumor	BRCA
TCGA-B6-A0X0-01A	0	0	5.28911	4.493	4.91066	0.303281	3.4938	7.679	4.53306	0	2.65901	0	1.35242	1.56443	0.621768	1.89102	0.153673	0	2.18403	0.600704	Tumor	BRCA
TCGA-BH-A0EA-01A	0	0	4.37753	4.79114	5.50707	0.840029	5.27167	7.081	4.45183	0	2.92012	0.0455886	0.306043	2.56761	1.38244	1.7813	0.0428212	0	0.402304	3.10143	Tumor	BRCA
TCGA-LL-A440-01A	0	0.583693	4.08298	6.35138	4.55859	1.34665	7.23685	6.47414	4.79089	0	4.00615	0.280474	0.3175	2.20105	1.87104	3.0532	0.162201	0	1.65277	5.94183	Tumor	BRCA
TCGA-A1-A0SQ-01A	0.0318117	0	3.94135	6.00855	5.25303	0.183684	3.01571	6.51028	3.95385	0.0242241	2.96214	0.0969601	0.572732	1.84648	0.425406	2.11025	0.465228	0	0.923202	0.76503	Tumor	BRCA
TCGA-A8-A09N-01A	0	0	3.69332	5.21133	4.22687	0.347857	5.54025	7.45984	4.31826	0	3.21994	0.0868456	1.05417	1.25031	1.19085	1.27976	0	0	0.208382	1.91244	Tumor	BRCA
TCGA-AC-A3QQ-01B	0.274043	0.0385926	1.96298	5.17854	4.17387	1.10206	5.90559	3.85004	4.39145	0	3.88947	4.05785	3.07953	2.70698	1.84527	3.38173	0.315955	0	0.8175	2.08036	Tumor	BRCA
TCGA-E2-A1BC-11A	0.0365889	0	1.08674	4.5295	3.63809	0.714896	2.50316	6.05122	3.17273	0	1.45596	0.111152	0.0399423	0.660914	0.31503	0.152786	0	0	0.561163	4.35519	Normal	BRCA
TCGA-BH-A18V-06A	0.0461172	0	5.10606	5.51228	5.47623	0.955801	4.21978	7.20654	4.22499	0	4.13269	0.0479023	0.34057	1.2514	0.404147	3.17593	0.0338784	0	1.23441	0.669358	Tumor	BRCA
TCGA-BH-A18H-01A	0.04117	0	5.26378	4.84719	4.59586	0.234253	4.72379	6.7837	3.80443	0	3.97099	0.0843016	0.130817	1.75922	1.11477	2.24248	0	0	0.332907	1.07718	Tumor	BRCA
TCGA-E2-A1LH-01A	0	0	3.42844	4.74301	3.71205	0.174755	4.0228	7.29021	3.08897	0	3.46546	0.11425	0.194633	0.551646	0.442261	1.99892	0.0184763	0	0.781214	0.622553	Tumor	BRCA
TCGA-C8-A27A-01A	3.49436	0	3.46599	9.21815	5.29576	1.13276	4.57474	5.60232	5.20716	4.41239	2.97073	0.191068	0.246267	2.66477	2.2856	1.63985	0.221698	0	2.88533	0.277401	Tumor	BRCA
TCGA-E9-A1R4-01A	0	0	5.85121	6.3093	4.20475	0.790593	5.12729	6.50749	4.90961	0.0536955	4.23923	0.142464	0.316796	1.44259	0.928704	3.20491	0.0174578	0	1.31465	0.996012	Tumor	BRCA
TCGA-A2-A3XU-01A	0	0	2.1547	6.47156	2.85823	1.10657	1.90889	8.28467	2.6619	0	1.80839	0.0249134	0.150428	0.399743	0.165191	0.27913	0.0117429	0	1.44657	0.081906	Tumor	BRCA
TCGA-HN-A2NL-01A	0	0	2.84891	4.13232	3.33521	2.30256	2.84898	5.4716	4.60492	0	2.87983	0.0589311	0.0312841	3.06851	1.13608	2.00346	0.0140428	0.028095	1.66432	0.525516	Tumor	BRCA
TCGA-BH-A0BO-01A	0	0	5.79298	6.05191	5.18746	0.455575	5.56852	7.00138	5.51337	0	3.72624	0.0322882	0.629832	2.63975	1.96943	2.52838	0.0152395	0	0.287396	3.97199	Tumor	BRCA
TCGA-D8-A1Y0-01A	0	0	4.28193	6.30499	5.39365	0.782041	5.43031	6.64672	5.19358	0	3.22481	0.0477398	0.545889	3.53403	2.19788	3.20098	0.0558404	0	0.444086	2.59577	Tumor	BRCA
TCGA-B6-A40B-01A	0	0	4.69342	4.29721	3.90495	0.700207	6.00271	7.76229	3.42384	0.0189259	3.46004	0.124798	0.18017	1.83137	1.32786	1.44522	0	0	1.60724	2.53514	Tumor	BRCA
TCGA-PL-A8LX-01A	0.0324409	0	3.49426	3.39086	4.2752	0.35275	2.48446	5.7658	2.95185	0	2.37186	0.0337029	0	0.556937	1.43717	1.56755	0	0	0.951574	0.0162449	Tumor	BRCA
TCGA-B6-A1KF-01A	0	0	1.35555	4.75393	4.9306	0.37268	4.10244	8.34189	5.24451	0	2.79122	0.0358376	0.110156	0.816131	0.660164	0.631153	0.0336552	0.0338292	0.554777	0.393195	Tumor	BRCA
TCGA-AO-A0J7-01A	0	0	2.71598	5.30567	3.63671	0.992444	4.80348	6.66437	4.35725	0	2.96972	0	0.399159	0.846926	0.611431	0.691348	0.0145819	0	0.567544	0.698101	Tumor	BRCA
TCGA-EW-A2FV-01A	0.129426	0	5.7488	5.46409	5.04597	0.274518	4.37496	7.27038	4.52599	0.0993398	2.92722	0.0687066	0.0721608	1.68213	1.58973	1.87689	0.261039	0	0.386986	1.56322	Tumor	BRCA
TCGA-AR-A252-01A	0	0	4.17432	6.12955	5.62203	0.19024	5.52122	6.36809	5.17926	0	4.55202	0.310985	0.250616	3.20569	2.13566	3.18885	0.11723	0	1.43668	2.02277	Tumor	BRCA
TCGA-AN-A0XR-01A	0	0	5.23025	5.0604	4.6005	0.197099	4.65562	7.96687	4.06285	0.0573718	3.17418	0.321735	1.03622	2.11315	0.796667	1.93397	0	0	0.254737	0.325022	Tumor	BRCA
TCGA-A2-A0YC-01A	0	0	3.4835	5.06867	5.37564	0.723959	5.34368	6.79975	4.88492	0	3.26153	0.29421	1.04993	1.41998	1.07572	2.11625	2.77349	0	0.191104	1.29516	Tumor	BRCA
TCGA-A8-A07P-01A	0	0	2.04347	6.53833	5.14308	0.613068	5.24275	6.40546	4.4465	0.0214903	2.93056	0.0580752	2.06911	2.04915	1.00092	2.07822	0	0	0.126237	0.651398	Tumor	BRCA
TCGA-BH-A1FR-11B	1.54469	0.0277401	2.81659	6.2378	5.2204	1.05416	5.35705	6.57265	4.89492	0	3.06449	0.20876	0.372611	2.47665	2.1293	2.90801	0.159476	0	0.946486	5.34051	Normal	BRCA
TCGA-E9-A3X8-01A	0	0	3.20085	3.86287	2.92902	0.62406	4.55386	7.46245	1.02309	0	1.71373	0.138021	0.225165	1.04775	1.02863	1.32906	0.10483	0	0.806302	2.91849	Tumor	BRCA
TCGA-AC-A2B8-01A	0	0.0155813	4.63345	6.41917	5.32408	0.205492	6.61046	6.91734	4.94011	0.0182448	3.66342	0.252878	0.808084	1.93102	2.49563	2.17604	0.102384	0	0.45753	2.20309	Tumor	BRCA
TCGA-AO-A0JL-01A	0.0223489	0	1.61746	3.99261	3.17396	0.984987	3.14141	6.4807	2.04624	0	2.89305	0	0.140614	0.942595	0.495344	0.927586	1.84338	0	0.674481	0.481774	Tumor	BRCA
TCGA-BH-A1FB-11A	0.754793	0	2.88367	5.94411	5.1817	1.09877	2.89784	6.47029	5.01824	0	2.15447	0.0907847	0.184717	2.32064	1.55416	2.99797	0	0	1.04076	4.73383	Normal	BRCA
TCGA-D8-A27W-01A	1.84088	0	2.84715	5.80662	5.00424	2.07656	3.87157	6.49567	4.71793	0.110168	3.10689	0.0440832	0.257931	2.48713	1.22472	2.22708	1.33418	0	1.33568	0.997081	Tumor	BRCA
TCGA-B6-A0RO-01A	0.0779177	0	4.63939	6.87858	4.67158	0.225252	3.27038	7.28168	4.35231	0	1.39626	0.182159	0.336647	2.24617	0.941535	1.16061	0	0	1.03465	0.765557	Tumor	BRCA
TCGA-BH-A0DE-01A	0	0.0185055	2.28522	5.4361	5.12789	0.421932	4.88191	6.49213	4.25207	0	3.2812	0.168946	0.2842	2.6043	2.16611	2.29979	0	0	0.434544	1.3714	Tumor	BRCA
TCGA-D8-A147-01A	0	0	5.24189	7.21992	4.88357	1.98249	4.49706	6.27869	6.02215	0	4.86017	0.0353638	1.95247	1.91414	0.931572	2.26232	0.0656726	0	1.76685	0.816292	Tumor	BRCA
TCGA-BH-A202-01A	0.0209376	0	3.89419	6.33736	5.04727	0.381507	4.6929	7.75286	4.79732	0	3.71449	0	1.42094	2.49492	1.07348	1.80832	0.0204246	0	0.631948	0.707787	Tumor	BRCA
TCGA-BH-A18R-01A	0.82497	0	6.18894	6.57505	4.91773	0.678951	4.89025	6.45124	4.75685	0.0578026	4.58917	0.177006	0.575532	1.82289	0.882992	1.81988	0	0.0251573	1.77761	1.348	Tumor	BRCA
TCGA-BH-A0HA-11A	0	0	2.4946	5.24902	5.18325	1.97068	2.38232	6.10217	5.22833	0.0287319	1.34936	0.441336	0.632255	2.62126	1.03032	2.07908	0.0726734	0	2.11766	3.63011	Normal	BRCA
TCGA-B6-A0RV-01A	0	0	3.12069	6.28916	4.96556	0.391602	4.58418	6.93049	4.7017	0	2.6909	0.224121	0.935909	2.66731	1.29334	2.55198	0.409869	0	0.68526	2.06829	Tumor	BRCA
TCGA-D8-A27P-01A	0	0	5.07847	4.93139	6.62485	0.278249	5.11583	7.29341	5.04365	0	3.22158	0.22349	1.23315	2.48717	1.25445	1.98969	0.126601	0	0.529022	1.88329	Tumor	BRCA
TCGA-BH-A0W7-01A	0.2211	0	5.18765	6.09447	4.31967	0.365344	6.07761	6.6982	3.93851	0.0757493	4.18312	0.135359	1.30682	3.01979	1.67555	2.52498	0.0329139	0	0.642602	2.01422	Tumor	BRCA
TCGA-BH-A0E1-11A	0	0	1.82559	4.78126	4.5807	0.726563	2.21225	6.13826	4.9057	0	0.777966	0.197884	0.282652	1.57886	1.29058	1.56123	0.0392668	0	1.2377	2.8191	Normal	BRCA
TCGA-AC-A7VB-01A	0	0	3.01188	5.16667	4.83198	3.03524	2.30286	6.57281	4.42926	0	2.06962	0.0284864	2.1227	3.01305	0.273012	0.453701	0	0	0.502017	0.446829	Tumor	BRCA
TCGA-AN-A046-01A	0	0	3.39004	4.43767	4.14689	0.541445	5.44353	7.27421	4.10239	0	3.13364	0.119503	0.757168	1.37122	1.36252	1.37874	0.0116445	0.0233161	0.691731	1.19068	Tumor	BRCA
TCGA-A2-A0SX-01A	0	0	5.72498	6.14241	5.1037	0.462156	5.88786	6.40995	5.60872	0	4.92201	0.0328272	1.99159	1.95377	1.90109	3.03847	0.0308262	0	1.34681	1.84001	Tumor	BRCA
TCGA-A8-A06N-01A	0	0	2.19886	6.33639	5.07968	1.17336	0.708673	5.0845	4.60701	0.0330779	1.05426	0.192608	0.901312	2.76079	0.0295927	1.14067	0.0107026	0.0425602	0.207351	0.0325369	Tumor	BRCA
TCGA-BH-A8G0-01A	0	0	4.7935	5.64354	4.96505	1.10477	5.87508	6.8757	4.39813	0	3.93586	0.205911	0.367795	2.28079	2.09949	3.63542	0.0206214	0.0411633	0.903737	3.9659	Tumor	BRCA
TCGA-BH-A0HP-01A	0	0	2.80319	5.32324	4.34496	0.395488	3.7806	6.87516	4.52198	0	1.98161	0.103318	1.16934	2.448	1.56717	2.62406	0	0	0.313534	2.45926	Tumor	BRCA
TCGA-BH-A18U-01A	0	0	4.2091	8.76773	4.78357	1.41868	5.2819	6.85678	4.56476	0.715545	3.02523	0	1.04448	0.993898	0.819671	1.70724	0	0	1.46179	1.05208	Tumor	BRCA
TCGA-AN-A0AS-01A	0	0	6.29017	5.70544	4.99124	0.309548	6.51822	6.66483	4.43953	0	4.17464	0.357038	0.373249	0.939777	0.736988	1.91443	0	0	0.32852	0.834057	Tumor	BRCA
TCGA-AO-A0JC-01A	0	0	5.51807	3.75762	5.03528	0.89071	3.62504	5.1495	4.37806	0	6.47062	0.374579	0.603663	1.92456	2.84036	5.66549	0.560963	0	0.546575	2.54619	Tumor	BRCA
TCGA-BH-A1F2-01A	0.139497	0	3.37834	7.43774	5.44046	0.100483	6.4444	5.70388	5.21307	0	3.63762	0	1.11439	2.87777	2.02763	1.24926	0	0	0.338298	1.21585	Tumor	BRCA
TCGA-BH-A18M-01A	0.0704533	0.0232059	3.68163	6.0612	4.90255	0.804663	6.44331	6.74952	4.88406	0	4.06918	0.241299	1.30849	2.25459	2.04426	2.18916	0	0	0.873658	2.71583	Tumor	BRCA
TCGA-C8-A12L-01A	0.126883	0	4.56921	6.96041	5.56678	0.356076	4.9638	8.43625	5.51056	0	3.62273	0.0340572	0.138126	1.64065	0.5841	1.47025	0.0160797	0	0.16305	0.450184	Tumor	BRCA
TCGA-E9-A1R7-01A	0	0	3.79108	7.22958	6.01996	0.590383	4.14552	6.04606	5.00324	0	1.90137	0.113947	1.42504	2.50091	1.54739	1.0699	0.0545859	0	0.317135	0.781213	Tumor	BRCA
TCGA-BH-A1FH-01A	1.53845	0	2.22791	6.79796	5.2489	1.09432	7.99772	6.23013	5.14098	0.087086	3.77824	0.0303899	0.264798	3.19381	3.29734	2.36954	0.286576	0	1.16609	4.37965	Tumor	BRCA
TCGA-AR-A24V-01A	0	0.0176628	4.6389	6.83209	5.42446	0.582856	6.65107	5.01727	5.02095	0.0206796	4.02776	0.161624	0.368335	1.79561	1.32484	1.75699	0.176045	0	0.253906	2.70871	Tumor	BRCA
TCGA-AC-A6IX-01A	5.90758	0.0438307	5.3508	5.68399	4.79443	0.686001	5.69818	6.7167	4.60487	0.148559	3.52817	0.0696707	1.0831	1.98916	2.02086	3.18653	1.05622	0.0332798	1.42579	3.45048	Tumor	BRCA
TCGA-D8-A1JH-01A	0	0	3.04229	6.66091	5.18308	0.395453	6.45768	6.31431	5.00583	0	4.40083	0.123929	0.380541	2.73639	2.38749	2.87856	1.69929	0	0.79398	2.71953	Tumor	BRCA
TCGA-BH-A1FE-01A	0	0	3.37256	6.86464	5.62288	0.282209	7.26482	6.26771	5.48683	0	4.73285	0.0522384	1.15143	2.57098	2.29756	2.37365	0.108159	0	0.364348	2.81769	Tumor	BRCA
TCGA-A2-A25C-01A	4.73429	0	5.80808	6.95633	6.14142	0.393214	6.41012	6.83865	4.87589	0.665471	4.00771	0.323807	0.412237	2.34963	2.26079	2.00643	0.0522695	0	1.5552	1.63326	Tumor	BRCA
TCGA-B6-A0IQ-01A	0	0	3.32794	2.37419	3.22623	0.81765	2.69145	7.36186	4.31117	0	3.06249	0.0435126	0.420167	1.13728	0.310242	1.09106	0.0103264	0	0.838489	0.435173	Tumor	BRCA
TCGA-AO-A0JI-01A	0	0	1.79047	7.88676	5.49746	0.792321	3.18355	5.86827	4.37757	0	2.06392	0.0717349	0.893532	1.93608	1.71131	1.09438	0	0	1.71546	1.00977	Tumor	BRCA
TCGA-AC-A2FB-11A	0	0	2.12408	5.81758	4.75172	0.478267	2.47099	6.50169	4.46313	0	2.36801	0.141698	0.366692	2.30363	2.54331	2.39563	0.225865	0.0232202	1.09059	4.76448	Normal	BRCA
TCGA-B6-A0IA-01A	0	0	2.77971	3.52649	4.31666	0.128137	2.76287	7.18816	2.84409	0	1.83386	0.131074	0.378547	0.309992	0.133037	2.47208	0	0	0.397908	0.203996	Tumor	BRCA
TCGA-E2-A1L7-01A	0	0	3.66193	4.09247	4.4879	0.588804	4.85951	7.2029	4.60557	0	3.53451	0	0.175314	2.35937	1.01168	3.24969	0.518433	0	0.152026	1.06286	Tumor	BRCA
TCGA-BH-A18F-01A	0	0	4.83575	5.91922	4.54263	0.302046	6.15965	7.44398	5.17108	0	3.63008	0.11792	0.675419	3.08522	1.90912	3.17024	0	0	0.21164	2.36411	Tumor	BRCA
TCGA-C8-A1HI-01A	0.020311	0	2.76531	4.5349	4.62504	0.208422	3.64865	7.06037	4.19767	0	2.06937	0.12223	0.456169	1.48867	0.939052	2.0172	0.0870918	0	1.04696	1.27021	Tumor	BRCA
TCGA-A2-A0YD-01A	0	0	5.26242	5.81821	5.07567	0.6318	7.34606	7.32168	5.29013	0	4.67173	0.189878	1.02533	2.46681	2.51212	2.84271	0.0157831	0.0315579	0.385851	2.74058	Tumor	BRCA
TCGA-A8-A06U-01A	0	0	3.01315	4.79833	4.25728	0.793118	3.92648	7.41315	4.2337	0	3.14253	0.175526	0.493784	1.43796	0.77681	1.64472	0	0.0290501	0.404925	1.20266	Tumor	BRCA
TCGA-BH-A18S-01A	0	0	3.49488	4.64028	4.67132	0.143342	2.54045	7.56126	4.44963	0	1.24647	0.353116	0.437332	1.04086	0.261007	1.77964	0	0	1.6678	0.403439	Tumor	BRCA
TCGA-A8-A08S-01A	0	0	3.17957	4.72021	4.76113	0.742527	4.74508	5.61115	4.20204	0.0200434	3.4957	0.275723	1.23197	1.62463	0.963519	1.32153	0	0	0.0894071	0.517127	Tumor	BRCA
TCGA-A8-A08C-01A	0	0	3.83964	5.92027	5.11947	0.503307	5.08086	8.18263	4.75303	0	3.18841	0.0992877	1.54738	1.52466	0.917631	1.49424	0	0	1.83888	0.62865	Tumor	BRCA
TCGA-C8-A1HO-01A	0.312279	0	2.55042	8.30875	3.48596	0.198091	3.44222	5.71857	4.46056	0.0401729	1.90606	0.0812909	0.428029	2.90663	1.32023	1.06454	0.10101	0	2.3663	1.00646	Tumor	BRCA
TCGA-AO-A0JG-01A	0.0283383	0	4.43075	5.13998	4.41145	0.637584	4.69798	6.01745	4.78954	0.021573	3.1931	0.0294423	0.382416	2.45121	2.06247	2.13807	0	0	0.383032	2.60572	Tumor	BRCA
TCGA-E9-A1NF-01A	0	0.0526675	3.64671	5.36899	4.90268	0.749666	6.80219	6.89787	3.93808	0	3.88365	0.23745	0.393468	0.74532	1.71562	1.87024	0	0	0.271951	2.69406	Tumor	BRCA
TCGA-AO-A0J6-01A	0.019045	0	3.95385	6.96315	3.57283	1.57273	2.88011	7.35886	4.30786	0	3.43978	0	0.318342	0.925013	1.82255	2.83649	0.046004	0	2.40515	0.220853	Tumor	BRCA
TCGA-LL-A5YP-01A	0	0	4.83661	5.6927	4.02987	1.2105	5.36199	7.50883	5.22214	0	4.19674	0.119371	0.164713	0.835091	0.964387	1.99048	0.0193335	0.0762128	0.741682	2.80862	Tumor	BRCA
TCGA-BH-A0DI-01A	0.0348077	0	3.30595	5.14434	4.89133	0.659943	7.52717	6.44319	4.79138	0	4.3177	0.105871	1.2231	2.2951	2.09433	2.09672	0	0	0.334948	3.92511	Tumor	BRCA
TCGA-BH-A1FJ-01A	0	0	4.00166	6.82339	4.73224	0.633785	3.87518	7.47299	4.91098	0.0214153	2.6776	0.0859646	0.699637	1.92397	0.805966	2.7431	0.354419	0	0.184829	0.693951	Tumor	BRCA
TCGA-UU-A93S-01A	0.0427207	0	2.59047	6.02196	3.31204	0.329125	1.58978	8.56478	2.99355	0	1.13834	0	0.178096	0.790784	0.362379	0.633078	0	0	0.187871	0.607664	Tumor	BRCA
TCGA-A2-A0YE-01A	0	0	3.82147	6.71026	5.19707	2.32047	4.72489	7.25788	6.12374	0	4.89757	0.092759	1.17437	2.14516	0.613489	1.1787	0.0149066	0	1.21684	1.0504	Tumor	BRCA
TCGA-BH-A209-01A	0	0	3.68311	6.2389	4.72865	0.617664	4.60565	7.62459	4.83721	0	4.68267	0.0739782	1.0103	0.910747	1.49414	3.11068	0.0467227	0	0.263156	1.20313	Tumor	BRCA
TCGA-OL-A5RX-01A	0.156088	0	5.28547	5.53787	4.58304	1.2789	5.37965	7.31813	4.64987	0	3.25912	0.161899	0.425909	1.84467	1.69987	2.68703	0.115808	0	0.724816	3.44624	Tumor	BRCA
TCGA-E2-A15D-01A	0	0	4.31379	5.91698	5.73682	0.389875	5.50083	7.43085	4.5877	0	3.12568	0.132614	0.895724	2.72793	1.71547	1.60899	0.0637421	0	1.52378	1.82719	Tumor	BRCA
TCGA-D8-A27H-01A	0	0	4.5699	8.52201	5.68978	1.12035	6.54995	6.58737	5.47226	0	4.44202	0.175381	1.75647	1.12414	1.56558	2.21759	0.0145099	0	0.897858	1.98255	Tumor	BRCA
TCGA-BH-A1F6-01A	0	0	4.26087	6.88121	4.76009	0.59194	5.25965	7.63533	5.70663	0	4.76605	0.0424377	0.087846	0.7401	1.66452	1.83223	0.0200671	0	1.34775	1.16625	Tumor	BRCA
TCGA-A1-A0SD-01A	0.0903745	0	3.29287	6.1907	6.59844	0.35117	5.4793	6.73508	5.01777	0	3.90144	0.153137	1.04251	2.14493	1.95457	1.86033	0.0150815	0	0.497072	2.01315	Tumor	BRCA
TCGA-A7-A26J-01B	0.14724	0.0971081	4.6901	6.28596	6.4763	2.20135	6.79699	5.97861	6.50216	0	4.85783	4.92993	3.1676	4.67024	2.92814	5.2461	0.557374	0.144497	2.49326	4.14947	Tumor	BRCA
TCGA-D8-A1XC-01A	0.107012	0	4.64144	5.86865	4.96603	0.228892	1.78024	7.13745	4.42007	0	2.93519	0.111065	0.224412	1.55755	0.217306	1.60082	0.13767	0	0.423805	0.106588	Tumor	BRCA
TCGA-A2-A04R-01A	0	0	2.53144	5.43038	4.83979	0.38319	5.11392	6.2189	4.71239	0.0226272	3.81027	0.061107	0.213174	3.8522	0.509694	0.753093	0.0990268	0	0.268647	2.03522	Tumor	BRCA
TCGA-LD-A66U-01A	0.0281258	0.0182881	4.80012	4.49826	3.41272	1.17561	4.414	7.31871	2.8136	0	2.24982	0.0578631	1.32546	1.46118	0.991781	2.33417	0.132253	0	0.430102	3.81325	Tumor	BRCA
TCGA-E2-A15O-01A	0.636698	0.0233838	4.0532	5.68184	4.50767	1.88865	4.19753	6.01712	4.74135	0.654935	2.41574	0.177657	0.633385	2.33724	0.918286	1.46604	0.57714	0	0.545456	1.05648	Tumor	BRCA
TCGA-AR-A24T-01A	0	0	2.13641	6.39419	5.33894	0.728664	7.47728	6.05397	5.41051	0.0234526	4.66693	0.238088	1.24361	2.78752	2.33953	3.1792	0.0300489	0	1.07789	3.003	Tumor	BRCA
TCGA-BH-A0HO-01A	0	0	3.72772	4.79311	5.45591	0.152852	4.13824	8.05874	4.27688	0	2.67327	0.0731621	1.83631	1.3879	0.786263	2.3401	0.415294	0	0.0613306	0.88546	Tumor	BRCA
TCGA-A7-A6VW-01A	0	0	4.60418	4.85825	3.48158	0.841579	3.56116	7.16244	3.39033	0	3.24016	0	0.551894	0.400365	0.613996	2.62589	0.0149217	0	1.29946	0.45581	Tumor	BRCA
TCGA-E2-A153-11A	2.48513	0.0255176	4.21772	6.23666	5.23891	1.01652	5.15165	6.82578	5.06184	0	2.49611	0.0407127	0.345821	2.00832	1.53294	2.50362	0.358413	0	0.718216	4.54627	Normal	BRCA
TCGA-BH-A0HY-01A	0	0	2.45851	6.99074	4.72225	0.189596	5.56421	7.50473	4.807	0	3.13347	0.028532	0.741664	1.63252	1.35895	0.620409	0.0134574	0	0.37867	1.05085	Tumor	BRCA
TCGA-3C-AALJ-01A	0	0.0446287	4.50938	6.14653	3.72392	1.73667	5.2004	7.06902	4.25036	0	4.29091	0.203108	0.145323	1.05224	1.35467	1.79501	0.0666574	0	0.813306	1.06101	Tumor	BRCA
TCGA-BH-AB28-01A	0	0.0252211	3.93456	4.04508	4.11946	0.719321	5.49892	7.87916	4.49163	0	3.35559	0.0793922	0.726287	2.63173	1.59421	2.5575	0.0377951	0	1.07176	2.78838	Tumor	BRCA
TCGA-A7-A0CG-01A	0	0.041496	3.43992	6.09981	4.92402	0.167886	5.81451	7.75117	4.61062	0.0485156	3.66476	0.189554	1.32256	2.66577	2.09075	2.64295	0.0313388	0.031501	0.265289	2.51885	Tumor	BRCA
TCGA-A8-A08H-01A	0	0	4.73093	7.28935	5.32462	0.231558	6.90896	7.00754	5.06623	0	4.83675	0.148018	0.423142	1.52677	2.60949	3.02166	0	0	0.514448	3.22248	Tumor	BRCA
TCGA-B6-A0WV-01A	0	0.0304373	2.61805	6.38044	4.7123	0.566505	4.99922	6.80327	4.94901	0.0356092	3.19401	0.184971	0.622386	1.62125	1.16064	0.717193	0	0	0.929095	1.08006	Tumor	BRCA
TCGA-D8-A1XF-01A	0	0	2.15019	6.43784	4.53766	0.939653	3.1335	6.84569	5.23108	0.0927081	2.83373	0.0950755	0.416067	2.2702	0.550464	1.34521	0	0	0.971194	0.257996	Tumor	BRCA
TCGA-BH-A0BQ-01A	0	0.0257356	4.18461	6.19244	4.40136	0.266623	6.2923	7.57561	4.53078	0	3.86322	0.119829	1.46503	1.83712	2.04139	1.65865	0	0.0387618	0.330065	1.92364	Tumor	BRCA
TCGA-E9-A1RF-11A	0	0	1.24641	5.85151	4.05158	0.138019	4.76126	5.85111	4.02188	0	1.8373	0.349515	0.424719	2.77673	1.7374	0.436542	0	0	0.926841	4.33154	Normal	BRCA
TCGA-EW-A1PC-01B	0	0	3.39708	5.72529	4.16518	3.60439	4.31377	7.79878	5.01527	0	2.91476	0.0228368	0.343056	1.774	0.748997	0.890367	0	0	1.19382	3.80602	Tumor	BRCA
TCGA-A8-A08I-01A	0.0400452	0.0130968	4.5261	6.19287	4.99156	1.75815	3.55067	5.29437	5.08134	0	4.00064	0.101831	0.53211	1.91642	0.544406	4.26733	0.525291	0	1.10288	0.723955	Tumor	BRCA
TCGA-B6-A0X4-01A	0.900653	0	4.41307	4.60127	4.51518	0.532802	2.26945	7.85212	3.63173	0	1.45156	0.353029	0.409223	1.38944	0.202699	1.38731	0.0461696	0	1.38432	0.158621	Tumor	BRCA
TCGA-E9-A2JS-01A	0.0254772	0	3.60061	7.41864	4.30839	1.59885	4.49019	6.61372	4.64861	1.57969	3.94583	0.151995	0.184348	1.92928	1.00544	1.25321	0.0371221	0	3.37551	1.27467	Tumor	BRCA
TCGA-A8-A096-01A	0	0	4.8582	5.93502	4.8729	0.329023	6.30276	7.60601	4.94967	0	4.51924	0.124923	0.651378	1.60139	1.49785	3.30335	0.0202656	0	0.394649	1.05388	Tumor	BRCA
TCGA-BH-A1F6-11B	0.0418026	0	1.23203	6.21991	5.27436	0.181782	4.26746	5.83694	4.97838	0	2.11479	0.333113	0.687502	2.98686	2.71802	1.67238	0.0804496	0	1.14237	4.31091	Normal	BRCA
TCGA-B6-A0WY-01A	0	0	2.9802	5.8061	5.34804	0.737996	5.34817	6.52672	5.18764	0	3.72359	0.281019	0.320485	2.25527	1.53153	1.40706	0.0144841	0	0.492559	1.74819	Tumor	BRCA
TCGA-BH-A18V-11A	0.101456	0	2.69173	3.72083	3.90586	1.25717	3.45226	6.29683	2.95091	0	1.62233	0.171469	0.0746203	1.33728	0.786723	2.0412	0.191708	0	1.36759	5.25356	Normal	BRCA
TCGA-A8-A09E-01A	0	0	2.74569	6.19408	4.97342	0.472729	4.50281	7.8692	4.44457	0	2.68996	0.0988205	0.376521	1.67732	0.598699	0.678448	0	0	0.0466751	1.1597	Tumor	BRCA
TCGA-BH-A1ES-06A	0	0.0703455	4.27142	7.71299	4.46129	0.60082	1.17689	6.49192	4.00206	0.0416382	1.67595	0.0286206	0.0300805	1.3592	1.9779	3.77067	0.35843	0	2.10273	0.673693	Tumor	BRCA
TCGA-EW-A1OW-01A	0	0	4.07967	6.1385	5.46882	2.07315	4.94715	7.36148	5.45995	0	4.62367	0.18187	1.13807	2.29101	1.16527	1.38201	0	0	1.18936	0.939023	Tumor	BRCA
TCGA-D8-A1XD-01A	0.716401	0	2.39046	5.60556	4.91121	1.44136	6.26617	5.17888	4.89749	0.0655924	4.2331	0.398656	0.379861	3.48286	1.50723	1.73997	0.343469	0	1.16917	2.30723	Tumor	BRCA
TCGA-E9-A54X-01A	0.125258	0	3.59234	5.93089	4.72672	0.527987	1.12746	7.2142	3.54262	0	0.828019	0.359317	0.447297	1.16245	0.167497	4.81335	0.468164	0	0.365773	0.0215579	Tumor	BRCA
TCGA-B6-A0RG-01A	0.0402353	0	2.23124	4.84611	4.86801	0.649282	5.48876	5.99246	4.36147	0.0306598	3.305	0.0824153	0.45514	1.49832	2.10043	0.643675	0.351443	0	0.156419	1.43509	Tumor	BRCA
TCGA-A8-A097-01A	0	0	4.47451	7.75684	5.24292	0.608803	6.0988	6.37897	4.90439	0.0159208	4.35778	0.165412	0.39985	2.35601	1.51808	2.08436	0	0	0.499918	1.741	Tumor	BRCA
TCGA-A2-A0CX-01A	1.1958	0.0355774	3.78134	6.98506	4.75665	0.204793	5.59351	7.66213	4.87547	0	3.80616	0.137652	0.549131	1.40432	0.806983	1.15502	0.0134902	0.0269947	0.58637	0.813786	Tumor	BRCA
TCGA-E9-A5FK-01A	0	0	4.18724	4.19539	3.62345	0.445983	3.55835	7.6446	1.95558	0.0474854	3.35575	0.0645977	0.0678501	1.29463	1.27218	2.23132	0.161144	0	0.229013	2.76148	Tumor	BRCA
TCGA-BH-A1FG-11B	0	0	0.356598	5.40463	4.90001	0.218045	1.55922	4.74529	3.31282	0	0.881139	0	0.314984	1.45056	1.22234	2.14304	0	0	0.555042	2.28131	Normal	BRCA
TCGA-C8-A8HQ-01A	0.349791	0	5.06113	5.1467	4.69681	1.23919	5.83735	6.45814	4.1057	0.0213155	4.78334	0.267471	0.957883	0.842693	1.13554	2.36863	0.887995	0.054403	0.434496	1.74497	Tumor	BRCA
TCGA-BH-A0BP-01A	0	0	3.4638	5.43512	4.4298	0.295507	6.08272	6.5397	4.38639	0.0615852	3.06012	0.0424226	0.493584	2.42649	2.60075	1.48174	0.0786187	0	0.542736	2.65302	Tumor	BRCA
TCGA-B6-A0RL-01A	0.056543	0	3.03393	6.30078	4.93765	1.74376	0.829639	5.97342	4.21757	0.105534	3.78304	0.195856	2.17525	0.950696	0.0885389	2.12191	0.0139926	0.027995	0.478259	0.149867	Tumor	BRCA
TCGA-A8-A08F-01A	0	0	5.30922	6.55163	4.70256	1.28707	5.96774	6.60503	4.13035	0	4.64779	0.0384526	0.328418	1.26967	2.41966	2.76489	0.0181695	0	0.491496	0.650216	Tumor	BRCA
TCGA-A2-A0CK-01A	0.0303215	0	3.25087	4.33745	3.87515	1.0157	3.73161	6.31023	3.4462	0.0230864	2.21788	0.412655	0.217223	2.47828	1.48385	2.04991	4.78869	0	0.503583	2.77135	Tumor	BRCA
TCGA-E9-A1N4-01A	0.0829819	0.0274125	5.31099	6.62017	5.68239	0.194373	6.14815	6.32477	4.51148	0.0161272	4.4225	0.167448	0.112211	3.69591	1.80367	4.25643	0.0309067	0	1.02269	0.850679	Tumor	BRCA
TCGA-D8-A1XZ-01A	0	0	4.5566	5.64433	5.10509	0.0633214	5.21472	6.20726	4.64723	0	3.37711	0.131875	0.138356	2.30285	1.1043	2.45424	0.0129004	0	0.213893	0.816577	Tumor	BRCA
TCGA-AR-A1AS-01A	0	0	5.29354	6.5252	4.7037	0.145605	5.11692	7.93665	4.66502	0.0314964	3.74116	0.125144	0.530743	0.535892	0.740328	2.04082	0.173192	0	0.38139	0.534663	Tumor	BRCA
TCGA-BH-A18N-11A	0	0	2.17555	5.90005	4.91364	0.833451	3.51169	6.58364	4.80504	0	1.95674	0.172607	0.55361	2.85139	1.78384	3.0152	1.03808	0	1.00573	4.82679	Normal	BRCA
TCGA-EW-A424-01A	0	0	3.21217	4.12713	3.55667	2.40651	4.78087	6.75737	3.85753	0	2.1395	0.0531858	0.283555	1.83351	0.925293	1.52614	0	0.0253296	1.3367	3.92811	Tumor	BRCA
TCGA-A7-A3RF-01A	0	0.0167647	5.60181	3.72116	3.84842	0.150364	2.84086	7.5323	3.08754	0	2.12204	0.129264	0.186493	1.19716	2.42818	1.23293	0.0375765	0	1.09929	0.750688	Tumor	BRCA
TCGA-AR-A24H-01A	0.0714241	0	4.42499	6.50784	5.61579	0.984628	4.49522	6.70564	5.49357	0	3.01795	0.144701	0.434357	1.84255	0.788375	1.95219	1.54302	0	1.72022	0.391429	Tumor	BRCA
TCGA-A8-A06T-01A	0.0249968	0	3.00568	5.05684	5.20123	1.03826	4.78531	7.34004	4.67833	0	3.12823	0.172688	0.635935	1.58987	0.902874	1.6727	0	0	0.715435	1.50842	Tumor	BRCA
TCGA-C8-A1HL-01A	0.137568	0	5.0628	5.43473	4.74975	0.204552	5.1067	7.11187	3.97526	0.2277	3.76058	0.241202	0.0767961	1.13958	1.81237	1.92203	0.227452	0	0.430011	0.595163	Tumor	BRCA
TCGA-D8-A1X8-01A	0	0	3.22322	5.07614	5.29323	0.458128	4.92945	6.60468	5.14964	0	2.83441	0.0953742	2.25125	2.21998	1.54782	2.86625	0.0455352	0	0.465045	2.36382	Tumor	BRCA
TCGA-AO-A1KT-01A	0.0952828	0	4.38157	6.64857	4.78781	0.196017	5.04147	6.45087	3.82711	0.0185819	3.85958	0.191466	0.223909	2.82058	1.723	1.60478	0.0119589	0	1.77981	1.77137	Tumor	BRCA
TCGA-E2-A15K-11A	0	0	2.48781	4.2238	3.8957	0.435905	2.43715	6.64029	3.11453	0	1.76662	0.202269	0.18711	1.18643	1.33525	1.28662	0	0	0.582413	4.49509	Normal	BRCA
TCGA-B6-A0RQ-01A	0	0	1.85188	5.17915	4.83737	0.708082	3.08681	6.55773	4.87343	0	1.00415	0.0826803	0.639893	1.53655	1.47071	3.58934	0.320859	0	1.01268	2.11272	Tumor	BRCA
TCGA-AR-A1AQ-01A	0	0	4.88577	5.91656	4.22588	0.371157	4.33032	8.58196	4.96355	0	4.47228	0	0.410417	1.1545	0.925278	2.23964	0	0	1.40849	0.427423	Tumor	BRCA
TCGA-OL-A5D6-01A	1.86717	1.08698	2.9162	5.98999	4.49406	0.306091	5.42887	8.13488	4.11712	0	3.30002	0.0668879	0.405289	2.15448	1.44068	1.86605	0.0473965	0	0.315336	1.79831	Tumor	BRCA
TCGA-A8-A091-01A	0.12433	0	2.41173	7.95369	4.81001	0.307452	4.64932	5.13794	4.67186	0.110693	3.11601	0.169572	0.44432	2.85108	1.3794	3.10988	0.010515	0	0.461998	1.29222	Tumor	BRCA
TCGA-A7-A4SE-01A	0	0	4.33772	5.62561	4.65441	1.92575	5.85293	8.61912	5.59473	0.0424163	5.21687	0	0.228664	1.25375	2.06404	1.47607	0	0	0.410905	2.93938	Tumor	BRCA
TCGA-AC-A2FE-01A	0	0	4.46234	5.02413	4.40768	0.713805	6.36465	6.67626	4.52588	0	4.2348	0.112262	0.445351	2.40259	1.89914	4.67048	0.0136296	0	1.25393	2.88123	Tumor	BRCA
TCGA-BH-A1F2-11A	0	0	2.00409	5.13104	4.53947	0.779212	3.46365	6.07263	4.3006	0	1.96339	0.0582473	0.349799	1.8689	1.36301	1.65391	0.0457479	0	0.384859	4.66769	Normal	BRCA
TCGA-E9-A1ND-11A	0	0	2.57269	5.59061	3.99284	0.668833	3.08792	6.64477	3.62271	0	2.10261	0.185557	0.253917	1.49772	1.43974	1.40483	0	0	1.0669	5.46105	Normal	BRCA
TCGA-C8-A26Z-01A	2.62508	0	2.36706	6.50097	5.30038	0.732043	5.40292	5.71735	4.3802	0.152856	3.42664	0	0.138192	2.00026	1.40029	1.44974	0.832253	0	1.55418	1.89905	Tumor	BRCA
TCGA-C8-A12Y-01A	0	0	4.20219	4.50709	3.67886	0.710016	4.32092	7.22298	3.4241	0	3.4856	0.0665074	1.45226	0.511134	0.617247	1.33512	0.21702	0	1.16251	1.21787	Tumor	BRCA
TCGA-A7-A13F-01A	0	0	3.57461	4.05016	4.47038	0.37151	4.78398	7.75227	4.47571	0	3.67938	0	0.293831	2.29255	0.87278	1.49166	0.063222	0	2.08452	1.4532	Tumor	BRCA
TCGA-BH-A28Q-01A	0	0	2.73506	6.93927	5.27456	0.550288	6.13186	7.71787	4.97207	0	3.90319	0.127175	0.828	2.11355	1.5126	3.40776	0.0965054	0	1.26621	2.24606	Tumor	BRCA
TCGA-GM-A5PV-01A	0	0.0207101	3.19373	3.61047	4.66556	0.377348	1.5619	6.35344	3.38942	0.0480853	1.10047	0.245527	0.525016	1.95798	0.347731	1.44678	1.63228	0	0.68403	1.37228	Tumor	BRCA
TCGA-A7-A4SC-01A	0	0.0340177	3.58071	5.52968	4.80113	1.38655	6.12938	8.70026	4.9775	0	3.40326	0.342422	1.0611	2.5131	1.61617	2.56246	0	0	0.829769	3.8519	Tumor	BRCA
TCGA-A8-A09G-01A	0	0	3.40784	6.50109	4.47863	0.0598342	4.74619	9.16616	4.39373	0	3.33036	0.148482	1.68832	0.866914	0.731716	2.23074	0	0.0243803	0.40247	0.729301	Tumor	BRCA
TCGA-A7-A13E-11A	0	0	1.75133	5.7341	4.45662	0.175509	4.91439	6.46394	4.38479	0.025631	2.1946	0.16691	0.360355	2.92032	2.35661	1.66128	0	0	1.01228	4.24737	Normal	BRCA
TCGA-E2-A15H-01A	0.034787	0.0449254	5.76897	4.93682	4.86337	0.738855	5.76373	8.06921	4.57692	0	4.0231	0.204387	0.591485	1.55066	1.45658	1.0595	0.0506131	0.06744	0.805894	1.77331	Tumor	BRCA
TCGA-A7-A13E-01B	0.420189	0.241934	2.64938	7.77429	6.35717	0.349984	6.09112	4.15843	6.12652	0.378044	4.03233	3.66831	1.89135	2.974	2.24721	5.33086	0.440675	0.0775813	4.58574	0.966443	Tumor	BRCA
TCGA-B6-A0IH-01A	0	0	2.91883	6.52731	5.29474	0.949177	6.27373	7.66423	4.7706	0	3.03847	0.0963482	0.48484	3.22451	1.70918	2.45677	0.175835	0.0462453	2.19368	4.42167	Tumor	BRCA
TCGA-A2-A1G4-01A	0	0	3.49128	6.88656	5.32141	0.508139	3.7495	5.73058	4.65115	0	2.94628	0.144631	0.453764	2.23157	0.781658	2.93155	0.0235987	0	0.349221	0.645356	Tumor	BRCA
TCGA-A8-A093-01A	0.0298377	0	2.79833	5.38751	4.72824	0.384539	6.69168	6.92941	4.56665	0.0227172	4.02913	0.283563	0.349445	1.788	1.14415	1.10807	0	0	0.117186	1.97614	Tumor	BRCA
TCGA-C8-A12O-01A	0	0	4.77671	8.60406	5.29152	0.790185	7.03824	7.41922	4.95504	0.0469406	5.27121	0.0947616	0.388849	1.60787	1.72895	2.56661	0	0	1.78117	1.77302	Tumor	BRCA
TCGA-AO-A1KQ-01A	0	0	3.85579	4.9411	3.70819	0.397542	4.25412	6.74507	3.65403	0.0269278	2.78515	0.0367257	0.148541	1.13697	0.713449	1.72432	0.756637	0	0.355938	0.917907	Tumor	BRCA
TCGA-AR-A256-01A	2.96626	0	4.34262	6.85935	4.85376	0.413635	5.1244	7.98167	5.8237	0.0626257	3.56347	0.112302	1.54364	1.70405	0.578529	1.41332	0.0136346	0	1.33697	0.2557	Tumor	BRCA
TCGA-OL-A66I-01A	0	0	5.13567	5.72106	3.97201	0.235909	4.16837	6.9635	4.29531	0	4.14273	0	0.866773	2.29153	2.48465	2.88826	0.0504146	0	1.57658	1.41048	Tumor	BRCA
TCGA-C8-A3M7-01A	0	0.0177515	3.39999	5.70304	4.83429	0.456635	2.95193	7.51668	4.396	0	2.44303	0.285025	0.346477	1.84349	1.48879	1.78714	0	0	1.13692	3.32463	Tumor	BRCA
TCGA-A2-A04W-01A	0	0	2.6144	6.07254	3.92877	0.169354	6.18198	8.5044	3.98069	0	3.99958	0.0665881	0.0699383	1.9973	1.18576	0.965721	0	0	0.118283	2.22922	Tumor	BRCA
TCGA-OL-A97C-01A	0	0	3.04017	5.89002	4.77548	4.80099	6.50769	6.47431	5.0202	0.0456318	4.52468	0.233777	0.404586	3.11902	4.03651	2.86197	0	0.0586405	0.804473	5.15276	Tumor	BRCA
TCGA-AR-A1AM-01A	0	0	4.62182	5.4584	4.90756	1.84974	5.48349	7.44771	4.49218	0	3.12171	0.230014	1.16756	2.19214	1.4717	2.20216	0.648642	0	1.27231	3.23797	Tumor	BRCA
TCGA-AR-A2LR-01A	0	0.0294666	3.48776	6.93288	3.96835	3.0313	5.54329	7.7171	5.73266	0	4.00192	0.136572	0.670517	4.2681	4.08428	1.32404	0.0222312	0	2.10648	2.13007	Tumor	BRCA
TCGA-EW-A1OZ-01A	0	0	5.23441	5.48456	4.19956	0.395396	5.32315	6.41793	4.43948	0	3.6579	0.0999645	0.763723	0.550297	0.806975	1.49714	0.645114	0	1.37142	1.05253	Tumor	BRCA
TCGA-A1-A0SF-01A	0	0	3.41872	5.53137	4.46382	0.334546	4.67206	6.7554	4.30224	0	2.45879	0.136161	0.699968	2.93975	1.09877	1.56557	0.0814068	0	0.574231	2.61661	Tumor	BRCA
TCGA-A1-A0SJ-01A	0.0908565	0	2.28435	6.9595	5.55844	1.12063	5.17944	6.14467	4.44738	0.0467171	3.56285	0	0.221279	2.4874	1.72407	1.8446	1.75141	0	1.04201	1.42969	Tumor	BRCA
TCGA-A7-A13G-11A	0	0	0.650777	5.33805	3.81069	0.230318	3.89242	5.74113	3.74714	0	1.55573	0.180062	0.551832	1.64864	1.75379	0.445741	0	0.019962	0.872049	3.81017	Normal	BRCA
TCGA-D8-A1JU-01A	0	0	2.71351	6.5901	5.29096	0.330342	7.32321	6.77853	4.92887	0	3.96801	0.337402	0.477679	2.07366	2.43456	2.29807	0	0	0.772949	4.51069	Tumor	BRCA
TCGA-A8-A07F-01A	0	0.0202688	3.69107	7.87478	5.51693	0.324978	6.21582	7.19158	5.44398	0	3.72531	0.12535	0.758748	4.37666	1.74459	2.72898	0.074831	0.0305571	1.72463	2.41334	Tumor	BRCA
TCGA-A7-A6VY-01A	0	0	5.87852	5.69392	4.2694	0.499457	4.48748	7.84402	4.51929	0	3.98976	0.0604455	0.12431	0.749608	0.495441	2.18149	0.0144094	0	0.78271	1.47154	Tumor	BRCA
TCGA-BH-A1FU-11A	0	0	2.58131	5.75305	5.15816	1.51019	4.86371	6.61041	5.34575	0	2.42589	0.536712	0.932281	2.77995	1.97912	2.28139	0.167801	0	1.27578	4.70195	Normal	BRCA
TCGA-BH-A0BZ-11A	0	0	1.73568	5.73394	4.66515	0.338665	4.64465	6.34786	4.52388	0	1.83067	0.327943	0.43398	2.36003	1.5002	2.2407	0.331042	0	0.959875	4.21416	Normal	BRCA
TCGA-A2-A0CU-01A	0	0	1.88172	6.40876	5.13301	0.911699	4.23989	5.34467	4.28583	0.0209866	2.34316	0.111314	0.224896	3.81704	1.39632	1.05581	0.348068	0	0.498699	1.8417	Tumor	BRCA
TCGA-BH-A18L-11A	0	0	1.78795	5.77816	4.79497	0.831463	4.05111	6.57438	4.6325	0	1.35573	0.268626	0.516436	2.20679	1.85031	2.26084	0.282212	0	1.13019	4.89438	Normal	BRCA
TCGA-E9-A1NE-01A	0.0728431	0.0160486	5.12328	5.86614	4.91494	0.452024	5.75409	6.27911	5.16685	0.0187915	4.05108	0.050862	0.338148	2.37771	1.8514	3.2266	0.0940278	0	0.822842	1.99686	Tumor	BRCA
TCGA-A7-A0D9-01A	0.872802	0.0233578	2.57896	8.89773	5.1245	1.07347	5.61405	5.80452	4.74194	1.62535	3.77096	0.210486	0.287156	1.51271	2.02342	0.808349	0.102591	0	4.63358	1.2044	Tumor	BRCA
TCGA-C8-A12K-01A	0	0	5.98438	5.58978	4.21757	0.147174	3.43975	6.80165	4.31821	0	4.44362	0.0262034	0.366367	1.23916	2.76897	3.00519	0.048793	0	1.15323	0.254817	Tumor	BRCA
TCGA-A8-A07O-01A	0.112722	0	4.41471	8.97068	4.97043	0.672568	4.21188	8.68828	5.72149	0	3.95767	0.0713216	1.39739	0.363355	1.32621	1.8216	0.0113898	0	2.30569	0.404606	Tumor	BRCA
TCGA-C8-A12U-01A	0.764037	0	4.18476	3.92426	5.07424	0.0795633	2.32918	8.75038	3.90573	0.0985622	2.13921	0.225687	0.937906	0.711392	0.337137	0.797023	0	0	0.972783	0.127917	Tumor	BRCA
TCGA-C8-A8HP-01A	0	0	5.20153	6.19906	4.24965	0.697565	3.89026	8.00351	3.84027	0	3.50072	0.0419094	0.0867694	0.419719	0.715032	1.91655	0	0	0.804392	1.972	Tumor	BRCA
TCGA-A2-A3XV-01A	1.1009	0.0790821	2.28026	4.20059	2.98191	0.509589	3.06809	7.17562	1.08365	0	1.11368	0.183407	0.066973	0.343901	0.259058	0.601932	0	0.0990154	0.0765451	0.547786	Tumor	BRCA
TCGA-BH-A0AW-01A	0	0	4.02655	4.9013	4.42287	0.0429736	4.77195	7.26786	3.94791	0	3.51912	0.0725858	0.112886	1.83409	1.99134	2.29111	0.0682179	0	0.306756	0.860596	Tumor	BRCA
TCGA-AN-A0FF-01A	0.0328564	0	4.66366	5.34997	4.88814	1.28983	5.3277	7.47122	4.38299	0	3.3915	0.131944	0.539206	1.82814	1.10891	3.21299	0	0	1.39998	0.859494	Tumor	BRCA
TCGA-AR-A24M-01A	0	0	4.23716	6.06928	5.89226	0.15923	6.8432	7.0983	5.18022	0	3.6858	0.195139	0.542899	2.54819	1.94885	2.62476	0.0243039	0	0.435797	1.48307	Tumor	BRCA
TCGA-BH-A0DP-11A	0	0	1.90467	5.86799	5.38944	0.94194	2.48329	5.8365	5.06781	0	1.5771	0.296103	0.677094	2.49847	2.15737	2.25475	0.964477	0	0.63372	3.64181	Normal	BRCA
TCGA-E2-A2P6-01A	0.227627	0	4.19961	4.77146	4.90646	0.683101	2.43881	7.53492	3.35486	0.0169242	1.86715	0.112023	0.594	0.975025	0.396509	2.14947	0	0.0218108	0.800303	0.947395	Tumor	BRCA
TCGA-C8-A130-01A	0	0	2.69226	4.01459	3.91481	0.530552	4.73244	6.89378	4.1097	0	3.38092	0.199138	0.936885	0.88581	0.772907	1.09707	0.049245	0	0.918915	1.21457	Tumor	BRCA
TCGA-C8-A274-01A	0	0	4.88115	6.28569	4.60433	0.556952	4.01974	7.88604	4.95553	0.0171965	2.21338	0.135482	0.697068	0.719565	0.528943	1.89616	0.0110655	0	1.62828	0.804774	Tumor	BRCA
TCGA-E9-A1RD-11A	0	0.0135046	1.48053	5.95448	4.37978	0.339323	4.1992	6.22412	4.3685	0	2.07277	0.276415	0.448714	2.76172	1.78074	1.3331	0.0599993	0	1.04698	4.7031	Normal	BRCA
TCGA-D8-A73X-01A	0	0.0209315	3.96322	5.77866	4.65302	1.10685	6.16214	6.93381	4.41086	0	3.03316	0.330954	0.69262	1.45986	1.47799	2.60729	0.0621116	0	0.349322	2.65033	Tumor	BRCA
TCGA-AO-A0JA-01A	0.400053	0	4.35294	6.42984	4.8892	0.488649	6.68042	7.58366	5.17939	0.0731432	3.63975	0.191995	0.742918	2.51002	1.61118	3.28019	0.875648	0	0.228536	2.09152	Tumor	BRCA
TCGA-LL-A5YN-01A	0	0	5.4863	3.17764	3.28769	0.885987	3.40911	7.29442	2.28607	0	3.55798	0.139551	0.279286	1.23957	1.21115	2.66339	0.177656	0	0.390541	2.00603	Tumor	BRCA
TCGA-D8-A1XB-01A	0.0455025	0	3.92934	6.87915	5.00117	0.610595	7.24902	6.58973	4.91688	0	4.27271	0.0930292	0.470118	2.62964	1.88612	1.68252	0	0	0.502882	3.29621	Tumor	BRCA
TCGA-LL-A6FP-01A	0.0235541	0	5.21542	5.2262	3.46517	0.124622	1.29281	7.94609	2.01718	0.0703966	0.514271	0.0722084	0.075834	0.300145	0.181481	1.90536	0	0	0.118618	0.528675	Tumor	BRCA
TCGA-A7-A26E-01B	0	0.468252	3.52363	6.22208	6.43533	0.783016	7.43606	6.07618	6.43919	0	4.02339	5.01087	3.7735	4.68138	2.38673	5.51778	0.15759	0	2.46417	3.85743	Tumor	BRCA
TCGA-A7-A6VX-01A	0	0.0254599	4.61041	6.38041	5.59079	0.978566	6.3283	7.40446	4.39439	0	4.07123	0.192552	0.201813	2.6003	1.33143	1.56298	0	0.0383484	1.52376	2.65725	Tumor	BRCA
TCGA-AC-A6IW-01A	0	0	3.5433	5.97482	3.5084	0.416512	2.29427	7.92645	4.16032	0	3.45328	0.0709388	1.41175	0.675022	0.816018	2.826	0.161227	0.0226838	1.99035	0.254798	Tumor	BRCA
TCGA-BH-A0C3-01A	0	0	3.84971	5.78587	4.88658	0.71454	5.99357	8.27087	4.83305	0	3.79822	0.071595	1.22497	1.80993	2.24573	1.79859	0	0	0.383385	3.62746	Tumor	BRCA
TCGA-E9-A1NF-11A	0	0	2.13483	6.68989	4.55095	0.418821	4.92238	6.69215	4.77336	0	2.01542	0.143417	0.525688	2.8009	2.04935	1.46732	0	0	0.836157	5.19287	Normal	BRCA
TCGA-E2-A1L9-01A	0	0	4.7683	5.77331	4.91302	0.33204	6.80489	6.72667	4.75952	0	4.97727	0.162092	0.322014	1.41245	2.10856	2.07692	0.162923	0	0.854653	0.977059	Tumor	BRCA
TCGA-BH-A1EV-01A	0.0624966	0	4.23766	6.27697	3.97341	0.609525	5.11133	8.02391	4.8046	0	3.32403	0.215427	0.766881	2.10604	1.3116	1.36444	0	0	0.63282	1.2892	Tumor	BRCA
TCGA-A2-A3XX-01A	0	0	3.86034	5.60273	3.42135	0.96393	3.72042	8.3654	4.30463	0	3.49552	0	0	1.11737	0.785269	1.69918	0.66432	0	0.542964	1.20667	Tumor	BRCA
TCGA-E9-A1NA-01A	0.0542373	0	5.36489	5.38884	5.55295	0.445342	6.10603	8.19698	5.00364	0	4.01379	0.136906	0.143622	2.02175	1.28091	1.93157	0.0134139	0	1.6952	1.25856	Tumor	BRCA
TCGA-EW-A1OY-01A	0	0	4.59963	5.24006	4.44285	0.611911	3.85053	7.21903	4.1968	0	2.60652	0.11706	0.236044	1.74125	0.913038	1.14578	0.0189464	0	0.419139	0.866611	Tumor	BRCA
TCGA-BH-A0AU-01A	0	0	3.59143	5.87052	4.64738	1.09764	6.54306	6.70175	5.04252	0	4.16348	0	0.544027	2.36318	2.11251	2.26094	0.0387873	0	0.601387	2.16288	Tumor	BRCA
TCGA-B6-A0WS-01A	0	0	4.0343	7.23192	5.3149	0.476647	6.03659	6.66153	4.76301	0	4.14847	0.0649923	0.0345358	2.16139	2.11424	2.04491	0	0	0.276884	1.98886	Tumor	BRCA
TCGA-B6-A0I5-01A	0	0.0182211	2.70467	4.22658	3.93623	0.147316	4.11479	7.11272	2.36477	0	2.64413	0.243028	0.22835	0.930648	0.810876	1.32484	0	0	0.58421	0.939655	Tumor	BRCA
TCGA-E2-A14P-01A	0.572353	0	4.34286	5.33124	5.05968	0.225844	4.13311	8.34096	5.29868	0	3.21959	0.72309	0.0361062	0.79444	0.870871	1.21304	0.0638224	0	0.288438	1.00326	Tumor	BRCA
TCGA-GM-A2DF-01A	0	0	3.81042	7.16867	4.49209	2.09531	4.56904	7.28879	4.07598	0.0829165	3.80095	0.165347	0.0892914	0.507904	1.15924	2.52934	0.0669242	0.0540615	2.45501	0.713664	Tumor	BRCA
TCGA-AQ-A04H-01B	0.02733	0	4.0529	6.05992	4.71702	0.368684	4.30554	6.22104	4.69034	0.0413116	3.58637	0.136696	0.248672	2.50978	0.919287	1.47013	0	0	0.358503	0.736905	Tumor	BRCA
TCGA-AC-A6NO-01A	0	0	3.87295	5.35692	4.80528	1.0853	4.81854	8.44469	4.17964	0	3.33724	0.145822	1.1752	1.02119	0.901562	1.84118	0	0	1.1891	1.92699	Tumor	BRCA
TCGA-BH-A0E9-01B	0.129936	0	2.91804	6.02391	5.2997	0.587098	3.9932	7.19126	5.29802	0.0255877	2.7957	0.197779	0.761517	2.86363	2.05123	2.17188	0.215193	0.0966672	1.01105	3.19623	Tumor	BRCA
TCGA-E9-A1N4-11A	0	0	3.53918	5.73402	5.16907	1.085	2.78006	6.21383	5.08381	0	1.6471	0.323431	0.3613	3.09544	1.49444	2.7348	0.436941	0	2.5222	3.61826	Normal	BRCA
TCGA-BH-A0B1-01A	0	0	1.8499	8.30285	5.17404	0.274849	5.86997	7.08733	4.60973	0	2.37364	0	0.750719	2.257	2.19718	1.05001	0.0299915	0	1.56364	2.63009	Tumor	BRCA
TCGA-AR-A0TW-01A	0	0	3.44878	5.33179	4.91519	0.475344	3.92847	8.10385	3.82085	0	2.77435	0.0823829	0.168114	1.31616	0.705733	1.76078	0	0	0.460604	0.744756	Tumor	BRCA
TCGA-AN-A0FX-01A	0	0.018088	3.2437	5.58754	4.47791	1.63721	5.56388	7.08053	5.80216	0.0211769	4.10459	0.0850285	0.595219	1.7284	0.957932	1.29731	0.0405197	0.0272798	1.6246	1.70439	Tumor	BRCA
TCGA-BH-A0BD-01A	0	0	5.11312	6.50295	5.00343	0.293074	5.48929	7.71662	4.79898	0.0211728	4.04398	0.265824	0.51147	1.57277	1.29463	4.77498	0.0136308	0	1.66596	1.05376	Tumor	BRCA
TCGA-D8-A1JA-01A	0	0	5.16732	8.33752	6.52565	0.089209	6.44571	6.30938	5.14911	0	4.67723	0.21821	0.466307	0.21676	0.250407	2.03249	0	0.0244822	0.409444	0.26294	Tumor	BRCA
TCGA-S3-AA11-01A	0	0.0286157	4.3774	5.0923	5.10317	1.21284	4.19135	6.91846	5.07724	0	2.76666	0.214942	0.856709	2.24035	0.93291	3.54712	0.0215877	0	0.181575	1.867	Tumor	BRCA
TCGA-AO-A03T-01A	0	0	1.48302	3.27264	2.95328	0.515424	2.39272	4.89483	2.39266	0.013259	1.74486	0.0360046	0.0927928	1.11355	0.750179	0.462226	0.0586613	0	0.237956	1.02083	Tumor	BRCA
TCGA-AC-A3YI-01A	0.0393376	0	3.93825	6.38161	4.58498	0.958078	6.41692	6.76427	4.65382	0	3.80711	0.0806023	0.446284	2.1663	1.94535	1.72682	0.0193174	0	1.23335	4.27613	Tumor	BRCA
TCGA-BH-A0B2-01A	0.0353874	0	4.32953	6.27688	4.93709	0.41436	6.044	7.62797	4.79497	0.104923	3.72867	0.207713	0.922658	3.0371	2.18234	2.70905	0	0	1.64758	2.78101	Tumor	BRCA
TCGA-LL-A7T0-01A	0.0770835	0	5.23421	5.17033	4.33979	1.06095	4.02723	7.0053	4.2547	0	3.4425	0.227901	0.474974	0.985661	1.09909	1.34655	0.0191785	0	0.335617	1.52207	Tumor	BRCA
TCGA-BH-A0DH-01A	0	0	3.64943	5.07139	5.00443	0.393692	3.79719	6.41972	4.27232	0.021549	1.94642	0.114204	0.644367	2.18234	0.637658	1.77883	1.28101	0	0.0803973	0.520173	Tumor	BRCA
TCGA-AC-A8OQ-01A	0.0442867	0	4.77162	6.35008	4.42287	1.87848	5.31584	7.25699	5.06564	0	4.62148	0	2.1286	1.2693	1.48812	2.88967	0.0851635	0	0.813407	3.63512	Tumor	BRCA
TCGA-C8-A12N-01A	0	0	4.37564	4.85429	4.77692	0.378752	6.69939	6.09952	4.35564	0	4.12557	0.0687338	0.329473	1.07506	1.40388	1.91779	0.3502	0	0.22618	2.157	Tumor	BRCA
TCGA-AO-A03U-01B	0	0	4.20317	7.60103	5.87303	0.139385	5.29885	5.70657	5.00976	0	3.43796	0.0447087	0.281113	0.718459	1.15903	4.2809	0	0	0.629863	1.47083	Tumor	BRCA
TCGA-C8-A12T-01A	0	0	4.07624	7.0959	4.81079	0.276456	6.19746	6.28849	4.1865	0	4.5444	0.0366756	0.345675	1.2725	1.56078	1.25879	0.0173242	0	0.80335	1.3529	Tumor	BRCA
TCGA-AO-A0J2-01A	2.82265	0.0131165	3.5796	6.02908	4.81389	0.141437	3.87276	8.05698	4.53175	0	3.41871	0.0209807	0.0437756	0.223813	0.551381	0.720738	0.0196969	0.0197992	0.212857	0.300532	Tumor	BRCA
TCGA-D8-A27R-01A	0.132381	0	4.71211	7.48043	4.68518	1.16274	3.96569	6.29494	4.67658	0.0346789	3.18668	0.093004	0.211071	1.60615	1.59191	1.97115	0.179872	0	1.4721	1.9136	Tumor	BRCA
TCGA-A2-A0EU-01A	0	0.0245291	3.26121	6.32907	4.89948	0.111805	5.66354	5.84897	4.80837	0	3.28555	0.114382	0.366491	1.728	2.27592	1.26649	0	0	1.28168	1.37539	Tumor	BRCA
TCGA-AO-A12D-01A	0	0.0225993	3.78124	6.1601	4.64299	0.199601	5.43921	7.93766	4.80889	0	3.84564	0.32565	0.615946	1.6079	1.31503	2.3975	0.0505285	0	0.557908	1.48312	Tumor	BRCA
TCGA-D8-A1XT-01A	0.260216	0	4.11487	6.86875	6.29436	0.523796	6.46433	6.87044	5.94872	0	4.91176	0.0529058	0.210526	1.10217	1.39728	1.91411	0.0739251	0	0.345112	1.38435	Tumor	BRCA
TCGA-A2-A0CW-01A	0.050069	0.0326424	5.47619	5.90501	4.72175	0.318844	3.26762	7.32818	4.95399	0.0192183	2.56081	0.0773201	0.027576	1.28074	1.01045	1.15977	0.0726745	0	1.38615	0.471823	Tumor	BRCA
TCGA-E2-A10F-01A	0	0	5.02603	5.73223	5.23645	0.786506	6.17902	6.87528	4.95709	0	4.26201	0.0696809	0.554162	2.21218	1.80235	2.29419	0	0	0.350957	2.19902	Tumor	BRCA
TCGA-BH-A0E7-01A	0	0	2.7821	5.5697	5.896	0.182334	4.9067	6.36285	5.49739	0	3.29222	0.196995	0.840947	1.39407	0.933428	1.31795	0.0690611	0	0.203168	0.556439	Tumor	BRCA
TCGA-D8-A1XG-01A	0	0	4.30456	5.78842	4.86706	1.05766	4.46084	6.92204	4.67461	0.0283355	3.62928	0.0386388	0.39394	1.25513	1.17905	2.66601	0	0	1.10816	0.159681	Tumor	BRCA
TCGA-BH-A0AY-11A	0	0	1.64829	5.61616	4.90922	0.872645	3.4045	6.39185	4.66662	0	2.00052	0.681729	0.412951	2.55141	2.18396	1.95643	0.479569	0	1.02702	4.75666	Normal	BRCA
TCGA-E9-A1N8-01A	0	0	4.42767	4.53208	4.8244	1.54895	3.51335	5.02808	5.92103	0	2.37292	0.0471228	0.850411	1.8818	0.445002	1.68841	0.0223016	0.0444917	1.09521	0.415806	Tumor	BRCA
TCGA-E2-A2P5-01A	0	0	3.4167	4.69215	3.6552	0.511167	4.35147	7.92874	3.14024	0	1.9777	0.258367	0.580106	1.27766	1.24761	0.649501	0	0	1.03027	1.83015	Tumor	BRCA
TCGA-BH-A18P-11A	0	0	1.23742	4.94814	4.27884	0.51688	3.10475	5.66454	4.12505	0	1.10051	0.158468	0.242607	2.11569	1.22084	1.35379	0	0	0.472694	3.2801	Normal	BRCA
TCGA-C8-A278-01A	0.0493324	3.29148	3.68007	5.41756	5.13652	0.0888954	5.76449	6.99306	5.11251	0	4.0938	0.0258474	0.597651	1.09415	1.55374	3.1379	0.0121852	0.0243942	0.429864	0.886551	Tumor	BRCA
TCGA-A8-A08R-01A	0	0	4.60196	7.14979	5.12942	1.256	5.54447	7.07621	5.47074	0.0208386	4.49028	0.110553	0.116028	1.98241	1.15749	3.23132	0.0267064	0.0268448	0.940913	0.405255	Tumor	BRCA
TCGA-E2-A15A-01A	6.07263	0	4.17077	7.28414	5.55273	0.552557	5.30289	7.00294	5.10894	0.845105	3.98022	0.0879756	0.206989	1.9295	0.935335	1.92849	0.623744	0	1.3677	0.615595	Tumor	BRCA
TCGA-BH-A1FE-11B	0.0310841	0.0202188	1.88761	5.53534	5.68114	1.02475	3.89339	5.49839	5.43971	0	2.21611	0.445926	0.673637	2.89662	1.17713	2.79225	0.0746499	0.030482	2.35784	3.71898	Normal	BRCA
TCGA-BH-A1EO-11A	0	0	2.04544	5.92625	4.15625	0.21733	4.13765	6.72439	4.15846	0.0116529	2.72266	0.107942	0.218332	2.05773	2.07639	1.15106	0	0	1.02695	4.47176	Normal	BRCA
TCGA-D8-A1JT-01A	0	0	3.02374	5.68887	5.36528	0.0589086	2.69804	5.877	4.44084	0	1.32745	0.0254284	0.952273	1.48372	0.283006	0.976235	0.0356655	0	0.224338	0.151532	Tumor	BRCA
TCGA-D8-A142-01A	0	0	4.38903	5.94122	4.51234	0.195291	5.98933	7.57545	5.04809	0	5.42436	0.114315	0.187435	2.09246	1.25864	2.20888	0	0	0.259836	1.21381	Tumor	BRCA
TCGA-A2-A3Y0-01A	0.0674374	0	4.6535	3.79179	4.22878	1.17196	3.17649	8.48006	4.66083	0	2.89684	0.0926353	0.166118	0.403678	1.9095	1.34829	0.0550486	0	0.45321	1.18323	Tumor	BRCA
TCGA-AQ-A0Y5-01A	0.0585656	0	4.93118	6.21722	5.30419	0.187479	5.95776	6.08192	4.52668	0.0225205	4.54037	0.175277	0.604752	1.94347	1.82366	1.72695	0.0145008	0.0290067	0.761279	2.18533	Tumor	BRCA
TCGA-A8-A07W-01A	0.0301046	0	4.8452	8.01737	4.98381	0.813661	4.50661	6.37363	5.00809	0.0454834	4.15515	0.0312767	0.42834	2.47101	1.16975	2.56868	0.206948	0	0.264545	0.462565	Tumor	BRCA
TCGA-A1-A0SM-01A	0	0	4.20456	5.52207	4.95214	0.387051	6.09948	7.59231	4.79394	0	4.51879	0.153849	0.615889	1.3801	1.16936	2.19429	0.062122	0	0.550419	1.57812	Tumor	BRCA
TCGA-AC-A3EH-01A	0	0	2.49907	5.80289	4.41292	0.33234	5.80823	7.89335	3.50094	0	3.2536	0	0.571458	1.45439	1.50435	1.71479	0	0	0.101244	2.61851	Tumor	BRCA
TCGA-MS-A51U-01A	0	0	3.92752	5.51174	4.55868	1.38893	6.457	6.74888	4.52739	0	3.42258	0.0963549	0.660866	2.68258	1.94154	2.30241	0.0684786	0	0.612169	3.4971	Tumor	BRCA
TCGA-AR-A24K-01A	0.0539772	0	3.35839	5.50639	5.05626	0.839469	5.39316	7.92705	4.65203	0	2.88413	0.0283027	0.247921	2.06418	0.98148	1.34462	0.0265749	0	1.36555	0.941614	Tumor	BRCA
TCGA-AC-A2BM-01A	0.0355478	0	3.96485	7.01457	5.525	0.671297	4.68836	6.66771	4.51944	0.402809	2.95141	0.302581	0.437689	2.51819	0.548662	3.19053	0	0.0348603	0.444404	1.35903	Tumor	BRCA
TCGA-A2-A3XY-01A	0	0	5.35902	5.35282	4.46181	2.72605	5.69958	7.36882	5.17348	0	4.9358	0.0712484	0.213757	0.949944	1.4469	2.01669	0.0226668	0	0.765276	2.95583	Tumor	BRCA
TCGA-E2-A14W-01A	0.0366695	0	3.38106	5.11451	4.91317	1.09005	3.9684	7.08234	3.04599	0	2.09139	0.0752075	0.25936	2.06407	0.585742	0.727518	0.233588	0	1.34553	1.29943	Tumor	BRCA
TCGA-BH-A1F8-01A	0	0	2.37877	7.66791	5.90221	0.299107	5.45746	6.29989	5.60867	0.055442	3.56492	0.146955	1.55368	1.20552	1.17648	1.13525	0	0	4.75861	1.40268	Tumor	BRCA
TCGA-E9-A1RA-01A	0	0	3.67638	6.45793	5.01009	0.313576	5.97916	7.85867	4.10261	0	4.22376	0.161414	0.855313	1.57532	1.57722	2.11013	0.0588825	0	1.9323	1.83447	Tumor	BRCA
TCGA-A8-A0A6-01A	0	0	4.20147	5.52388	5.27152	0.752277	4.47612	7.02354	4.60509	0	3.46791	0.256627	0.779477	2.40719	1.73571	3.13072	0.0432718	1.05051	1.53862	1.26246	Tumor	BRCA
TCGA-AC-A7VC-01A	0	0	4.03462	4.98086	3.97117	1.77245	6.68376	6.6206	3.33778	0	6.42638	0.0803498	0.311393	1.22962	2.52027	1.14761	0	0	1.05368	3.3706	Tumor	BRCA
TCGA-C8-A27B-01A	0	0	4.64693	7.76351	4.82248	0.163217	4.0505	6.31159	5.98057	0.0164826	3.63871	0.109192	0.0923981	0.290865	0.394911	3.31045	0.0106051	0.0212426	1.79044	0.21189	Tumor	BRCA
TCGA-S3-AA15-01A	0.0522317	0	5.00448	5.68188	4.72701	0.742944	6.07188	7.14561	4.78479	0	5.27692	0.106532	0.682037	1.17342	1.82184	3.61708	0.0257077	0	0.946874	3.84997	Tumor	BRCA
TCGA-BH-A1ES-01A	1.24149	0	1.81709	8.60267	5.28101	0.722738	5.33861	5.87565	4.89625	1.20575	4.38911	0	0.0906304	2.7119	1.74924	4.4923	0.460566	0	2.39843	1.87127	Tumor	BRCA
TCGA-E2-A1L6-01A	0	0	3.91292	6.01519	5.11262	0.530423	5.82764	6.69747	4.91193	0	3.36886	0.176324	0.882052	2.26382	1.77959	3.88127	1.14389	0	0.514081	2.62027	Tumor	BRCA
TCGA-BH-A0DT-11A	1.06351	0	1.76764	6.05897	5.66799	0.98646	4.74771	6.63249	5.30099	0	1.78959	0.288838	0.390419	2.2942	1.38299	3.23708	0.699552	0	1.31453	3.91083	Normal	BRCA
TCGA-E9-A1R0-01A	0.0254641	0	2.75183	5.74369	5.46732	0.203923	4.95219	6.31427	4.34162	0	3.29814	0.127685	0.347626	2.14333	1.38029	1.76356	4.49304	0	0.60912	2.71164	Tumor	BRCA
TCGA-BH-A0B6-01A	0	0	5.7055	5.24689	4.39976	0.244274	5.02324	6.90655	3.97996	0	3.62451	0.210929	0.462988	2.0615	1.39775	2.97394	0.0885683	0	0.667485	2.42326	Tumor	BRCA
TCGA-B6-A0RN-01A	0	0	2.12275	4.27007	5.35135	0.517882	6.87461	6.76116	4.33433	0	3.06396	0.14442	1.18473	1.67044	1.8575	1.84018	0	0	0.242592	2.33569	Tumor	BRCA
TCGA-A8-A09W-01A	0	0	5.03957	6.4115	4.51558	0.407807	4.77602	8.33244	4.65718	0	2.55164	0.10127	0.297949	1.23917	1.42662	1.53154	0.0484016	0	0.448094	0.584331	Tumor	BRCA
TCGA-EW-A1P3-01A	0	0	3.616	3.27787	4.33054	0.895837	5.16369	6.68063	3.37677	0	2.7429	0.218108	1.99086	1.1188	0.889483	1.83231	3.28239	0	0.125431	2.12936	Tumor	BRCA
TCGA-A7-A13F-11A	0	0	1.80241	5.21592	4.28494	0.842619	4.74944	6.38734	4.44607	0	1.62234	0.195419	0.411957	2.13966	0.897581	1.5788	0.0640184	0	1.24637	4.85022	Normal	BRCA
TCGA-A2-A0T6-01A	0	0.0193293	3.57036	6.71029	5.97799	0.464982	7.30832	6.42993	4.96224	0	4.19121	0.119737	0.495172	2.53806	2.20671	2.5404	0.0145706	0	0.819322	2.43153	Tumor	BRCA
TCGA-A7-A5ZW-01A	0	0	2.94457	6.74439	5.10949	0.448102	7.00687	6.88453	4.60701	0	3.84395	0.0420857	0.670308	1.56562	1.81782	2.19918	0.0395281	0	0.701358	3.31243	Tumor	BRCA
TCGA-BH-A203-01A	0.0275277	0.0178979	4.06479	6.20555	4.80546	0.409795	5.41517	6.85481	4.32025	0	4.38215	0.137649	0.761103	1.29526	0.950508	2.20249	0.0134898	0	1.13978	0.757578	Tumor	BRCA
TCGA-DS-A7WI-01A	0	0	6.20371	4.78551	4.43814	0.589736	1.23834	7.48953	2.81559	0	1.28867	0.0315325	0.188296	0.319711	0.0544664	1.17308	0	0	0.221601	0.572386	Tumor	CESC
TCGA-EX-A449-01A	0.032839	0	4.35199	6.17427	4.02549	1.65319	0.6875	6.58299	4.00056	0	1.57502	0.131876	0	1.03364	0.073246	3.86758	0.0161077	0	0.110908	0.350659	Tumor	CESC
TCGA-VS-A958-01A	0	0	6.50196	5.81335	4.13477	0.676886	2.23436	9.30756	4.84075	0	4.15738	0.16376	0.250474	0.237581	0.193947	0.938232	0	0	0.170484	0.503361	Tumor	CESC
TCGA-MY-A5BE-01A	0	0	6.08677	4.71618	4.83659	0.535688	0.915039	6.13147	2.96228	0	4.47943	0.0390057	0.547043	2.45338	3.49762	3.60757	0.0184327	0	0.332614	1.97858	Tumor	CESC
TCGA-C5-A905-01A	0	0	5.25813	4.30124	4.38968	0.70503	0.570747	7.44183	4.71111	0	1.33394	0.260069	0.0965846	1.62618	0.39537	0.492358	0	0	0.0855296	1.281	Tumor	CESC
TCGA-Q1-A73Q-01A	0	0.0240598	3.15408	7.07735	4.61614	0.664286	2.55161	6.84665	4.96626	0	3.80891	0.24952	0.360233	0.918324	6.18999	1.33096	0.0181437	0	0.506229	1.28356	Tumor	CESC
TCGA-BI-A0VR-01A	0	0.0314652	5.02947	5.7621	4.75484	0.552147	2.05934	6.95355	4.6132	0	3.37742	0.14548	0.396276	0.710247	3.55968	3.08837	0.0119204	0	0.345558	1.12832	Tumor	CESC
TCGA-EK-A2PK-01A	0	0.0187748	5.91759	5.62697	4.62636	0.135515	2.38474	5.76806	3.64219	0	3.32878	0.0299964	0.0623773	0.622115	0.11411	1.93105	0.0281663	0	0.105683	0.616798	Tumor	CESC
TCGA-FU-A3WB-01A	0	0.0619305	4.55216	5.16364	4.86444	0.739733	2.22015	6.34319	5.11525	0	4.03535	0.317569	0.858976	1.98762	2.05987	2.48539	0.0118564	0	0.121807	1.18418	Tumor	CESC
TCGA-MA-AA41-01A	0	0	6.84629	3.73061	4.77606	1.57694	1.23308	7.21812	4.96858	0	2.30425	0.0370833	0.113885	0.472763	2.78763	1.01401	0	0	0.266488	1.48351	Tumor	CESC
TCGA-IR-A3LK-01A	0	0	6.80028	4.93685	5.30597	0.767514	0.711115	7.93134	4.33489	0	1.67567	0.0788628	0.0557335	0.118785	0.0348592	1.06073	0	0	0.209578	0.2599	Tumor	CESC
TCGA-VS-A952-01A	0	0	5.9296	7.06805	5.21873	2.77522	1.43944	7.05367	5.00777	0	2.30642	0.201946	0.463814	0.381767	0.126395	3.19747	0	0	0.586623	0.97421	Tumor	CESC
TCGA-C5-A8YT-01A	0	0	3.48398	5.88328	5.22648	1.65946	5.86847	5.77525	4.69356	0	3.40201	0.206047	1.22977	2.47686	1.91157	4.26434	0.0841009	0	1.02826	5.81533	Tumor	CESC
TCGA-EA-A5ZD-01A	0	0	5.32776	6.2577	5.00731	0.471138	2.53789	7.30445	5.1095	0	3.26842	0.0361164	0.591177	0.374304	1.39072	3.18465	0.0505816	0	0.35063	1.74156	Tumor	CESC
TCGA-C5-A1MI-01A	0	0	3.89663	7.26038	5.68205	1.74808	2.64112	5.60679	5.2171	0	5.26994	0.0246114	0.239917	1.00093	0.572225	2.29528	0.0570885	0	0.205659	1.82999	Tumor	CESC
TCGA-EK-A2RO-01A	0	0	3.1737	4.207	2.89568	0.259505	3.38293	6.568	2.90791	0	2.45686	0.123912	0.0664736	0.836715	1.30669	0.650438	0	0	0.104165	1.43146	Tumor	CESC
TCGA-FU-A3YQ-01A	0	0	5.1225	6.6726	4.73594	0.641465	4.10164	6.18018	5.06508	0	4.40972	0.209951	0.260227	0.747033	2.21662	4.7549	0.0105649	0	0.526343	2.1858	Tumor	CESC
TCGA-C5-A7CL-01A	0	0	6.63657	6.31985	4.62308	1.5116	4.01785	7.28773	5.30053	0	3.78294	0.398582	0.675836	0.486449	2.61472	5.18542	0.0304478	0	0.835361	2.37338	Tumor	CESC
TCGA-VS-A9UB-01A	0	0	5.4864	7.79484	5.85595	0.907413	1.71606	6.64027	5.26432	0.0806234	4.06379	0.160898	0.0584615	1.51409	0.248909	0.893838	0	0	0.433179	0.0269295	Tumor	CESC
TCGA-C5-A1BM-01A	0.0190944	0	4.67755	6.80765	3.93465	0.499595	1.04254	7.22107	5.3746	0	3.50834	0.0777766	0.250109	0.404486	1.41014	4.03136	0.0186263	0	0.142796	0.687372	Tumor	CESC
TCGA-C5-A2LY-01A	0	0	4.96984	3.92061	3.46034	0.536237	1.01983	6.64675	1.9485	0	2.5723	0	0.0359711	0.213536	0.0590837	1.76726	0.0161611	0	0.326405	0.665964	Tumor	CESC
TCGA-EA-A50E-01A	0	0	3.68534	5.97831	4.39408	0.408298	4.27434	7.06754	4.11418	0	3.63641	0.174829	0.239555	1.12153	2.17449	1.89327	0	0	0.343554	1.32302	Tumor	CESC
TCGA-ZJ-AAXU-01A	0.0217787	0	4.81029	4.97148	3.81276	0.40514	1.02517	5.58733	3.82753	0	2.59764	0.0884619	0.431998	0.708293	1.98515	3.61203	0.0421822	0	0.161926	1.73999	Tumor	CESC
TCGA-HM-A6W2-01A	0	0	2.59789	4.49799	3.30921	2.31452	2.12147	5.85144	4.30284	0	1.64108	0.220155	0.199865	0.752998	0.269072	3.01088	0	0.0317	1.14564	2.23639	Tumor	CESC
TCGA-C5-A1MQ-01A	0	0	5.27232	4.89173	4.49056	0.480234	1.08761	6.44054	1.80352	0.0768708	1.98944	0	0.144057	1.08093	0.204316	1.7887	0	0	0.115522	2.14428	Tumor	CESC
TCGA-C5-A1BE-01B	0	0	3.42112	4.68293	5.07709	0.579497	2.01936	6.95987	5.13058	0	2.46156	0.144639	0.244662	1.11086	6.18829	0.920724	0	0	0.0955492	0.99537	Tumor	CESC
TCGA-C5-A1MN-01A	0	0.0198089	7.40984	7.5818	4.87104	0.333272	1.53522	7.09303	5.88222	0	6.17758	0.0316419	1.17578	0.372591	2.28697	2.59706	0	0	0.214669	0.489234	Tumor	CESC
TCGA-VS-A9U7-01A	0	0	5.11693	3.96334	4.1042	0.849076	2.21565	6.84721	3.6665	0	2.5266	0.0791502	0.0831145	0.874535	0.471592	1.44103	0	0	0.239368	0.985077	Tumor	CESC
TCGA-ZJ-AB0I-01A	3.13832	0	6.08254	5.65295	4.29701	0.0961119	3.12627	7.60758	5.06394	0	3.93138	0.404151	0	0.147628	0.0894572	0.542831	0	0	0.353986	1.28468	Tumor	CESC
TCGA-LP-A4AX-01A	0	0	5.01732	6.74003	4.91933	1.07262	2.49919	6.78482	5.41041	0.0680163	4.94393	0.411774	0.143006	0.903304	0.681583	2.05296	0	0	0.298424	2.68793	Tumor	CESC
TCGA-JW-A5VH-01A	0	0	4.43333	6.19846	5.48739	0.312502	2.12803	5.59458	4.20772	0	4.68995	0.2395	0.217558	0.902166	4.13727	3.24401	0	0	0.356116	0.991859	Tumor	CESC
TCGA-C5-A902-01A	0	0	6.55895	3.67413	4.21714	1.17671	1.05318	8.05684	3.29696	0	2.25515	0.0929346	1.39647	0.592791	0.242978	0.620093	0	0	0.888869	0.757599	Tumor	CESC
TCGA-FU-A23L-01A	0	0	5.52247	6.33907	4.96608	1.07303	0.336665	6.79148	5.27833	0	3.18333	0.141463	0.148391	1.40173	2.7732	3.64426	0.0295819	0	0.719924	2.33551	Tumor	CESC
TCGA-FU-A3NI-01A	0	0.0406962	3.34973	7.76712	5.02161	1.12044	2.65702	7.73975	4.73169	0.0160359	4.70353	0.0856762	0.62936	2.25641	2.2656	1.60148	0.0205611	0	0.318324	1.81895	Tumor	CESC
TCGA-VS-A9UT-01A	0	0	4.54636	6.00537	4.81177	2.44377	2.47927	5.39573	5.14654	0.0465155	5.02149	0.0632859	0.922904	1.81863	2.68402	3.56601	0.116578	0	0.688363	2.04094	Tumor	CESC
TCGA-C5-A8YR-01A	0	0	7.71676	6.22675	4.41046	0.657908	3.18049	6.35259	5.30134	0.029399	3.64845	0.117057	0.0830448	0.811667	1.63661	2.14644	0.0189459	0	0.609074	0.199718	Tumor	CESC
TCGA-VS-A94X-01A	0	0	7.04129	6.42943	4.927	0.746157	1.49242	7.91672	6.25386	0	2.93204	0.111894	0.117433	0.252092	2.14301	2.82426	0.0180828	0	0.736192	0.705812	Tumor	CESC
TCGA-VS-A8EK-01A	0	0.0387875	6.3962	5.8713	5.06223	1.22141	1.20221	7.08157	5.23938	0.0228563	3.17751	0.232452	0.298425	0.812347	0.372834	2.34555	0	0	0.696259	0.627077	Tumor	CESC
TCGA-FU-A3HZ-01A	0.0414383	0	3.6654	5.55548	5.13403	0.399918	0.776162	5.4029	3.48613	0	4.56753	0.043045	0.398866	1.4367	0.991858	2.75646	0	0	0.334871	0.0614709	Tumor	CESC
TCGA-ZJ-AAXT-01A	0	0	7.26517	7.05494	5.03369	2.01706	1.58539	6.96737	5.06011	0.0258759	4.04987	0.13628	0.1766	1.13575	2.22867	2.22397	0	0	1.04842	0.805316	Tumor	CESC
TCGA-C5-A2LT-01A	0	0	4.99498	6.20984	5.53531	0.792415	3.93329	5.68467	3.97728	0.0198164	3.99352	0	0.188172	0.604437	1.46629	2.06915	0.0127554	0	0.294524	1.08089	Tumor	CESC
TCGA-WL-A834-01A	0.286228	0	3.75523	5.93805	5.34523	0.569949	2.36797	7.748	5.00384	0	2.84092	0	0.238641	1.0414	1.99222	1.50625	0	0	0.538267	0.90626	Tumor	CESC
TCGA-FU-A40J-01A	0	0.0138664	5.57706	6.02739	4.60559	1.79446	0.868307	6.78174	3.82454	0	2.18465	0.107624	0.0910641	2.17088	0.641228	3.96035	0.0413443	0	0.422813	3.78134	Tumor	CESC
TCGA-MU-A5YI-01A	0	0.0213524	3.70953	4.86433	4.31933	1.81081	2.54606	6.22081	4.11169	0	2.99407	0.0340965	0.0707961	2.53877	2.65983	2.18672	0	0	0.188725	3.04285	Tumor	CESC
TCGA-MA-AA3W-01A	0	0	6.04728	6.41038	5.30538	1.87916	2.14155	6.77452	4.83779	0	4.40827	0.126216	0.132432	2.06489	4.17789	3.61683	0.0204831	0.0408893	1.20541	0.984216	Tumor	CESC
TCGA-EK-A2PG-01A	0	0	2.4938	3.60602	3.84056	0.823046	0.262232	5.81689	2.787	0	1.03878	0.0874709	0.0694213	1.3906	0.362539	2.44038	0	0	0.0553848	0.0633908	Tumor	CESC
TCGA-UC-A7PG-06A	0	0	3.40929	5.38294	4.43059	0.458188	2.8546	7.93655	3.79617	0	4.6568	0.117777	0.0936741	0.524568	0.662813	2.65414	0	0	0.168989	0.192361	Tumor	CESC
TCGA-EA-A5ZE-01A	0	0	5.57335	5.51142	4.5055	0.548129	3.58061	8.20156	4.43488	0	2.53254	0.0387161	1.04141	2.34181	0.604965	4.12151	0.0363606	0	1.30797	2.72318	Tumor	CESC
TCGA-4J-AA1J-01A	0	0	6.95405	6.54365	5.87035	0.737594	2.0717	7.06239	5.16669	0	3.33347	0.464315	0.127145	0.938632	4.53106	2.43517	0	0	0.557155	3.60138	Tumor	CESC
TCGA-C5-A7CH-01A	0	0	5.55288	6.44683	4.44326	0.634833	2.98313	6.60562	4.76112	0	3.40479	0.243751	0.0344895	0.49151	0.444193	0.498385	0	0	0.206224	1.60895	Tumor	CESC
TCGA-C5-A8XH-01A	0	0	5.42512	5.04719	4.43227	0.729518	1.64188	6.76038	5.03367	0	3.07827	0.051343	0.0272223	0.705627	1.16726	1.3061	0	0	0.554635	1.02342	Tumor	CESC
TCGA-JW-A69B-01A	0	0	4.81608	6.04905	4.82033	0.746168	2.99604	6.47915	3.72415	0	2.6441	0.0687985	0.0485713	2.4463	0.226615	5.1441	0	0	0.539093	1.1177	Tumor	CESC
TCGA-ZX-AA5X-01A	0	0	4.9729	6.07075	4.91777	0.593859	3.74579	7.16813	4.47854	0	4.41399	0.203083	0.966194	1.15107	2.41754	2.24448	0	0	0.527732	3.89763	Tumor	CESC
TCGA-VS-A9V0-01A	0.313042	0	3.42221	5.51824	4.46352	0.198593	2.54081	7.61976	5.3198	0	2.9001	0	0.261389	1.71342	1.1051	2.07665	0.0420042	0	0.0977278	0.707953	Tumor	CESC
TCGA-EA-A97N-01A	0	0	5.26338	6.66894	5.03865	0.595605	4.78009	7.55039	4.93114	0	4.84308	0.13835	0.0983596	0.895996	2.10446	1.58762	0	0	0.302633	2.77281	Tumor	CESC
TCGA-Q1-A73S-01A	0	0	3.38683	4.96186	5.1303	1.74492	1.81655	6.61157	4.19329	0	2.63311	0	0	0.13724	2.58434	1.36268	0	0	0.108252	0.325846	Tumor	CESC
TCGA-ZJ-AAXA-01A	0	0	3.25579	4.99234	4.16262	0.768675	2.34151	7.35339	4.5221	0	5.20455	0.131096	0.0356338	0.744711	0.51561	0.561936	0	0	0.166623	1.36624	Tumor	CESC
TCGA-DS-A0VL-01A	0	0.0170995	4.35846	6.22096	5.27972	0.732166	2.17402	7.9981	5.13296	0	3.22549	0.20538	0.111616	0.24903	2.72297	3.22426	0	0.0511338	0.664831	1.58807	Tumor	CESC
TCGA-C5-A1BN-01B	0	0	6.55174	7.07063	5.5122	0.457889	1.86564	7.48078	5.6774	0	3.52451	0.0303349	0.181505	0.0752642	0.222176	1.01619	0	0	0.632193	0.843225	Tumor	CESC
TCGA-EK-A2IR-01A	0	0.0283575	0.963078	5.1531	5.2804	2.55546	2.95772	5.25509	5.05214	0	2.08801	0.172941	0.115964	0.0818281	6.99018	1.98363	0	0	0.447057	0.400892	Tumor	CESC
TCGA-C5-A2M1-01A	0	0	5.78723	6.18127	4.74831	0.446043	0.995898	6.38892	4.35762	0	2.82778	0.0833189	0.44636	0.667622	0.0656859	3.32688	0.00802639	0	0.485807	0.68153	Tumor	CESC
TCGA-C5-A7CJ-01A	0	0.0238874	5.42976	5.92256	5.26092	0.541052	4.61074	6.45229	5.82444	0	4.71101	0.111478	0.153979	1.09011	4.67449	3.45061	0.0180134	0	0.317196	3.50664	Tumor	CESC
TCGA-EA-A1QT-01A	0.0183663	0	5.06643	4.3719	4.17638	0.599293	1.63694	6.74463	4.462	0	1.57801	0.146041	0.116385	1.85021	0.127953	0.82226	0	0	0.311342	0.5949	Tumor	CESC
TCGA-VS-A957-01A	0	0.0555692	3.51847	5.94862	4.99751	1.95557	0.973891	7.63988	5.16001	0	2.48363	0.171168	0.179464	0.96528	1.47617	3.40617	0	0	0.211317	0.125024	Tumor	CESC
TCGA-JW-A5VK-01A	0	0	3.50134	4.08269	2.97138	0.291718	0.799764	6.55863	2.83434	0	1.68707	0.173106	0.264333	0.504524	5.05167	0.28957	0	0	0.0253658	0.395674	Tumor	CESC
TCGA-EK-A2R7-01A	0	0	3.82498	5.29929	4.18014	0.629275	1.94637	6.1415	3.59293	0.0171562	2.4984	0.113509	0.0488361	0.776252	2.49183	3.1463	0	0.0221092	0.581662	2.54579	Tumor	CESC
TCGA-EA-A4BA-01A	1.47536	0.0668344	1.68862	5.41184	4.70418	0.391703	3.47016	6.12537	2.0526	0.0524833	3.13284	0.266403	0	1.52701	0.412562	4.22501	0	0.0999548	1.12773	4.30925	Tumor	CESC
TCGA-EA-A411-01A	0	0.0376031	5.30028	6.35252	5.14145	1.0126	5.07165	7.25439	4.99395	0.0148075	4.9003	0.172572	0.0628656	1.2789	4.34844	3.7312	0.00952535	0	1.18206	2.54504	Tumor	CESC
TCGA-HM-A6W2-06A	0.364076	0	4.7534	6.34184	5.38957	2.93418	1.21504	7.04415	6.42001	0.0765635	2.2349	0.334637	0.803321	0.815971	1.84696	1.77355	0	0	0.997325	0.322091	Tumor	CESC
TCGA-C5-A7UE-01A	0	0	3.86218	4.84818	3.56984	0.572069	1.46238	6.49394	3.64791	0	2.02013	0.130823	0.0355572	0.389456	3.38275	1.37227	0	0	0.118816	1.86745	Tumor	CESC
TCGA-JW-A5VI-01A	0	0	6.95795	6.1162	5.07212	0.335548	3.79557	7.92148	4.65611	0	3.2579	0.231175	0.0734278	0.721129	1.2332	1.66981	0.0167086	0	0.685245	2.73074	Tumor	CESC
TCGA-VS-A9UD-01A	0	0	5.56033	4.91351	3.40227	1.18423	0.657266	8.14568	3.21569	0	3.07361	0.0638348	0.0670497	1.51369	0.351287	2.31093	0	0	0.0358753	0.429521	Tumor	CESC
TCGA-DS-A0VN-01A	0	0	5.77968	5.41116	4.28359	0.275772	2.56872	6.61164	3.53851	0.0139681	3.70831	0.0748575	0.823772	0.181704	0.58901	0.70379	0.00898447	0	0.166415	0.68345	Tumor	CESC
TCGA-HM-A3JK-01A	0	0	5.65794	4.84758	4.34133	1.97931	4.80035	7.25756	3.7679	0	4.79225	0.11916	0.568404	1.82573	3.78848	2.50034	0.0192981	0	0.183676	3.01214	Tumor	CESC
TCGA-LP-A5U3-01A	0	0	5.27761	6.51426	5.74813	0.358248	0.961775	7.75476	5.50127	0	3.3464	0.0677822	0.0360346	0.247764	0.910311	2.8717	0	0	0.155468	0.44065	Tumor	CESC
TCGA-DG-A2KH-01A	0	0	4.8379	5.85621	4.36226	0.570191	1.23993	6.66614	4.17485	0	2.643	0.0672601	0.115887	2.09405	0.406496	2.41075	0	0	0.958233	0.105966	Tumor	CESC
TCGA-C5-A2LS-01A	0	0	4.88756	6.50537	4.42683	0.978287	0.491171	6.54054	3.73311	0	1.83122	0.218495	0.147264	1.83066	0.0750312	4.30244	0	0	0.701036	1.37094	Tumor	CESC
TCGA-IR-A3LH-01A	0	0	6.47863	5.98569	4.55449	0.750399	3.86805	5.77014	5.21986	0	5.42823	0.0790739	0.0830345	1.53054	1.96724	3.57505	0.0126566	0	0.115853	1.64724	Tumor	CESC
TCGA-Q1-A5R3-01A	0	0	5.06036	3.4058	3.21553	0.384575	0.308853	7.00739	1.60467	0	1.90867	0	0	0.398921	3.09736	2.75649	0.00902023	0	0.41258	0.942759	Tumor	CESC
TCGA-MA-AA3X-01A	0	0	4.29365	6.0889	4.05867	0.153616	2.18814	7.04496	4.58309	0	4.89349	0.117988	0.210167	0.274886	0.289921	1.65354	0	0	0.122912	0.327889	Tumor	CESC
TCGA-VS-A954-01A	0	0.023092	3.19954	4.54145	3.88465	0.875017	1.99751	7.79526	3.79527	0	2.20332	0	0.0764588	1.36582	0.456015	1.10086	0	0	0.428333	0.494827	Tumor	CESC
TCGA-EA-A3HS-01A	0.0250047	0	3.78694	5.37921	4.72968	0.977401	2.92959	6.95973	5.52958	0	2.84208	0.02598	0.384849	0.572509	0.38789	1.37069	0	0	0.746382	3.46889	Tumor	CESC
TCGA-EA-A3HR-01A	0	0.0132123	3.07538	6.161	5.36915	0.500838	0.996785	6.1953	5.24822	0	3.95596	0.217008	0.566597	1.71017	4.57539	2.26496	0.00995428	0	0.167602	1.2285	Tumor	CESC
TCGA-ZJ-AB0H-01A	0	0	6.48914	6.71175	4.54077	0.428057	3.13506	8.24595	5.00929	0	3.84278	0.0491798	0.0516698	0.289787	5.25807	3.62637	0	0	0.719425	1.29004	Tumor	CESC
TCGA-JX-A3Q0-01A	0	0	5.42177	5.40234	4.78343	0.463373	1.11543	7.69792	4.52569	0	2.46626	0.0903659	0.346971	0.323973	0.498434	1.54875	0	0	0.565279	0.758411	Tumor	CESC
TCGA-DS-A3LQ-01A	0	0.120998	3.2405	5.90879	4.29242	0.887241	4.77767	5.86458	5.45548	0.0163436	3.85143	0.0659505	0.0465471	0.625724	5.24335	1.77344	0	0.0210638	0.187564	0.689311	Tumor	CESC
TCGA-EK-A2R8-01A	0	0	7.24972	7.34213	5.56719	0.154182	4.31321	8.29321	4.30832	0	5.43319	0.0678077	0.265932	0.28749	0.184163	2.27515	0	0	0.311555	0.90773	Tumor	CESC
TCGA-FU-A3TX-01A	0	0	6.94406	6.04984	4.72337	1.32053	2.01639	6.71865	4.99768	0	3.21855	0.116461	1.04325	1.37783	7.57076	1.57539	0.0113371	0	0.21299	0.283923	Tumor	CESC
TCGA-EA-A556-01A	4.65979	0.023646	4.46453	6.37041	4.70879	0.878664	3.1846	6.16042	4.66865	0.431489	2.82909	0.455309	0.115852	1.30074	3.02942	4.23461	0.0178311	0	2.5383	3.16381	Tumor	CESC
TCGA-VS-A9UO-01A	0	0	4.86311	4.94832	3.70221	1.11612	1.59972	6.9453	3.45815	0	0.900255	0.231392	0.26251	1.20216	0.670877	1.72957	0	0	0.565311	0.525525	Tumor	CESC
TCGA-EX-A3L1-01A	0	0	6.65142	6.75853	7.15669	0.450145	3.83175	6.54999	5.18813	0	3.90071	0.0588869	0	0.496159	0.407548	1.77486	0	0	0.165727	0.583992	Tumor	CESC
TCGA-C5-A7CM-01A	0	0.0403525	2.93558	6.09567	4.54621	0.539226	4.68063	6.36232	3.7812	0.0237838	3.41246	0.0641871	0	3.01303	2.53419	2.01653	0	0	0.424201	1.20651	Tumor	CESC
TCGA-ZJ-AAXF-01A	0	0	5.30984	5.28586	4.16101	0.617598	1.74167	7.18564	4.44143	0	3.75643	0.130051	0.179204	2.90241	3.90446	2.26214	0.0211292	0	0.275011	3.24509	Tumor	CESC
TCGA-2W-A8YY-01A	0	0	4.65646	6.23878	5.03288	0.453091	1.41467	6.61434	4.30512	0	4.31976	0.0975646	0.527503	1.9817	3.7825	4.18951	0.015701	0	0.125465	0.58765	Tumor	CESC
TCGA-VS-A9UR-01A	0	0	5.20431	7.68343	5.38206	1.14145	1.44953	7.57258	6.08124	0	4.33938	0.139108	0.581812	1.72411	0.121843	2.09343	0	0	0.564486	1.46571	Tumor	CESC
TCGA-C5-A7X3-01A	0	0	6.30665	6.61219	5.1277	0.858298	3.60873	7.05858	4.26469	0	4.38411	0.276332	0.3262	0.0870408	1.03579	1.66561	0.0202717	0	0.294661	2.2717	Tumor	CESC
TCGA-HM-A4S6-01A	0	0	5.72378	5.63681	5.4479	0.367758	2.76152	7.12572	5.89197	0	3.13535	0.108676	0.439897	0.336753	6.12831	2.20206	0.0348816	0	0.309747	1.12066	Tumor	CESC
TCGA-FU-A770-01A	0	0	5.02356	7.03345	5.14223	0.237663	1.66589	6.31825	4.27284	0	1.95713	0.236683	0.829168	1.45053	0.166007	3.9866	0	0	0.445147	2.19765	Tumor	CESC
TCGA-VS-A9UC-01A	0	0	5.85264	5.68374	5.57107	0.282007	1.17202	8.81341	5.42729	0	5.29731	0.14843	0.213537	0.187813	0.202815	2.10776	0	0	0.164296	2.1663	Tumor	CESC
TCGA-DS-A1OC-01A	0	0	5.8712	5.5123	5.60917	1.06914	2.80961	7.98581	6.20879	0	3.21651	0	0.190008	0.645575	1.51251	2.29905	0	0	0.409064	1.35891	Tumor	CESC
TCGA-EX-A69M-01A	0	0	5.47033	7.05929	4.52399	1.00152	1.21652	8.73642	4.43163	0	2.63096	0.0312904	1.16673	0.423957	0.106151	3.77066	0.0147659	0	0.462876	0.418071	Tumor	CESC
TCGA-C5-A1MK-01A	0	0.0182912	4.31173	5.89197	4.70544	0.378276	4.41815	6.08431	4.84186	0	4.06205	0.0578728	0.379927	0.219228	3.96352	0.980093	0.027443	0	0.255351	1.95335	Tumor	CESC
TCGA-JW-A5VJ-01A	0	0	6.80604	6.19864	4.32561	1.47107	1.06984	7.41253	5.10088	0	2.54061	0.158764	0.0576588	0.390618	3.1036	2.39013	0	0	0.555219	2.66894	Tumor	CESC
TCGA-EX-A1H6-01B	0	0	4.76431	4.49586	4.06872	2.06739	0.919348	5.85233	2.64999	0	2.38775	0.178305	0.169284	1.32078	0.249713	2.98703	0.00887756	0	0.739786	4.35223	Tumor	CESC
TCGA-EA-A3Y4-01A	0	0	5.41893	5.3126	3.81212	0.0906688	1.94839	7.07304	1.88108	0	3.18307	0.115064	0.0413843	0.243523	0.08438	1.69305	0	0	0.723116	1.02913	Tumor	CESC
TCGA-JW-A5VL-01A	0	0	6.1359	5.5305	5.11998	1.5236	1.23352	7.55767	4.58318	0.0227683	3.05679	0.431144	0.885156	0.0495101	0.11807	1.55213	0	0	0.0848502	0.404147	Tumor	CESC
TCGA-EA-A1QS-01A	0	0	2.82293	6.61276	5.46588	0.465991	5.30149	5.1286	5.23008	0	4.6619	0.135649	0.521461	3.6529	5.77241	1.89639	0	0	0.349755	3.1971	Tumor	CESC
TCGA-EK-A2PM-01A	0	0.0170896	1.40208	5.72111	3.68313	0.381144	4.14813	6.74795	5.21459	0	1.21685	0	0.0844628	1.26906	7.21267	0.192595	0	0	0.744553	1.32817	Tumor	CESC
TCGA-JX-A3PZ-01A	0	0	7.0641	6.52478	4.09267	0.280722	2.99737	6.26036	4.25001	0.20015	3.90064	0.0290866	0.535782	0.286065	0.134242	1.48324	0	0	0.125224	0.682518	Tumor	CESC
TCGA-DG-A2KK-01A	0	0	6.54122	5.99241	4.39853	2.64408	1.36467	5.91147	5.20903	0.018478	3.72299	0.0743984	0.127962	1.63495	0.127165	2.4903	0.0118919	0	0.305247	1.02823	Tumor	CESC
TCGA-VS-A8QM-01A	0	0.0202845	5.17333	6.14313	4.55341	0.6157	1.71325	6.57731	4.36823	0	4.26187	0.240848	0.0998262	1.80853	3.24068	3.15845	0.0453976	0	0.250472	3.64895	Tumor	CESC
TCGA-C5-A7CO-01A	0	0	4.09674	4.59835	4.51931	1.69802	0.540204	6.83705	3.82197	0	1.94346	0.174936	0.0548221	0.442181	2.48166	3.22334	0	0.0248474	0.24427	1.32696	Tumor	CESC
TCGA-VS-A9UH-01A	0	0	5.49748	5.31297	4.70056	0.80878	3.31414	7.23319	3.66469	0	5.60959	0.0405548	0.124244	0.612672	0.532819	1.96561	0	0	0.172404	2.40293	Tumor	CESC
TCGA-EA-A439-01A	0	0	3.34215	6.18016	5.24091	0.923261	5.27729	5.13179	4.94164	0.0152782	4.39243	0.17776	0.280348	3.03862	3.59524	4.27273	0.0098287	0	0.216827	1.79243	Tumor	CESC
TCGA-EK-A3GJ-01A	0	0	6.95836	5.16039	3.83619	1.34838	0.954281	6.71064	4.59437	0	2.25018	0.261615	0.0800007	0.136701	0.0773439	1.1264	0.0121832	0	0.0845494	0.456649	Tumor	CESC
TCGA-EA-A3HQ-01A	0	0	4.59308	6.7747	5.06028	0.642761	3.39402	7.11331	5.85002	0	4.18154	0.0614903	0.204923	2.14793	2.77753	2.46934	0	0	0.144065	0.975674	Tumor	CESC
TCGA-EA-A6QX-01A	0	0	7.41973	5.66614	5.34315	1.29918	0.81735	7.57869	4.84462	0	1.9469	0.102092	0.443434	0.423973	1.18023	2.15091	0.0164514	0	0.472701	1.23062	Tumor	CESC
TCGA-C5-A7UI-01A	0	0	5.20032	4.41157	2.86458	0.297679	1.01959	6.52987	1.89557	0	2.11426	0.0371336	0.410346	0.107901	0.0950419	1.05344	0	0	0.528658	1.56615	Tumor	CESC
TCGA-ZJ-AAXD-01A	0	0	5.22683	6.99422	3.85961	1.71575	2.5574	6.73114	4.89618	0	3.11268	0.0721795	0.0758037	1.07377	2.28198	3.32213	0	0	0.245612	3.0531	Tumor	CESC
TCGA-LP-A4AV-01A	0.075085	0	3.74967	3.37316	3.613	0.315005	1.12465	6.5749	1.07195	0	1.36249	0	0.196568	0.244238	3.06762	0.966653	0.0186715	0	0.455054	1.30047	Tumor	CESC
TCGA-VS-A950-01A	0	0.0261105	4.74668	6.34264	4.75209	0.163692	3.62947	5.62347	4.8167	0	3.3206	0.159851	0.167629	0.446174	0.267854	1.85167	0	0	0.176864	1.03741	Tumor	CESC
TCGA-C5-A3HD-01B	0	0	4.1074	5.86514	4.03088	0.881746	0.556584	6.30818	5.39304	0.021195	3.39547	0.112386	0.0601788	1.18658	0.387987	1.88042	0	0	0.358175	0.432229	Tumor	CESC
TCGA-DS-A5RQ-01A	0	0.0402428	5.31418	6.18217	4.47506	0.384853	0.876541	6.3774	4.50589	0	3.78637	0.0949865	0	0.501622	4.31613	4.17363	0	0	0.155269	0.894206	Tumor	CESC
TCGA-VS-A9UP-01A	0	0	3.65955	6.35527	4.94212	3.96129	2.97407	6.23321	5.40539	0.0375149	3.29319	0.365605	0.203695	2.1786	3.45487	2.85801	0	0	1.09335	4.27762	Tumor	CESC
TCGA-C5-A7CG-01A	0.0316761	0.0206054	4.99098	5.55742	4.7387	1.26665	1.43671	6.34669	3.97843	0	3.76975	0.326306	0.313384	3.75512	4.05287	3.27949	0.0155341	0	0.591894	2.04938	Tumor	CESC
TCGA-MY-A5BD-01A	0	0.146781	6.07487	6.16159	3.90654	1.93925	0.405579	6.04778	4.19245	0	4.29526	0.156419	0.239556	3.20153	5.37683	2.75499	0	0	1.19574	1.49083	Tumor	CESC
TCGA-C5-A1M6-01A	0.0348284	0	5.10425	7.13824	4.8943	1.36592	3.32385	6.73565	6.04774	0	3.50777	0.266844	1.58637	3.18491	0.448702	3.42176	0.033979	0	0.268974	1.75386	Tumor	CESC
TCGA-VS-A8QF-01A	0	0	5.53082	4.76085	4.55338	0.45858	3.57697	8.2899	4.38871	0	2.74569	0.173408	0.0631819	0.359378	0.611789	1.51172	0.028534	0	0.445023	1.55466	Tumor	CESC
TCGA-EK-A2RE-01A	0	0	5.47249	6.35375	4.97884	0.361978	2.20165	6.49473	4.14056	0	2.57146	0.14596	0.132196	0.19706	2.8138	0.213022	0	0	0.167025	0.746454	Tumor	CESC
TCGA-UC-A7PG-01A	0	0	3.47115	5.94864	4.41418	0.597644	2.44807	7.5492	4.3158	0	4.17574	0.0917924	0.157215	0.605764	2.65092	1.18255	0.0147471	0	0.101816	2.46783	Tumor	CESC
TCGA-VS-AA62-01A	0	0	6.55557	6.06031	5.17879	0.327464	4.59	6.82776	5.07343	0	4.13725	0.158287	1.20842	0.544299	0.409364	3.00806	0.0387232	0	0.143883	1.36146	Tumor	CESC
TCGA-C5-A2M2-01A	0	0.0217296	5.3162	6.64986	5.28015	2.87433	1.65662	6.28716	5.69898	0	1.51769	0.0346961	0.441843	2.87597	0.159047	5.4577	0	0	0.112743	0.641317	Tumor	CESC
TCGA-MA-AA3Y-01A	0	0	5.50285	5.74579	5.40934	0.209568	2.08031	6.16207	4.68588	0	4.4172	0.140938	0.175676	0.213981	0.301336	1.22488	0	0	0.0565557	1.16915	Tumor	CESC
TCGA-MY-A913-01A	0	0	7.0573	6.52218	5.35904	1.01111	1.9667	6.31192	5.24935	0.0703713	4.41399	0.399703	0.132131	0.163708	0.187718	1.05441	0	0	0.180471	1.44682	Tumor	CESC
TCGA-C5-A7CK-01A	0	0.0178571	3.04912	6.99476	4.62605	1.1715	3.99081	6.58285	5.21719	0	3.60074	0.0839673	0.171252	1.85336	3.81804	1.17623	0.0134591	0	0.384867	2.42847	Tumor	CESC
TCGA-UC-A7PI-01A	0	0	5.52063	6.71724	5.23039	0.973393	1.49271	6.72443	4.36349	0	2.96016	0.0360406	0.370275	2.22124	4.51109	4.14092	0	0	0.163071	0.905022	Tumor	CESC
TCGA-C5-A7X5-01A	0	0	2.33556	6.09276	4.46381	0.531382	2.5253	6.69759	5.58923	0	4.19931	0.0862675	0.518005	0.172569	2.78867	0.379432	0	0	0.256209	0.478836	Tumor	CESC
TCGA-DG-A2KJ-01A	0	0	4.92168	1.91434	3.5756	0.43869	0.83082	5.3823	0.627405	0	1.22227	0.146691	0	0.652761	1.72851	1.1684	0	0	0.212685	1.0779	Tumor	CESC
TCGA-VS-A9V3-01A	0	0	6.18951	6.25722	4.94684	0.668719	1.43279	7.99106	6.00635	0	3.49224	0.170939	0.435875	1.13176	5.99517	2.50456	0	0	0.288884	1.70039	Tumor	CESC
TCGA-DS-A7WF-01A	0	0	4.99321	6.99263	4.90786	0.880974	2.09728	5.29343	5.11996	0	4.92357	0.106946	0.281864	2.16125	0.237115	5.56695	0.0172581	0	0.651674	0.969719	Tumor	CESC
TCGA-C5-A8XK-01A	0	0	6.62705	5.36705	5.26678	0.434654	4.29921	7.88369	4.9901	0	3.65035	0.2098	0.349735	0.131768	0.169815	1.00425	0.0175519	0	0.120506	0.217206	Tumor	CESC
TCGA-EA-A5FO-01A	0	0.0278779	3.13675	6.40879	5.05525	1.24811	0.598867	6.67572	5.13231	0	2.59209	0.209734	0.578814	2.37302	0.521973	4.19858	0	0	0.0853709	0.201547	Tumor	CESC
TCGA-VS-A9UZ-01A	0	0	5.46699	6.18322	4.06522	0.474976	0.902846	6.57343	4.19021	0	3.88102	0.151729	0.108015	2.04451	0.348858	4.16943	0	0	0.0723593	3.44627	Tumor	CESC
TCGA-EK-A2IP-01A	0	0	5.62455	5.50029	4.69157	0.875134	1.70249	6.64804	3.21997	0	3.91831	0.0866435	0.0462026	0.557325	0.576968	2.20114	0	0	0.657197	0.866234	Tumor	CESC
TCGA-VS-A94W-01A	0	0.0210304	7.07384	5.23025	5.20644	1.38662	1.98218	6.24919	4.67672	0	3.72825	0.129887	0.103394	2.50688	0.206368	2.98934	0.0158551	0	0.570456	1.97175	Tumor	CESC
TCGA-DS-A1OB-01A	0	0	4.19154	5.13374	3.90309	0.596041	1.93302	7.6866	4.35318	0	1.79468	0.154677	1.70536	0.122874	0.79821	1.22265	0.0109026	0.0218361	0.188362	0.852435	Tumor	CESC
TCGA-EA-A410-01A	0	0	3.15311	5.49934	5.14651	0.521477	2.34327	4.27027	4.4867	0	4.58221	0.226326	0.264155	2.1086	1.50075	0.832336	0.0701264	0	0.285229	0.914521	Tumor	CESC
TCGA-EX-A8YF-01A	0	0	4.73469	5.8892	5.365	0.723568	3.46819	7.23364	4.04829	0	2.51207	0.0376819	0.0781376	1.01769	0.244043	2.01342	0	0.0355715	0.95251	0.887088	Tumor	CESC
TCGA-EK-A2H0-01A	0	0	5.51922	3.97738	4.73855	0.529979	0.596909	6.68024	3.94316	0	2.30498	0.270963	0.325931	0.92257	0.344613	1.462	0	0.0232433	0.138312	0.375131	Tumor	CESC
TCGA-VS-A9UV-01A	0	0	4.63497	4.41308	3.29739	0.724835	1.60998	7.79633	4.80957	0	1.53465	0.207534	0.723119	1.261	1.41692	1.16306	0	0	0.048853	0.485688	Tumor	CESC
TCGA-LP-A7HU-01A	0.0358691	0.0233448	3.3819	4.01147	4.05276	2.86814	1.18161	7.35208	3.63697	0	3.11762	0.177376	0.778506	2.10339	0.184817	1.88068	0.0691605	0.0351755	0.205271	1.48159	Tumor	CESC
TCGA-VS-A8EI-01A	0	0	7.19519	4.74362	4.34571	2.15747	1.77851	6.25649	4.66573	0	3.13663	0.192718	0.679084	1.40794	0.863217	2.03456	0	0.0320565	0.0835939	2.23183	Tumor	CESC
TCGA-BI-A0VS-01A	0	0	3.11473	6.46563	4.47541	1.37811	3.6805	6.16257	5.03941	0	5.2292	0.387531	0.370918	0.924227	4.46832	1.77445	0	0	0.182377	1.63647	Tumor	CESC
TCGA-DS-A0VM-01A	0.0203902	0.0132457	5.47077	6.65156	5.01703	0.420157	3.82028	7.29803	4.05205	0.0155121	3.73062	0.0211868	0.0658057	0.24662	5.55691	1.11595	0.0099795	0	0.337396	1.11733	Tumor	CESC
TCGA-IR-A3LB-01A	0	0	5.17523	5.95303	4.22516	2.19942	4.01816	7.08483	3.18078	0	3.30924	0.141223	0.39056	2.44009	3.77101	3.1191	0.0258714	0	1.36199	3.62504	Tumor	CESC
TCGA-VS-A8EC-01A	0	0.0686604	1.7162	6.75568	6.11283	3.86995	1.24733	5.37238	4.3889	1.25707	3.12035	0.176705	0.3494	1.78327	3.61505	0.256687	0	0	0.24037	0.547889	Tumor	CESC
TCGA-VS-A9V2-01A	0	0	4.26691	5.31823	4.60224	0.433777	1.96082	7.67189	4.4342	0	3.47435	0.04055	0.0426094	1.43891	0.4824	3.56949	0.0191679	0	0.162193	2.16869	Tumor	CESC
TCGA-EK-A3GN-01A	0	0	4.69747	5.12746	4.09534	1.3101	0.816634	7.69459	3.8557	0.0454379	1.14921	0.0818622	0.41971	1.06825	1.78495	0.648141	0.00984634	0	0.774664	2.29335	Tumor	CESC
TCGA-IR-A3LA-01A	0	0	2.47116	4.95034	3.62137	0.144661	2.13752	5.13142	4.95468	0.0340949	2.35448	0.0691391	0.207721	0.279414	1.37206	2.93303	0.0110342	0	0.379105	1.29297	Tumor	CESC
TCGA-C5-A7X8-01A	0	0	5.48105	4.72316	3.96647	1.08046	4.27153	6.5333	2.83447	0	2.80545	0.139417	0.180608	1.53913	1.61574	1.92509	0.0170684	0	0.15437	4.95153	Tumor	CESC
TCGA-EK-A2RL-01A	0	0	5.42619	6.98998	4.92506	1.43807	1.36522	6.65653	3.98579	0	1.71269	0.0434155	0.643573	2.20644	0.128411	4.09352	0	0	0.32774	1.06883	Tumor	CESC
TCGA-C5-A0TN-01A	0	0	5.13712	6.75845	5.27484	0.916512	2.96545	6.56465	4.69256	0	4.20648	0.108821	0.0390845	0.564312	0.907141	0.780851	0	0	0.647869	0.263259	Tumor	CESC
TCGA-FU-A57G-01A	0.137825	0	2.72355	6.56333	5.72902	0.5589	4.76657	5.74835	4.23721	0	4.08014	0	0.113928	2.18048	1.30021	0.922461	0	0	0.639815	3.96814	Tumor	CESC
TCGA-EK-A2PI-01A	0	0.0286132	2.17411	5.48884	4.12136	1.14683	4.51175	6.79148	5.0051	0	3.71972	0.292665	0.419913	1.48154	7.21285	1.29283	0	0	0.372997	2.20943	Tumor	CESC
TCGA-Q1-A73P-01A	0	0	6.4407	6.39842	4.79197	0.864469	2.16965	6.44344	4.01475	0	3.31942	0.0992486	0.201348	2.31494	5.06866	5.40145	0	0	0.0922864	1.48969	Tumor	CESC
TCGA-C5-A1MP-01A	0	0.0223525	5.60919	4.42112	4.26604	1.13005	4.52271	7.13396	4.34705	0	3.5522	0.201967	0.109702	1.35657	4.01277	2.74504	0.0168538	0	0.820985	2.66705	Tumor	CESC
TCGA-VS-A8EL-01A	0	0	6.93807	5.15108	4.75782	0.726378	1.81886	7.34024	3.35973	0	3.92016	0.143673	0.3299	0.80879	3.7308	5.40592	0	0	0.0617195	1.24054	Tumor	CESC
TCGA-C5-A1BQ-01C	0	0	4.88362	6.70939	4.55667	0.387462	0.944828	8.62429	5.32321	0	2.14666	0.226643	1.54541	0.239645	0.932634	1.3807	0.0104302	0	0.494489	0.871679	Tumor	CESC
TCGA-ZJ-AAXI-01A	0	0	2.90822	4.47184	3.62619	2.14771	0.278176	7.22056	2.91345	0	1.75445	0.0589097	0.0312727	0.675206	0.693171	2.60471	0.0140376	0	0.0970555	0.712782	Tumor	CESC
TCGA-FU-A23K-01A	0.023578	0	3.17331	3.57942	3.17552	1.18551	1.80139	5.88338	1.18994	0	1.82424	0.0722804	0.124384	1.41343	0.433355	0.879309	0.0115462	0	0.0671662	1.44084	Tumor	CESC
TCGA-Q1-A6DT-01A	0	0	5.22542	5.59742	5.03797	0.847374	2.0986	7.71942	5.23198	0	2.25666	0.103529	0	0.0562698	1.6144	0.485711	0	0	0.20392	1.56578	Tumor	CESC
TCGA-EK-A2H1-01A	0	0	6.30629	6.79368	4.64053	0.275513	4.28991	6.75288	3.59447	0	5.38047	0.0284995	0.0299533	0.264388	0.97377	1.41668	0.013442	0	0.215371	1.45898	Tumor	CESC
TCGA-C5-A1M5-01A	0.0466424	0.0453569	4.86675	5.19227	4.63561	1.51654	2.27311	6.67241	4.12976	0	3.35744	0.268924	0.124036	2.07049	3.95642	3.9293	0.0342659	0	0.659664	1.23757	Tumor	CESC
TCGA-EA-A44S-01A	0	0.0349937	5.32427	4.51731	4.54703	1.53789	0.941824	7.00464	3.61888	0.0206096	2.77773	0.211039	0.0585384	0.824925	3.39185	1.49798	0	0	0.367822	2.35681	Tumor	CESC
TCGA-EA-A78R-01A	0	0	3.60676	5.111	4.16118	0.0807135	2.54857	6.73768	2.84513	0	4.32628	0.0691525	0.0367712	0.930246	3.82324	3.18022	0	0	0.104536	1.28388	Tumor	CESC
TCGA-C5-A7XC-01A	0	0	5.83637	5.53731	5.19112	1.19701	3.36295	7.32264	5.1453	0	4.00131	0.197952	0.748853	1.21886	1.05346	3.52433	0	0	0.50329	3.02833	Tumor	CESC
TCGA-VS-A9V4-01A	0.19094	0	3.00419	6.75907	4.32141	0.193624	1.80223	6.40899	4.7131	0.620451	2.9853	0.0690495	0.0725205	1.35689	0.146266	0.320902	0.0328097	0	0.784969	0.160194	Tumor	CESC
TCGA-EK-A2RA-01A	0.0220069	0.0142988	5.85292	5.50977	4.98365	0.36759	0.320862	7.0895	4.72048	0	3.30275	0.132058	0.264948	0.730196	0.76164	3.00609	0.042621	0	0.305238	0.640374	Tumor	CESC
TCGA-EX-A1H5-01A	0	0	2.72082	6.01508	5.0812	1.52196	0.858655	6.53946	4.7427	0	1.78649	0.229164	0.785858	1.5107	4.13774	2.45483	0.0256667	0	0.522542	1.67781	Tumor	CESC
TCGA-VS-A953-01A	0	0	3.51581	6.21888	4.02427	0.723306	1.33359	5.95023	4.10304	0	3.40838	0.22945	0.735234	2.6293	1.96403	1.35459	0	0	0.370898	0.17437	Tumor	CESC
TCGA-MA-AA3Z-01A	0	0	5.03618	5.96771	4.96295	0.881959	0.838618	7.77104	5.437	0	2.94979	0.0894058	0	1.34787	4.45008	2.54227	0	0	0.938263	0.0648049	Tumor	CESC
TCGA-VS-A959-01A	0	0	6.11619	5.81704	6.10347	1.37418	2.61709	7.7183	5.63257	0.0409294	3.62909	0.0557245	0.621374	1.2837	0.995842	2.3594	0.0264139	0	1.36629	2.54348	Tumor	CESC
TCGA-FU-A3EO-01A	0	0	5.60115	4.45118	3.03338	0.362748	0.554843	5.86581	0.6228	0	0.878787	0	0.123297	0.443227	0.102815	3.40155	0	0	0.0987339	0.842108	Tumor	CESC
TCGA-BI-A20A-01A	0	0.0323974	5.24659	5.97648	4.70388	1.3185	0.540349	6.32335	4.88299	0	4.18321	0.173115	0.131929	0.904682	2.42019	4.14758	0.0365191	0	0.730197	1.99427	Tumor	CESC
TCGA-DS-A1OD-01A	0	0.0129531	6.3788	5.92383	4.94033	1.31228	1.51271	6.42815	3.50215	0	4.57371	0.194915	0.958359	3.50512	6.37913	3.4998	0.0669648	0.0388448	0.772711	2.38421	Tumor	CESC
TCGA-C5-A1M9-01A	0	0	6.4458	6.71488	5.45706	0.234878	1.70971	6.82645	4.90014	0	2.16917	0.0845387	0.232062	1.57733	0.144147	0.537001	0.0101766	0	0.239436	0.618124	Tumor	CESC
TCGA-MY-A5BF-11A	0	0	4.19317	4.98898	4.00883	1.24201	1.05759	6.47995	2.20482	0	3.024	0.414525	0.313036	2.77586	1.80134	3.40872	0.0172286	0	0.657307	5.16884	Normal	CESC
TCGA-Q1-A6DW-01A	0	0.123408	4.62171	6.79337	4.42536	0.943545	2.1608	8.39548	6.15506	0	3.11234	0.0672896	0.512746	1.40701	2.11629	2.68327	0.0160701	0	0.179978	1.42907	Tumor	CESC
TCGA-C5-A3HF-01A	0	0	6.32216	6.24659	4.45426	0.462217	2.70202	6.88982	4.04307	0	3.94084	0.0263252	0.23177	1.56241	1.31669	3.91558	0	0	0.269003	2.95238	Tumor	CESC
TCGA-VS-A8Q9-01A	0	0	5.13732	4.23541	4.36617	1.16061	3.04621	6.65429	3.40837	0	1.38126	0.168684	0.0911415	0.155324	0.313775	2.99341	0	0	0.0569548	0.58985	Tumor	CESC
TCGA-Q1-A5R2-01A	0	0	4.03141	3.7471	3.33505	0.628655	1.17937	7.03974	2.6575	0	2.08321	0.0283291	0.222581	0.979879	2.05933	2.40201	0	0	0.307179	0.743758	Tumor	CESC
TCGA-VS-A8Q8-01A	0.0296746	0.0192987	5.46373	4.59141	4.18281	0.661929	1.79899	6.38792	3.97166	0	1.76132	0.307542	0.0950996	0.149097	0.28244	4.72731	0	0	0.140362	1.46965	Tumor	CESC
TCGA-C5-A1BJ-01A	0	0	5.59411	6.88148	4.87251	0.739653	2.81299	7.3412	5.11972	0	3.38535	0.0929994	0.159236	0.769189	2.91655	1.68963	0.00749252	0	0.448272	3.27692	Tumor	CESC
TCGA-Q1-A6DV-01A	0	0	5.07867	6.52057	5.01125	1.11465	1.00167	5.6734	5.17828	0	3.68949	0.198279	0.0367782	2.70466	0.401253	3.08012	0.0165263	0	0.269021	2.33872	Tumor	CESC
TCGA-EK-A3GK-01A	0	0	5.51463	6.36632	6.75455	1.47048	0.324567	7.22005	4.98772	0	1.82891	0	0.338991	1.44962	0.0517872	0.69365	0	0	0.534663	0.659238	Tumor	CESC
TCGA-IR-A3LF-01A	0	0.0173223	5.96483	5.23104	4.5129	1.33413	1.51692	5.8018	4.07704	0	3.83143	0.158655	0.362018	2.6047	0.772657	4.57844	0.0259937	0	0.362605	3.24969	Tumor	CESC
TCGA-C5-A1M7-01A	0.0199847	0	7.03574	6.24891	4.81122	0.467044	1.82198	7.24378	4.97591	0.0152032	3.33469	0.139449	0.332467	0.381031	0.429846	2.07861	0.00978037	0	0.190555	1.85263	Tumor	CESC
TCGA-EK-A2PL-01A	0	0	5.73438	5.54799	4.46805	0.160235	1.37757	6.66425	4.24196	0	1.49017	0.137815	0.0740972	0.376913	1.63978	3.03133	0	0	0.179505	1.33612	Tumor	CESC
TCGA-LP-A4AU-01A	0	0	4.62101	5.47974	4.49305	0.167331	3.58508	6.45874	4.12211	0	3.50004	0.251929	0.189594	0.305751	3.00024	1.71922	0.0128578	0	0.219826	1.80926	Tumor	CESC
TCGA-ZJ-AAXJ-01A	0	0	2.04946	5.1079	4.36595	0.453523	0.803717	5.18543	3.34506	0	1.77779	0.0613963	0.0644911	0.360517	5.29309	1.40263	0	0	0.141215	1.62913	Tumor	CESC
TCGA-VS-A94Z-01A	0	0	5.98939	5.64452	4.79512	0.581078	2.48446	7.16867	5.23968	0	4.3636	0.212513	0.41551	1.26664	0.645403	2.82371	0	0	0.188846	1.89706	Tumor	CESC
TCGA-EK-A2GZ-01A	0	0.0226226	4.41273	5.98035	4.80931	0.825689	0.822829	6.86504	5.72809	0	4.03439	0.0181707	0.110988	0.213775	5.87063	1.79022	0	0	0.158844	1.73628	Tumor	CESC
TCGA-JW-A852-01A	0	0	3.01912	3.82736	3.02475	0.641817	0.470077	7.31917	1.66787	0	1.54003	0.0358538	0.0376779	0.428594	5.50304	1.4248	0	0	0.332378	0.406534	Tumor	CESC
TCGA-VS-A9V5-01A	0	0	6.91329	6.09951	4.50317	2.09938	1.41245	6.69496	4.92037	0	1.59684	0.237819	0.0383248	1.68318	0.290282	4.13038	0	0	0.733397	2.3906	Tumor	CESC
TCGA-ZJ-AAXB-01A	0	0	3.95102	4.74736	4.9866	1.04581	3.05059	6.04411	3.09321	0	3.10093	0.0750988	0.0788657	0.50207	0.328663	0.13202	0	0	0.486938	1.92232	Tumor	CESC
TCGA-EK-A2R9-01A	0	0	4.57027	4.15284	5.75317	3.48839	2.71822	5.39385	3.48505	0	3.90314	0.241374	0.0805912	2.81854	4.63538	2.55516	0	0	0.734563	3.28687	Tumor	CESC
TCGA-C5-A3HE-01A	0	0	5.57812	4.60522	4.03229	0.493633	2.03179	6.72003	3.23121	0	2.40765	0.0231737	0.140337	1.17247	0.816583	1.63026	0.0109194	0	0.319419	1.17424	Tumor	CESC
TCGA-ZJ-A8QR-01A	0	0	6.92353	6.27023	5.05876	0.719142	0.887997	6.90912	5.15043	0	3.12173	0.299624	0.0383926	0.290772	0.392416	2.2591	0	0	0.886977	0.564818	Tumor	CESC
TCGA-EK-A2RC-01A	0.0271642	0	5.338	5.18141	4.36238	1.19213	3.58342	5.59041	3.895	0	2.52582	0.260088	0.0872189	1.32088	1.22742	3.00162	0.0133108	0	0.452411	2.84405	Tumor	CESC
TCGA-C5-A1ML-01A	0	0.0547359	3.76965	6.578	4.38765	1.82536	1.79501	6.26851	5.26226	0	3.92265	0.0868143	0.0911505	1.5661	5.21372	3.72532	0	0	0.197494	2.0322	Tumor	CESC
TCGA-FU-A5XV-01A	0	0.059541	4.29271	6.37548	5.20423	0.573751	1.49238	6.94234	5.32143	0	2.1104	0.12447	0.0667792	0.560557	0.693998	3.73207	0.0151685	0	0.379506	0.922779	Tumor	CESC
TCGA-EA-A43B-01A	0	0.0249875	6.4387	5.13023	3.97513	0.728388	2.43525	7.51846	3.07577	0	3.74558	0.116453	0.160747	0.269573	0.0854095	1.07996	0	0.0376399	0.129052	1.21976	Tumor	CESC
TCGA-MA-AA42-01A	0	0	5.76982	5.89435	4.01478	0.421618	0.684235	6.39507	3.9895	0	4.70297	0	0.145268	1.3999	5.18413	4.84767	0.0337003	0	0.275315	0.795802	Tumor	CESC
TCGA-VS-A9UJ-01A	0.486104	0	2.72255	7.92156	5.47908	0.500608	2.40833	5.8753	4.61887	0	2.9264	0.169832	0.385732	1.52107	0.218024	4.0975	0.0279163	0	1.35862	1.94595	Tumor	CESC
TCGA-VS-A9V1-01A	0.424835	0	6.79192	6.37758	4.00292	0.158149	1.22276	6.22973	4.06873	0	1.72674	0.161735	0.321342	0.700576	0.311484	3.02486	0	0	0.260717	1.58889	Tumor	CESC
TCGA-JW-AAVH-01A	0	0	3.24048	6.01339	4.20979	2.00546	0.508379	7.60793	4.28164	0.0293425	1.39629	0.116839	0.082888	0.989648	2.92082	2.84684	0	0	0.694351	1.01708	Tumor	CESC
TCGA-VS-A8EJ-01A	0	0	5.87757	3.75256	3.74078	1.97822	0.786247	5.96113	3.8893	0	2.26678	0.191572	0.483575	0.684679	0.0724653	1.99214	0.0159326	0	0.610601	1.07031	Tumor	CESC
TCGA-Q1-A73O-01A	0	0	5.99042	6.99822	6.00552	0.494054	2.33378	7.11796	6.18807	0	3.09939	0.144833	0.507895	0.373157	3.36898	4.51645	0	0	0.290824	1.67615	Tumor	CESC
TCGA-FU-A2QG-01A	0	0	5.35514	5.86199	5.60363	1.12503	1.18581	6.96984	5.86642	0	1.98072	0.124661	0.130804	1.034	0.0646531	0.485577	0	0	0.37073	0.980295	Tumor	CESC
TCGA-DS-A1O9-01A	0	0.034856	4.18536	5.705	5.7475	0.156935	4.15803	7.13752	4.87892	0	5.31009	0.0735434	0.365935	1.12648	6.26434	3.89957	0	0	0.0666722	0.271075	Tumor	CESC
TCGA-VS-A8QA-01A	0	0	6.09533	4.23162	5.3002	1.18815	0.376092	7.54916	5.29843	0	1.98244	0.0757087	0.422162	0.103084	0.0168192	2.44274	0	0	0.0107749	0.14176	Tumor	CESC
TCGA-C5-A1MH-01A	0	0	6.5783	5.94709	4.76904	0.366027	2.72417	7.55277	4.73232	0	2.65738	0.071744	0.793047	0.449991	1.71307	2.31839	0.0114587	0.0229456	0.0796384	2.20129	Tumor	CESC
TCGA-XS-A8TJ-01A	0	0	3.94405	6.32747	4.38437	0.639262	2.07267	7.38923	5.03343	0	2.40277	0.374089	0.0317257	0.945087	5.30982	4.52078	0	0	0.212715	2.51104	Tumor	CESC
TCGA-C5-A1ME-01A	0	0.0394365	6.63404	4.64233	3.44789	0.406604	0.87805	5.63329	1.49637	0	2.60016	0.0317119	0.128926	0.987506	3.58489	3.5396	0	0.0879962	0.0865733	1.83001	Tumor	CESC
TCGA-C5-A2LZ-01A	0	0	4.60348	5.5446	4.78806	1.33336	0.879376	7.39042	4.89379	0	2.5506	0.330614	0.231556	1.22412	0.880343	2.75874	0	0.0248207	0.357899	1.04714	Tumor	CESC
TCGA-HM-A3JJ-11A	0	0	2.02574	6.03555	4.09286	2.31019	1.03422	6.92957	3.826	0	2.90957	0.213135	0.375865	1.88407	4.03901	1.02596	0.103931	0	0.458499	6.56279	Normal	CESC
TCGA-GH-A9DA-01A	0.0644326	0	7.08672	5.9048	5.3456	0.585622	2.65424	6.59488	5.26957	0.0248076	4.35362	0	0.104171	0.197654	0.18182	1.06037	0	0	0.0560704	1.00867	Tumor	CESC
TCGA-VS-A8QH-01A	0	0	3.19708	5.71723	3.52074	0.0387215	1.35585	6.71059	3.47279	0	2.05299	0.0654694	0	0.630217	0.13887	0.376673	0	0	0.438584	1.26378	Tumor	CESC
TCGA-VS-A9U6-01A	0.0316188	0.0608445	5.81387	5.89333	4.91909	1.4897	3.32701	7.13818	6.47217	0	3.60441	0.186732	0.22592	0.730822	1.42449	3.89508	0	0	0.449221	3.77491	Tumor	CESC
TCGA-C5-A8YQ-01A	0	0	5.94652	5.66043	4.11376	3.52796	2.2078	7.04057	5.13377	0	3.02483	0.217621	0.257812	1.26076	2.56819	2.77542	0	0	0.0904804	1.31799	Tumor	CESC
TCGA-DS-A1OA-01A	0	0	5.73904	5.27181	5.55954	0.430531	2.45573	6.45403	5.34874	0	3.97893	0.233685	0.657919	1.59425	1.1411	5.05043	0.0294532	0	0.250483	1.63506	Tumor	CESC
TCGA-HG-A2PA-01A	0	0	4.47435	7.03014	4.74468	0.735338	3.77142	6.84658	5.03053	0.0160728	3.46102	0.0648757	0.175013	0.811666	5.97862	4.3393	0.0103409	0	0.559317	2.31859	Tumor	CESC
TCGA-EA-A3QD-01A	0	0	5.04817	5.35153	3.93126	1.98307	2.96545	6.86509	3.46472	0	3.28861	0.273134	0.056375	2.01398	1.09641	2.48513	0.0127695	0	0.269799	2.19716	Tumor	CESC
TCGA-C5-A7UC-01A	0.0977206	0	6.92992	7.28417	5.55634	0.0991395	4.03893	7.43476	5.35992	0	3.46377	0	0.106474	0.159399	0.158669	1.7227	0	0	0.314097	0.394041	Tumor	CESC
TCGA-MA-AA43-01A	0	0	3.60637	6.53479	5.10569	0.564502	4.70932	5.68372	4.19639	0	5.2615	0.230644	0.579949	0.301754	3.26504	0.780754	0.2878	0	0.28751	0.735029	Tumor	CESC
TCGA-Q1-A73R-01A	0	0.0668384	3.11072	6.55171	4.83235	3.38822	2.02583	6.45316	5.18257	0	3.47774	0.180274	0.188982	4.69254	0.0812534	5.69797	0.0128137	0.025647	0.27697	0.961537	Tumor	CESC
TCGA-PN-A8MA-01A	0	0	3.54189	5.73566	4.93139	1.04056	2.12293	6.05189	4.3237	0	3.79117	0.154124	0.374503	2.06704	0.399446	1.83576	0	0	0.150313	1.76709	Tumor	CESC
TCGA-C5-A2LV-01A	0	0	4.13429	6.51573	4.20581	0.608691	2.70318	6.7471	3.78225	0.05061	3.7207	0.0688218	0.349384	1.29809	0.182309	1.44277	0	0	0.245883	0.31253	Tumor	CESC
TCGA-VS-A9UQ-01A	0	0	5.36635	6.28795	4.63946	1.96619	3.34592	6.58402	4.91849	0	2.45951	0.123892	0.170852	2.56656	0.541396	3.25144	0.0200922	0	0.31175	3.87675	Tumor	CESC
TCGA-MY-A5BF-01A	0	0	5.0866	6.89513	5.02876	0.71687	1.00987	6.68205	4.67737	0	2.79694	0.071884	0.0382406	1.05848	3.08838	1.40139	0.0341741	0	0.353012	0.212996	Tumor	CESC
TCGA-JX-A3Q8-01A	0	0	4.45438	5.90713	3.71768	1.69289	0.24096	5.56856	3.39533	0	1.80159	0.102037	0.344519	1.4988	0.100006	3.37968	0	0	0.0576767	1.06848	Tumor	CESC
TCGA-VS-A9UM-01A	0	0	5.70578	5.31489	4.22218	0.917914	3.51783	7.12191	5.41907	0	3.18894	0.175272	0.0948006	1.24869	1.2237	2.39155	0	0	0.170969	3.23047	Tumor	CESC
TCGA-VS-A8EH-01A	0	0	2.33391	5.34784	4.92965	0.931261	3.72651	7.63435	5.28022	0	2.3721	0.117444	0	0.196277	5.88754	1.64003	0	0	0.757301	0.989376	Tumor	CESC
TCGA-LP-A4AW-01A	0	0	3.92351	6.28183	4.79297	1.65148	2.95975	7.34597	4.45477	0	3.57999	0.248675	0.0402034	1.68	4.3666	2.40747	0.0535661	0	0.649248	4.80196	Tumor	CESC
TCGA-C5-A1MJ-01A	0	0	4.23646	6.39728	4.52598	0.513224	4.5184	6.89796	4.25076	0	4.42573	0.0231885	0.117948	2.58509	2.94227	1.12545	0	0.0218836	0.772217	2.54884	Tumor	CESC
TCGA-UC-A7PD-01A	0	0	6.28857	5.94012	4.86909	1.45472	3.00265	6.64951	3.6711	0	3.49583	0.0626019	0.432692	0.126242	0.266268	0.951966	0	0	0.339512	1.33292	Tumor	CESC
TCGA-EK-A2RK-01A	0	0	2.62693	4.69873	3.08625	0.162959	0.65448	8.2828	4.04247	0	2.12818	0.341271	0.356851	0.234184	0.460306	2.52672	0	0	0.692386	0.857788	Tumor	CESC
TCGA-Q1-A5R1-01A	0	0	5.29245	5.65341	4.64691	1.6182	0.502463	5.89632	5.18059	0	2.12689	0.107495	0.112824	0.822133	0.224486	4.85684	0.0173494	0	0.516543	2.02277	Tumor	CESC
TCGA-VS-A9U5-01A	0	0.0377343	3.53143	6.50423	4.06453	1.91248	1.65844	6.87287	4.44285	0	3.11505	0.327722	0.392725	3.71741	0.199143	3.88974	0	0	0.523703	1.09786	Tumor	CESC
TCGA-EA-A3QE-01A	0	0.0239097	4.16654	6.18038	4.24345	0.525824	1.59323	6.60169	4.7043	0	3.51834	0.264267	0.309842	1.49298	3.2742	4.43065	0.035838	0	0.308803	1.21577	Tumor	CESC
TCGA-EK-A3GM-01A	0.0446829	0	6.42587	6.09973	6.00057	0.417116	0.911075	4.58776	3.92637	0	1.12839	0.198023	0.498307	1.34234	0.146312	2.95378	0	0.0863509	0.452566	0.401742	Tumor	CESC
TCGA-EA-A3HT-01A	0	0	5.58099	6.74355	5.38651	0.641332	4.88604	6.87043	5.46851	0	4.44482	0.0862851	0.404956	0.719003	2.88069	4.38673	0	0	0.325359	1.85032	Tumor	CESC
TCGA-IR-A3L7-01A	0	0	3.67711	6.16562	4.97402	1.2743	0.950572	6.6391	4.16699	0	1.01385	0.267021	0.159136	2.87155	3.73618	2.78669	0.0248089	0	0.207027	2.61106	Tumor	CESC
TCGA-C5-A2LX-01A	0	0.0593749	6.38015	4.45851	3.83096	1.7524	1.1707	8.27309	1.71038	0.0176518	3.2389	0.138922	1.01969	1.94435	4.97759	2.58382	0.0559213	0	0.264943	1.37746	Tumor	CESC
TCGA-MU-A51Y-01A	0	0	4.64471	6.09286	4.64324	0.867966	2.46391	7.28908	5.47634	0	3.4158	0.19006	0.259935	1.56163	3.95762	3.78017	0.0157992	0	0.250223	2.67737	Tumor	CESC
TCGA-JX-A5QV-01A	0	0	4.05045	5.30503	5.60648	1.72767	2.75552	7.50322	4.77216	0	3.13189	0.130279	0.0354043	0.411648	4.14078	2.43095	0.0159048	0	0.227667	0.253897	Tumor	CESC
TCGA-FU-A3HY-01A	0	0	5.68672	6.98042	5.61092	0.675982	1.21439	7.14743	5.60911	0	2.49836	0.0949133	0.146993	0.347841	3.30992	1.80317	0	0	0.255756	1.3305	Tumor	CESC
TCGA-MU-A8JM-01A	0	0.0514528	5.64846	6.09581	4.77998	0.649591	2.34879	6.60632	4.65752	0	4.08872	0.133642	0.861159	0.169326	4.64371	4.31789	0	0	0.148006	0.913416	Tumor	CESC
TCGA-RA-A741-01A	0.0382923	0.0494349	5.957	6.70675	4.49843	0.712693	0.892094	6.51726	3.68411	0	2.5354	0.0784901	0	1.2138	0.271275	1.72885	0	0	0.246966	2.49762	Tumor	CESC
TCGA-C5-A1BF-01B	0	0	5.38275	6.21066	4.58669	1.23894	3.81511	6.93455	4.35679	0	3.63681	0.0227588	0.679797	0.717926	1.11749	1.40553	0	0	0.403813	1.39516	Tumor	CESC
TCGA-C5-A3HL-01A	0	0.0164139	3.43551	6.87246	4.64154	0.505278	2.29789	7.02412	5.41653	0	2.61515	0.126659	0.132896	1.76595	4.41813	2.25522	0	0	0.133609	0.644059	Tumor	CESC
TCGA-EK-A2RN-01A	0.0147632	0.0472949	2.41466	4.39729	2.13644	0.300735	0.415049	5.87872	1.57039	0	2.85685	0.14653	0.0478515	0.0857428	2.84487	2.62976	0	0	0.0464543	0.057933	Tumor	CESC
TCGA-C5-A901-01A	0	0	5.61848	5.31619	4.42958	0.512791	2.03261	6.84092	5.21167	0	3.58979	0.112277	0.674218	0.963723	3.12208	2.02367	0	0	0.101913	2.09313	Tumor	CESC
TCGA-VS-A9UI-01A	0	0	6.3216	5.0552	4.65454	0.591759	0.328302	7.62648	4.64639	0	3.40093	0	0.203724	0.319441	2.16998	1.33323	0	0	0.0427878	0.390614	Tumor	CESC
TCGA-VS-A9UY-01A	0	0	4.15278	6.19783	5.39599	0.580904	1.39922	7.12666	5.53837	0	4.31123	0.268117	0.605556	0.303306	2.57056	3.70332	0	0	0.227126	0.490945	Tumor	CESC
TCGA-C5-A1MF-01A	0.0522612	0.0999176	5.3828	4.24418	2.55213	0.673868	2.08549	7.22952	0.953649	0	2.01163	0	0.111877	0.581423	0.744951	0.899351	0.0634659	0	0.576073	0.641768	Tumor	CESC
TCGA-VS-A9UL-01A	0	0	2.36034	5.83408	4.73588	2.46118	1.60196	6.54504	5.37839	0	3.61362	0.196361	0.427573	2.91283	0.326387	2.1084	0	0	0.582102	2.50149	Tumor	CESC
TCGA-ZJ-AAXN-01A	0	0	7.26192	6.58033	4.93709	0.282773	3.7528	7.26644	5.02475	0	4.34415	0.178845	0.399656	0.258879	0.208031	2.44722	0.026555	0	0.451288	0.80935	Tumor	CESC
TCGA-ZJ-A8QQ-01A	0	0	5.55886	4.46455	4.66473	0.546222	1.06641	7.01364	4.34625	0	2.90168	0.238223	0.22057	1.00563	0.665518	0.920037	0	0	0.0617294	0.727585	Tumor	CESC
TCGA-C5-A8XI-01A	0	0.020625	5.24182	6.45771	4.61139	2.04001	1.39153	7.12323	4.661	0	3.89077	0.127474	0.368961	1.83445	3.47421	3.85202	0.0309321	0	0.554983	1.77531	Tumor	CESC
TCGA-C5-A8XJ-01A	0	0.122839	4.18751	6.16588	5.72434	2.13463	3.39621	6.36253	5.57195	0	4.08493	0.1184	1.87506	1.96357	5.71703	3.46001	0	0	0.335495	2.9689	Tumor	CESC
TCGA-EA-A5ZF-01A	0	0	4.55876	6.84417	5.38042	1.14098	4.06686	6.40219	5.1024	0	3.43817	0.0760549	0.0798684	2.15312	2.6285	1.75636	0	0	0.388246	2.38246	Tumor	CESC
TCGA-IR-A3LC-01A	0	0	6.6888	5.26517	4.40813	1.53901	1.16794	7.92941	5.35159	0	0.993159	0.0241119	0.631698	1.27561	0.233972	1.93395	0	0	0.165993	1.92361	Tumor	CESC
[truncated: 9,058 more rows]
