# Supplementary material for: Pan-cancer analysis of ADAMs: A promising biomarker for prognosis and response to chemotherapy and immunotherapy
Source: Front Genet. 2023 Apr 4;14:1105900. doi: 10.3389/fgene.2023.1105900 (PMC10110990; doi:10.3389/fgene.2023.1105900)
Supplement: Supplementary file 1 [file Presentation1.zip › Suppl. Table 4.XLS]

gene	CancerType	pValue
ADAM2	KIRC	0.0117123244194091
ADAM2	LIHC	1.9086039771965e-06
ADAM7	LAM	0.0170321155274907
ADAM7	LIHC	0.000834878052459076
ADAM7	STAD	0.0163168957607648
ADAM8	ACC	0.000751703124289627
ADAM8	KIRC	3.63420997117059e-05
ADAM8	SKCM	0.000268520363574387
ADAM9	BLCA	0.0416292460554982
ADAM9	CESC	0.00852012131059288
ADAM9	KICH	0.00871056180623431
ADAM9	LGG	4.28397744400844e-06
ADAM9	LIHC	0.000325959272245435
ADAM9	MESO	0.00488522794469015
ADAM9	PAAD	0.00025261563377077
ADAM9	THYM	0.0186911339349686
ADAM10	ACC	0.00723962387757338
ADAM10	KICH	0.0133454570505189
ADAM10	KIRC	0.000760406253480728
ADAM10	LGG	0.00280639400669713
ADAM10	LUAD	0.0342705110155966
ADAM10	MESO	0.0227530755503547
ADAM10	PAAD	0.00156506513955335
ADAM10	STAD	0.0475956176843458
ADAM10	THYM	0.0113482030469801
ADAM10	UVM	0.0118574816260703
ADAM11	ACC	0.000141737423597244
ADAM11	KIRC	0.000184878392277432
ADAM11	KIRP	0.000128763291404987
ADAM11	PAAD	0.00715929610360011
ADAM11	UVM	2.51319839317254e-06
ADAM12	ACC	0.000291056027367786
ADAM12	BLCA	0.00913316797576358
ADAM12	KIRC	0.013303947784343
ADAM12	KIRP	0.00271097939220066
ADAM12	LAM	0.00127680872148905
ADAM12	LGG	5.76011800130782e-05
ADAM12	LIHC	0.00228022938720529
ADAM12	LUAD	0.0214540478374535
ADAM12	MESO	0.00766343429867722
ADAM12	SARC	0.0393093303565593
ADAM12	SKCM	0.0299203628813119
ADAM12	STAD	0.0334453026168555
ADAM12	UVM	0.00283310112148327
ADAM15	BLCA	0.0438065920510777
ADAM15	GBM	0.0298960190106018
ADAM15	KIRP	0.0120708510961625
ADAM15	LAM	0.0106986595817978
ADAM15	LGG	4.58435086780895e-07
ADAM15	LIHC	0.00758970036964535
ADAM15	THYM	0.0437399153904034
ADAM15	UVM	0.00337918548366589
ADAM17	ACC	0.0151820772002035
ADAM17	BLCA	0.0129510500881741
ADAM17	HNSC	0.0351670376060936
ADAM17	KIRC	0.0280143505865218
ADAM17	LGG	0.00280633658620766
ADAM17	LIHC	0.00796568265671271
ADAM17	MESO	0.000548807217600977
ADAM17	SARC	0.0242260452146966
ADAM17	UCEC	0.047198611864641
ADAM18	KICH	0.0338990356176747
ADAM18	LIHC	0.00766991736477818
ADAM18	MESO	0.00180719358634518
ADAM18	STAD	0.0317279430394426
ADAM19	ACC	0.0283856277078274
ADAM19	KIRP	0.0343491666689699
ADAM19	LGG	0.000351384261385701
ADAM19	LIHC	0.0389826776789221
ADAM19	MESO	0.0022910391273957
ADAM19	SKCM	0.0233836130285192
ADAM19	UVM	0.000227458753763399
ADAM20	BRCA	0.0256814392430427
ADAM20	LAM	0.0121355703337801
ADAM20	SARC	0.0218197179638967
ADAM21	MESO	0.00300559800211675
ADAM21	SKCM	0.0212567084027991
ADAM21	STAD	0.048564041859829
ADAM22	KIRC	4.6484093284449e-05
ADAM22	LGG	0.000603893883051709
ADAM22	SKCM	0.0192732865017734
ADAM22	THYM	0.0361651154509516
ADAM22	UVM	0.0167745629718377
ADAM23	BLCA	0.00200311463835445
ADAM23	KIRP	0.015501620009709
ADAM23	STAD	0.0433556567872921
ADAM23	UVM	0.00357611376812006
ADAM28	LGG	0.0499600344490235
ADAM28	SKCM	4.64403197606433e-05
ADAM28	UCEC	0.00177982994924852
ADAM29	LAM	0.0477020610927311
ADAM29	LGG	3.81321201547991e-06
ADAM29	MESO	0.049536121131614
ADAM29	PCPG	0.0400203579105045
ADAM29	UVM	0.0180892426403112
ADAM30	ACC	0.00706981535584561
ADAM32	KIRC	6.86118519697132e-05
ADAM32	LGG	0.000413398284091593
ADAM32	LIHC	0.0249868745673263
ADAM33	HNSC	0.00908579321435432
ADAM33	KIRC	0.0164952598769753
ADAM33	KIRP	0.00216124782531391
ADAM33	LGG	9.24643748108078e-05
ADAM33	LUAD	0.0122489051213642
ADAM33	UCEC	0.0276178656773003
ADAM33	UVM	0.00582710000384212
