# Supplementary material for: Pan-cancer analysis of ADAMs: A promising biomarker for prognosis and response to chemotherapy and immunotherapy
Source: Front Genet. 2023 Apr 4;14:1105900. doi: 10.3389/fgene.2023.1105900 (PMC10110990; doi:10.3389/fgene.2023.1105900)
Supplement: Supplementary file 1 [file Presentation1.zip › Suppl. Table 5.XLSX]

## Sheet: ImmuneScore cor
CancerType	ADAM2	ADAM7	ADAM8	ADAM9	ADAM10	ADAM11	ADAM12	ADAM15	ADAM17	ADAM18	ADAM19	ADAM20	ADAM21	ADAM22	ADAM23	ADAM28	ADAM29	ADAM30	ADAM32	ADAM33
ACC	-0.0194051	0.0452798	-0.288851	-0.104576	-0.276461	-0.572955	-0.367454	0.0643622	-0.301047	-0.0829667	-0.210711	-0.383881	0.0458374	-0.312537	-0.0983204	0.654601	0.201498	0.030946	-0.574757	-0.253998
BLCA	-0.103291	0.0754792	0.260387	0.135147	-0.257977	-0.329116	0.519183	0.0802306	-0.0427261	-0.137908	0.617929	-0.263074	0.0280033	-0.169547	0.210149	0.361621	0.116168	0.035444	-0.0780348	0.329793
BRCA	-0.0574223	0.0503822	0.482816	-0.0112105	-0.0477635	-0.102598	0.204475	0.0625018	0.0237318	-0.145058	0.484236	-0.0765346	-0.0754111	-0.0252687	0.313207	0.559983	0.0801151	0.0364076	-0.0685496	0.223957
CESC	-0.0436297	-0.0139779	0.354797	-0.220048	-0.153674	-0.174767	0.0184921	0.127505	-0.171888	-0.00852217	0.233378	-0.121627	0.00393604	-0.155917	-0.00348014	0.128672	0.226179	0.014264	-0.09331	0.0735264
CHOL	-0.219761	0.195743	0.4139	0.0568855	0.123295	0.002574	0.369627	-0.198198	0.0589447	-0.137536	0.598456	0.0800832	-0.0543115	0.303732	0.500644	0.247619	0.230183	-0.308604	0.143629	0.604891
COAD	0.100182	0.0391685	0.6223	0.208133	0.209628	0.144703	0.545255	0.14539	0.163005	0.0296065	0.348841	0.072737	0.101672	0.192965	0.478212	0.61787	0.184201	0.00688808	-0.202834	0.370896
DLBC	0.00919299	-0.0889625	0.250977	0.317846	0.408272	-0.0798958	-0.215154	0.0770734	0.339231	0.0351883	0.309271	0.108986	-0.0476565	0.0567738	0.248155	0.0125923	-0.152084	0.0081103	0.0827182	0.423252
ESCA	0.0335537	-0.167021	0.462782	0.104647	0.00581319	-0.101192	0.0945818	-0.0938988	-0.206126	0.0836788	0.438987	0.00471277	0.0519209	0.0827438	-0.0742674	0.40356	0.159089	-0.00144002	0.0752186	0.346862
GBM	-0.106687	-0.0646564	0.448715	0.178175	-0.00375327	-0.437741	0.1437	-0.0915996	-0.14905	-0.121272	-0.163585	-0.268433	-0.109146	-0.477475	-0.299788	0.764002	-0.153241	0.00426433	-0.0871857	-0.194492
HNSC	0.0157117	0.0184881	0.404955	-0.0477826	-0.00488151	-0.19762	0.126445	-0.0996399	-0.197444	-0.0430445	0.439364	-0.143456	-0.0585864	0.142828	-0.0227438	0.501106	0.284373	0.0770431	-0.0667122	0.20989
KICH	-0.2097	-0.0358228	0.646722	0.0829983	0.0373252	0.0471378	0.288986	0.412981	0.168837	0.154554	0.537238	-0.2594	-0.0844843	-0.255726	0.161451	0.794843	0.043507	0.258454	-0.140341	0.342395
KIRC	-0.0350545	0.141719	0.618488	-0.00554447	0.015432	0.00334246	0.291999	0.115217	0.0154808	0.1456	0.397524	-0.0507412	-0.0300329	-0.129421	0.205572	0.493575	0.173829	0.0401961	0.0939245	0.0395678
KIRP	-0.0810361	0.22137	0.595091	-0.151131	-0.245858	-0.244814	0.146096	0.169346	-0.141326	-0.0686988	0.473522	-0.192119	-0.111478	-0.0413584	0.178245	0.496173	0.260666	-0.0151595	-0.113464	0.12078
LAM	-0.0886599	0.0129591	0.425051	0.49053	0.290826	-0.295214	-0.195615	0.293799	-0.0664134	-0.191356	0.588595	-0.197306	-0.2013	-0.504224	0.163207	0.210038	0.062035	0.196655	0.0367271	0.00123045
LGG	0.0461047	-0.0716496	-0.105271	0.426277	0.0959095	-0.541056	0.237794	0.293786	0.134913	0.116916	0.00693021	-0.248092	-0.275987	-0.463129	-0.346334	0.799029	-0.346175	0.081014	0.199133	-0.00780924
LIHC	-0.0498293	-0.0189286	0.478194	0.107789	-0.0235736	-0.133077	0.335257	0.154909	-0.0176873	-0.00363612	0.340515	0.03864	-0.0987854	0.138511	0.297628	0.617612	0.0994055	-0.0460301	0.178087	0.244473
LUAD	-0.244334	-0.103637	0.40867	-0.00789403	0.0536979	0.0238343	0.239596	0.0084967	-0.0224225	-0.145533	0.525648	0.0266968	0.0897593	0.137325	0.242248	0.258171	0.0771585	-0.00467172	-0.101087	0.247865
LUSC	-0.0486004	-0.120641	0.612632	0.00670811	-0.0129747	-0.366627	0.24915	0.0349868	-0.239562	-0.0141245	0.537554	-0.212112	0.0236579	0.20294	-0.212774	0.510153	0.362797	-0.0204052	-0.097102	0.156211
MESO	-0.0468939	-0.167839	0.361291	-0.00959479	-0.0437851	-0.309175	0.0133686	-0.00544365	-0.0883532	0.25012	0.233171	-0.181366	-0.0761828	-0.18666	-0.16113	0.680268	0.12527	-0.0268387	-0.261324	-0.0265201
OV	-0.0526148	-0.0878184	0.555941	0.222797	0.0997476	-0.309318	0.321884	0.0348867	-0.0259675	-0.156291	0.474974	-0.0624526	-0.202876	-0.111028	-0.0479413	0.210401	0.0947549	-0.00608749	-0.165816	-0.171827
PAAD	-0.0486294	0.18567	0.00619515	0.0182109	0.082352	0.097202	0.492289	-0.148714	0.223535	0.081949	0.388354	0.0603067	-0.137613	0.413824	0.524888	0.127279	0.246521	-0.0338199	0.207278	0.546919
PCPG	-0.209711	0.0858872	0.276599	0.20052	0.0847125	-0.29815	0.314115	0.301305	0.00549059	-0.0352335	0.50083	-0.258033	-0.211473	-0.137357	-0.135798	0.453884	-0.125795	0.0167641	0.064158	0.0792063
PRAD	-0.122492	-0.133354	0.540019	-0.123264	-0.139815	0.114574	0.422876	0.0877905	0.114977	0.0529792	0.568654	0.0280499	-0.196229	0.348087	0.391099	0.545009	0.236198	0.0627845	0.0657093	0.363262
READ	0.00588873	0.0541442	0.544604	0.0246761	0.0278222	0.184369	0.416291	0.0859451	0.0678033	0.00796543	0.350024	-0.0165744	0.147638	0.0943371	0.398523	0.608457	0.208907	-0.110407	-0.0316201	0.402275
SARC	-0.133369	-0.055254	0.547534	0.087368	0.161786	-0.597991	0.0478306	0.179573	-0.0988758	0.0808056	-0.0907039	-0.249815	-0.134787	-0.399249	-0.141282	0.762475	-0.00801056	0.0189298	-0.1718	-0.144661
SKCM	0.0103688	0.0420282	0.688735	-0.00203073	-0.100969	-0.294806	0.120553	-0.100113	-0.128548	-0.0576232	0.462946	-0.0696029	-0.0622872	-0.0622702	-0.152433	0.757884	0.335821	0.05581	-0.0274138	0.0714294
STAD	-0.0993484	-0.0235944	0.252033	0.0441186	0.00741996	-0.0219249	0.303402	-0.116805	0.0443698	-0.114377	0.529678	0.0165942	0.057058	0.199171	0.30454	0.378663	0.248201	-0.037414	-0.0958801	0.250349
TGCT	-0.028569	-0.191318	0.677091	-0.469147	-0.205209	-0.410602	0.105439	0.0553239	-0.269194	0.0308347	0.0441687	0.0790508	0.0984277	-0.262126	0.265771	0.295668	0.107673	-0.132433	0.118421	-0.182532
THCA	-0.0315966	0.134468	0.795108	-0.221499	-0.19487	-0.13617	0.516206	0.103192	-0.136325	0.000779118	0.639662	-0.163106	-0.295247	-0.269612	0.511968	0.584151	0.369886	0.0175689	0.0827987	-0.0443241
THYM	0.0368326	0.17994	0.18664	-0.297856	-0.0440393	-0.332531	-0.250712	0.117184	-0.366159	-0.0942314	0.0448227	-0.396627	-0.357114	0.258653	0.359137	0.108759	0.0320619	0.100107	-0.165055	0.0785857
UCEC	-0.0364383	-0.0344856	0.476104	-0.123622	-0.135774	-0.169303	0.0638267	-0.0342035	-0.274208	-0.0838401	0.296601	-0.126537	-0.228119	-0.187223	-0.0640515	0.0250599	0.0947994	-0.0900231	-0.199619	-0.0665712
UCS	-0.0181368	-0.0984441	0.42905	0.148804	0.0399863	-0.261312	0.157485	0.23363	-0.213192	-0.0437336	-0.160629	-0.0834872	-0.190126	-0.119002	-0.494122	0.450034	-0.31923	-0.0661357	-0.0304853	-0.0318524
UVM	-0.120907	0.0952089	0.379677	0.171894	0.0921941	0.374168	0.201289	0.515073	0.0706517	-0.187578	0.688045	0.107544	-0.0601738	0.260689	0.50225	0.489803	0.341935	0.0354487	-0.188865	0.209939

## Sheet: ImmuneScore pval
CancerType	ADAM2	ADAM7	ADAM8	ADAM9	ADAM10	ADAM11	ADAM12	ADAM15	ADAM17	ADAM18	ADAM19	ADAM20	ADAM21	ADAM22	ADAM23	ADAM28	ADAM29	ADAM30	ADAM32	ADAM33
UCEC	0.394584	0.420426	0	0.00377099	0.00145565	6.8e-05	0.1356	0.424119	7.9e-11	0.0498067	1.75e-12	0.00300402	6.69e-08	1.06e-05	0.134258	0.558172	0.026478	0.0351302	2.6e-06	0.119575
LUSC	0.277591	0.0068625	0	0.880901	0.771969	8.36e-18	1.77e-08	0.43444	6.27e-08	0.752477	0	1.66e-06	0.5973	4.9e-06	1.63e-06	0	4.96e-17	0.648651	0.0298037	0.000455944
HNSC	0.72546	0.679435	0	0.285176	0.913093	8.52e-06	0.00457312	0.02562	8.68e-06	0.335814	0	0.00126924	0.190026	0.00134689	0.611071	0	8.58e-11	0.0846285	0.13553	2.21e-06
THYM	0.690859	0.0502058	0.0422435	0.0010502	0.633923	0.000237889	0.00607737	0.204064	4.76e-05	0.308031	0.627896	7.98e-06	6.7e-05	0.00461452	6.76e-05	0.23867	0.729229	0.278706	0.0728358	0.395055
COAD	0.0297125	0.39637	0	5.5e-06	4.7e-06	0.00164024	0	0.00157264	0.000388688	0.521543	8.29e-15	0.114917	0.0273557	2.57e-05	2.75e-28	0	5.78e-05	0.88148	9.55e-06	4.48e-17
TGCT	0.723317	0.0167347	0	9.87e-10	0.0102827	1.34e-07	0.189989	0.492322	0.000707004	0.702374	0.583654	0.326623	0.221539	0.000982789	0.000830176	0.000190452	0.180926	0.099341	0.140804	0.0226874
LGG	0.289845	0.0997309	0.0154586	0	0.027432	0	3.41e-08	6.85e-12	0.00188658	0.00710378	0.873612	7.33e-09	1.27e-10	0	2.74e-16	0	2.44e-16	0.0626064	4.1e-06	0.857741
THCA	0.476479	0.00234162	0	4.67e-07	9.69e-06	0.00207277	0	0.0197935	0.0020483	0.985996	0	0.000216259	1.02e-11	7.11e-10	2.03e-35	0	5.57e-18	0.692238	0.0616954	0.317674
CESC	0.446988	0.807599	2.21e-10	0.000107941	0.00712539	0.00218093	0.747177	0.0257792	0.00258392	0.881972	3.93e-05	0.0334372	0.945331	0.00632241	0.951629	0.0244455	6.55e-05	0.80374	0.103263	0.199493
PAAD	0.519181	0.0130903	0.934534	0.809167	0.274182	0.196592	0	0.0476498	0.00276077	0.276832	1.09e-07	0.423913	0.0669849	1.29e-08	0	0.0904402	0.000909321	0.654036	0.00557709	0
SKCM	0.822417	0.362772	0	0.964928	0.0284843	8.31e-11	0.008855	0.0298624	0.00523387	0.211927	0	0.131459	0.177174	0.177228	0.000915104	0	7.03e-14	0.226685	0.55286	0.121609
ACC	0.865212	0.691925	0.0100528	0.358293	0.0138908	6.31e-08	0.000932043	0.572343	0.00721705	0.467272	0.0624584	0.000478608	0.687747	0.00521768	0.387889	0	0.0749575	0.786595	5.63e-08	0.0238968
ESCA	0.671653	0.0336436	8.49e-10	0.184887	0.941422	0.199874	0.230967	0.234365	0.00859845	0.289751	7.4e-09	0.952538	0.511715	0.294859	0.347231	1.32e-07	0.0431666	0.98549	0.341078	7.02e-06
PRAD	0.00614914	0.00283781	0	0.00585862	0.00175876	0.0104581	0	0.0500244	0.0101891	0.237472	0	0.531879	1.01e-05	1.45e-15	0	0	9.36e-08	0.161405	0.142679	3.52e-17
KIRP	0.169472	0.000148145	0	0.0101429	2.51e-05	2.73e-05	0.0129717	0.00392591	0.0162708	0.244346	0	0.00102888	0.0583824	0.483485	0.00235456	0	7.12e-06	0.79748	0.0540479	0.0401813
DLBC	0.950552	0.547642	0.0854308	0.0281479	0.00423772	0.588262	0.141665	0.601548	0.018783	0.812316	0.0328744	0.460897	0.747715	0.700717	0.0890956	0.93233	0.301096	0.95637	0.57511	0.00294726
GBM	0.168688	0.405038	1.58e-09	0.0209614	0.96146	4.31e-09	0.0631744	0.237385	0.0538898	0.117368	0.0342116	0.000434639	0.158886	7.91e-11	8.49e-05	0	0.0473535	0.95625	0.260825	0.0116326
SARC	0.0305997	0.372134	0	0.157614	0.00863474	0	0.43961	0.00351869	0.109614	0.191436	0.142304	4.18e-05	0.028856	2.48e-11	0.0219174	0	0.897126	0.759943	0.0052619	0.0189857
UCS	0.894452	0.4704	0.00107366	0.272895	0.76929	0.0520119	0.245648	0.0831943	0.114556	0.748935	0.236256	0.54071	0.160461	0.381327	0.000132934	0.000570678	0.0164787	0.628185	0.823127	0.815324
KICH	0.0936307	0.776947	1.34e-08	0.510063	0.767351	0.709245	0.0198717	0.000696901	0.178387	0.218968	5.66e-06	0.0369215	0.502495	0.0400544	0.198355	0	0.730754	0.0376398	0.264129	0.0054594
READ	0.939794	0.487085	0	0.751352	0.720892	0.0170719	3e-08	0.269137	0.383577	0.918626	4.09e-06	0.831643	0.0569068	0.225014	1.24e-07	0	0.00674137	0.155492	0.684701	9.28e-08
BLCA	0.0363264	0.126582	9.52e-08	0.00610146	1.26e-07	1.02e-11	0	0.104318	0.387461	0.00509898	0	6.21e-08	0.571328	0.000566215	1.82e-05	5.07e-14	0.0184782	0.473622	0.114173	9.23e-12
STAD	0.0545796	0.648791	8.33e-07	0.39409	0.886072	0.672005	2.42e-09	0.0237382	0.3914	0.0267749	0	0.748745	0.270404	0.000106395	2.1e-09	3.84e-14	1.13e-06	0.470078	0.0636467	9.89e-07
LAM	0.279008	0.874514	7.25e-08	2.26e-10	0.000308575	0.000247939	0.0162036	0.000266162	0.417391	0.0185886	0	0.0152919	0.013194	3.81e-11	0.0452519	0.00975069	0.449234	0.0155148	0.654012	0.988037
MESO	0.668106	0.122423	0.000682421	0.930051	0.688401	0.0039123	0.902628	0.96031	0.417818	0.0201992	0.0309476	0.0946826	0.48497	0.0853056	0.138129	0	0.250457	0.806229	0.0153076	0.808155
BRCA	0.0564745	0.0942898	0	0.709793	0.112703	0.000639844	7.77e-12	0.0378712	0.430788	1.3e-06	0	0.0109645	0.0121975	0.401539	1.49e-26	0	0.00773993	0.226768	0.0227569	6.04e-14
UVM	0.285371	0.400862	0.000561711	0.127198	0.415233	0.000682986	0.0734692	1.48e-06	0.532686	0.09568	0	0.342355	0.595959	0.0197648	2.88e-06	5.37e-06	0.00190684	0.75491	0.093379	0.0617445
LUAD	1.37e-08	0.0174242	0	0.856619	0.218805	0.585357	2.93e-08	0.845805	0.607774	0.000815004	0	0.541243	0.0396036	0.00160796	2.04e-08	2.14e-09	0.0770553	0.914876	0.020439	9.37e-09
OV	0.306958	0.0877675	0	1.26e-05	0.0523723	9.32e-10	1.77e-10	0.498148	0.614144	0.00227788	0	0.225134	6.95e-05	0.0307382	0.351972	3.79e-05	0.0653675	0.905972	0.00121211	0.000794634
KIRC	0.41842	0.00101294	0	0.898159	0.721658	0.93852	7.07e-12	0.00766685	0.720814	0.000730455	0	0.241334	0.488187	0.00272548	1.72e-06	0	5.3e-05	0.353439	0.0298724	0.36102
CHOL	0.1978	0.252574	0.0126753	0.74103	0.472273	0.988646	0.0271545	0.245559	0.731978	0.423767	0.000155985	0.642441	0.752393	0.0720792	0.00212586	0.145072	0.176833	0.0670613	0.401857	0.000127693
LIHC	0.33654	0.71521	0	0.0372356	0.649375	0.0100263	2.82e-11	0.00269097	0.733033	0.944127	1.77e-11	0.456249	0.0563015	0.00730402	4.35e-09	0	0.054765	0.374718	0.000539747	1.71e-06
PCPG	0.00438243	0.247666	0.000159246	0.00657438	0.253957	4.49e-05	1.65e-05	3.7e-05	0.941148	0.635849	0	0.000420945	0.00405663	0.0637556	0.0668475	1.59e-10	0.0897336	0.82179	0.38787	0.286507

## Sheet: stromal cor
CancerType	ADAM2	ADAM7	ADAM8	ADAM9	ADAM10	ADAM11	ADAM12	ADAM15	ADAM17	ADAM18	ADAM19	ADAM20	ADAM21	ADAM22	ADAM23	ADAM28	ADAM29	ADAM30	ADAM32	ADAM33
ACC	-0.126795	0.152686	-0.27999	0.0342259	-0.188778	-0.500706	-0.160711	0.2713	-0.110906	-0.0484817	0.00927459	-0.363961	0.0368549	-0.164654	-0.0757546	0.565847	0.0649831	-0.032804	-0.41222	0.0108084
BLCA	-0.0492807	0.0480898	0.175185	0.229156	-0.196829	-0.152688	0.818406	-0.0376143	-0.00838249	-0.0903912	0.720868	-0.269234	0.064419	-0.0355015	0.316412	0.175674	0.117589	0.0231782	0.0651628	0.641745
BRCA	0.00703419	0.10092	0.265773	0.191163	0.230686	-0.134708	0.771155	-0.100214	0.151975	-0.081825	0.580001	0.0778666	0.0878579	0.276492	0.676711	0.438318	0.124612	0.00070381	-0.0861479	0.61678
CESC	-0.0223538	0.084879	0.0711928	-0.00323011	0.000301756	-0.135572	0.590876	-0.102725	-0.0629271	0.0476085	0.515838	-0.0549491	0.0166976	0.0896621	0.271136	0.127107	0.288852	0.0263707	0.0104781	0.509771
CHOL	-0.0204203	0.148576	0.532819	0.262806	0.170399	-0.0200772	0.460232	-0.127928	0.200772	0.0275364	0.737709	0.183675	0.196911	0.404118	0.728958	0.269498	0.348539	-0.309888	0.209524	0.757786
COAD	0.146622	0.0918183	0.601635	0.231013	0.230667	0.245374	0.861734	-0.0490531	0.335239	0.110647	0.566665	0.0788811	0.163936	0.300513	0.74865	0.477465	0.258507	0.0583063	-0.00977786	0.638385
DLBC	-0.110316	-0.085618	0.163265	0.535606	0.334455	-0.107794	0.561116	0.32208	0.220256	0.146035	0.240881	0.0192909	0.00206258	-0.0603561	0.504993	0.1231	-0.199088	-0.114631	0.0881459	0.138406
ESCA	0.102947	0.0802908	0.255076	0.100555	0.0471787	0.105728	0.55052	-0.220759	0.0691105	0.122092	0.770498	0.0662003	0.1046	0.148068	0.273276	0.129769	0.131944	-0.0503437	0.172235	0.67928
GBM	-0.127287	0.0425061	0.494981	0.235656	0.100966	-0.349659	0.330936	-0.0385476	-0.103588	-0.050224	-0.0253643	-0.253727	-0.12565	-0.436361	-0.209409	0.683556	-0.0868829	0.0140978	-0.046001	-0.173675
HNSC	-0.0773686	-0.014101	0.182067	0.124313	0.225478	-0.104436	0.737698	-0.135647	0.139109	-0.0597338	0.580148	-0.096481	-0.0103781	0.279694	0.09804	0.288259	0.222531	0.00116908	0.0596284	0.605042
KICH	-0.224044	0.0360928	0.514948	0.217133	0.134441	0.116632	0.448514	0.548995	0.304545	0.167669	0.711932	-0.296048	0.0173077	-0.282823	0.331337	0.704021	-4.79681e-05	0.262842	-0.0865385	0.475437
KIRC	-0.0480249	-0.00204057	0.237387	0.195539	0.302205	0.0341286	0.622074	0.443259	0.372098	0.244433	0.69297	0.0417229	0.307024	0.0461395	0.722331	0.419007	0.155908	-0.0288379	0.0721335	0.361581
KIRP	-0.126184	0.218296	0.372902	0.0813278	-0.121494	-0.24439	0.317282	0.215371	0.0822242	-0.0406298	0.550075	-0.230564	-0.0365918	0.115196	0.385839	0.384591	0.270967	-0.0810281	-0.144343	0.329462
LAM	-0.0725846	0.0863816	0.17649	0.558222	0.425319	-0.346605	-0.0512513	0.14917	-0.0363611	-0.185795	0.497232	-0.0736563	-0.162677	-0.43183	0.0472048	0.0365946	-0.00360453	0.224865	0.0882189	0.272927
LGG	0.0356894	-0.0130376	-0.278748	0.447822	0.118177	-0.43634	0.367131	0.232317	0.156583	0.0984528	0.11734	-0.318383	-0.182829	-0.448005	-0.178507	0.680609	-0.426273	0.00889221	0.154041	0.0801148
LIHC	-0.188866	-0.0512679	0.329961	0.209596	0.134223	-0.0646855	0.443019	0.220575	0.140501	-0.0369269	0.381682	0.136841	0.0136989	0.129332	0.374175	0.576856	0.101158	0.024227	0.28647	0.577711
LUAD	-0.158563	-0.0166038	0.328809	0.219699	0.258703	-0.00380731	0.588677	-0.00870144	0.162638	-0.0479783	0.593313	-0.0184024	0.179971	0.297691	0.442018	0.237416	0.103206	0.0940158	-0.0340459	0.490182
LUSC	-0.0182325	-0.0708377	0.552186	0.126582	0.132491	-0.355692	0.596693	-0.0191626	-0.0850518	0.00450272	0.66484	-0.224086	0.0463653	0.302226	-0.142629	0.361537	0.281815	0.00295417	-0.0910731	0.388063
MESO	-0.102536	-0.184535	0.131072	0.211359	0.127619	-0.182093	0.614699	-0.222756	0.0842776	0.246349	0.658022	-0.0282721	0.0491627	0.329138	0.18049	0.481315	-0.00982023	0.189264	0.0700127	0.262361
OV	-0.0528043	-0.118667	0.369448	0.361081	0.23663	-0.107001	0.784801	-0.139746	0.111684	-0.0164163	0.679075	0.0442813	-0.108755	0.189483	0.139004	0.0917161	0.148318	-0.0484356	-0.16148	0.187312
PAAD	-0.102509	0.154415	-0.0670806	0.157796	0.219167	0.0982787	0.764352	-0.159126	0.388237	0.0546455	0.549506	0.00892261	0.0191048	0.659674	0.670222	0.0108827	0.232516	-0.015953	0.248458	0.666968
PCPG	-0.154889	0.0438302	0.131962	0.370603	0.217996	-0.323798	0.327556	0.379822	0.190663	-0.00130753	0.704947	-0.176325	-0.188886	-0.18313	-0.0335584	0.529638	-0.06144	0.0771635	-0.0451466	0.21745
PRAD	-0.165724	-0.116148	0.286765	-0.0266487	-0.0435014	0.197789	0.525517	-0.0830793	0.19343	-0.0115752	0.701805	0.059489	-0.182386	0.625124	0.631307	0.44732	0.211214	0.0143611	0.0789786	0.578047
READ	-0.0939603	0.0140789	0.49032	0.111219	0.153635	0.239882	0.805832	-0.0670664	0.298167	0.0616715	0.564686	0.00117306	0.194483	0.315312	0.688994	0.503875	0.127292	-0.00689642	-0.0824693	0.61831
SARC	-0.100504	0.0279109	0.21952	0.13266	0.191195	-0.527744	0.335336	0.108271	0.00748648	0.0859425	-0.0835354	-0.111512	-0.01137	-0.337626	0.0208856	0.567917	-0.0274222	-0.0561146	-0.0495774	0.0109583
SKCM	-0.043513	0.0692729	0.518872	0.12874	-0.00406789	-0.360183	0.531706	-0.0226971	0.0518713	-0.119445	0.529396	-0.0439413	-0.0414477	0.0573918	-0.0318374	0.662108	0.220578	0.0360713	0.154557	0.374238
STAD	-0.135053	0.0169384	0.150044	-0.0309771	-0.0723197	0.0936885	0.552298	-0.119464	0.119016	-0.0907092	0.706851	0.0664055	0.173348	0.391922	0.633817	0.179265	0.213458	-0.0776252	0.0486756	0.688212
TGCT	0.0234747	-0.0384651	-0.0368194	0.277103	-0.202649	0.0810387	0.724215	0.61309	-0.123415	-0.183146	0.545473	-0.06603	-0.0624237	0.189328	-0.343598	0.599896	-0.0143853	-0.0547018	-0.200057	0.347597
THCA	-0.00654332	0.131344	0.579772	-0.116092	-0.0295505	-0.0252704	0.696247	0.199529	0.0112644	-0.031251	0.70801	-0.0837065	-0.14691	0.0262238	0.678515	0.438341	0.335488	0.0601724	0.300602	0.191812
THYM	0.148366	-0.0650656	0.41269	0.31368	-0.122625	0.15903	0.459457	0.199858	0.211323	0.00254089	0.192252	0.209537	0.215824	0.00922945	-0.0882068	0.511501	0.305972	-0.052186	0.24196	0.621165
UCEC	0.0147727	0.00578941	0.235004	-0.0421627	-0.047756	0.0587572	0.485278	-0.131661	-0.129037	-0.0112488	0.471242	-0.00058336	-0.121921	0.124155	0.224441	0.0657525	0.188847	-0.0259882	-0.0607809	0.263502
UCS	-0.259087	0.0177942	-0.0568011	0.13069	0.0446343	0.0440875	0.633766	-0.0907724	-0.00273411	-0.0632948	0.190704	0.112615	0.0830158	0.0912509	0.0373206	0.12864	-0.174959	-0.0481218	-0.0479836	0.358168
UVM	0.0016901	0.0777445	0.319573	0.151055	0.0627286	0.440436	0.371097	0.479981	0.0585795	-0.12424	0.646062	0.0854198	-0.110432	0.226348	0.510056	0.460127	0.258095	0.0784379	-0.0612518	0.24564

## Sheet: stromal pval
CancerType	ADAM2	ADAM7	ADAM8	ADAM9	ADAM10	ADAM11	ADAM12	ADAM15	ADAM17	ADAM18	ADAM19	ADAM20	ADAM21	ADAM22	ADAM23	ADAM28	ADAM29	ADAM30	ADAM32	ADAM33
ACC	0.265486	0.179154	0.0126854	0.76416	0.0956658	3.59796e-06	0.156834	0.0158319	0.32982	0.67135	0.935278	0.000976336	0.746629	0.146807	0.506203	9.8255e-08	0.569371	0.774113	0.000182254	0.924681
BLCA	0.318941	0.33079	0.000366241	2.85192e-06	6.07567e-05	0.00192716	0	0.446791	0.865406	0.0671482	0	2.95144e-08	0.192455	0.472745	6.66137e-11	0.000352436	0.0170827	0.639408	0.187279	0
BRCA	0.815405	0.000785142	3.46333e-19	1.65311e-10	1.01174e-14	7.0793e-06	0	0.000859372	4.03845e-07	0.00652345	0	0.00964698	0.00348291	1.0136e-20	1.02534e-148	0	3.29672e-05	0.981364	0.0041877	0
CESC	0.696922	0.138507	0.214164	0.955101	0.995806	0.0177139	0	0.0727709	0.272318	0.406612	0	0.338059	0.771117	0.117503	1.62533e-06	0.0262476	2.71544e-07	0.645882	0.855072	0
CHOL	0.905901	0.387144	0.000975789	0.121396	0.319115	0.907575	0.00514741	0.455675	0.239384	0.87334	1.07068e-06	0.283581	0.248686	0.0151183	1.43091e-06	0.111941	0.0372277	0.0658739	0.219187	6.0151e-07
COAD	0.00141847	0.0464145	0	4.31637e-07	4.49494e-07	6.8999e-08	0	0.287945	1.05951e-13	0.0162913	0	0.0872593	0.000353508	3.45818e-11	9.34015e-86	0	1.25274e-08	0.206551	0.832322	0
DLBC	0.455409	0.562854	0.266618	0.000111967	0.0206044	0.464635	4.55274e-05	0.0260336	0.13229	0.321972	0.0991095	0.896455	0.988899	0.682789	0.000303286	0.403337	0.174433	0.437858	0.550207	0.347043
ESCA	0.192365	0.30979	0.00108962	0.202735	0.550679	0.180371	0	0.00483795	0.381803	0.121686	0	0.4026	0.185283	0.0601151	0.000454555	0.0997639	0.0941905	0.524638	0.0285187	0
GBM	0.100134	0.584327	4.25536e-12	0.00215596	0.192637	3.92321e-06	1.32218e-05	0.619495	0.181292	0.517939	0.743908	0.000904713	0.104576	4.87836e-09	0.0065314	0	0.262781	0.856074	0.553413	0.0244694
HNSC	0.0833189	0.752635	4.1911e-05	0.00531085	3.55697e-07	0.0192943	0	0.00233892	0.00179827	0.18148	0	0.0306686	0.816575	2.14151e-10	0.0280954	5.67386e-11	4.73492e-07	0.979155	0.182252	0
KICH	0.0727909	0.77531	1.52615e-05	0.0823848	0.28489	0.354846	0.000208375	3.26727e-06	0.0139399	0.181864	0	0.0166455	0.890983	0.0227586	0.00726093	0	0.999697	0.0344018	0.492131	7.66419e-05
KIRC	0.267491	0.962443	3.01786e-08	5.4348e-06	1.19713e-12	0.430825	0	0	0	1.01838e-08	0	0.335439	3.84351e-13	0.286648	0	0	0.00029472	0.505666	0.0955623	5.73099e-18
KIRP	0.0320004	0.00018391	7.95946e-11	0.167841	0.0390623	2.81712e-05	4.18437e-08	0.000232614	0.163193	0.491455	0	7.62033e-05	0.53554	0.0504641	1.07719e-11	1.78384e-11	2.95078e-06	0.169514	0.0141084	9.60491e-09
LAM	0.375784	0.291596	0.0302949	0	7.09993e-08	1.47591e-05	0.531577	0.0675892	0.65724	0.0223688	1.02684e-10	0.368347	0.0459653	4.29126e-08	0.564911	0.65518	0.964964	0.00550546	0.281072	0.000697599
LGG	0.412686	0.764812	8.1715e-11	0	0.00653173	0	0	7.08978e-08	0.000304936	0.0235396	0.00692445	6.30582e-14	2.40329e-05	0	3.74652e-05	0	9.09361e-25	0.838321	0.000382455	0.0655985
LIHC	0.000239365	0.322759	7.78695e-11	4.57523e-05	0.00939753	0.211898	2.07136e-19	1.75574e-05	0.00653529	0.476474	2.3758e-14	0.00804903	0.791742	0.0123039	7.12036e-14	0	0.0506099	0.64048	1.699e-08	1.11918e-34
LUAD	0.000261155	0.704002	1.34498e-14	3.8574e-07	1.97884e-09	0.930559	0	0.842137	0.000182983	0.272037	0	0.673692	3.30003e-05	4.04284e-12	0	3.92737e-08	0.0178989	0.0310937	0.435737	0
LUSC	0.683925	0.113287	0	0.00456947	0.00298612	2.26633e-16	0	0.66863	0.0571367	0.919921	0	4.02456e-07	0.300314	6.19066e-12	0.00138343	4.93608e-17	1.33832e-10	0.947411	0.0416151	0
MESO	0.347503	0.0889614	0.228536	0.0509209	0.241111	0.0933366	0	0.039454	0.439682	0.0222262	0	0.796099	0.652471	0.00207249	0.0962954	3.64107e-06	0.928495	0.0809349	0.521096	0.0148953
OV	0.305217	0.0208469	1.41334e-13	5.61891e-13	3.4157e-06	0.0373666	0	0.00646842	0.0297602	0.750063	0	0.389987	0.0343011	0.000212231	0.0067211	0.0745333	0.0038046	0.347024	0.00162976	0.000251281
PAAD	0.173327	0.0395905	0.373295	0.0355048	0.00335089	0.191662	0	0.0339684	1.09651e-07	0.468779	0	0.905904	0.800177	0	0	0.885257	0.0017889	0.832612	0.000853729	0
PCPG	0.0362957	0.555764	0.0749817	2.97352e-07	0.00308839	8.72164e-06	6.77658e-06	1.43548e-07	0.0098197	0.985984	0	0.0169551	0.0104435	0.0131851	0.651707	0	0.408673	0.299156	0.543603	0.00310729
PRAD	0.000200444	0.00940851	8.17623e-11	0.552454	0.332042	8.90145e-06	0	0.0636961	1.4061e-05	0.79646	0	0.184599	4.16029e-05	0	0	0	1.93463e-06	0.748957	0.0779763	0
READ	0.227129	0.856696	1.51951e-11	0.152322	0.0475294	0.00179385	0	0.388777	9.76687e-05	0.428513	0	0.987996	0.0117857	3.63718e-05	0	0	0.101152	0.929517	0.289035	0
SARC	0.103895	0.652299	0.000345164	0.0315696	0.00187177	0	3.02731e-08	0.0796684	0.903761	0.164624	0.176702	0.0710048	0.854391	2.41164e-08	0.736018	0	0.657999	0.364721	0.423073	0.859518
SKCM	0.346049	0.133302	0	0.00516624	0.929812	7.77836e-16	0	0.623064	0.261118	0.0094682	0	0.341318	0.369444	0.213687	0.490501	0	1.3379e-06	0.434796	0.000763761	4.17772e-17
STAD	0.00882997	0.743714	0.00361633	0.549665	0.162158	0.0699693	0	0.0207172	0.0212021	0.0793741	0	0.199471	0.00074838	2.33988e-15	0	0.000495792	3.07367e-05	0.133497	0.34705	0
TGCT	0.771142	0.633546	0.647809	0.000484056	0.0112887	0.314203	0	0	0.124716	0.0221093	0	0.4128	0.438838	0.0180463	1.27542e-05	0	0.858537	0.49762	0.0123944	9.97637e-06
THCA	0.88281	0.00296095	0	0.00871701	0.505378	0.568979	0	5.86214e-06	0.799607	0.481317	0	0.0588868	0.000875868	0.554487	4.63568e-70	0	6.9967e-15	0.174851	4.12356e-12	1.34003e-05
THYM	0.107327	0.482034	3.82087e-06	0.000544701	0.183729	0.0840895	2.06347e-07	0.0294708	0.0212132	0.97812	0.0363444	0.0221897	0.018405	0.920554	0.339626	4.4541e-09	0.000714189	0.572987	0.00802232	0
UCEC	0.730058	0.892439	2.85626e-08	0.324424	0.264321	0.169591	0	0.00202665	0.00249125	0.792754	0	0.989129	0.00425983	0.0036226	1.09676e-07	0.124176	8.55462e-06	0.543796	0.155299	3.71874e-10
UCS	0.0538342	0.896435	0.67677	0.336051	0.743327	0.746367	3.40314e-07	0.504789	0.984191	0.643051	0.158815	0.408599	0.543006	0.502538	0.784297	0.343739	0.197148	0.724694	0.724792	0.00700549
UVM	0.988129	0.493052	0.00401003	0.180705	0.579701	5.19159e-05	0.000760558	8.65233e-06	0.605063	0.272201	0	0.451227	0.329474	0.0436966	1.92162e-06	2.18213e-05	0.0208081	0.489192	0.588672	0.0283165

## Sheet: ESTIMATE score pval
CancerType	ADAM2	ADAM7	ADAM8	ADAM9	ADAM10	ADAM11	ADAM12	ADAM15	ADAM17	ADAM18	ADAM19	ADAM20	ADAM21	ADAM22	ADAM23	ADAM28	ADAM29	ADAM30	ADAM32	ADAM33
KIRP	0.0980001	7.84e-05	0	0.296505	0.000366618	1.62e-05	5.45e-05	0.000361677	0.336449	0.316204	0	0.00010352	0.159354	0.674178	1.96e-06	0	9.94e-07	0.457579	0.0341685	0.000179747
THCA	0.566012	0.000830278	0	1e-05	0.00178102	0.0268297	0	0.000889521	0.0573804	0.76871	0	0.00146036	4.84e-09	0.000209582	3.28e-54	0	2.06e-19	0.424172	6.38e-05	0.207687
PRAD	0.000449156	0.00258954	0	0.0498175	0.0174221	0.000210432	0	0.835732	0.000274201	0.596485	0	0.341798	3.58e-06	0	0	0	3.67e-08	0.343903	0.0949261	0
BRCA	0.267712	0.00718412	0	0.00408685	0.00913417	2.23e-05	0	0.531128	0.00403735	2.45e-05	0	0.640195	0.76273	0.000100027	7.02e-79	0	6.47e-05	0.431237	0.00591256	0
LUSC	0.419489	0.0242811	0	0.153294	0.232818	0	0	0.831476	6.19e-05	0.928461	0	1.59e-07	0.47682	2.29e-09	2.03e-05	0	1.13e-15	0.825927	0.0226422	5.39e-10
KIRC	0.340213	0.0319825	0	0.0665066	0.000333766	0.803403	0	1.83e-10	1.83e-05	6.98e-06	0	0.753665	0.00381015	0.12978	0	0	1.88e-05	0.770663	0.0256056	3.64e-06
OV	0.274322	0.0370424	0	1.96e-10	0.000223912	4.45e-06	0	0.300753	0.320729	0.0463275	0	0.813841	0.00095988	0.492405	0.337683	0.000697777	0.011825	0.551268	0.00033158	0.935154
LUAD	7.42e-07	0.102705	0	0.00848437	4.49e-05	0.859249	0	0.978772	0.0834437	0.0139061	0	0.908856	0.000738415	3.79e-08	0	1.99e-10	0.036116	0.276122	0.107808	0
COAD	0.0037382	0.128557	0	2.12e-07	2.69e-07	2.28e-06	0	0.284193	2.05e-09	0.0909245	0	0.0765825	0.00128784	3.61e-09	2.11e-60	0	1.44e-07	0.398556	0.014395	0
SKCM	0.795096	0.192883	0	0.215514	0.17083	4.78e-14	3.05e-11	0.0829552	0.19829	0.0658292	0	0.183248	0.245373	0.842888	0.0140658	0	1.5e-12	0.255126	0.30031	8.27e-06
LIHC	0.0221269	0.449241	0	0.00154241	0.330517	0.030428	7.02e-17	0.000145583	0.273247	0.718284	3.49e-15	0.095503	0.265636	0.00318295	5.27e-13	0	0.0406756	0.735572	2.19e-06	9.62e-17
SARC	0.0425069	0.6384	0	0.0866125	0.00291279	0	0.00867792	0.00911118	0.304394	0.165641	0.102899	0.00059125	0.128341	1.51e-11	0.158884	0	0.758739	0.901115	0.0276138	0.107761
UCEC	0.745209	0.649612	0	0.0218013	0.00972105	0.0627791	7.78e-10	0.0687348	3.61e-08	0.176587	0	0.0610875	1.82e-06	0.147853	0.179567	0.289086	0.000394211	0.116906	0.000248183	0.0745109
READ	0.522996	0.764114	0	0.30844	0.15603	0.00204051	0	0.952369	0.00935286	0.479575	0	0.822737	0.0162484	0.00228622	0	0	0.0272289	0.34611	0.423466	0
HNSC	0.579996	0.843594	3.54e-15	0.384736	0.0138915	0.000141902	0	0.00281055	0.2208	0.198697	0	0.0022691	0.315747	4.28e-08	0.495723	0	2.75e-11	0.281447	0.966479	0
GBM	0.12743	0.802364	4.68e-12	0.00476952	0.559106	2.62e-08	0.0025478	0.371211	0.089672	0.174946	0.182386	0.000387986	0.132562	2.2e-10	0.000603611	0	0.102409	0.996904	0.421874	0.0119133
TGCT	0.911857	0.0207011	1.11e-11	0.00618714	0.00156481	0.000161293	2.82e-07	2.05e-05	0.000623983	0.278036	0.000113297	0.728655	0.708449	0.17732	0.761004	2.21e-12	0.442308	0.0792323	0.853861	0.778664
KICH	0.04586	0.982685	1.38e-07	0.253923	0.560171	0.454124	0.00250891	1.91e-05	0.054733	0.239218	4.52e-08	0.0203908	0.759418	0.0146671	0.0764645	0	0.929588	0.0270813	0.270475	0.000488504
ESCA	0.371056	0.547887	2.03e-07	0.124295	0.863279	0.977992	4.27e-06	0.0458138	0.34861	0.122833	0	0.629338	0.266524	0.135997	0.139912	0.000224986	0.0490541	0.765018	0.0704958	0
BLCA	0.110138	0.210184	3.23e-06	0.000104376	3.5e-07	1.82e-07	0	0.644359	0.517656	0.0146464	0	7.04e-09	0.33901	0.0249397	1.59e-08	1.66e-08	0.0109451	0.521768	0.986633	0
CESC	0.537968	0.63294	7.44e-06	0.0228486	0.103685	0.00256784	9.57e-08	0.601273	0.0162135	0.719473	5.87e-13	0.0721071	0.813644	0.42755	0.021342	0.0111731	4.01e-07	0.786054	0.399346	2.73e-07
LAM	0.220451	0.496395	1.1e-05	0	9.14e-06	2.79e-05	0.0589765	0.00239546	0.347536	0.0103411	0	0.0493019	0.0144885	1.31e-11	0.114831	0.0527909	0.654889	0.00686184	0.443254	0.13654
STAD	0.0121494	0.916613	2.73e-05	0.986308	0.417028	0.434418	0	0.0099636	0.109454	0.0250513	0	0.372554	0.0149067	5.02e-10	0	1.39e-09	1.02e-06	0.212893	0.585961	0
LGG	0.31313	0.219621	4.82e-05	0	0.0146587	0	6.44e-12	1.12e-10	0.000716789	0.0100096	0.283444	4.13e-11	7.55e-09	0	4.79e-12	0	6.43e-20	0.187385	2.2e-05	0.560698
UVM	0.527	0.455179	0.000375915	0.114449	0.39483	0.00010157	0.0175919	9.84e-07	0.509914	0.188334	0	0.304368	0.53562	0.0164828	6.09e-07	2.14e-06	0.00144592	0.596899	0.170481	0.0346708
THYM	0.154941	0.504796	0.000462623	0.693927	0.17399	0.276804	0.614236	0.0469241	0.124509	0.733553	0.41949	0.179154	0.16103	0.0167258	0.0576266	6.47e-05	0.023019	0.656064	0.980376	4.82e-07
PCPG	0.00906683	0.316329	0.00233536	3.29e-05	0.022685	5.48e-06	2.95e-06	2.85e-07	0.146032	0.808624	0	0.00335719	0.00369554	0.026759	0.217932	0	0.259398	0.501014	0.820693	0.037359
CHOL	0.51369	0.25141	0.00265732	0.382565	0.298122	0.860265	0.00635106	0.244315	0.336414	0.76717	3.07e-06	0.462858	0.720714	0.0271545	7.57e-05	0.11587	0.106959	0.0363163	0.297415	5.3e-06
MESO	0.685028	0.0925897	0.00504734	0.469496	0.981251	0.0106177	0.00463208	0.267007	0.840176	0.00899243	4.34e-06	0.220861	0.828168	0.79066	0.77155	0	0.528121	0.347389	0.198188	0.344216
ACC	0.574451	0.355164	0.00816906	0.732117	0.0357938	4.27e-08	0.00872263	0.16564	0.0540852	0.567448	0.259277	0.000350052	0.760904	0.0130657	0.441841	0	0.189241	0.958882	5.24e-07	0.171232
UCS	0.209295	0.889128	0.0770273	0.320262	0.901184	0.349446	0.00293655	0.400587	0.278939	0.956501	0.749792	0.818387	0.542007	0.880562	0.0364074	0.0134475	0.0192685	0.772393	0.745987	0.26021
DLBC	0.733577	0.356264	0.0783284	0.000109108	0.000551776	0.462829	0.125994	0.115833	0.0140879	0.506618	0.0161334	0.526893	0.81041	0.841771	0.000868352	0.602061	0.0854308	0.542364	0.517193	0.0186245
PAAD	0.268605	0.0206694	0.667046	0.294718	0.0407103	0.156811	0	0.0249642	1.44e-05	0.346642	0	0.51227	0.373899	0	0	0.316336	0.000562894	0.75054	0.00240007	0

## Sheet: ESTIMATE score  cor
CancerType	ADAM2	ADAM7	ADAM8	ADAM9	ADAM10	ADAM11	ADAM12	ADAM15	ADAM17	ADAM18	ADAM19	ADAM20	ADAM21	ADAM22	ADAM23	ADAM28	ADAM29	ADAM30	ADAM32	ADAM33
ACC	-0.0641317	0.105418	-0.296543	-0.0390458	-0.236879	-0.579017	-0.294133	0.1574	-0.217722	-0.0653063	-0.128286	-0.392239	0.0347128	-0.278846	-0.0876095	0.64277	0.149255	-0.00589448	-0.537123	-0.155481
BLCA	-0.0789199	0.0619382	0.227926	0.190555	-0.248916	-0.254757	0.710939	0.022827	-0.0319896	-0.120335	0.712356	-0.28069	0.0472797	-0.110637	0.275346	0.275014	0.125394	0.0316882	-0.000828622	0.518542
BRCA	-0.0333858	0.080864	0.440969	0.0863793	0.0784454	-0.127265	0.49136	-0.018866	0.0864948	-0.126608	0.600187	-0.0140831	-0.00909618	0.116899	0.524	0.576164	0.119932	0.0237118	-0.0828154	0.436045
CESC	-0.0353417	0.0274092	0.253821	-0.130143	-0.0931965	-0.171994	0.300594	0.0299735	-0.137418	0.0206142	0.39818	-0.102958	0.0135304	-0.0454969	0.131616	0.14497	0.284891	0.0155799	-0.0483272	0.290069
CHOL	-0.112474	0.196215	0.490862	0.14955	0.177864	-0.0303732	0.449936	-0.198713	0.164479	-0.0511182	0.708108	0.126325	0.0615187	0.369627	0.621107	0.266667	0.273172	-0.350122	0.178121	0.693951
COAD	0.133357	0.0701296	0.658487	0.237	0.235002	0.215803	0.758944	0.0494362	0.272777	0.0779846	0.494297	0.081678	0.147885	0.26869	0.660703	0.57944	0.239478	0.0389877	-0.112747	0.544034
DLBC	-0.0504263	-0.136119	0.25673	0.536366	0.485237	-0.108228	0.223838	0.229917	0.353669	0.0982133	0.346939	0.0935967	-0.0355524	0.0295267	0.469496	0.0769648	-0.250977	-0.090133	0.0955276	0.339666
ESCA	0.0707379	-0.047555	0.397853	0.121225	0.0136206	0.0021833	0.354554	-0.15721	-0.0740557	0.12172	0.675509	0.0382032	0.0878078	0.117606	0.116449	0.287082	0.154895	-0.0236636	0.142501	0.568147
GBM	-0.118073	-0.0194536	0.49466	0.217148	0.045343	-0.416767	0.231878	-0.069371	-0.131347	-0.10515	-0.10333	-0.270638	-0.116488	-0.468455	-0.262757	0.758609	-0.126448	-0.000301579	-0.06232	-0.193854
HNSC	-0.024757	0.00882768	0.342833	0.0388663	0.10978	-0.169246	0.455871	-0.133181	-0.0547335	-0.0574604	0.578722	-0.135948	-0.0448659	0.242269	0.0304647	0.454417	0.29148	0.0481643	-0.00188036	0.43641
KICH	-0.248579	0.00274521	0.610315	0.143357	0.0734266	0.0944722	0.370804	0.509659	0.239642	0.148048	0.62924	-0.287132	-0.0386364	-0.30236	0.221372	0.799344	0.0111766	0.274202	-0.138505	0.42382
KIRC	-0.041313	0.0927374	0.524832	0.0793976	0.154703	0.0107878	0.479181	0.272162	0.184393	0.192922	0.589298	-0.0135984	0.124897	-0.0655757	0.473133	0.525378	0.183856	0.012632	0.096526	0.198668
KIRP	-0.0975216	0.230176	0.538395	-0.0615937	-0.208605	-0.251427	0.235698	0.20881	-0.0567176	-0.059163	0.538621	-0.226374	-0.082996	0.02482	0.275627	0.480037	0.283126	-0.0438655	-0.124686	0.218623
LAM	-0.100298	0.055772	0.351422	0.542534	0.354528	-0.335751	-0.154075	0.245943	-0.0769083	-0.208112	0.584573	-0.160345	-0.198629	-0.509582	0.128857	0.157975	0.0366672	0.219146	0.0627954	0.121717
LGG	0.0439383	-0.0534595	-0.176015	0.446336	0.106105	-0.515147	0.294151	0.276791	0.146781	0.111891	0.0467107	-0.28176	-0.248709	-0.469285	-0.295882	0.775883	-0.38292	0.0574083	0.183666	0.0253441
LIHC	-0.118299	-0.0392434	0.447226	0.163371	0.0504367	-0.111976	0.413512	0.19553	0.0567811	-0.0187151	0.390755	0.0863295	-0.0577058	0.152135	0.361741	0.647727	0.105895	-0.0175206	0.242002	0.41183
LUAD	-0.213838	-0.0712323	0.40096	0.114713	0.177214	0.00774767	0.442735	-0.0011626	0.0755491	-0.107193	0.60919	0.00500349	0.146705	0.237675	0.369531	0.273884	0.0913994	0.0475721	-0.0701948	0.39579
LUSC	-0.0361464	-0.100637	0.619652	0.0638852	0.0533905	-0.385402	0.433141	0.00952788	-0.178241	-0.00402114	0.630705	-0.231554	0.0318557	0.263925	-0.189487	0.46656	0.347611	-0.00985006	-0.101853	0.273829
MESO	-0.0443659	-0.182507	0.300797	0.0788999	-0.00257559	-0.274928	0.303646	-0.120883	-0.0220293	0.280131	0.4779	-0.133374	-0.0237087	0.0289919	-0.031709	0.680721	0.0689572	0.10256	-0.139997	0.10309
OV	-0.0562934	-0.10716	0.515376	0.321105	0.188797	-0.233899	0.589073	-0.0532772	0.0511243	-0.102412	0.632454	-0.0121351	-0.168951	0.0353542	0.0493809	0.173639	0.129191	-0.0307015	-0.183693	-0.00419122
PAAD	-0.0833621	0.173346	-0.0324354	0.0789219	0.153625	0.106539	0.655625	-0.168148	0.320436	0.070951	0.496939	0.0494356	-0.0670451	0.561933	0.627706	0.0754791	0.255988	-0.0239953	0.226644	0.634151
PCPG	-0.192414	0.0744797	0.224145	0.303189	0.16852	-0.330694	0.339622	0.371134	0.107856	-0.0180261	0.642516	-0.215732	-0.213581	-0.16386	-0.091468	0.516231	-0.083798	0.0500536	0.0168536	0.154028
PRAD	-0.156525	-0.134589	0.454052	-0.0878697	-0.106438	0.165395	0.510909	0.00930236	0.162408	0.0237582	0.681914	0.0426431	-0.20576	0.512081	0.543406	0.536255	0.24337	0.0424577	0.074839	0.490633
READ	-0.0497699	0.0233936	0.557201	0.0792305	0.110227	0.237038	0.670404	0.00465334	0.200841	0.0550804	0.511577	-0.0174655	0.185746	0.23503	0.606177	0.606424	0.170902	-0.0733593	-0.0622945	0.57468
SARC	-0.125188	-0.0291101	0.464697	0.105868	0.183122	-0.615712	0.161683	0.160668	-0.0635418	0.0857368	-0.100786	-0.210473	-0.094009	-0.4031	-0.0871222	0.749459	-0.0190278	-0.0076983	-0.135902	-0.0993936
SKCM	-0.0119978	0.0601029	0.670629	0.0571638	-0.063201	-0.339611	0.301313	-0.0799736	-0.0593713	-0.0848361	0.530741	-0.0614262	-0.0536305	-0.00915332	-0.113128	0.78008	0.318323	0.0525391	0.0478255	0.203796
STAD	-0.129388	-0.00542481	0.215314	0.000888838	-0.0420164	0.0404676	0.4621	-0.133011	0.0827862	-0.115702	0.674814	0.0461768	0.125645	0.315676	0.50742	0.307805	0.249284	-0.0644733	-0.0282046	0.505706
TGCT	-0.00893449	-0.185105	0.504399	-0.218678	-0.251815	-0.298851	0.400556	0.335727	-0.271828	-0.0873854	0.305502	0.0279951	0.0301751	-0.108517	0.0245199	0.508584	0.0619525	-0.140956	-0.0148504	0.0226581
THCA	-0.0254726	0.147559	0.758736	-0.194564	-0.138141	-0.0980634	0.627566	0.14686	-0.0842146	-0.0130528	0.71735	-0.140566	-0.255464	-0.163657	0.6142	0.561708	0.384475	0.0354652	0.176093	0.0558759
THYM	0.131202	0.0617337	0.31749	-0.0363979	-0.125388	-0.100413	0.0466102	0.182638	-0.141561	-0.0315298	0.0746048	-0.123979	-0.129311	0.219292	0.174605	0.360027	0.208284	0.0412435	0.00227888	0.446525
UCEC	-0.0139129	-0.0194494	0.416445	-0.0979991	-0.11041	-0.0795431	0.259739	-0.0778159	-0.2333	-0.05781	0.405795	-0.080059	-0.202203	-0.0618955	0.057415	0.0453575	0.150866	-0.0670547	-0.156098	0.0762489
UCS	-0.170387	-0.0190573	0.238346	0.134997	0.0169515	-0.127136	0.392823	0.114286	-0.146958	0.00745704	-0.0434723	-0.0313846	-0.0832208	-0.0205058	-0.280793	0.329665	-0.311924	-0.0395286	-0.0441558	0.152768
UVM	-0.0717642	0.0846783	0.390717	0.177825	0.0962729	0.424379	0.265401	0.522644	0.0746132	-0.148601	0.703399	0.116274	-0.070277	0.268003	0.531411	0.50797	0.350288	0.0600202	-0.154641	0.236803

## Sheet: RNAss cor
CancerType	ADAM2	ADAM7	ADAM8	ADAM9	ADAM10	ADAM11	ADAM12	ADAM15	ADAM17	ADAM18	ADAM19	ADAM20	ADAM21	ADAM22	ADAM23	ADAM28	ADAM29	ADAM30	ADAM32	ADAM33
ACC	0.137965	-0.023173	0.278038	0.0431341	0.28689	0.226647	0.188735	-0.200951	0.227962	0.176728	-0.0773783	0.162096	-0.0137963	-0.0623554	0.076746	-0.298398	-0.0245498	0.0650078	0.167921	-0.0350924
BLCA	0.0423266	-0.0332409	-0.178137	-0.247517	-0.0315328	0.141359	-0.491596	0.24955	0.158739	0.0566899	-0.36186	0.113659	0.109421	-0.0453307	-0.239436	-0.288636	-0.0991439	0.0766612	-0.112811	-0.571974
BRCA	0.016721	-0.0340096	-0.0278373	-0.023609	-0.152438	-0.0310607	-0.58384	0.0982198	0.0706617	0.0406914	-0.181078	-0.232682	-0.103959	-0.332842	-0.581152	-0.276599	-0.146973	0.00682794	0.0628683	-0.758352
CESC	0.00817912	-0.110594	-0.149666	-0.298169	-0.183647	0.0271837	-0.496021	0.23252	-0.130966	-0.0177627	-0.453915	-0.0782162	-0.00600853	-0.154924	-0.178032	-0.365313	-0.170089	0.041443	-0.132447	-0.534385
CHOL	-0.168873	-0.132067	-0.310682	-0.620077	-0.374517	-0.002574	-0.221622	-0.0311454	-0.311197	-0.242848	-0.371943	-0.219325	-0.390991	-0.170656	-0.450965	-0.329472	-0.348811	0.122414	-0.128958	-0.417761
COAD	-0.0567316	-0.0185693	-0.510025	-0.08417	-0.0628565	-0.118017	-0.509351	0.0700803	-0.131851	-0.0595777	-0.419966	-0.00806364	-0.036537	-0.141781	-0.56703	-0.384529	-0.241654	0.0112041	0.0220378	-0.631282
DLBC	-0.0300124	0.171069	-0.129396	-0.18693	-0.240122	-0.0817412	-0.390143	-0.117455	-0.137321	0.0451096	-0.154038	-0.0105523	0.0217657	0.0293096	-0.415653	-0.379505	-0.0263786	-0.202256	-0.0700174	-0.308836
ESCA	-0.0387234	-0.0699043	-0.183839	-0.0245635	-0.00661842	-0.049039	-0.352121	0.154377	-0.0549191	-0.0467949	-0.592426	-0.0962554	-0.150747	-0.0889957	-0.382992	-0.167719	-0.0925885	0.0895579	-0.0995312	-0.638855
GBM	0.00336768	0.0267374	-0.588622	-0.428962	-0.240141	0.136219	-0.457539	-0.185802	-0.0205797	0.0871025	-0.214051	0.0360514	0.178879	0.414921	0.0523811	-0.491234	0.271228	-0.0573743	-0.228092	-0.115588
HNSC	0.0454099	0.0516491	-0.0282301	-0.150702	-0.244391	0.147976	-0.570431	0.223888	-0.13828	0.0230958	-0.447776	0.0966863	-0.00550002	-0.103822	-0.133596	-0.144821	-0.0878486	0.0991793	-0.0154979	-0.483072
KICH	0.33932	0.0854107	-0.396154	0.0193681	0.0342033	-0.216529	-0.270375	-0.401603	-0.0852564	-0.234401	-0.517125	0.0721154	0.141117	0.183883	-0.293361	-0.479029	0.0526147	-0.199264	0.195833	-0.383333
KIRC	-0.0250473	0.193819	-0.122318	0.0433223	-0.101154	-0.293076	-0.324301	-0.405229	-0.176081	-0.197541	-0.504941	-0.289436	-0.342062	0.00952626	-0.544395	-0.160917	-0.304723	-0.0956238	-0.178123	-0.416182
KIRP	-0.0305682	0.424209	-0.286635	-0.118716	-0.379318	-0.115455	-0.503852	-0.241183	-0.16927	-0.050652	-0.270404	-0.320295	-0.0700157	-0.051028	-0.158547	-0.491982	-0.177631	-0.0973367	-0.356604	-0.168719
LAM	0.0617903	0.148133	-0.541584	-0.405712	-0.0178082	0.0134861	0.130964	-0.287238	-0.16993	0.142304	-0.331353	-0.0186388	0.158648	0.167001	-0.112034	0.0324949	-0.0390381	-0.0163244	-0.141371	-0.109335
LGG	-0.0844612	-0.0403782	0.0625123	-0.287086	0.014132	0.314741	-0.264959	-0.307037	-0.00941712	-0.118239	-0.0925686	0.165839	0.235888	0.476639	0.293607	-0.598365	0.48603	-0.0503643	-0.372717	-0.317695
LIHC	0.176107	0.0301432	-0.215096	-0.241276	-0.224925	-0.0566531	-0.338893	-0.10257	-0.198089	0.0649916	-0.262729	-0.197161	-0.0814057	-0.0636155	-0.109083	-0.397186	-0.0303986	-0.0164699	-0.277212	-0.585115
LUAD	0.237216	-0.00904724	-0.29865	-0.0133846	0.0164006	-0.0373838	-0.122379	-0.0300001	0.18327	0.0713699	-0.295647	-0.114925	0.0307432	-0.176964	-0.348991	-0.287976	-0.161929	-0.0125132	0.0992519	-0.586074
LUSC	-0.0415231	0.0917507	-0.469844	-0.225798	-0.121929	0.319275	-0.41561	-0.031012	0.129492	0.0355899	-0.554189	0.127487	-0.0760778	-0.217052	0.177955	-0.377547	-0.29763	-7.75663e-05	0.0476414	-0.519846
MESO	-0.0146051	0.104188	0.0891268	-0.105694	-0.183282	-0.0789377	-0.373291	0.139846	0.012444	0.00632066	-0.297476	-0.0604239	-0.0841643	-0.362762	-0.29057	-0.133355	0.101447	-0.151622	-0.262343	-0.266569
OV	0.143347	0.0460832	-0.192134	-0.397661	-0.263042	-0.0130086	-0.545203	0.27439	-0.135456	0.0108063	-0.439827	-0.0883021	0.0507465	-0.213339	-0.309943	-0.162474	-0.16918	-0.0651721	0.0255079	-0.354654
PAAD	0.147524	-0.109836	0.0422089	-0.0113448	-0.04708	-0.235625	-0.543962	0.172054	-0.185949	0.10252	-0.406379	-0.130641	-0.0608182	-0.600038	-0.592192	0.0220259	-0.202841	-0.068987	-0.227864	-0.749778
PCPG	0.0872095	-0.0253763	-0.0744687	-0.218997	-0.0219949	0.246059	-0.173709	-0.248714	-0.097239	0.00860087	-0.526192	0.101998	0.258293	0.370532	0.115554	-0.411644	0.0480829	-0.103199	0.216662	-0.238223
PRAD	0.200694	0.178003	-0.34136	0.150538	0.109949	-0.34632	-0.213122	0.133327	0.0097595	0.0990388	-0.621428	-0.176779	0.25005	-0.555582	-0.487754	-0.383958	-0.172347	-0.0197532	-0.157613	-0.810616
READ	0.0889942	-0.0436724	-0.52975	-0.0453415	-0.0672188	-0.239191	-0.494663	0.124054	-0.100947	-0.0803239	-0.417161	-0.0308944	-0.166786	-0.265537	-0.527016	-0.429239	-0.0813329	0.07599	0.0631917	-0.621811
SARC	0.100434	-0.083441	0.121094	-0.113706	-0.00610263	-0.0397815	-0.115002	0.124546	-0.0632836	0.0202406	-0.00180455	-0.173894	-0.142921	-0.0511762	-0.261271	-0.165841	0.0448869	0.0155316	-0.0665133	-0.177948
SKCM	0.0640281	-0.0638839	-0.2119	-0.130545	0.0739625	0.387299	-0.303539	0.0326157	-0.0955063	0.12265	-0.299001	-0.0726826	0.0245972	-0.135897	-0.118111	-0.378266	-0.0219853	-0.0556148	-0.229906	-0.355766
STAD	0.150055	-0.0745687	-0.0892772	0.0864349	0.22364	-0.122229	-0.238433	0.189141	-0.020708	0.0771884	-0.511392	-0.0845136	-0.216642	-0.301018	-0.673833	-0.245766	-0.23746	0.0936591	-0.216948	-0.775064
TGCT	-0.0814753	-0.177961	-0.0198705	-0.274883	0.0994425	-0.239757	-0.518111	-0.607902	-0.0193226	0.432106	-0.604711	-0.0941875	-0.168803	-0.321672	0.131649	-0.722971	0.0259264	0.0620045	-0.106796	-0.434391
THCA	0.0097198	-0.0764365	-0.380534	-0.0851658	-0.226014	-0.306818	-0.500128	-0.339096	-0.215941	0.0577341	-0.426595	-0.241467	0.0353848	-0.0828546	-0.566238	-0.311847	-0.188331	-0.0344733	-0.45298	-0.227697
THYM	-0.0327415	0.0684511	-0.343662	-0.544922	0.123729	-0.465083	-0.634497	-0.251346	-0.558382	0.0229117	-0.323793	-0.622807	-0.45422	0.312954	0.288371	-0.55564	-0.254756	0.0219178	-0.3645	-0.431627
UCEC	-0.083543	0.0398133	-0.0617812	0.0366961	0.0862842	0.0285726	-0.296526	0.127149	0.189226	0.0545598	-0.314271	-0.127794	0.0905227	-0.0799774	-0.245585	-0.363295	-0.145598	-0.066517	-0.220209	-0.239201
UCS	0.299824	0.00605524	-0.0232399	-0.179973	-0.24771	0.00628845	-0.549146	0.39337	-0.123172	0.105731	-0.289747	-0.182427	-0.131957	-0.185988	-0.174573	-0.233835	-0.0416848	0.0127306	-0.016473	-0.302187
UVM	-0.00307685	-0.0839416	-0.333966	-0.128387	0.0297703	-0.060361	-0.0029067	-0.0764885	0.0113455	-0.00730823	-0.123957	-0.20817	-0.0284109	-0.0723629	-0.188561	-0.316526	-0.154983	-0.0265649	0.0237459	0.0651899

## Sheet: RNAss pval
CancerType	ADAM2	ADAM7	ADAM8	ADAM9	ADAM10	ADAM11	ADAM12	ADAM15	ADAM17	ADAM18	ADAM19	ADAM20	ADAM21	ADAM22	ADAM23	ADAM28	ADAM29	ADAM30	ADAM32	ADAM33
ACC	0.228368	0.840401	0.0139559	0.707129	0.0111089	0.0461974	0.0979286	0.0777759	0.0449213	0.121663	0.499925	0.156227	0.904436	0.586857	0.503443	0.00817485	0.831054	0.571759	0.141472	0.760353
BLCA	0.396161	0.505252	0.000327005	5.12299e-07	0.527231	0.00444653	0	4.10706e-07	0.00138588	0.255607	8.10375e-14	0.0223214	0.0278684	0.363312	1.21091e-06	4.04369e-09	0.0464257	0.12396	0.0233929	0
BRCA	0.582019	0.262797	0.359356	0.436958	4.6305e-07	0.30647	0	0.00119718	0.0198835	0.180253	1.98161e-09	8.10565e-15	0.000600734	0	4.14546e-99	2.03511e-20	1.14874e-06	0.82217	0.03833	0
CESC	0.887248	0.0544735	0.00912944	1.41082e-07	0.00134513	0.637232	0	4.58544e-05	0.0226611	0.758128	0	0.174478	0.917044	0.00694241	0.00189052	7.3158e-11	0.0029765	0.472313	0.0211636	0
CHOL	0.324835	0.442599	0.0655647	7.83511e-05	0.0250732	0.988646	0.193261	0.856734	0.0651014	0.153542	0.0261514	0.198715	0.0190157	0.318376	0.00622064	0.0502735	0.0370698	0.476931	0.452031	0.0118081
COAD	0.233931	0.697035	0	0.077117	0.187079	0.0130344	0	0.141249	0.00552874	0.211258	0	0.865757	0.443541	0.00283561	5.78051e-39	0	2.71101e-07	0.814292	0.643911	0
DLBC	0.839528	0.245011	0.379563	0.20267	0.100204	0.579647	0.00644673	0.425373	0.350866	0.760789	0.294871	0.943252	0.883259	0.842921	0.00355013	0.00816609	0.858487	0.168009	0.635325	0.0331303
ESCA	0.626855	0.379744	0.0200808	0.757596	0.933742	0.537629	5.73079e-06	0.0513582	0.489946	0.556804	0	0.225967	0.0570725	0.262787	7.11272e-07	0.0341208	0.244228	0.260076	0.210252	0
GBM	0.965652	0.732392	0	1.14698e-08	0.00187932	0.0801399	8.61892e-10	0.016655	0.792211	0.264473	0.00570285	0.644705	0.0212291	3.69869e-08	0.502314	1.57956e-11	0.000408376	0.462805	0.00318433	0.137977
HNSC	0.312833	0.250909	0.530364	0.000769168	3.90975e-08	0.000958923	0	5.05536e-07	0.00204059	0.607854	0	0.031325	0.902754	0.0207794	0.00289149	0.00123226	0.0505445	0.0271953	0.730617	0
KICH	0.00608897	0.502191	0.00129637	0.879055	0.788008	0.0857506	0.0310208	0.00109777	0.502027	0.0622773	1.62585e-05	0.570318	0.265307	0.145545	0.0189586	7.6224e-05	0.679674	0.114435	0.120802	0.00189759
KIRC	0.571008	9.62144e-06	0.00551524	0.326846	0.0218479	1.22107e-11	6.37895e-14	0	6.13449e-05	6.41562e-06	0	2.23621e-11	1.48569e-15	0.829356	0	0.000253403	1.661e-12	0.0301866	5.02127e-05	5.98868e-23
KIRP	0.607956	7.82364e-14	1.00346e-06	0.0456684	5.25192e-11	0.0519844	0	4.21523e-05	0.00426991	0.395111	4.11571e-06	3.38977e-08	0.239529	0.391383	0.00742747	0	0.00266268	0.10163	8.03642e-10	0.00435492
LAM	0.46032	0.0753807	0	5.2612e-07	0.831451	0.871957	0.116314	0.000484071	0.0411198	0.0877415	5.15823e-05	0.823714	0.0567336	0.0447778	0.179719	0.697685	0.641079	0.845484	0.0898549	0.190499
LGG	0.0535589	0.356746	0.153367	2.73387e-11	0.747046	2.2934e-13	8.72679e-10	9.17453e-13	0.829827	0.00678796	0.0343377	0.000139	5.26035e-08	0	9.28486e-12	0	2.32508e-32	0.250241	0	1.33109e-13
LIHC	0.000667344	0.563274	3.14543e-05	2.86204e-06	1.32079e-05	0.276927	2.14425e-11	0.0487003	0.000129075	0.212314	3.25918e-07	0.000134988	0.118013	0.222175	0.0359568	8.72043e-16	0.55997	0.75219	5.93187e-08	2.28616e-35
LUAD	6.08871e-08	0.838653	7.65435e-12	0.763151	0.711939	0.399864	0.00572602	0.499344	3.28307e-05	0.107776	1.25839e-11	0.00945732	0.488901	6.11812e-05	5.96918e-16	4.36503e-11	0.000243939	0.778228	0.0251747	0
LUSC	0.361016	0.0432033	0	5.2658e-07	0.00715194	7.44381e-13	0	0.495056	0.00426905	0.433732	0	0.00488146	0.0938802	1.44751e-06	8.20293e-05	0	2.12981e-11	0.998639	0.29445	0
MESO	0.893824	0.339749	0.413741	0.332115	0.0911905	0.469283	0.00043794	0.198676	0.909337	0.953941	0.00557296	0.580501	0.440298	0.00064685	0.00682445	0.220479	0.352674	0.163445	0.0149027	0.0133206
OV	0.0198001	0.455905	0.00174009	2.76942e-11	1.59796e-05	0.833271	0	6.59116e-06	0.0278308	0.861274	2.62308e-15	0.152508	0.411561	0.000496109	3.18204e-07	0.00822947	0.00585657	0.291417	0.679741	3.92144e-09
PAAD	0.0660886	0.172268	0.600474	0.888102	0.559079	0.00313304	0	0.0318499	0.0202391	0.202827	1.83364e-07	0.104044	0.450724	0	0	0.784687	0.0110992	0.392143	0.00430338	0
PCPG	0.241741	0.733825	0.31743	0.00303266	0.767999	0.00084046	0.0191207	0.000735367	0.191408	0.908259	0	0.170649	0.000430755	3.22357e-07	0.120267	1.07283e-08	0.519201	0.165644	0.00336559	0.00120196
PRAD	7.25679e-06	7.18719e-05	9.0693e-15	0.000818898	0.0147242	3.35407e-15	1.94797e-06	0.00306689	0.828982	0.0280489	0	8.07173e-05	1.88969e-08	0	0	0	0.00012208	0.662056	0.000456429	0
READ	0.26925	0.588274	0	0.573695	0.40401	0.0026363	6.02539e-11	0.122766	0.20964	0.318867	8.10329e-08	0.701824	0.0374336	0.000839274	0	3.13731e-08	0.312806	0.34576	0.432801	0
SARC	0.107518	0.181522	0.0520888	0.0682619	0.922242	0.52444	0.0651593	0.0457065	0.311048	0.746266	0.976977	0.00509504	0.0216581	0.412788	2.13464e-05	0.00765826	0.472849	0.803919	0.286961	0.00418618
SKCM	0.165349	0.166305	3.68419e-06	0.00456894	0.108893	0	2.15605e-11	0.479955	0.0383019	0.00770334	4.37016e-11	0.11519	0.594392	0.00314687	0.0103387	0	0.634127	0.228316	4.55859e-07	1.68602e-15
STAD	0.00421873	0.156825	0.0898564	0.10059	1.83661e-05	0.0200556	4.79621e-06	0.000302844	0.694423	0.142725	0	0.108429	3.22308e-05	6.09611e-09	0	2.3873e-06	4.92719e-06	0.075119	3.27769e-05	0
TGCT	0.313539	0.0267345	0.805937	0.000561963	0.218036	0.00272132	0	0	0.811186	1.9742e-08	0	0.243725	0.035759	4.90956e-05	0.102462	0	0.7488	0.443415	0.185755	2.29939e-08
THCA	0.827515	0.086171	0	0.0558197	3.07327e-07	2.34572e-12	0	6.22964e-15	1.0269e-06	0.195224	0	3.92129e-08	0.427514	0.0628283	3.72898e-44	9.85387e-13	2.04514e-05	0.439521	6.42316e-27	2.49866e-07
THYM	0.723719	0.459482	0.000142344	1.10458e-10	0.179792	1.41129e-07	0	0.005947	0	0.804652	0.000351493	3.94951e-14	2.11818e-07	0.000561797	0.00153105	0	0.00517367	0.812967	4.59405e-05	1.231e-06
UCEC	0.0552822	0.361682	0.156652	0.400396	0.047753	0.512788	4.70993e-12	0.00347819	1.26998e-05	0.211132	2.02456e-13	0.00329485	0.0377633	0.0665801	1.11605e-08	1.53234e-18	0.000801269	0.127244	3.52963e-07	2.71221e-08
UCS	0.0247683	0.964672	0.864752	0.183934	0.0658652	0.963389	1.63797e-05	0.00289449	0.364772	0.438012	0.0306707	0.178401	0.332319	0.169522	0.19761	0.0829183	0.760338	0.925806	0.903965	0.0239756
UVM	0.97839	0.459125	0.00258751	0.255822	0.792834	0.594113	0.97962	0.499312	0.920335	0.9487	0.272698	0.0638845	0.802459	0.522788	0.0939162	0.00438873	0.169845	0.815059	0.834095	0.564892

## Sheet: DNAsscor
CancerType	ADAM2	ADAM7	ADAM8	ADAM9	ADAM10	ADAM11	ADAM12	ADAM15	ADAM17	ADAM18	ADAM19	ADAM20	ADAM21	ADAM22	ADAM23	ADAM28	ADAM29	ADAM30	ADAM32	ADAM33
ACC	0.16925	-0.0105096	-0.205073	0.243997	0.13704	-0.334766	-0.207451	0.26041	0.091769	0.0990361	0.00547554	-0.15407	0.167111	-0.181249	0.0474083	0.202064	0.138389	-0.0214708	-0.283602	-0.0548959
BLCA	0.147552	-0.0257923	-0.0524701	-0.0631188	0.131799	0.0271628	-0.281009	-0.0931219	-0.0155546	0.155299	-0.333562	0.0899486	-0.100926	-0.0689295	-0.205747	-0.275368	-0.0966919	-0.0239849	-0.100251	-0.297307
BRCA	0.0375424	-0.0455758	0.0949707	0.00853416	-0.0522635	-0.0685431	-0.131956	-0.010115	-0.0220698	0.0315594	-0.0252995	-0.0753557	-0.0878377	-0.231078	-0.200564	-0.104302	-0.0249028	0.0180009	-0.0635888	-0.173993
CESC	0.0965013	0.0960112	-0.156259	-0.0393827	0.0692798	-0.0815926	-0.0297103	0.216417	0.155846	0.0636103	0.0244643	0.125043	-0.117024	-0.218371	0.146518	-0.148424	-0.0620239	-0.0242169	-0.0203153	-0.164952
CHOL	0.153638	-0.0634395	0.250708	0.0751609	0.0839125	-0.261776	0.332046	0.120978	0.324324	-0.0591741	0.410296	0.443041	0.109138	0.0422136	0.325354	-0.244788	0.0824413	0.157512	-0.0164736	0.222136
COAD	0.197465	0.0110495	-0.137718	-0.105618	-0.101683	-0.226179	-0.18269	0.0716884	-0.0560588	0.141506	-0.200253	-0.0282801	-0.179097	-0.118917	-0.218603	-0.158308	-0.0449296	0.0160348	0.0757457	-0.19138
DLBC	-0.142897	-0.171654	0.160877	0.0560139	0.0362571	0.0594876	0.217977	-0.0536257	0.0587277	-0.16445	0.141229	-0.153063	-0.0287676	0.103778	-0.276921	-0.172601	-0.0258359	-0.153176	-0.0899913	-0.246526
ESCA	0.0292402	0.0798958	-0.140264	0.101966	0.0204617	-0.043531	-0.111951	0.0551389	-0.0125425	0.0119282	-0.257002	0.0828357	0.0107875	-0.128396	-0.151189	-0.179984	-0.128728	0.0490307	0.0245459	-0.275794
GBM	-0.0364744	-0.0239115	-0.248848	-0.15121	-0.194844	0.0801171	-0.224942	0.00288018	0.147129	0.192362	-0.0725326	0.211552	-0.206125	0.257825	0.169547	-0.28029	0.144301	0.0870468	-0.00849654	0.0123368
HNSC	0.117578	0.0503893	-0.181719	0.010495	-0.111345	0.178046	-0.120973	0.142961	0.057195	0.127475	-0.334952	0.199987	-0.0661653	0.0408326	0.0143223	-0.178201	-0.0497815	0.0625921	0.0990645	0.0110989
KICH	0.387474	-0.150047	-0.285211	0.0581502	0.109982	-0.283929	0.0979396	-0.134112	-0.233471	-0.00960303	-0.0774267	0.206319	-0.170055	-0.0492674	-0.167949	-0.355998	-0.0612253	-0.131634	0.320971	-0.124313
KIRC	-0.0598549	-0.161529	-0.122428	-0.0899795	0.0643897	-0.0771209	0.0669883	0.208064	0.100466	0.00278703	0.149126	0.052751	0.0182455	-0.0355585	0.0867365	-0.20122	0.0297266	-0.179384	0.014722	0.111435
KIRP	0.107346	-0.0773759	0.286614	-0.133053	0.0066317	0.0624898	0.121404	0.161813	-0.00352238	0.0793542	0.316836	0.159216	-0.0076508	0.0508871	0.175108	0.185368	0.129574	0.0582239	0.141734	0.150286
LAM	-0.0382442	-0.0631787	0.12986	-0.022422	-0.0269937	-0.157453	0.0262348	-0.0863821	-0.0519255	0.151555	0.0622684	-0.121246	-0.0164139	-0.0169766	0.160453	-0.0855529	0.00967042	0.139021	0.161677	0.11229
LGG	0.0383189	0.115811	-0.198422	0.0562352	-0.0153209	-0.00451471	0.453418	0.273467	0.00167415	0.0699279	0.229031	-0.298026	-0.0867583	-0.453699	0.118149	0.0961133	-0.492084	-0.00553479	0.263218	0.394162
LIHC	0.0897492	0.1608	-0.209244	-0.123889	-0.133006	-0.333736	-0.317484	-0.0548398	-0.0947893	0.0253476	-0.177306	0.0362139	-0.0418405	-0.273181	-0.0996386	-0.308546	-0.00754796	0.154438	-0.293787	-0.362629
LUAD	0.378254	0.0561281	-0.189743	0.0698491	0.104074	-0.0868103	0.110096	-0.0917052	0.192893	0.16125	-0.0328734	0.0184797	-0.0437629	-0.0774382	-0.0455797	-0.0259706	0.0973506	0.117085	0.184703	-0.103919
LUSC	0.0550697	0.0577429	-0.326048	0.0215167	0.0550369	0.131321	-0.227244	-0.138095	-0.032318	0.0969825	-0.399625	0.292158	-0.0201015	-0.11002	0.0623151	-0.218292	-0.137156	-0.0045796	0.0350955	-0.100349
MESO	-0.0909469	-0.0996574	0.0755413	0.173112	0.0198972	-0.288966	0.117675	-0.0651068	0.0289919	0.38343	0.192962	-0.0382971	0.12543	0.0986556	-0.31176	-0.0747488	-0.0463416	0.047291	0.0972216	0.00459456
OV	0.472866	NA	0.321429	-0.357143	-0.357143	-0.678571	-0.142857	0.321429	-0.107143	0.492569	-0.535714	-0.392857	-0.107143	-0.464286	0	0.535714	-0.078811	0.356348	-0.392857	-0.75
PAAD	0.167981	-0.214433	0.0748589	-0.074094	0.0229837	-0.143026	-0.00631569	0.0892984	-0.049318	0.135024	0.066182	-0.0215927	-0.0157546	-0.133366	-0.168864	-0.218748	-0.123333	-0.203965	-0.0155901	-0.1383
PCPG	-0.11829	0.125794	-0.0998446	-0.166993	-0.0318443	-0.235459	0.205596	-0.227606	-0.137817	-0.0985898	-0.136995	0.00557664	-0.0666726	0.230783	-0.218619	-0.277367	-0.129105	0.0635884	0.398977	-0.204032
PRAD	-0.131857	-0.0768954	0.256901	-0.0938811	-0.037024	0.0771468	0.162655	0.161987	0.0979577	0.0629809	0.140345	0.0915441	-0.19076	0.00351833	0.0172429	0.142636	0.0630834	0.0735829	0.0676887	0.106534
READ	0.25935	-0.0622322	-0.108189	-0.034122	0.103782	-0.06503	-0.176693	0.0976556	0.00259365	0.169236	-0.227396	0.0296625	-0.0893571	-0.0965286	-0.146581	-0.133042	-0.0958879	0.139251	0.00312827	-0.0135751
SARC	0.0556795	-0.0285742	0.143051	-0.0118339	0.163415	-0.18315	0.243127	-0.230696	0.135723	0.112743	-0.147454	-0.0743844	-0.145795	-0.305903	-0.167419	-0.061803	0.027392	0.0419116	0.08187	-0.13112
SKCM	0.0478219	-0.0218342	-0.0224405	0.0646506	0.0365312	0.0402035	-0.0258645	0.0192507	0.055439	0.0672411	-0.0202004	0.0701947	0.0705855	-0.0997672	-0.0746724	-0.15797	-0.0614532	-0.0389784	-0.00573799	-0.081467
STAD	0.137601	-0.027939	0.0677428	0.0322499	0.0342287	-0.130123	-0.149394	0.126514	-0.0240758	0.0915722	-0.318545	-0.109339	-0.0654939	-0.251847	-0.228334	-0.163172	-0.121372	0.0352051	0.0708066	-0.263762
TGCT	-0.0068444	0.0251853	0.378061	-0.369202	0.10524	-0.12357	-0.498775	-0.332777	0.0834714	0.266052	-0.549992	0.142963	0.277398	-0.104724	0.648458	-0.45247	0.152232	-0.0238834	0.425826	-0.238822
THCA	-0.0322659	0.0430565	0.335397	-0.0350098	0.0508501	-0.108693	0.310234	0.162151	0.0349272	-0.046087	0.283563	-0.0568933	-0.182768	-0.185211	0.29872	0.208725	0.0947737	0.0101351	0.155142	-0.122093
THYM	-0.0736783	0.0443597	0.602136	0.485059	-0.431983	0.245471	0.520987	0.540094	0.329981	0.0780604	0.532203	0.16856	0.442602	-0.580444	0.0603404	0.547045	0.431152	-0.026052	0.39722	0.251602
UCEC	0.109127	0.0100284	-0.113505	-0.0608784	-0.13708	-0.0325671	-0.0108359	0.0965554	-0.0298098	0.0127413	-0.0465079	0.0952224	-0.0462862	-0.098411	-0.106713	0.0118712	0.0350684	0.0757677	0.199417	-0.0664708
UCS	0.163515	-0.0222892	-0.223377	-0.0620643	-0.0809979	0.190772	0.127956	0.170198	-0.252427	0.0507223	0.0403964	0.0823932	-0.141117	0.0993165	0.128025	-0.188243	0.21964	0.152195	0.0207792	0.0328093
UVM	-0.267036	-0.00407357	0.0236053	0.182583	0.22105	0.198265	0.184951	0.399133	0.131927	-0.0998792	0.468425	0.0169957	-0.183006	0.212471	0.31676	0.199461	0.117228	0.0776145	-0.0168073	0.222785

## Sheet: DNAss pval
CancerType	ADAM2	ADAM7	ADAM8	ADAM9	ADAM10	ADAM11	ADAM12	ADAM15	ADAM17	ADAM18	ADAM19	ADAM20	ADAM21	ADAM22	ADAM23	ADAM28	ADAM29	ADAM30	ADAM32	ADAM33
ACC	0.138513	0.927236	0.0717796	0.0315803	0.231014	0.00286932	0.0684948	0.0215555	0.423445	0.388322	0.96205	0.178045	0.143421	0.112179	0.679617	0.076119	0.226929	0.851986	0.0121008	0.633106
BLCA	0.0029504	0.605227	0.292622	0.205418	0.00802796	0.586034	1.05405e-08	0.0615051	0.755172	0.00174325	7.88092e-12	0.0709177	0.0426122	0.166653	3.2043e-05	2.10323e-08	0.0521355	0.630755	0.0440599	1.31461e-09
BRCA	0.295322	0.203848	0.00801117	0.811983	0.144991	0.0558561	0.000224088	0.777995	0.538429	0.379052	0.480662	0.0354803	0.0141905	7.60976e-11	1.63903e-08	0.00357768	0.487656	0.615915	0.0761088	1.07201e-06
CESC	0.0935892	0.095275	0.00646752	0.494416	0.229064	0.156472	0.606261	0.000151821	0.00661141	0.26968	0.671284	0.0295429	0.0417894	0.000131875	0.0107148	0.00972805	0.28183	0.674588	0.724538	0.00402591
CHOL	0.370987	0.71319	0.139999	0.662037	0.625401	0.122902	0.0484244	0.480691	0.0541427	0.731738	0.013533	0.00680809	0.524923	0.806463	0.0533503	0.14984	0.632646	0.358899	0.924217	0.192208
COAD	0.000736388	0.851635	0.0192323	0.0730296	0.0844201	0.000104991	0.00184474	0.224227	0.342098	0.016071	0.000630713	0.6321	0.00224164	0.0434319	0.000186269	0.00705626	0.44673	0.786062	0.199038	0.00109708
DLBC	0.332592	0.243376	0.27375	0.704541	0.806273	0.687119	0.136419	0.716607	0.690917	0.264022	0.337222	0.298974	0.846102	0.481517	0.0570338	0.239942	0.861376	0.298614	0.541859	0.0912655
ESCA	0.713588	0.315237	0.0769061	0.199268	0.79711	0.584301	0.158565	0.488209	0.874793	0.880998	0.00107182	0.297702	0.892306	0.105608	0.0564064	0.0228788	0.104743	0.538091	0.757764	0.000435987
GBM	0.776561	0.852431	0.0494681	0.236181	0.125787	0.531578	0.0764253	0.982223	0.249178	0.130942	0.571235	0.0960292	0.105017	0.0416243	0.183596	0.0264059	0.259177	0.497539	0.947299	0.923472
HNSC	0.00876521	0.26267	4.82123e-05	0.815579	0.0131277	6.86367e-05	0.00701985	0.00142531	0.203433	0.00446275	2.44423e-14	7.18568e-06	0.141165	0.364033	0.750261	6.7635e-05	0.268477	0.163971	0.0273746	0.805176
KICH	0.00156016	0.236638	0.0226695	0.647327	0.386034	0.0233062	0.44039	0.289947	0.0635267	0.939967	0.542199	0.101874	0.178717	0.698386	0.184219	0.0040826	0.630801	0.299812	0.00998943	0.326872
KIRC	0.292687	0.0042915	0.0309465	0.113246	0.257425	0.174818	0.238684	0.00022658	0.0768898	0.960958	0.00848853	0.353836	0.748594	0.531928	0.126879	0.000365089	0.601504	0.00149048	0.795838	0.0496009
KIRP	0.0782756	0.205006	1.86461e-06	0.0288911	0.913573	0.306077	0.0463114	0.00777613	0.954032	0.193627	1.22069e-07	0.00877256	0.900417	0.404706	0.00389788	0.00225844	0.0333193	0.340546	0.0198797	0.0134343
LAM	0.644451	0.445554	0.115631	0.786545	0.744399	0.0560531	0.751346	0.296154	0.530386	0.0659519	0.451712	0.141995	0.843042	0.837556	0.0514055	0.300828	0.907137	0.0919652	0.0497172	0.174216
LGG	0.38182	0.00802292	5.04092e-06	0.199076	0.726583	0.917935	0	2.38868e-10	0.969523	0.110194	1.28688e-07	3.45031e-12	0.0473823	0	0.00685857	0.0279921	3.02497e-33	0.899515	1.13131e-09	0
LIHC	0.0847079	0.00191694	5.17851e-05	0.0171662	0.0104779	5.85687e-11	4.13972e-10	0.292612	0.0685857	0.626968	0.0006232	0.487394	0.422295	9.3541e-08	0.0555093	1.62643e-09	0.884949	0.00289647	8.43245e-09	6.10207e-13
LUAD	7.40841e-17	0.23316	4.9704e-05	0.137673	0.0267998	0.0649025	0.0191222	0.0511356	3.70211e-05	0.000570843	0.485078	0.694862	0.352727	0.0997314	0.332946	0.58128	0.0383413	0.0126412	7.88834e-05	0.0270279
LUSC	0.295379	0.272523	2.48656e-10	0.682708	0.295516	0.0123199	1.2983e-05	0.0084661	0.539187	0.0649292	9.75934e-16	1.41658e-08	0.702683	0.0361893	0.236164	2.84805e-05	0.0088826	0.930709	0.504875	0.0561437
MESO	0.404961	0.361276	0.488663	0.11087	0.855474	0.0071485	0.279978	0.550765	0.79066	0.000268355	0.0751371	0.726276	0.249327	0.365451	0.00361149	0.493245	0.67179	0.665463	0.372488	0.966507
OV	0.283891	NA	0.497619	0.444444	0.444444	0.109524	0.78254	0.497619	0.839683	0.261425	0.235714	0.395635	0.839683	0.302381	1	0.235714	0.866621	0.432711	0.395635	0.0662698
PAAD	0.0360713	0.00718652	0.352618	0.357571	0.775567	0.0749085	0.937572	0.267292	0.540533	0.0928424	0.411311	0.789042	0.845233	0.0969389	0.0351994	0.00617047	0.125054	0.0106512	0.846669	0.0851174
PCPG	0.111742	0.090629	0.179737	0.0243495	0.669277	0.00141291	0.00543788	0.00204717	0.0635973	0.185465	0.0652055	0.940441	0.371182	0.00176451	0.00308447	0.00015904	0.082388	0.393766	3.21469e-08	0.00573258
PRAD	0.00338867	0.088417	8.40957e-09	0.0374027	0.412412	0.0873756	0.000296476	0.000314144	0.0298524	0.163071	0.00182104	0.0423925	2.04728e-05	0.937932	0.702717	0.00152824	0.162386	0.103058	0.133759	0.0181275
READ	0.0115964	0.551263	0.298728	0.743635	0.318932	0.533473	0.0884612	0.348452	0.980223	0.102968	0.0277175	0.776561	0.391736	0.354064	0.158368	0.200772	0.357913	0.180714	0.976136	0.89653
SARC	0.373094	0.64779	0.0216099	0.849866	0.00860513	0.00319243	8.35208e-05	0.000192613	0.0293598	0.0706221	0.0178631	0.233795	0.0191302	6.1983e-07	0.00703589	0.322522	0.661439	0.502714	0.189781	0.0353575
SKCM	0.300347	0.63646	0.627001	0.161213	0.428818	0.383863	0.575398	0.676776	0.2297	0.145096	0.661796	0.128202	0.126085	0.0304354	0.105531	0.000588251	0.183056	0.398667	0.901158	0.077349
STAD	0.0115733	0.609827	0.215396	0.555607	0.531605	0.0170658	0.00611796	0.0204104	0.65997	0.0937747	2.85313e-09	0.0452034	0.231176	3.17473e-06	2.50215e-05	0.00272892	0.0260991	0.52015	0.195321	1.03065e-06
TGCT	0.93264	0.75575	1.49235e-06	2.69643e-06	0.192276	0.125471	4.01028e-11	2.59349e-05	0.301436	0.000819789	0	0.0759638	0.000475033	0.194473	0	5.06167e-09	0.0586284	0.768008	4.55638e-08	0.00282996
THCA	0.469386	0.334232	1.2951e-14	0.432301	0.253933	0.0145702	1.30384e-12	0.000257598	0.433388	0.301295	1.04046e-10	0.20182	3.59806e-05	2.90415e-05	7.21353e-12	2.3555e-06	0.0332302	0.820269	0.000467106	0.00603837
THYM	0.425838	0.631914	0	3.45597e-08	1.20431e-06	0.00725695	1.95428e-09	2.45731e-10	0.000266895	0.398759	6.46919e-10	0.0668774	4.65354e-07	0	0.513946	6.84552e-11	9.82719e-07	0.778525	7.71759e-06	0.00589498
UCEC	0.0260335	0.838408	0.0206249	0.215215	0.0051303	0.507546	0.825526	0.0490945	0.544158	0.795558	0.343882	0.0522908	0.346336	0.0448857	0.0295414	0.809162	0.475644	0.122847	4.3478e-05	0.175932
UCS	0.228528	0.870475	0.0979491	0.648693	0.551885	0.158664	0.346326	0.209212	0.0607591	0.710452	0.766988	0.546046	0.299547	0.46539	0.346066	0.164337	0.103845	0.262811	0.878979	0.809872
UVM	0.0166428	0.971393	0.835065	0.104956	0.0489695	0.0779683	0.100468	0.000274314	0.242864	0.378051	1.49192e-05	0.881055	0.104195	0.0586174	0.0043585	0.0761639	0.300393	0.493777	0.882176	0.0471879
