# Supplementary material for: Pan-cancer analysis of ADAMs: A promising biomarker for prognosis and response to chemotherapy and immunotherapy
Source: Front Genet. 2023 Apr 4;14:1105900. doi: 10.3389/fgene.2023.1105900 (PMC10110990; doi:10.3389/fgene.2023.1105900)
Supplement: Supplementary file 1 [file Presentation1.zip › Suppl. Table 6.XLSX]

## Sheet: Sheet1
CancerType	ADAM8	ADAM9	ADAM10	ADAM11	ADAM12	ADAM15	ADAM17	ADAM19	ADAM22	ADAM23	ADAM28	ADAM33
immune score
BLCA-coefficient	0.260387	0.135147	-0.257977	-0.329116	0.519183	0.0802306	-0.0427261	0.617929	-0.169547	0.210149	0.361621	0.329793
BLCA-pval	9.52e-08	0.00610146	1.26e-07	1.02e-11	0	0.104318	0.387461	0	0.000566215	1.82e-05	5.07e-14	9.23e-12
KIRC-coefficient	0.618488	-0.00554447	0.015432	0.00334246	0.291999	0.115217	0.0154808	0.397524	-0.129421	0.205572	0.493575	0.0395678
KIRC-pval	0	0.898159	0.721658	0.93852	7.07e-12	0.00766685	0.720814	0	0.00272548	1.72e-06	0	0.36102
stromal score
BLCA-coefficient	0.175185	0.229156	-0.196829	-0.152688	0.818406	-0.0376143	-0.00838249	0.720868	-0.0355015	0.316412	0.175674	0.641745
BLCA-pval	0.000366241	2.85192e-06	6.07567e-05	0.00192716	0	0.446791	0.865406	0	0.472745	6.66137e-11	0.000352436	0
KIRC-coefficient	0.237387	0.195539	0.302205	0.0341286	0.622074	0.443259	0.372098	0.69297	0.0461395	0.722331	0.419007	0.361581
KIRC-pval	3.01786e-08	5.4348e-06	1.19713e-12	0.430825	0	0	0	0	0.286648	0	0	5.73099e-18
ESTIMATE score
BLCA-coefficient	0.227926	0.190555	-0.248916	-0.254757	0.710939	0.022827	-0.0319896	0.712356	-0.110637	0.275346	0.275014	0.518542
BLCA-pval	3.23e-06	0.000104376	3.5e-07	1.82e-07	0	0.644359	0.517656	0	0.0249397	1.59e-08	1.66e-08	0
KIRC-coefficient	0.524832	0.0793976	0.154703	0.0107878	0.479181	0.272162	0.184393	0.589298	-0.0655757	0.473133	0.525378	0.198668
KIRC-pval	0	0.0665066	0.000333766	0.803403	0	1.83e-10	1.83e-05	0	0.12978	0	0	3.64e-06
RNAss
BLCA-coefficient	-0.178137	-0.247517	-0.0315328	0.141359	-0.491596	0.24955	0.158739	-0.36186	-0.0453307	-0.239436	-0.288636	-0.571974
BLCA-pval	0.000327005	5.12299e-07	0.527231	0.00444653	0	4.10706e-07	0.00138588	8.10375e-14	0.363312	1.21091e-06	4.04369e-09	0
KIRC-coefficient	-0.122318	0.0433223	-0.101154	-0.293076	-0.324301	-0.405229	-0.176081	-0.504941	0.00952626	-0.544395	-0.160917	-0.416182
KIRC-pval	0.00551524	0.326846	0.0218479	1.22107e-11	6.37895e-14	0	6.13449e-05	0	0.829356	0	0.000253403	5.98868e-23
DNAss
BLCA-coefficient	-0.0524701	-0.0631188	0.131799	0.0271628	-0.281009	-0.0931219	-0.0155546	-0.333562	-0.0689295	-0.205747	-0.275368	-0.297307
BLCA-pval	0.292622	0.205418	0.00802796	0.586034	1.05405e-08	0.0615051	0.755172	7.88092e-12	0.166653	3.2043e-05	2.10323e-08	1.31461e-09
KIRC-coefficient	-0.122428	-0.0899795	0.0643897	-0.0771209	0.0669883	0.208064	0.100466	0.149126	-0.0355585	0.0867365	-0.20122	0.111435
KIRC-pval	0.0309465	0.113246	0.257425	0.174818	0.238684	0.00022658	0.0768898	0.00848853	0.531928	0.126879	0.000365089	0.0496009
