# Supplementary material for: Pan-cancer analysis of ADAMs: A promising biomarker for prognosis and response to chemotherapy and immunotherapy
Source: Front Genet. 2023 Apr 4;14:1105900. doi: 10.3389/fgene.2023.1105900 (PMC10110990; doi:10.3389/fgene.2023.1105900)
Supplement: Supplementary file 1 [file Presentation1.zip › Suppl. Table 7.XLSX]

## Sheet: drug sensitivity by ADAMs
Gene	Drug	cor	pvalue
ADAM33	Nelarabine	0.983161	1.62824e-44
ADAM33	Chelerythrine	0.644068	2.82531e-08
ADAM33	Fluphenazine	0.614264	1.78824e-07
ADAM33	Dexamethasone Decadron	0.585154	9.09725e-07
ADAM9	Raloxifene	-0.540416	8.31038e-06
ADAM9	Tamoxifen	-0.532757	1.17649e-05
ADAM33	PX-316	0.53209	1.21219e-05
ADAM22	Nelarabine	0.527496	1.48656e-05
ADAM28	Ixazomib citrate	-0.521366	1.94285e-05
ADAM33	Asparaginase	0.498344	5.07698e-05
ADAM8	Procarbazine	0.49248	6.4145e-05
ADAM8	Itraconazole	0.482958	9.29344e-05
ADAM9	Bafetinib	-0.480236	0.000103118
ADAM17	Tamoxifen	-0.471914	0.000140958
ADAM33	Fludarabine	0.471825	0.000141421
ADAM33	Fenretinide	0.471094	0.000145303
ADAM9	Vinblastine	-0.470238	0.00014997
ADAM12	Lenvatinib	0.468038	0.000162603
ADAM33	XK-469	0.466759	0.000170391
ADAM9	Dolastatin 10	-0.464171	0.000187201
ADAM9	Cyclophosphamide	-0.462562	0.0001984
ADAM8	Imiquimod	0.458005	0.000233529
ADAM9	Staurosporine	0.456813	0.000243616
ADAM9	Imexon	-0.455912	0.000251501
ADAM9	Pipamperone	-0.452894	0.000279635
ADAM9	Eribulin mesilate	-0.448196	0.000329178
ADAM22	Pyrazoloacridine	0.447861	0.000333002
ADAM33	Hydroxyurea	0.442736	0.000396732
ADAM28	Bortezomib	-0.440937	0.00042161
ADAM9	Homoharringtonine	-0.440509	0.000427741
ADAM9	Oxaliplatin	-0.437676	0.000470358
ADAM22	Belinostat	0.436266	0.000492973
ADAM9	Ixabepilone	-0.435349	0.000508201
ADAM33	Chlorambucil	0.435181	0.000511049
ADAM9	LDK-378	-0.430889	0.000588574
ADAM29	Irofulven	-0.429222	0.000621458
ADAM33	Ifosfamide	0.427261	0.000662262
ADAM9	Actinomycin D	-0.425909	0.000691799
ADAM9	Carmustine	-0.425361	0.00070409
ADAM12	Idelalisib	0.425131	0.000709325
ADAM29	Fluphenazine	0.424256	0.000729504
ADAM33	Arsenic trioxide	0.417859	0.000893647
ADAM11	Hydrastinine HCl	0.413899	0.00101125
ADAM9	Paclitaxel	-0.410719	0.00111562
ADAM9	Irofulven	0.410654	0.00111786
ADAM33	Batracylin	0.410084	0.00113759
ADAM12	Rapamycin	0.406373	0.00127394
ADAM33	Pipobroman	0.406328	0.00127566
ADAM9	Vinorelbine	-0.406328	0.00127567
ADAM9	Alvespimycin	-0.405131	0.00132272
ADAM9	Crizotinib	-0.396385	0.0017167
ADAM33	Cyclophosphamide	0.396227	0.0017247
ADAM22	Chelerythrine	0.394733	0.00180196
ADAM9	Tyrothricin	-0.394714	0.00180296
ADAM8	Calusterone	0.394153	0.0018328
ADAM22	Fludarabine	0.392507	0.00192281
ADAM22	Asparaginase	0.391743	0.00196595
ADAM33	Melphalan	0.390413	0.00204307
ADAM9	Entinostat	-0.390304	0.0020495
ADAM9	Dasatinib	0.389841	0.00207705
ADAM9	Erlotinib	0.389671	0.00208725
ADAM9	BN-2629	-0.389438	0.00210129
ADAM29	Imiquimod	0.387714	0.00220793
ADAM8	Dromostanolone Propionate	0.386144	0.00230924
ADAM22	Batracylin	0.386052	0.00231528
ADAM28	Vismodegib	-0.385215	0.00237112
ADAM22	PX-316	0.384951	0.00238896
ADAM8	Elesclomol	0.384839	0.00239656
ADAM12	Abiraterone	0.38383	0.00246605
ADAM9	Dromostanolone Propionate	-0.383081	0.0025188
ADAM22	Ifosfamide	0.382926	0.00252988
ADAM33	Uracil mustard	0.381977	0.00259844
ADAM8	AP-26113	0.381208	0.0026552
ADAM9	Lomustine	-0.380914	0.00267721
ADAM12	Allopurinol	-0.380578	0.00270247
ADAM12	Everolimus	0.378968	0.00282685
ADAM9	Imatinib	-0.377836	0.00291734
ADAM12	By-Product of CUDC-305	-0.375257	0.00313305
ADAM9	Nilotinib	-0.374942	0.00316035
ADAM29	Megestrol acetate	0.370775	0.00354188
ADAM12	Zoledronate	0.36981	0.00363581
ADAM22	Dexrazoxane	0.369724	0.00364436
ADAM9	By-Product of CUDC-305	-0.367064	0.00391542
ADAM9	Epirubicin	-0.365312	0.00410362
ADAM9	Panobinostat	-0.36116	0.0045817
ADAM10	Nelarabine	0.361035	0.00459689
ADAM33	Cytarabine	0.360651	0.00464364
ADAM9	XK-469	-0.360239	0.00469426
ADAM33	Carmustine	0.357988	0.00497954
ADAM9	Fulvestrant	-0.357871	0.0049947
ADAM22	Oxaliplatin	0.357605	0.00502953
ADAM9	Carfilzomib	-0.357516	0.0050412
ADAM20	Hydrastinine HCl	-0.357494	0.00504411
ADAM33	Thiotepa	0.357236	0.00507812
ADAM12	AT-13387	-0.357032	0.00510521
ADAM9	Midostaurin	0.356494	0.00517716
ADAM22	Vorinostat	0.356487	0.00517811
ADAM29	Isotretinoin	0.355551	0.00530549
ADAM9	Pipobroman	-0.354204	0.00549352
ADAM33	Etoposide	0.353387	0.0056104
ADAM9	Teniposide	-0.351595	0.00587453
ADAM10	Vinorelbine	-0.351081	0.00595232
ADAM33	Triethylenemelamine	0.350777	0.00599863
ADAM9	Daunorubicin	-0.350695	0.00601121
ADAM20	Carboplatin	-0.350298	0.00607239
ADAM9	geldanamycin analog	-0.348943	0.00628546
ADAM12	Belinostat	-0.348727	0.00632
ADAM8	Celecoxib	0.347318	0.00654952
ADAM8	Palbociclib	0.347303	0.00655192
ADAM33	Idarubicin	0.346899	0.00661907
ADAM8	LDK-378	0.34384	0.0071474
ADAM17	Ixabepilone	-0.343507	0.00720706
ADAM22	Dexamethasone Decadron	0.341771	0.00752531
ADAM19	AFP464	-0.341631	0.00755157
ADAM33	7-Hydroxystaurosporine	0.341554	0.00756597
ADAM10	Paclitaxel	-0.341191	0.00763423
ADAM9	Estramustine	-0.340775	0.00771336
ADAM33	Bendamustine	0.339802	0.00790091
ADAM9	Lapachone	-0.338705	0.00811736
ADAM9	Hypothemycin	-0.338266	0.00820538
ADAM18	7-Ethyl-10-hydroxycamptothecin	-0.338034	0.00825211
ADAM9	Depsipeptide	-0.336512	0.00856535
ADAM8	Testolactone	0.336252	0.00861986
ADAM28	Midostaurin	-0.335484	0.00878267
ADAM9	Etoposide	-0.335134	0.00885783
ADAM12	Temsirolimus	0.33492	0.00890397
ADAM9	Ibrutinib	0.33485	0.00891903
ADAM32	Hypothemycin	-0.333664	0.00917909
ADAM33	Digoxin	0.333488	0.0092184
ADAM22	Dimethylaminoparthenolide	0.333484	0.00921922
ADAM28	Carmustine	-0.333231	0.00927566
ADAM9	Lenvatinib	0.333206	0.00928127
ADAM33	LMP-400	0.33315	0.00929384
ADAM20	BN-2629	-0.332659	0.00940469
ADAM9	Vincristine	-0.331348	0.00970623
ADAM12	Cobimetinib (isomer 1)	-0.330644	0.0098716
ADAM22	Ethinyl estradiol	0.32826	0.0104495
ADAM22	Fluphenazine	0.32813	0.010482
ADAM15	Oxaliplatin	-0.327912	0.0105363
ADAM9	Docetaxel	-0.32704	0.0107565
ADAM10	Cordycepin	-0.326836	0.0108087
ADAM10	By-Product of CUDC-305	-0.326638	0.0108595
ADAM9	Ifosfamide	-0.325751	0.0110896
ADAM21	Cabozantinib	-0.324937	0.0113041
ADAM33	Dexrazoxane	0.324123	0.0115226
ADAM23	Vemurafenib	0.323691	0.01164
ADAM23	Estramustine	0.323358	0.0117309
ADAM19	Rebimastat	0.322776	0.0118919
ADAM11	Vorinostat	0.321857	0.0121497
ADAM19	Staurosporine	0.32052	0.0125331
ADAM22	XK-469	0.319999	0.0126855
ADAM9	Tanespimycin	-0.319309	0.0128895
ADAM23	Midostaurin	-0.319204	0.0129209
ADAM18	Zoledronate	0.318607	0.0131003
ADAM21	LY-294002	-0.317683	0.0133819
ADAM19	Simvastatin	0.317382	0.0134749
ADAM12	Bleomycin	0.316135	0.0138656
ADAM8	Vismodegib	0.314647	0.0143447
ADAM9	Arsenic trioxide	-0.314229	0.0144817
ADAM18	Karenitecin	-0.313162	0.0148366
ADAM9	Dimethylaminoparthenolide	-0.312073	0.0152069
ADAM9	ABT-199	-0.311338	0.0154608
ADAM32	3-Bromopyruvate (acid)	-0.309913	0.0159641
ADAM12	Mitoxantrone	0.308921	0.0163228
ADAM9	Bendamustine	-0.308846	0.0163501
ADAM9	Doxorubicin	-0.308299	0.0165511
ADAM9	Everolimus	0.308164	0.016601
ADAM23	Ethinyl estradiol	0.308016	0.0166556
ADAM8	Olaparib	0.307587	0.0168159
ADAM12	Pazopanib	0.307471	0.0168593
ADAM32	Dabrafenib	-0.307417	0.0168796
ADAM32	Cyclophosphamide	-0.306875	0.0170841
ADAM17	SR16157	-0.306696	0.0171519
ADAM8	Perifosine	0.306565	0.017202
ADAM2	7-Hydroxystaurosporine	-0.306152	0.0173602
ADAM9	Chelerythrine	-0.306084	0.0173862
ADAM32	kahalide f	0.305942	0.0174409
ADAM9	Dexrazoxane	-0.305883	0.0174638
ADAM12	okadaic acid	0.30544	0.0176357
ADAM33	Cladribine	0.303928	0.0182338
ADAM9	Valrubicin	-0.303796	0.0182866
ADAM12	Staurosporine	0.303616	0.0183592
ADAM15	Ponatinib	-0.303186	0.0185333
ADAM9	Simvastatin	0.302989	0.0186135
ADAM15	Seliciclib	0.301467	0.0192436
ADAM22	Cladribine	0.300968	0.0194543
ADAM17	Alectinib	-0.300751	0.0195464
ADAM9	Elesclomol	-0.300503	0.0196522
ADAM2	Hydrastinine HCl	0.299205	0.0202137
ADAM33	Lomustine	0.298774	0.0204032
ADAM20	Ixazomib citrate	-0.298768	0.0204058
ADAM22	Fostamatinib	0.298419	0.0205602
ADAM28	Gefitinib	0.298253	0.0206341
ADAM23	Hydrastinine HCl	0.298115	0.0206959
ADAM30	3-Bromopyruvate (acid)	-0.297503	0.0209705
ADAM33	Oxaliplatin	0.297181	0.0211165
ADAM12	Selumetinib	-0.295772	0.021765
ADAM30	Allopurinol	-0.294678	0.0222801
ADAM8	Lapachone	-0.29449	0.0223697
ADAM12	Itraconazole	0.29428	0.02247
ADAM12	Midostaurin	0.294036	0.022587
ADAM15	Olaparib	0.29299	0.0230951
ADAM10	Acetalax	-0.291721	0.0237242
ADAM11	Entinostat	0.291416	0.0238777
ADAM20	7-Tert-butyldimethylsilyl-10-hydroxycamptothecin	-0.291208	0.0239826
ADAM15	Amonafide	-0.291138	0.0240182
ADAM33	Dimethylaminoparthenolide	0.29088	0.0241494
ADAM33	Decitabine	0.290785	0.0241977
ADAM20	Doxorubicin	-0.289983	0.0246094
ADAM33	Teniposide	0.288791	0.0252324
ADAM19	By-Product of CUDC-305	-0.288771	0.025243
ADAM22	Lenvatinib	-0.288525	0.0253736
ADAM33	Seliciclib	-0.288278	0.0255047
ADAM9	Palbociclib	-0.287808	0.0257561
ADAM9	Vemurafenib	-0.287628	0.0258534
ADAM8	Belinostat	0.287499	0.0259229
ADAM33	Irofulven	-0.287366	0.0259945
ADAM11	Palbociclib	-0.286876	0.0262612
ADAM30	Vincristine	0.286487	0.0264746
ADAM10	Wortmannin	0.286179	0.0266442
ADAM22	8-Chloro-adenosine	0.285837	0.0268341
ADAM32	Ixazomib citrate	-0.285411	0.0270718
ADAM12	LDK-378	-0.285032	0.0272853
ADAM32	Nitrogen mustard	-0.284892	0.0273639
ADAM20	Fenretinide	-0.284717	0.0274635
ADAM10	Docetaxel	-0.284501	0.0275863
ADAM9	kahalide f	0.284095	0.0278179
ADAM17	Ethinyl estradiol	-0.283812	0.0279807
ADAM22	Palbociclib	0.283211	0.0283288
ADAM30	Epirubicin	0.283032	0.0284333
ADAM17	By-Product of CUDC-305	-0.282896	0.0285126
ADAM9	Acrichine	-0.282698	0.0286289
ADAM15	Bendamustine	-0.282581	0.0286976
ADAM12	Fludarabine	-0.281725	0.0292052
ADAM22	Cytarabine	0.2815	0.02934
ADAM22	E-7820	0.281218	0.0295091
ADAM8	Simvastatin	0.280578	0.0298968
ADAM9	Melphalan	-0.280331	0.0300477
ADAM32	Celecoxib	-0.280154	0.0301561
ADAM22	Dromostanolone Propionate	0.280142	0.0301634
ADAM23	Dabrafenib	0.280056	0.0302161
ADAM9	Belinostat	-0.279733	0.0304155
ADAM9	Tegafur	-0.279016	0.0308612
ADAM17	Dolastatin 10	-0.278964	0.0308938
ADAM22	Dasatinib	-0.278882	0.0309451
ADAM33	Calusterone	0.277982	0.0315134
ADAM12	Palbociclib	-0.277747	0.0316635
ADAM33	Irinotecan	0.277668	0.0317137
ADAM33	Sonidegib	-0.27764	0.0317317
ADAM22	Lomustine	0.277455	0.0318507
ADAM22	7-Hydroxystaurosporine	0.276725	0.0323223
ADAM28	Erlotinib	0.276318	0.0325877
ADAM9	Mithramycin	-0.276238	0.0326403
ADAM18	Lapachone	0.276191	0.0326707
ADAM9	Afatinib	0.275907	0.0328577
ADAM17	Panobinostat	-0.275729	0.0329755
ADAM23	(+)-JQ1	0.275633	0.0330386
ADAM32	Pimozide	-0.275236	0.0333023
ADAM22	Ixabepilone	0.275212	0.0333184
ADAM17	Dromostanolone Propionate	-0.275178	0.033341
ADAM33	BN-2629	0.273534	0.0344532
ADAM20	Epirubicin	-0.273296	0.0346165
ADAM32	E-7820	0.273173	0.0347013
ADAM22	Clofarabine	0.273081	0.0347647
ADAM32	Dacarbazine	-0.272925	0.0348731
ADAM20	Bortezomib	-0.27279	0.0349662
ADAM23	Pipobroman	0.272376	0.0352546
ADAM33	Raltitrexed	0.271807	0.0356541
ADAM22	Curcumin	0.271699	0.0357305
ADAM21	Buthionine sulphoximine	-0.271688	0.0357383
ADAM12	Hypothemycin	-0.271615	0.0357899
ADAM20	Pipamperone	-0.271615	0.0357901
ADAM17	Vinorelbine	-0.271224	0.0360673
ADAM20	Allopurinol	0.271208	0.0360787
ADAM12	Amonafide	-0.271159	0.0361139
ADAM2	Dabrafenib	0.27113	0.0361346
ADAM15	XL-147	0.270972	0.0362476
ADAM29	Celecoxib	0.270538	0.0365591
ADAM19	Cyclophosphamide	-0.270235	0.0367779
ADAM20	Decitabine	0.270047	0.0369139
ADAM12	Trametinib	-0.26996	0.0369774
ADAM32	Imexon	-0.269912	0.0370125
ADAM20	Depsipeptide	-0.269151	0.0375695
ADAM17	Elesclomol	-0.26911	0.0375999
ADAM22	Acrichine	0.268414	0.0381157
ADAM9	Vorinostat	-0.268378	0.0381422
ADAM22	Docetaxel	0.268294	0.0382051
ADAM22	Methotrexate	0.268069	0.0383737
ADAM15	Everolimus	0.268032	0.0384017
ADAM9	O-6-Benzylguanine	0.267906	0.0384961
ADAM28	Pazopanib	-0.267848	0.0385399
ADAM32	Everolimus	0.267847	0.0385407
ADAM22	Parthenolide	0.267597	0.0387292
ADAM22	Fenretinide	0.266916	0.0392465
ADAM12	Cabozantinib	0.266739	0.0393815
ADAM22	Zoledronate	-0.266707	0.0394062
ADAM15	Wortmannin	0.266229	0.039774
ADAM33	Nitrogen mustard	0.266176	0.0398146
ADAM33	Axitinib	0.265904	0.0400258
ADAM23	Lomustine	0.265072	0.0406758
ADAM19	okadaic acid	0.26495	0.0407716
ADAM32	Simvastatin	0.264762	0.0409204
ADAM10	Fulvestrant	-0.264673	0.0409909
ADAM9	okadaic acid	-0.264518	0.0411137
ADAM23	Pipamperone	0.264278	0.0413045
ADAM22	Pralatrexate	0.264015	0.0415143
ADAM15	Temsirolimus	0.263797	0.0416893
ADAM10	Tanespimycin	-0.26376	0.0417188
ADAM32	ABT-199	-0.262209	0.0429802
ADAM33	Trametinib	-0.262111	0.0430614
ADAM15	Rapamycin	0.262051	0.0431111
ADAM23	Alectinib	0.261867	0.043263
ADAM29	Entinostat	0.261634	0.0434561
ADAM19	Celecoxib	-0.261609	0.0434773
ADAM9	Methotrexate	-0.261601	0.0434835
ADAM22	Nitrogen mustard	0.260471	0.0444317
ADAM19	AT-13387	-0.259801	0.0450012
ADAM28	Arsenic trioxide	-0.259498	0.0452611
ADAM17	Denileukin Diftitox Ontak	-0.259341	0.0453961
ADAM15	(+)-JQ1	0.258643	0.0460001
ADAM9	Dabrafenib	-0.258521	0.0461066
ADAM15	Salinomycin	0.258139	0.0464408
ADAM11	E-7820	0.257902	0.0466492
ADAM20	Dabrafenib	-0.257686	0.0468396
ADAM9	Parthenolide	-0.257643	0.0468778
ADAM22	Decitabine	0.257412	0.0470824
ADAM9	Bleomycin	0.257119	0.0473427
ADAM19	Bleomycin	0.257111	0.0473499
ADAM33	Perifosine	0.257102	0.0473585
ADAM10	Tamoxifen	-0.256638	0.0477737
ADAM33	LY-294002	-0.256391	0.0479953
ADAM21	Carboplatin	-0.256361	0.0480221
ADAM15	Ifosfamide	-0.256263	0.0481112
ADAM32	Denileukin Diftitox Ontak	-0.256148	0.0482145
ADAM9	6-Mercaptopurine	-0.25606	0.0482948
ADAM9	Cytarabine	-0.256025	0.0483262
ADAM7	Curcumin	-0.255825	0.0485082
ADAM12	O-6-Benzylguanine	0.255752	0.0485747
ADAM33	Amonafide	0.2557	0.048622
ADAM9	Selumetinib	-0.255523	0.0487832
ADAM17	Hydrastinine HCl	-0.255418	0.048879
ADAM19	Zoledronate	0.255418	0.0488793
ADAM8	Isotretinoin	0.255368	0.048925
ADAM30	Vinblastine	0.255318	0.0489709
ADAM33	Palbociclib	0.255221	0.04906
ADAM17	Vemurafenib	-0.255159	0.0491164
ADAM30	Mitomycin	0.255126	0.0491466
ADAM33	Imexon	0.254822	0.0494272
ADAM30	Elesclomol	0.254594	0.0496374
ADAM21	Celecoxib	-0.254566	0.049664
ADAM8	Megestrol acetate	0.254348	0.0498661

## Sheet: drug sensitivity by drugs
Drug	Gene	cor	pvalue
(+)-JQ1	ADAM23	0.275633	0.0330386
(+)-JQ1	ADAM15	0.258643	0.0460001
3-Bromopyruvate (acid)	ADAM32	-0.309913	0.0159641
3-Bromopyruvate (acid)	ADAM30	-0.297503	0.0209705
6-Mercaptopurine	ADAM9	-0.25606	0.0482948
7-Ethyl-10-hydroxycamptothecin	ADAM18	-0.338034	0.00825211
7-Hydroxystaurosporine	ADAM33	0.341554	0.00756597
7-Hydroxystaurosporine	ADAM2	-0.306152	0.0173602
7-Hydroxystaurosporine	ADAM22	0.276725	0.0323223
7-Tert-butyldimethylsilyl-10-hydroxycamptothecin	ADAM20	-0.291208	0.0239826
8-Chloro-adenosine	ADAM22	0.285837	0.0268341
Abiraterone	ADAM12	0.38383	0.00246605
ABT-199	ADAM9	-0.311338	0.0154608
ABT-199	ADAM32	-0.262209	0.0429802
Acetalax	ADAM10	-0.291721	0.0237242
Acrichine	ADAM9	-0.282698	0.0286289
Acrichine	ADAM22	0.268414	0.0381157
Actinomycin D	ADAM9	-0.425909	0.000691799
Afatinib	ADAM9	0.275907	0.0328577
AFP464	ADAM19	-0.341631	0.00755157
Alectinib	ADAM17	-0.300751	0.0195464
Alectinib	ADAM23	0.261867	0.043263
Allopurinol	ADAM12	-0.380578	0.00270247
Allopurinol	ADAM30	-0.294678	0.0222801
Allopurinol	ADAM20	0.271208	0.0360787
Alvespimycin	ADAM9	-0.405131	0.00132272
Amonafide	ADAM15	-0.291138	0.0240182
Amonafide	ADAM12	-0.271159	0.0361139
Amonafide	ADAM33	0.2557	0.048622
AP-26113	ADAM8	0.381208	0.0026552
Arsenic trioxide	ADAM33	0.417859	0.000893647
Arsenic trioxide	ADAM9	-0.314229	0.0144817
Arsenic trioxide	ADAM28	-0.259498	0.0452611
Asparaginase	ADAM33	0.498344	5.07698e-05
Asparaginase	ADAM22	0.391743	0.00196595
AT-13387	ADAM12	-0.357032	0.00510521
AT-13387	ADAM19	-0.259801	0.0450012
Axitinib	ADAM33	0.265904	0.0400258
Bafetinib	ADAM9	-0.480236	0.000103118
Batracylin	ADAM33	0.410084	0.00113759
Batracylin	ADAM22	0.386052	0.00231528
Belinostat	ADAM22	0.436266	0.000492973
Belinostat	ADAM12	-0.348727	0.00632
Belinostat	ADAM8	0.287499	0.0259229
Belinostat	ADAM9	-0.279733	0.0304155
Bendamustine	ADAM33	0.339802	0.00790091
Bendamustine	ADAM9	-0.308846	0.0163501
Bendamustine	ADAM15	-0.282581	0.0286976
Bleomycin	ADAM12	0.316135	0.0138656
Bleomycin	ADAM9	0.257119	0.0473427
Bleomycin	ADAM19	0.257111	0.0473499
BN-2629	ADAM9	-0.389438	0.00210129
BN-2629	ADAM20	-0.332659	0.00940469
BN-2629	ADAM33	0.273534	0.0344532
Bortezomib	ADAM28	-0.440937	0.00042161
Bortezomib	ADAM20	-0.27279	0.0349662
Buthionine sulphoximine	ADAM21	-0.271688	0.0357383
By-Product of CUDC-305	ADAM12	-0.375257	0.00313305
By-Product of CUDC-305	ADAM9	-0.367064	0.00391542
By-Product of CUDC-305	ADAM10	-0.326638	0.0108595
By-Product of CUDC-305	ADAM19	-0.288771	0.025243
By-Product of CUDC-305	ADAM17	-0.282896	0.0285126
Cabozantinib	ADAM21	-0.324937	0.0113041
Cabozantinib	ADAM12	0.266739	0.0393815
Calusterone	ADAM8	0.394153	0.0018328
Calusterone	ADAM33	0.277982	0.0315134
Carboplatin	ADAM20	-0.350298	0.00607239
Carboplatin	ADAM21	-0.256361	0.0480221
Carfilzomib	ADAM9	-0.357516	0.0050412
Carmustine	ADAM9	-0.425361	0.00070409
Carmustine	ADAM33	0.357988	0.00497954
Carmustine	ADAM28	-0.333231	0.00927566
Celecoxib	ADAM8	0.347318	0.00654952
Celecoxib	ADAM32	-0.280154	0.0301561
Celecoxib	ADAM29	0.270538	0.0365591
Celecoxib	ADAM19	-0.261609	0.0434773
Celecoxib	ADAM21	-0.254566	0.049664
Chelerythrine	ADAM33	0.644068	2.82531e-08
Chelerythrine	ADAM22	0.394733	0.00180196
Chelerythrine	ADAM9	-0.306084	0.0173862
Chlorambucil	ADAM33	0.435181	0.000511049
Cladribine	ADAM33	0.303928	0.0182338
Cladribine	ADAM22	0.300968	0.0194543
Clofarabine	ADAM22	0.273081	0.0347647
Cobimetinib (isomer 1)	ADAM12	-0.330644	0.0098716
Cordycepin	ADAM10	-0.326836	0.0108087
Crizotinib	ADAM9	-0.396385	0.0017167
Curcumin	ADAM22	0.271699	0.0357305
Curcumin	ADAM7	-0.255825	0.0485082
Cyclophosphamide	ADAM9	-0.462562	0.0001984
Cyclophosphamide	ADAM33	0.396227	0.0017247
Cyclophosphamide	ADAM32	-0.306875	0.0170841
Cyclophosphamide	ADAM19	-0.270235	0.0367779
Cytarabine	ADAM33	0.360651	0.00464364
Cytarabine	ADAM22	0.2815	0.02934
Cytarabine	ADAM9	-0.256025	0.0483262
Dabrafenib	ADAM32	-0.307417	0.0168796
Dabrafenib	ADAM23	0.280056	0.0302161
Dabrafenib	ADAM2	0.27113	0.0361346
Dabrafenib	ADAM9	-0.258521	0.0461066
Dabrafenib	ADAM20	-0.257686	0.0468396
Dacarbazine	ADAM32	-0.272925	0.0348731
Dasatinib	ADAM9	0.389841	0.00207705
Dasatinib	ADAM22	-0.278882	0.0309451
Daunorubicin	ADAM9	-0.350695	0.00601121
Decitabine	ADAM33	0.290785	0.0241977
Decitabine	ADAM20	0.270047	0.0369139
Decitabine	ADAM22	0.257412	0.0470824
Denileukin Diftitox Ontak	ADAM17	-0.259341	0.0453961
Denileukin Diftitox Ontak	ADAM32	-0.256148	0.0482145
Depsipeptide	ADAM9	-0.336512	0.00856535
Depsipeptide	ADAM20	-0.269151	0.0375695
Dexamethasone Decadron	ADAM33	0.585154	9.09725e-07
Dexamethasone Decadron	ADAM22	0.341771	0.00752531
Dexrazoxane	ADAM22	0.369724	0.00364436
Dexrazoxane	ADAM33	0.324123	0.0115226
Dexrazoxane	ADAM9	-0.305883	0.0174638
Digoxin	ADAM33	0.333488	0.0092184
Dimethylaminoparthenolide	ADAM22	0.333484	0.00921922
Dimethylaminoparthenolide	ADAM9	-0.312073	0.0152069
Dimethylaminoparthenolide	ADAM33	0.29088	0.0241494
Docetaxel	ADAM9	-0.32704	0.0107565
Docetaxel	ADAM10	-0.284501	0.0275863
Docetaxel	ADAM22	0.268294	0.0382051
Dolastatin 10	ADAM9	-0.464171	0.000187201
Dolastatin 10	ADAM17	-0.278964	0.0308938
Doxorubicin	ADAM9	-0.308299	0.0165511
Doxorubicin	ADAM20	-0.289983	0.0246094
Dromostanolone Propionate	ADAM8	0.386144	0.00230924
Dromostanolone Propionate	ADAM9	-0.383081	0.0025188
Dromostanolone Propionate	ADAM22	0.280142	0.0301634
Dromostanolone Propionate	ADAM17	-0.275178	0.033341
E-7820	ADAM22	0.281218	0.0295091
E-7820	ADAM32	0.273173	0.0347013
E-7820	ADAM11	0.257902	0.0466492
Elesclomol	ADAM8	0.384839	0.00239656
Elesclomol	ADAM9	-0.300503	0.0196522
Elesclomol	ADAM17	-0.26911	0.0375999
Elesclomol	ADAM30	0.254594	0.0496374
Entinostat	ADAM9	-0.390304	0.0020495
Entinostat	ADAM11	0.291416	0.0238777
Entinostat	ADAM29	0.261634	0.0434561
Epirubicin	ADAM9	-0.365312	0.00410362
Epirubicin	ADAM30	0.283032	0.0284333
Epirubicin	ADAM20	-0.273296	0.0346165
Eribulin mesilate	ADAM9	-0.448196	0.000329178
Erlotinib	ADAM9	0.389671	0.00208725
Erlotinib	ADAM28	0.276318	0.0325877
Estramustine	ADAM9	-0.340775	0.00771336
Estramustine	ADAM23	0.323358	0.0117309
Ethinyl estradiol	ADAM22	0.32826	0.0104495
Ethinyl estradiol	ADAM23	0.308016	0.0166556
Ethinyl estradiol	ADAM17	-0.283812	0.0279807
Etoposide	ADAM33	0.353387	0.0056104
Etoposide	ADAM9	-0.335134	0.00885783
Everolimus	ADAM12	0.378968	0.00282685
Everolimus	ADAM9	0.308164	0.016601
Everolimus	ADAM15	0.268032	0.0384017
Everolimus	ADAM32	0.267847	0.0385407
Fenretinide	ADAM33	0.471094	0.000145303
Fenretinide	ADAM20	-0.284717	0.0274635
Fenretinide	ADAM22	0.266916	0.0392465
Fludarabine	ADAM33	0.471825	0.000141421
Fludarabine	ADAM22	0.392507	0.00192281
Fludarabine	ADAM12	-0.281725	0.0292052
Fluphenazine	ADAM33	0.614264	1.78824e-07
Fluphenazine	ADAM29	0.424256	0.000729504
Fluphenazine	ADAM22	0.32813	0.010482
Fostamatinib	ADAM22	0.298419	0.0205602
Fulvestrant	ADAM9	-0.357871	0.0049947
Fulvestrant	ADAM10	-0.264673	0.0409909
Gefitinib	ADAM28	0.298253	0.0206341
geldanamycin analog	ADAM9	-0.348943	0.00628546
Homoharringtonine	ADAM9	-0.440509	0.000427741
Hydrastinine HCl	ADAM11	0.413899	0.00101125
Hydrastinine HCl	ADAM20	-0.357494	0.00504411
Hydrastinine HCl	ADAM2	0.299205	0.0202137
Hydrastinine HCl	ADAM23	0.298115	0.0206959
Hydrastinine HCl	ADAM17	-0.255418	0.048879
Hydroxyurea	ADAM33	0.442736	0.000396732
Hypothemycin	ADAM9	-0.338266	0.00820538
Hypothemycin	ADAM32	-0.333664	0.00917909
Hypothemycin	ADAM12	-0.271615	0.0357899
Ibrutinib	ADAM9	0.33485	0.00891903
Idarubicin	ADAM33	0.346899	0.00661907
Idelalisib	ADAM12	0.425131	0.000709325
Ifosfamide	ADAM33	0.427261	0.000662262
Ifosfamide	ADAM22	0.382926	0.00252988
Ifosfamide	ADAM9	-0.325751	0.0110896
Ifosfamide	ADAM15	-0.256263	0.0481112
Imatinib	ADAM9	-0.377836	0.00291734
Imexon	ADAM9	-0.455912	0.000251501
Imexon	ADAM32	-0.269912	0.0370125
Imexon	ADAM33	0.254822	0.0494272
Imiquimod	ADAM8	0.458005	0.000233529
Imiquimod	ADAM29	0.387714	0.00220793
Irinotecan	ADAM33	0.277668	0.0317137
Irofulven	ADAM29	-0.429222	0.000621458
Irofulven	ADAM9	0.410654	0.00111786
Irofulven	ADAM33	-0.287366	0.0259945
Isotretinoin	ADAM29	0.355551	0.00530549
Isotretinoin	ADAM8	0.255368	0.048925
Itraconazole	ADAM8	0.482958	9.29344e-05
Itraconazole	ADAM12	0.29428	0.02247
Ixabepilone	ADAM9	-0.435349	0.000508201
Ixabepilone	ADAM17	-0.343507	0.00720706
Ixabepilone	ADAM22	0.275212	0.0333184
Ixazomib citrate	ADAM28	-0.521366	1.94285e-05
Ixazomib citrate	ADAM20	-0.298768	0.0204058
Ixazomib citrate	ADAM32	-0.285411	0.0270718
kahalide f	ADAM32	0.305942	0.0174409
kahalide f	ADAM9	0.284095	0.0278179
Karenitecin	ADAM18	-0.313162	0.0148366
Lapachone	ADAM9	-0.338705	0.00811736
Lapachone	ADAM8	-0.29449	0.0223697
Lapachone	ADAM18	0.276191	0.0326707
LDK-378	ADAM9	-0.430889	0.000588574
LDK-378	ADAM8	0.34384	0.0071474
LDK-378	ADAM12	-0.285032	0.0272853
Lenvatinib	ADAM12	0.468038	0.000162603
Lenvatinib	ADAM9	0.333206	0.00928127
Lenvatinib	ADAM22	-0.288525	0.0253736
LMP-400	ADAM33	0.33315	0.00929384
Lomustine	ADAM9	-0.380914	0.00267721
Lomustine	ADAM33	0.298774	0.0204032
Lomustine	ADAM22	0.277455	0.0318507
Lomustine	ADAM23	0.265072	0.0406758
LY-294002	ADAM21	-0.317683	0.0133819
LY-294002	ADAM33	-0.256391	0.0479953
Megestrol acetate	ADAM29	0.370775	0.00354188
Megestrol acetate	ADAM8	0.254348	0.0498661
Melphalan	ADAM33	0.390413	0.00204307
Melphalan	ADAM9	-0.280331	0.0300477
Methotrexate	ADAM22	0.268069	0.0383737
Methotrexate	ADAM9	-0.261601	0.0434835
Midostaurin	ADAM9	0.356494	0.00517716
Midostaurin	ADAM28	-0.335484	0.00878267
Midostaurin	ADAM23	-0.319204	0.0129209
Midostaurin	ADAM12	0.294036	0.022587
Mithramycin	ADAM9	-0.276238	0.0326403
Mitomycin	ADAM30	0.255126	0.0491466
Mitoxantrone	ADAM12	0.308921	0.0163228
Nelarabine	ADAM33	0.983161	1.62824e-44
Nelarabine	ADAM22	0.527496	1.48656e-05
Nelarabine	ADAM10	0.361035	0.00459689
Nilotinib	ADAM9	-0.374942	0.00316035
Nitrogen mustard	ADAM32	-0.284892	0.0273639
Nitrogen mustard	ADAM33	0.266176	0.0398146
Nitrogen mustard	ADAM22	0.260471	0.0444317
O-6-Benzylguanine	ADAM9	0.267906	0.0384961
O-6-Benzylguanine	ADAM12	0.255752	0.0485747
okadaic acid	ADAM12	0.30544	0.0176357
okadaic acid	ADAM19	0.26495	0.0407716
okadaic acid	ADAM9	-0.264518	0.0411137
Olaparib	ADAM8	0.307587	0.0168159
Olaparib	ADAM15	0.29299	0.0230951
Oxaliplatin	ADAM9	-0.437676	0.000470358
Oxaliplatin	ADAM22	0.357605	0.00502953
Oxaliplatin	ADAM15	-0.327912	0.0105363
Oxaliplatin	ADAM33	0.297181	0.0211165
Paclitaxel	ADAM9	-0.410719	0.00111562
Paclitaxel	ADAM10	-0.341191	0.00763423
Palbociclib	ADAM8	0.347303	0.00655192
Palbociclib	ADAM9	-0.287808	0.0257561
Palbociclib	ADAM11	-0.286876	0.0262612
Palbociclib	ADAM22	0.283211	0.0283288
Palbociclib	ADAM12	-0.277747	0.0316635
Palbociclib	ADAM33	0.255221	0.04906
Panobinostat	ADAM9	-0.36116	0.0045817
Panobinostat	ADAM17	-0.275729	0.0329755
Parthenolide	ADAM22	0.267597	0.0387292
Parthenolide	ADAM9	-0.257643	0.0468778
Pazopanib	ADAM12	0.307471	0.0168593
Pazopanib	ADAM28	-0.267848	0.0385399
Perifosine	ADAM8	0.306565	0.017202
Perifosine	ADAM33	0.257102	0.0473585
Pimozide	ADAM32	-0.275236	0.0333023
Pipamperone	ADAM9	-0.452894	0.000279635
Pipamperone	ADAM20	-0.271615	0.0357901
Pipamperone	ADAM23	0.264278	0.0413045
Pipobroman	ADAM33	0.406328	0.00127566
Pipobroman	ADAM9	-0.354204	0.00549352
Pipobroman	ADAM23	0.272376	0.0352546
Ponatinib	ADAM15	-0.303186	0.0185333
Pralatrexate	ADAM22	0.264015	0.0415143
Procarbazine	ADAM8	0.49248	6.4145e-05
PX-316	ADAM33	0.53209	1.21219e-05
PX-316	ADAM22	0.384951	0.00238896
Pyrazoloacridine	ADAM22	0.447861	0.000333002
Raloxifene	ADAM9	-0.540416	8.31038e-06
Raltitrexed	ADAM33	0.271807	0.0356541
Rapamycin	ADAM12	0.406373	0.00127394
Rapamycin	ADAM15	0.262051	0.0431111
Rebimastat	ADAM19	0.322776	0.0118919
Salinomycin	ADAM15	0.258139	0.0464408
Seliciclib	ADAM15	0.301467	0.0192436
Seliciclib	ADAM33	-0.288278	0.0255047
Selumetinib	ADAM12	-0.295772	0.021765
Selumetinib	ADAM9	-0.255523	0.0487832
Simvastatin	ADAM19	0.317382	0.0134749
Simvastatin	ADAM9	0.302989	0.0186135
Simvastatin	ADAM8	0.280578	0.0298968
Simvastatin	ADAM32	0.264762	0.0409204
Sonidegib	ADAM33	-0.27764	0.0317317
SR16157	ADAM17	-0.306696	0.0171519
Staurosporine	ADAM9	0.456813	0.000243616
Staurosporine	ADAM19	0.32052	0.0125331
Staurosporine	ADAM12	0.303616	0.0183592
Tamoxifen	ADAM9	-0.532757	1.17649e-05
Tamoxifen	ADAM17	-0.471914	0.000140958
Tamoxifen	ADAM10	-0.256638	0.0477737
Tanespimycin	ADAM9	-0.319309	0.0128895
Tanespimycin	ADAM10	-0.26376	0.0417188
Tegafur	ADAM9	-0.279016	0.0308612
Temsirolimus	ADAM12	0.33492	0.00890397
Temsirolimus	ADAM15	0.263797	0.0416893
Teniposide	ADAM9	-0.351595	0.00587453
Teniposide	ADAM33	0.288791	0.0252324
Testolactone	ADAM8	0.336252	0.00861986
Thiotepa	ADAM33	0.357236	0.00507812
Trametinib	ADAM12	-0.26996	0.0369774
Trametinib	ADAM33	-0.262111	0.0430614
Triethylenemelamine	ADAM33	0.350777	0.00599863
Tyrothricin	ADAM9	-0.394714	0.00180296
Uracil mustard	ADAM33	0.381977	0.00259844
Valrubicin	ADAM9	-0.303796	0.0182866
Vemurafenib	ADAM23	0.323691	0.01164
Vemurafenib	ADAM9	-0.287628	0.0258534
Vemurafenib	ADAM17	-0.255159	0.0491164
Vinblastine	ADAM9	-0.470238	0.00014997
Vinblastine	ADAM30	0.255318	0.0489709
Vincristine	ADAM9	-0.331348	0.00970623
Vincristine	ADAM30	0.286487	0.0264746
Vinorelbine	ADAM9	-0.406328	0.00127567
Vinorelbine	ADAM10	-0.351081	0.00595232
Vinorelbine	ADAM17	-0.271224	0.0360673
Vismodegib	ADAM28	-0.385215	0.00237112
Vismodegib	ADAM8	0.314647	0.0143447
Vorinostat	ADAM22	0.356487	0.00517811
Vorinostat	ADAM11	0.321857	0.0121497
Vorinostat	ADAM9	-0.268378	0.0381422
Wortmannin	ADAM10	0.286179	0.0266442
Wortmannin	ADAM15	0.266229	0.039774
XK-469	ADAM33	0.466759	0.000170391
XK-469	ADAM9	-0.360239	0.00469426
XK-469	ADAM22	0.319999	0.0126855
XL-147	ADAM15	0.270972	0.0362476
Zoledronate	ADAM12	0.36981	0.00363581
Zoledronate	ADAM18	0.318607	0.0131003
Zoledronate	ADAM22	-0.266707	0.0394062
Zoledronate	ADAM19	0.255418	0.0488793
