# Supplementary material for: Pan-cancer analysis of ADAMs: A promising biomarker for prognosis and response to chemotherapy and immunotherapy
Source: Front Genet. 2023 Apr 4;14:1105900. doi: 10.3389/fgene.2023.1105900 (PMC10110990; doi:10.3389/fgene.2023.1105900)
Supplement: Supplementary file 1 [file Presentation1.zip › Suppl. Table 8.XLSX]

## Sheet: TMB
CancerType	cor	pValue	sig
ACC	0.251697	0.0252453	*
BLCA	-0.0636798	0.199273
BRCA	-0.0149766	0.640622
CESC	-0.0653223	0.27088
CHOL	-0.273734	0.106209
COAD	-0.13166	0.00871201	**
DLBC	-0.19322	0.250868
ESCA	-0.153115	0.0532362
GBM	0.13422	0.10387
HNSC	-0.232769	1.77168e-07	***
KICH	0.125833	0.317897
KIRC	-0.102388	0.0623979
KIRP	-0.324247	3.16414e-08	***
LAM	0.160554	0.20875
LGG	0.20756	2.79491e-06	***
LIHC	-0.189056	0.000315612	***
LUAD	-0.0541349	0.225517
LUSC	-0.164115	0.000271744	***
MESO	-0.137041	0.228463
OV	0.109736	0.070772
PAAD	-0.13562	0.0968414
PCPG	-0.12713	0.091754
PRAD	-0.181726	6.00027e-05	***
READ	0.0728803	0.406272
SARC	0.157165	0.0158892	*
SKCM	-0.0229665	0.621321
STAD	-0.272197	1.1307e-07	***
TGCT	-0.156244	0.0605613
THCA	-0.0857705	0.0598865
THYM	0.390357	1.35562e-05	***
UCEC	-0.0841209	0.0540702
UCS	-0.000376126	0.997805
UVM	-0.155218	0.16919

## Sheet: MSI
CancerType	cor	pValue	sig
ACC	-0.167285	0.140597
BLCA	0.0437549	0.378038
BRCA	-0.0452127	0.146857
CESC	0.0522062	0.365942
CHOL	-0.359588	0.0318788	*
COAD	-0.00133234	0.9781
DLBC	-0.584286	1.30018e-05	***
ESCA	-0.196594	0.0127166	*
GBM	-0.0363361	0.657808
HNSC	-0.180578	5.23667e-05	***
KICH	-0.0594027	0.638325
KIRC	-0.0760489	0.164914
KIRP	-0.120645	0.0418298	*
LAM	0.0291258	0.813608
LGG	0.0224167	0.614216
LIHC	-0.130523	0.0120902	*
LUAD	0.0502406	0.256946
LUSC	-0.0530024	0.240121
MESO	0.184026	0.0979227
OV	-0.0508765	0.403294
PAAD	-0.0705756	0.353358
PCPG	0.0251855	0.738605
PRAD	-0.0242864	0.589851
READ	-0.0997022	0.221665
SARC	0.0576336	0.361275
SKCM	-0.181917	7.5573e-05	***
STAD	-0.23281	5.36639e-06	***
TGCT	0.0737299	0.369895
THCA	-0.0225851	0.61761
THYM	0.0952626	0.304827
UCEC	-0.172474	5.78611e-05	***
UCS	0.132951	0.32866
UVM	0.233577	0.0370484	*
