# Supplementary material for: Pan-cancer analysis of ADAMs: A promising biomarker for prognosis and response to chemotherapy and immunotherapy
Source: Front Genet. 2023 Apr 4;14:1105900. doi: 10.3389/fgene.2023.1105900 (PMC10110990; doi:10.3389/fgene.2023.1105900)
Supplement: Supplementary file 2 [file DataSheet1.zip]

Archive with 23 entries (23 files):
- ADAM2.cox.txt
- ADAM7.cox.txt
- ADAM8.cox.txt
- ADAM9.cox.txt
- ADAM10.cox.txt
- ADAM11.cox.txt
- ADAM12.cox.txt
- ADAM15.cox.txt
- ADAM17.cox.txt
- ADAM18.cox.txt
- ADAM19.cox.txt
- ADAM20.cox.txt
- ADAM21.cox.txt
- ADAM22.cox.txt
- ADAM23.cox.txt
- ADAM28.cox.txt
- ADAM29.cox.txt
- ADAM30.cox.txt
- ADAM32.cox.txt
- ADAM33.cox.txt
- expTime.txt
- expTime1.txt
- expTime2.txt
