# Supplementary material for: Pan-cancer analysis of ADAMs: A promising biomarker for prognosis and response to chemotherapy and immunotherapy
Source: Front Genet. 2023 Apr 4;14:1105900. doi: 10.3389/fgene.2023.1105900 (PMC10110990; doi:10.3389/fgene.2023.1105900)
Supplement: Supplementary file 2 [file DataSheet1.zip › ADAM2.cox.txt]

cancer	HR	HR.95L	HR.95H	pvalue
ACC	0.274307107206861	0.0125733227482271	5.98444743453404	0.410842180617876
BLCA	0.971020633752724	0.801269518514935	1.17673398199531	0.7642063121074
BRCA	1.07893336749379	0.863515592898332	1.34809055107421	0.503761789025456
CESC	1.00105397019478	0.300653441563028	3.33310354284655	0.998630456384315
CHOL	6.01691188559223e-181	0	Inf	0.998414811877712
COAD	0.943673088591144	0.395652430273015	2.2507605918575	0.895994704465301
DLBC	0.256821398319206	0.0045567736769196	14.474546095785	0.50871929308163
ESCA	1.04899819889308	0.39884296918662	2.75897359686452	0.922763484488691
GBM	8.7443320827663	2.16280793526541e-07	353537372.999848	0.808278332647248
HNSC	3.58011463234733	0.133927285397079	95.7028341367924	0.446803645403707
KICH	1.8793563143781	1.21749758217485	2.90101615650324	0.0043933962329877
KIRC	0.850487415509514	0.545130656989653	1.32689078235749	0.475461031609299
KIRP	0.798534330718529	0.15902444342225	4.00980543376561	0.784661790132476
LAM	0.0100120369627877	4.60797983962844e-06	21.7537592682503	0.240244773040673
LGG	5.82539346921789	4.51334013891998e-06	7518868.07257717	0.806094409010123
LIHC	1.59905898340938	0.44467628025382	5.75022717866291	0.472216201255123
LUAD	0.943004837114195	0.697173715610073	1.27551871636843	0.703345142448993
LUSC	0.764505454901544	0.466076590950811	1.25401833501632	0.287557544653175
MESO	0.0420127911992273	3.83510966208483e-05	46.024097871307	0.374725802110867
OV	1.0303921393055	0.521618856222589	2.03540947202548	0.931308672266075
PAAD	0.643250311918314	0.208510234038405	1.98441561245765	0.442703035651982
PCPG	1.1176062653832	0.00822285743678447	151.898993023551	0.964612707478904
PRAD	0.764430808347304	0.495197046330247	1.18004431787504	0.225272766045446
READ	0.00623948236281566	4.95598006341769e-06	7.85538675654809	0.163317321194909
SARC	0.932786508906373	0.103868836714959	8.37682117867052	0.950461522204244
SKCM	1.8563170701005	0.0979885625104926	35.1664824593944	0.680208539993796
STAD	1.36000410997578	0.694646119267169	2.66266682825824	0.369699885140925
TGCT	6.19416861002117e-06	1.77143273021299e-20	2165914861.73784	0.482770179392566
THCA	2.32175485981778e-08	2.12077970971194e-34	2541775368937151488	0.565548051122974
THYM	4.68388372437527e-165	0	Inf	0.998264358144827
UCEC	1.22758534172769	0.956939874640112	1.57477581524277	0.106614671789828
UCS	1.01410880596692	0.494081565011076	2.08147144756678	0.969537961064177
UVM	8.30287590283859e-259	0	Inf	0.998192013954178
