# Supplementary material for: Pan-cancer analysis of ADAMs: A promising biomarker for prognosis and response to chemotherapy and immunotherapy
Source: Front Genet. 2023 Apr 4;14:1105900. doi: 10.3389/fgene.2023.1105900 (PMC10110990; doi:10.3389/fgene.2023.1105900)
Supplement: Supplementary file 2 [file DataSheet1.zip › ADAM7.cox.txt]

cancer	HR	HR.95L	HR.95H	pvalue
ACC	34.806857371787	0.00274991006893556	440566.160248607	0.461392443304274
BLCA	2.9606192644083	1.29049742606706	6.79216110914589	0.0104095816048825
BRCA	1.29224399511556	0.775967367809272	2.15201645350978	0.324507204706229
CESC	2.25423616040723e-07	4.88249077411397e-14	1.04077629676826	0.0505996870182405
CHOL	1313425.73610148	1.35350433135099e-06	1274533907499080448	0.317112376862261
COAD	0.750168633928491	0.0959499961821397	5.86506515604104	0.784109714970191
DLBC	6.27610076261984e-07	2.35775176936118e-35	1.67063561543758e+22	0.668899012416274
ESCA	0.589401910958377	0.0143272373844114	24.2471457211538	0.780430421045302
GBM	7.50279717429761	0.0668341158260696	842.263935759149	0.402765961846393
HNSC	2.37258451946132	0.089750746361534	62.7198940420188	0.605081518293437
KICH	20185619.6988098	559.796540649573	727870240413.014	0.00167862426928779
KIRC	1.19996963382587	0.934102834124341	1.5415081396836	0.153717423880644
KIRP	1.33952265432238	1.14066033835865	1.57305455542077	0.000363797898715382
LAM	0.0116083122557203	4.98953207037818e-05	2.7007124420806	0.10901416028051
LGG	151.311591213578	6.83126902071612	3351.52920579678	0.00149484283755566
LIHC	19809.9531912213	2.5494335860656	153929973.929621	0.0304086602477982
LUAD	0.400534079665297	0.0825144938188281	1.94423478286817	0.256327481861215
LUSC	1.19256037895584	0.428361449590271	3.32009395060092	0.736040623309078
MESO	1.88800934348105	0.153376246201474	23.2407518722903	0.619767488359658
OV	0.245728391240445	1.379076302438e-07	437847.000596488	0.848429087490471
PAAD	6.37041222434098	0.00121814221607907	33314.7898269695	0.671662247332667
PCPG	875.570203701204	6.69655613741144e-17	1.14480214289028e+22	0.762906509477431
PRAD	0.857174193371187	0.510359353693102	1.4396671530848	0.56020826078635
READ	7.0246632039279e-18	2.47721311314659e-53	1991992245912938240	0.342973352740613
SARC	1.35055504930753	0.697288327094763	2.61584608595086	0.372941535870257
SKCM	0.0149614655506475	3.40272752499986e-07	657.841245820058	0.441074845046648
STAD	2.65763228932156	1.18221940383793	5.97436428662515	0.0180307286665726
TGCT	1.5033261923268e-16	4.48622192979707e-52	50376233630466064384	0.382679491188638
THCA	3708733.09665464	2.25212998243769e-05	610741888322691072	0.251014503645528
THYM	303372.111126655	0.0102006486451172	9022429946501.31	0.150517574291343
UCEC	2.36067413306427	0.418281018117244	13.3230582339184	0.330644797235024
UCS	1.19479659230666	0.000595065007448149	2398.96293534283	0.963414540595838
UVM	0.000318850980722402	4.7600869205848e-17	2135800240.70542	0.593138049942084
