# Supplementary material for: Pan-cancer analysis of ADAMs: A promising biomarker for prognosis and response to chemotherapy and immunotherapy
Source: Front Genet. 2023 Apr 4;14:1105900. doi: 10.3389/fgene.2023.1105900 (PMC10110990; doi:10.3389/fgene.2023.1105900)
Supplement: Supplementary file 2 [file DataSheet1.zip › ADAM8.cox.txt]

cancer	HR	HR.95L	HR.95H	pvalue
ACC	1.77055146993269	1.336051519427	2.34635600655974	6.98982190149099e-05
BLCA	0.972169617247869	0.872949640239606	1.08266699604854	0.607338950195483
BRCA	0.944348134144903	0.819695627071774	1.0879567598143	0.427902109123142
CESC	1.09776636437222	0.908874865154934	1.32591519135209	0.33294484461912
CHOL	0.950596050755693	0.623367284870812	1.4495994153745	0.813942687970423
COAD	1.20593870060537	1.01991080661538	1.42589738257985	0.0284809369596372
DLBC	1.58999806867361	0.655642233407837	3.85590453080715	0.304894734027192
ESCA	0.922211484793131	0.770273106062442	1.10412010492212	0.377977188439561
GBM	1.13338487774583	0.974387504224923	1.31832692387073	0.104476167534777
HNSC	0.957647123083396	0.84924180564758	1.0798903283507	0.480169285408486
KICH	1.86324832248115	1.06257081375612	3.26725924172208	0.0298735444406342
KIRC	1.57589171071855	1.38062445767323	1.79877639434027	1.59794466608095e-11
KIRP	1.16933287111172	0.874429852336813	1.56369245607103	0.291420122086401
LAM	1.12335710231257	0.96424297442695	1.30872737762602	0.13551443605027
LGG	0.8470442086159	0.672503442238591	1.06688508383157	0.158530301708994
LIHC	1.03345772825182	0.848602142013589	1.25858140488445	0.743440423158453
LUAD	1.00169407042503	0.886181420708753	1.13226365084722	0.978399196629113
LUSC	1.11035175246909	0.998584211026286	1.23462898831948	0.05313891569869
MESO	1.19798636124466	0.958877496273963	1.4967202038895	0.111770153071232
OV	1.11927944652737	0.99359993417128	1.26085604108209	0.063695078314974
PAAD	1.19570143002023	1.01734406849869	1.40532780798757	0.0301131795470777
PCPG	1.39835238712661	0.723993776463552	2.70083730295867	0.318121104426092
PRAD	1.7350585048465	0.778130566601408	3.86879547527433	0.178036999573116
READ	1.17975635763476	0.832478447231518	1.67190522230129	0.352745978165651
SARC	0.981404560601779	0.838587555538432	1.14854424586775	0.815037657319014
SKCM	0.847027441974923	0.767009064305396	0.935393753277623	0.00104147126866593
STAD	1.06010304867651	0.917387118058081	1.22502098807767	0.428849834407568
TGCT	4.38594844910253	0.705968518726268	27.2484442123455	0.112658642048008
THCA	1.20949664531649	0.703514289991515	2.07939221113686	0.491469013406148
THYM	1.58907982286702	0.99105883748373	2.54795637548062	0.05452026098272
UCEC	0.938697809395144	0.754485544453157	1.16788662664424	0.570324851336076
UCS	1.02428215234804	0.737336516767064	1.42289701345442	0.88624454487413
UVM	1.8443870630002	1.03096862472213	3.29958017789274	0.0391378263171882
