# Supplementary material for: Pan-cancer analysis of ADAMs: A promising biomarker for prognosis and response to chemotherapy and immunotherapy
Source: Front Genet. 2023 Apr 4;14:1105900. doi: 10.3389/fgene.2023.1105900 (PMC10110990; doi:10.3389/fgene.2023.1105900)
Supplement: Supplementary file 2 [file DataSheet1.zip › ADAM9.cox.txt]

cancer	HR	HR.95L	HR.95H	pvalue
ACC	1.36768652358856	0.964801292748519	1.93881003359448	0.078628373987198
BLCA	1.21851402019795	1.0662782675132	1.39248492879987	0.00370280216024598
BRCA	1.23271033890025	1.081985095726	1.40443226587327	0.00166565396489956
CESC	1.56455118001039	1.17661146260801	2.08039822206575	0.00207978075320077
CHOL	0.990111124624055	0.658390926929633	1.48896346988859	0.961924404290948
COAD	0.785434923978258	0.640352322557909	0.963388431762802	0.0204530170495973
DLBC	0.815975504273269	0.383312198785948	1.737007133305	0.597795642706173
ESCA	0.933145775075453	0.709254413466392	1.22771324507582	0.621074612539818
GBM	1.10068453319309	0.890890621044381	1.3598823615297	0.373925215651971
HNSC	1.02854524708082	0.896690415282199	1.17978881815037	0.687610957148068
KICH	4.27935787888326	1.6348992278184	11.2012431983327	0.00306370222088425
KIRC	0.869114054544977	0.7482337939788	1.00952302059349	0.0663692693046971
KIRP	1.36228496000457	1.00557113431479	1.8455385690036	0.045952530875884
LAM	0.990547262023456	0.811850286068922	1.20857736351018	0.925450028271559
LGG	1.71638608351107	1.39091051215641	2.1180235262606	4.76160980662993e-07
LIHC	1.3186790971661	1.15145524812864	1.51018857582952	6.37979823408001e-05
LUAD	1.13137217878524	0.979122301211443	1.30729634627415	0.0941610288852688
LUSC	1.04688376708126	0.912621482055677	1.20089833882674	0.51293035978282
MESO	1.64333359209624	1.26282261632235	2.13849931099316	0.00021861862086806
OV	1.16041327932887	0.988779528207928	1.36183946009006	0.0684867480217844
PAAD	1.50928647698083	1.21906674550349	1.8685979894041	0.000158103267173254
PCPG	1.52981765964205	0.718950193740175	3.25522142163643	0.269804322709201
PRAD	1.06676486275173	0.663555002434336	1.71498559761719	0.789616879544837
READ	0.862881133349069	0.586137762044187	1.27028814470691	0.45479697659136
SARC	1.10050916773409	0.899294516358434	1.34674503873441	0.352555414299547
SKCM	0.924720423057268	0.827993066620219	1.03274761020605	0.165030134143367
STAD	1.05028381369527	0.893279364292705	1.2348836583544	0.552601483702252
TGCT	1.61209773077672	0.475932108160385	5.46056685189995	0.442983391223076
THCA	1.12266990047018	0.596125529413657	2.11429915887251	0.72014481014121
THYM	1.40360025336962	0.855287568338851	2.30342839553438	0.179768387265418
UCEC	1.00421204345634	0.850806953990906	1.18527689917486	0.960365364919944
UCS	0.945441676530582	0.652290981556852	1.37033929487656	0.767032102810572
UVM	1.73370047668664	1.15043321483706	2.61268303461593	0.00854634718681447
