# Supplementary material for: Pan-cancer analysis of ADAMs: A promising biomarker for prognosis and response to chemotherapy and immunotherapy
Source: Front Genet. 2023 Apr 4;14:1105900. doi: 10.3389/fgene.2023.1105900 (PMC10110990; doi:10.3389/fgene.2023.1105900)
Supplement: Supplementary file 2 [file DataSheet1.zip › ADAM10.cox.txt]

cancer	HR	HR.95L	HR.95H	pvalue
ACC	2.36078507673408	1.43132592852274	3.89380648213542	0.00076668302596827
BLCA	0.976698524580505	0.829770452423895	1.14964325992944	0.776831884511587
BRCA	1.09278971277495	0.856701164889561	1.39393922325377	0.474903315529237
CESC	1.15592957119824	0.803105171014073	1.66375864805274	0.43546812446219
CHOL	0.71399995319299	0.405941418777929	1.25583621078705	0.242293920234328
COAD	1.05106558099776	0.791193050278697	1.39629494365378	0.73107695319965
DLBC	1.45364327468458	0.573909545639135	3.68190211522356	0.430170273670926
ESCA	0.998519540410671	0.668633135870898	1.49116341846159	0.994222807215335
GBM	1.06955596858738	0.742931194511558	1.53977915908214	0.717590235503995
HNSC	1.21949646179992	0.998122764534854	1.48996864231983	0.0521880545533971
KICH	3.54058592639327	0.851265732266685	14.7260111937019	0.0821174507576434
KIRC	0.666471849991974	0.53810900830092	0.825454917088712	0.000201352935857845
KIRP	1.0796994960972	0.791137977879008	1.47351161803387	0.628869623078803
LAM	0.974723638523573	0.670963268935942	1.41600325305936	0.893113093777899
LGG	2.22404435269625	1.47224476590834	3.359749273558	0.000146111651904005
LIHC	1.13089918931771	0.902091208183701	1.41774242426606	0.286165790835323
LUAD	1.22863189938859	1.00802510947947	1.49751859353454	0.0414377884305156
LUSC	1.27014584657667	0.997560917208976	1.61721499283436	0.0523613696893017
MESO	1.44653292504069	1.02219856971087	2.04701666117439	0.0371692080040783
OV	1.18486999573893	0.936528353701192	1.4990650323122	0.157499498517023
PAAD	1.74893396220906	1.25016434892165	2.44669431407693	0.00110076409877657
PCPG	1.27572600276669	0.427089312828802	3.81062411362061	0.662719735493453
PRAD	1.38598604987142	0.663534267230352	2.89503862167726	0.385098411273813
READ	0.773300526238784	0.407520440849266	1.46739560507682	0.4315117688266
SARC	1.12143291148402	0.860065105865796	1.46222857593267	0.397266406104604
SKCM	0.888892514787796	0.758825880536486	1.04125323491491	0.144525255492814
STAD	0.867471134999645	0.692020907969357	1.08740380730071	0.217513230005544
TGCT	2.34296614248975	0.237615890674706	23.1023705075699	0.465889736027215
THCA	2.20633136677982	0.845654571867351	5.75636703445872	0.105806895250699
THYM	0.346906972756487	0.159513603431935	0.754446298985534	0.00756726484138067
UCEC	1.02297890578101	0.808676002395846	1.29407307570957	0.849763308502592
UCS	1.21074469417451	0.641853358492652	2.28385922590527	0.554786523309895
UVM	1.74612901332774	1.15714313582996	2.63490871334432	0.00792545594265749
