# Supplementary material for: Pan-cancer analysis of ADAMs: A promising biomarker for prognosis and response to chemotherapy and immunotherapy
Source: Front Genet. 2023 Apr 4;14:1105900. doi: 10.3389/fgene.2023.1105900 (PMC10110990; doi:10.3389/fgene.2023.1105900)
Supplement: Supplementary file 2 [file DataSheet1.zip › ADAM11.cox.txt]

cancer	HR	HR.95L	HR.95H	pvalue
KIRP	2.211399141	1.683687518	2.904509363	1.16E-08
UVM	2.367748861	1.601264696	3.501129254	1.57E-05
KIRC	1.576668646	1.240245325	2.00434863	0.000200605
PCPG	4.57702016	1.965446232	10.658706	0.000420814
SKCM	1.148782243	1.047684071	1.259636065	0.003166958
KICH	8.751331653	1.928202249	39.71876173	0.004942872
UCEC	1.3873195	1.096019256	1.756041589	0.00648086
PAAD	0.346115542	0.149759223	0.79992381	0.013055647
ACC	1.676892098	1.108360156	2.537051781	0.014406841
COAD	1.721462274	1.076339303	2.753251091	0.023390285
OV	1.188906399	0.992313912	1.424446848	0.060614408
LUSC	0.884799807	0.741566954	1.055697931	0.174337481
PRAD	2.156312637	0.710682944	6.542557731	0.17482054
MESO	1.182102925	0.92538648	1.510036461	0.180500213
LUAD	1.170881857	0.884106485	1.550677828	0.27106862
LGG	0.932477076	0.818369111	1.0624955	0.293842031
CESC	0.825466709	0.574518743	1.18602795	0.299597105
BLCA	1.08850547	0.91850592	1.289968994	0.327668785
READ	1.858964573	0.509198937	6.786638838	0.348019804
STAD	1.168884634	0.837809178	1.630790548	0.358391465
TGCT	0.471015109	0.084731531	2.618331468	0.389679008
HNSC	1.105977095	0.838309358	1.459109723	0.476169105
DLBC	1.924259533	0.293917117	12.59802349	0.494767895
CHOL	1.22397766	0.524186619	2.857992281	0.640417141
SARC	1.037704088	0.883065131	1.219422823	0.653048166
LAM	1.056017427	0.824369199	1.352758943	0.666193137
THCA	1.17735358	0.413274697	3.354092236	0.759861626
THYM	0.854943138	0.226611034	3.225472991	0.817054802
LIHC	1.021836245	0.764323254	1.366109568	0.884072894
BRCA	1.019415157	0.74845575	1.38846854	0.902915165
ESCA	1.019982186	0.658141741	1.580759272	0.929470986
GBM	1.007241351	0.826893267	1.226923933	0.9428584
UCS	0.992358134	0.668072255	1.474054131	0.969689354
