# Supplementary material for: Pan-cancer analysis of ADAMs: A promising biomarker for prognosis and response to chemotherapy and immunotherapy
Source: Front Genet. 2023 Apr 4;14:1105900. doi: 10.3389/fgene.2023.1105900 (PMC10110990; doi:10.3389/fgene.2023.1105900)
Supplement: Supplementary file 2 [file DataSheet1.zip › ADAM12.cox.txt]

cancer	HR	HR.95L	HR.95H	pvalue
LGG	1.619900287	1.437938783	1.824887799	2.11E-15
KIRC	1.269095262	1.144197194	1.40762693	6.53E-06
KIRP	1.889859362	1.416604423	2.521217886	1.50E-05
ACC	1.788828691	1.371574971	2.333017263	1.77E-05
UVM	2.894510571	1.662330878	5.040026363	0.000172624
MESO	1.257189632	1.113725407	1.41913416	0.0002137
BLCA	1.160072234	1.055086591	1.275504399	0.002155638
KICH	2.506727734	1.393065395	4.51068841	0.002169725
STAD	1.172733937	1.039831854	1.322622386	0.009419589
THCA	1.457230389	1.091155265	1.94612121	0.010742039
LUAD	1.126508193	1.021228865	1.242640855	0.017331786
LIHC	1.203986078	1.031586106	1.40519775	0.018554641
SARC	1.118009481	1.013932907	1.232769142	0.025253281
PAAD	1.149299209	1.008173503	1.310179912	0.037365858
CESC	1.20026651	1.010498947	1.425671644	0.037625758
LAM	0.584933412	0.311905676	1.096956941	0.09461969
GBM	1.114675663	0.963672084	1.289340901	0.143815478
TGCT	1.807748393	0.718502963	4.548282221	0.208492192
UCEC	0.876986342	0.708065449	1.086206149	0.229184914
OV	1.052658785	0.962702725	1.151020443	0.260173263
PRAD	1.623137956	0.618706796	4.258199271	0.324974139
SKCM	1.039968096	0.951662008	1.136468233	0.386698939
UCS	1.113387346	0.854642145	1.45046835	0.426057853
COAD	1.047830719	0.91739075	1.196817403	0.490940528
CHOL	0.882054515	0.543505756	1.431484688	0.611456581
LUSC	0.974464629	0.880067533	1.07898687	0.61877812
PCPG	0.838747059	0.400797618	1.755241538	0.64069883
HNSC	1.020631935	0.936341142	1.112510708	0.642392096
DLBC	0.89744296	0.47988187	1.678337767	0.73477574
BRCA	1.016592604	0.905648941	1.14112707	0.780159715
READ	1.031633015	0.773416288	1.376059303	0.832199065
THYM	0.983034202	0.573291125	1.685629169	0.950409034
ESCA	0.999578822	0.835096984	1.196457225	0.996335726
