# Supplementary material for: Pan-cancer analysis of ADAMs: A promising biomarker for prognosis and response to chemotherapy and immunotherapy
Source: Front Genet. 2023 Apr 4;14:1105900. doi: 10.3389/fgene.2023.1105900 (PMC10110990; doi:10.3389/fgene.2023.1105900)
Supplement: Supplementary file 2 [file DataSheet1.zip › ADAM15.cox.txt]

cancer	HR	HR.95L	HR.95H	pvalue
LGG	1.855748637	1.452594552	2.370794383	7.52E-07
KIRP	2.004907425	1.491483767	2.69507042	4.05E-06
UVM	4.503477986	2.046709988	9.909227046	0.000183996
LAM	1.700069205	1.256881971	2.299528014	0.000573992
LIHC	1.375437314	1.139226863	1.660624295	0.000913607
THYM	2.923111533	1.478278767	5.780087782	0.00204466
KICH	4.52597483	1.684912138	12.15757647	0.002746269
SARC	0.696201417	0.506641059	0.95668601	0.025547586
SKCM	1.209311738	1.006963342	1.452321866	0.041927536
PAAD	1.331145086	1.002456164	1.767605711	0.048050835
PCPG	3.940982285	0.969032552	16.02767765	0.05536312
BRCA	1.218303129	0.982098068	1.511318026	0.072543954
GBM	1.306902302	0.970689949	1.759566614	0.077745634
ACC	1.413259758	0.944415011	2.114857474	0.092590697
CHOL	1.796915137	0.829182019	3.894083489	0.137475622
LUAD	1.15008634	0.932762501	1.418044344	0.190669666
CESC	1.220330541	0.894908039	1.664089007	0.20828085
BLCA	1.122465724	0.9357014	1.346507873	0.213420878
ESCA	0.762727679	0.491478771	1.183679838	0.227073624
KIRC	1.158348897	0.911410494	1.472193021	0.229496706
STAD	0.881033428	0.707387765	1.097304674	0.258102625
MESO	1.167950401	0.761333425	1.791735519	0.477049561
TGCT	1.580813245	0.351516699	7.109108972	0.550510666
LUSC	1.064785662	0.859955339	1.31840394	0.564702513
THCA	0.770074758	0.31549866	1.879612207	0.566061834
DLBC	0.69765103	0.202071504	2.408637294	0.569021183
OV	1.048277641	0.870263409	1.262705064	0.619515985
READ	0.87948763	0.484382923	1.596873993	0.673046307
UCEC	0.950975436	0.736258778	1.228310352	0.700244449
HNSC	1.046616365	0.813376665	1.34673868	0.723193028
PRAD	1.238024445	0.362968817	4.222689264	0.733046076
COAD	1.045095779	0.792662386	1.377919788	0.75450835
UCS	0.989144282	0.692159453	1.413556379	0.952218733
