# Supplementary material for: Pan-cancer analysis of ADAMs: A promising biomarker for prognosis and response to chemotherapy and immunotherapy
Source: Front Genet. 2023 Apr 4;14:1105900. doi: 10.3389/fgene.2023.1105900 (PMC10110990; doi:10.3389/fgene.2023.1105900)
Supplement: Supplementary file 2 [file DataSheet1.zip › ADAM17.cox.txt]

cancer	HR	HR.95L	HR.95H	pvalue
ACC	2.218226623	1.434659026	3.429755265	0.000339324
KIRP	1.738005722	1.246035077	2.42422059	0.001131824
LGG	1.560821924	1.177213652	2.069433253	0.001977135
LIHC	1.321690972	1.097195855	1.5921196	0.003318502
BLCA	1.241256292	1.067819324	1.442863176	0.004885553
PAAD	1.433328701	1.07538163	1.910420549	0.0140604
UCEC	1.248737143	1.039533639	1.500042321	0.017577271
MESO	1.435948303	1.049481884	1.964729036	0.023704778
CESC	1.346112854	1.03992123	1.742458721	0.023992382
KIRC	0.819995065	0.68371017	0.983445815	0.032357854
SARC	1.263834967	1.015067815	1.573568584	0.036287614
READ	0.571619491	0.330983927	0.987204561	0.044839424
HNSC	1.129594264	0.985492361	1.294767216	0.08010369
SKCM	0.884701071	0.770709063	1.015553108	0.081741112
KICH	2.072943422	0.827903861	5.190330224	0.119549095
UVM	1.455488298	0.896279869	2.363598983	0.129189967
THCA	1.782099218	0.778592025	4.079000966	0.171438625
ESCA	0.809311751	0.589377521	1.111317429	0.190999211
PRAD	1.484489771	0.697527944	3.159314117	0.30526371
TGCT	1.507915289	0.391450312	5.808677238	0.550565167
PCPG	1.279860142	0.562736323	2.910851699	0.556151623
OV	1.047701916	0.891827878	1.230819681	0.570716199
GBM	1.084529023	0.810640391	1.450955585	0.584794213
THYM	0.896093629	0.552951529	1.452177544	0.656029823
DLBC	1.13541735	0.645316315	1.997737433	0.659540527
BRCA	1.04243903	0.8648292	1.256524562	0.662745581
STAD	0.955592489	0.745462096	1.224954306	0.719958507
LAM	0.931364062	0.628060506	1.381139251	0.723562492
LUSC	1.026639622	0.862410414	1.222143072	0.767527509
UCS	0.954962027	0.652561082	1.397497489	0.812492462
CHOL	0.951533638	0.598351039	1.51318575	0.833746717
LUAD	1.018013406	0.853737956	1.213898582	0.842393522
COAD	1.001036984	0.725239994	1.38171509	0.994970941
