# Supplementary material for: Pan-cancer analysis of ADAMs: A promising biomarker for prognosis and response to chemotherapy and immunotherapy
Source: Front Genet. 2023 Apr 4;14:1105900. doi: 10.3389/fgene.2023.1105900 (PMC10110990; doi:10.3389/fgene.2023.1105900)
Supplement: Supplementary file 2 [file DataSheet1.zip › ADAM18.cox.txt]

cancer	HR	HR.95L	HR.95H	pvalue
KIRP	2.841812229	1.789608923	4.51266008	9.57E-06
LIHC	5.520283091	2.127530099	14.32342857	0.000444955
UCEC	1.754894753	1.234412394	2.494835284	0.001729148
STAD	2.54566785	1.148988128	5.640114679	0.021327409
PCPG	4.55E+42	1175.569889	1.76E+82	0.034689151
HNSC	5.667556472	1.071656884	29.97339618	0.041210773
UCS	2.476431414	0.867551538	7.06898931	0.090175289
ESCA	2.783505701	0.750784272	10.31974734	0.125713932
SKCM	26.17897983	0.131113657	5227.060272	0.22698572
KICH	7.03E+25	3.29E-20	1.50E+71	0.263747462
PRAD	5.103954254	0.279888434	93.07404625	0.271173971
KIRC	0.920624548	0.792534841	1.069416149	0.2792699
ACC	5.843233906	0.143589579	237.7845427	0.350524607
PAAD	6.559788644	0.107491028	400.3201751	0.369878716
LGG	170.9230469	0.000852561	34266963.19	0.409157796
TGCT	0.232658585	0.007030868	7.698909813	0.414077131
GBM	0.005910773	9.91E-09	3525.958898	0.449533097
DLBC	0.001700546	6.14E-12	470977.05	0.520264341
OV	0.69190746	0.217177242	2.204355886	0.533303404
LUSC	0.845193454	0.484873523	1.473274866	0.553025686
MESO	1.799990312	0.247378374	13.0972044	0.561591185
BRCA	1.142556602	0.665277904	1.962241014	0.629114446
THCA	6.02E-09	5.08E-46	7.13E+28	0.663856117
COAD	0.661637115	0.092433303	4.735995104	0.680850066
SARC	1.317377618	0.250077993	6.939770153	0.745079838
READ	0.191920325	1.40E-07	262807.9492	0.818894936
CHOL	2.773545672	3.26E-06	2361102.645	0.883583047
BLCA	1.046348798	0.449110869	2.437807414	0.916383832
LUAD	1.018688844	0.414590826	2.503014772	0.967798518
LAM	0.82862902	1.26E-05	54507.41512	0.973506753
CESC	1.021101776	0.095694422	10.89560719	0.986207047
THYM	0	0	Inf	0.998463978
UVM	0	0	Inf	0.999999963
