# Supplementary material for: Pan-cancer analysis of ADAMs: A promising biomarker for prognosis and response to chemotherapy and immunotherapy
Source: Front Genet. 2023 Apr 4;14:1105900. doi: 10.3389/fgene.2023.1105900 (PMC10110990; doi:10.3389/fgene.2023.1105900)
Supplement: Supplementary file 2 [file DataSheet1.zip › ADAM19.cox.txt]

cancer	HR	HR.95L	HR.95H	pvalue
LGG	1.881996066	1.60174295	2.211284397	1.51E-14
KIRP	2.407469492	1.785269362	3.246518133	8.46E-09
MESO	1.333415188	1.115753727	1.59353809	0.001553172
KIRC	1.276519069	1.085565789	1.501061428	0.003146488
UVM	1.517890295	1.089844782	2.114054208	0.013550323
ACC	1.338954723	1.036978371	1.728868991	0.025193396
KICH	2.583063853	1.120682781	5.953708739	0.025920924
SKCM	0.909101086	0.832955184	0.992207984	0.032742011
LIHC	1.260749993	1.016796716	1.563233358	0.034705497
LUSC	1.122330138	0.995068892	1.265867066	0.060181735
BLCA	1.087817091	0.99309263	1.191576685	0.070164475
THYM	1.588008492	0.891680926	2.828109133	0.116272012
TGCT	2.617079638	0.738391025	9.275716523	0.136173686
PAAD	1.13010488	0.956747414	1.334873783	0.149992837
GBM	1.093031044	0.96664365	1.235943424	0.155943737
THCA	1.380983127	0.871056981	2.189425535	0.169799788
CESC	1.152734787	0.92427271	1.437668207	0.207231521
DLBC	1.43267861	0.811228765	2.530196276	0.215336136
SARC	0.925006116	0.810183774	1.056101518	0.248999877
LUAD	1.079560345	0.945614274	1.232479851	0.257374928
STAD	1.057103708	0.901573914	1.239463822	0.494029081
OV	1.04677042	0.908124673	1.206583572	0.528341014
COAD	0.941355072	0.775859329	1.142152113	0.540125555
LAM	1.059191902	0.863911416	1.29861403	0.580217681
READ	0.906095352	0.623707683	1.316335855	0.60479499
UCEC	0.948539875	0.767254021	1.172659731	0.625416055
ESCA	0.9448642	0.748091732	1.193394229	0.634061876
UCS	0.916921927	0.616312574	1.364154904	0.668719435
HNSC	1.020968988	0.925089865	1.126785315	0.680016343
CHOL	1.08998327	0.720986752	1.647829903	0.68282968
PCPG	0.872234342	0.378638134	2.009287177	0.748161062
PRAD	0.920081101	0.44989586	1.881655972	0.819504369
BRCA	1.002123661	0.854502519	1.175247364	0.979184273
