# Supplementary material for: Pan-cancer analysis of ADAMs: A promising biomarker for prognosis and response to chemotherapy and immunotherapy
Source: Front Genet. 2023 Apr 4;14:1105900. doi: 10.3389/fgene.2023.1105900 (PMC10110990; doi:10.3389/fgene.2023.1105900)
Supplement: Supplementary file 2 [file DataSheet1.zip › ADAM20.cox.txt]

cancer	HR	HR.95L	HR.95H	pvalue
LGG	0.078293267	0.014692869	0.417197997	0.002844648
LUSC	0.489424856	0.241736403	0.990900364	0.04710401
LAM	0.654600737	0.37745814	1.135230847	0.13144212
THYM	0.036813032	0.000434616	3.118151593	0.144881523
ACC	11.60706217	0.173602197	776.0494665	0.252890441
THCA	7.846441177	0.09344585	658.8482979	0.362114767
PRAD	0.028113446	1.17E-05	67.5452772	0.368520264
KICH	22.62830323	0.021953311	23324.04963	0.378231204
ESCA	0.660449191	0.211746118	2.059981723	0.474757729
COAD	0.846348858	0.52126099	1.374179929	0.499926424
PCPG	7.124346085	0.018714948	2712.073129	0.517198274
LUAD	0.910856473	0.684137959	1.212707911	0.52258778
OV	1.508842704	0.361317331	6.300850008	0.572721436
UCEC	1.124148963	0.720577019	1.753748535	0.606031901
CHOL	0.110417615	2.21E-05	550.76225	0.61201025
LIHC	2.513869667	0.060244559	104.8981148	0.628223075
UVM	3.090348526	0.031640521	301.8361774	0.6293309
STAD	1.21251374	0.549856125	2.673771378	0.632941029
CESC	0.572525852	0.044677305	7.3367418	0.668247744
BLCA	1.084693586	0.736776296	1.59690286	0.680355299
READ	0.312365693	0.00039556	246.6688972	0.732477279
KIRC	0.914644161	0.542362335	1.542463198	0.737918011
MESO	0.609193917	0.019848799	18.69721323	0.77663854
BRCA	0.941042196	0.549116208	1.612701284	0.825014517
KIRP	0.720165946	0.037754561	13.73712161	0.827255065
PAAD	1.293706735	0.119531368	14.00199086	0.832174027
HNSC	0.93895141	0.396959866	2.220954373	0.885970604
SARC	1.11092563	0.246318225	5.010411864	0.891130947
TGCT	0.660643895	0.000222567	1960.979748	0.919062571
UCS	1.090968516	0.079740332	14.92610164	0.947990488
DLBC	0.800846499	0.00077622	826.2543764	0.949981763
GBM	0.955092242	0.186246957	4.89780453	0.956067912
SKCM	0.969519684	0.188144435	4.995993721	0.970482649
