# Supplementary material for: Pan-cancer analysis of ADAMs: A promising biomarker for prognosis and response to chemotherapy and immunotherapy
Source: Front Genet. 2023 Apr 4;14:1105900. doi: 10.3389/fgene.2023.1105900 (PMC10110990; doi:10.3389/fgene.2023.1105900)
Supplement: Supplementary file 2 [file DataSheet1.zip › ADAM21.cox.txt]

cancer	HR	HR.95L	HR.95H	pvalue
PCPG	16.96346316	3.703292607	77.70357704	0.00026625
MESO	2.8519134	1.53207078	5.308769117	0.000947609
KIRP	4.97028721	1.742292545	14.17887887	0.002717343
CESC	1.996110527	1.166230597	3.416526066	0.011709427
SKCM	0.746993729	0.587453474	0.94986183	0.017332134
STAD	1.547968698	0.999099605	2.398366567	0.050473207
LIHC	1.638152647	0.9879792	2.716194931	0.055736698
LUAD	1.248048857	0.990788206	1.572107884	0.059919335
SARC	1.382369951	0.926857384	2.061748349	0.112385783
KIRC	0.473082869	0.177684721	1.259575946	0.134114187
KICH	9.519584965	0.486407347	186.3098873	0.137543107
LUSC	0.80226067	0.593498938	1.084453807	0.151934618
UCEC	1.24194956	0.887066763	1.738807917	0.206943781
LAM	0.72255097	0.408693429	1.2774365	0.263670058
COAD	0.706085966	0.35935585	1.387364059	0.312548356
ESCA	0.634511995	0.251365932	1.60167079	0.335602033
DLBC	0.157081432	0.003622955	6.810622628	0.335830954
READ	3.17450678	0.203305771	49.56816151	0.410034054
PRAD	1.357719705	0.627992437	2.935390124	0.436947072
BRCA	0.875754115	0.622987076	1.231077336	0.445145979
CHOL	2.340407047	0.253337115	21.6214081	0.453502113
ACC	1.293806447	0.656304395	2.550546871	0.456968007
TGCT	0.299807155	0.009346205	9.617200841	0.496021018
THYM	0.417260776	0.02799175	6.21992382	0.52604402
HNSC	0.878447508	0.583836308	1.321723252	0.534101973
LGG	0.843661731	0.481754017	1.477445112	0.552067953
THCA	1.798988515	0.135711024	23.84743386	0.656079899
UCS	0.919264621	0.580934241	1.45463528	0.71921363
UVM	0.725367289	0.123811317	4.249673756	0.721874305
GBM	0.931734798	0.574233808	1.511805333	0.774631318
OV	1.020061784	0.834435806	1.246981537	0.846317014
BLCA	0.974820738	0.6749415	1.407937533	0.891853469
PAAD	1.058693952	0.322295739	3.47765343	0.925114289
