# Supplementary material for: Pan-cancer analysis of ADAMs: A promising biomarker for prognosis and response to chemotherapy and immunotherapy
Source: Front Genet. 2023 Apr 4;14:1105900. doi: 10.3389/fgene.2023.1105900 (PMC10110990; doi:10.3389/fgene.2023.1105900)
Supplement: Supplementary file 2 [file DataSheet1.zip › ADAM22.cox.txt]

cancer	HR	HR.95L	HR.95H	pvalue
LGG	0.551827806	0.447292946	0.680793047	2.89E-08
KIRC	0.639173322	0.531483764	0.768683002	1.99E-06
THCA	2.481680042	1.440168339	4.276399961	0.001061401
LIHC	1.695568442	1.224179972	2.348471962	0.001488092
SKCM	0.821762959	0.709930656	0.951211722	0.008535282
KIRP	1.552897321	1.08875878	2.21489841	0.015125862
UCS	0.631504322	0.408364476	0.976572968	0.038777242
GBM	0.795098347	0.625353789	1.010917967	0.061297943
UCEC	1.306488637	0.975730181	1.749369439	0.072653537
LAM	0.809161178	0.637760555	1.026626384	0.0812302
MESO	1.276907682	0.933202782	1.747201422	0.126548191
THYM	0.430794772	0.131072768	1.415886295	0.165398388
OV	1.177895229	0.930925629	1.490384546	0.172638252
BRCA	0.876068482	0.722121717	1.062834652	0.179625223
CESC	0.830060833	0.63204789	1.09010883	0.18041206
SARC	0.928193923	0.832121521	1.035358342	0.181335043
UVM	1.532254757	0.819505531	2.864903958	0.181374736
HNSC	0.882585584	0.727456637	1.070795527	0.20536677
STAD	1.139972431	0.92604208	1.403324073	0.216685014
LUAD	0.876455339	0.707353674	1.085982853	0.22791204
PAAD	0.86897046	0.675909165	1.117176241	0.273254885
BLCA	0.932864258	0.782124533	1.112656216	0.439620143
ESCA	0.901122885	0.679278247	1.195419488	0.470264041
READ	0.809110269	0.445125015	1.470731605	0.487221453
KICH	1.279417712	0.632590226	2.587630373	0.492919467
TGCT	0.67787347	0.1572719	2.921770779	0.601961275
ACC	1.068678698	0.754358107	1.513968166	0.70857866
COAD	0.957735322	0.718012111	1.277495091	0.768912448
PCPG	1.121792197	0.511501718	2.460241457	0.774245252
DLBC	1.074846124	0.364032296	3.17360356	0.896043531
PRAD	1.044046471	0.531499665	2.050863066	0.900420715
CHOL	1.03802172	0.521138979	2.067565725	0.915467723
LUSC	1.006194249	0.853116195	1.186739711	0.941538379
