# Supplementary material for: Pan-cancer analysis of ADAMs: A promising biomarker for prognosis and response to chemotherapy and immunotherapy
Source: Front Genet. 2023 Apr 4;14:1105900. doi: 10.3389/fgene.2023.1105900 (PMC10110990; doi:10.3389/fgene.2023.1105900)
Supplement: Supplementary file 2 [file DataSheet1.zip › ADAM23.cox.txt]

cancer	HR	HR.95L	HR.95H	pvalue
KIRP	1.830489861	1.422652528	2.355243509	2.59E-06
BLCA	1.216817874	1.105280897	1.339610359	6.32E-05
UVM	1.409677245	1.141807464	1.740389686	0.001406745
THCA	2.658298475	1.331980453	5.305296159	0.005553393
LIHC	1.216797182	1.049734269	1.410447792	0.009211298
THYM	1.53171797	1.007522236	2.328643335	0.046039835
STAD	1.177041525	1.001983636	1.382684008	0.047246379
PCPG	1.698357325	0.854622897	3.375076439	0.130629574
LUSC	0.963402916	0.91317086	1.016398156	0.172367928
SKCM	1.048611594	0.979420565	1.122690613	0.172911731
TGCT	0.528155264	0.206246726	1.352496536	0.183325435
PAAD	0.859299079	0.680480429	1.08510822	0.202726601
LGG	1.121086081	0.927920749	1.354462654	0.236167652
ESCA	0.919773088	0.798248628	1.059798293	0.247406281
CHOL	1.416631685	0.773489124	2.59453594	0.259293105
ACC	0.853569974	0.641364386	1.135987149	0.277625173
CESC	0.953832572	0.839829381	1.083311202	0.466732978
LUAD	1.068493731	0.892279401	1.279508249	0.47123524
UCS	0.922342825	0.718199874	1.184511886	0.52651668
OV	1.059264689	0.875045465	1.282266724	0.554759888
SARC	1.031932888	0.926965789	1.148786177	0.565750078
PRAD	0.726566561	0.222464002	2.372963548	0.596831196
MESO	1.052664515	0.841276681	1.317167832	0.653602794
LAM	0.932662863	0.583212426	1.491497743	0.771035436
BRCA	1.03302083	0.820090744	1.301236532	0.782662475
KICH	0.78262899	0.110809609	5.527572401	0.805884817
UCEC	0.981772806	0.84343752	1.142796971	0.812349939
COAD	1.035727507	0.763243447	1.405490573	0.821688219
READ	1.053250392	0.542697872	2.04411413	0.878121055
HNSC	0.994331852	0.924047104	1.069962589	0.879206727
KIRC	1.00940206	0.808478398	1.260259422	0.934141808
GBM	1.00480244	0.821942146	1.228344293	0.962715982
DLBC	1.015210855	0.162627125	6.337522596	0.987109807
