# Supplementary material for: Pan-cancer analysis of ADAMs: A promising biomarker for prognosis and response to chemotherapy and immunotherapy
Source: Front Genet. 2023 Apr 4;14:1105900. doi: 10.3389/fgene.2023.1105900 (PMC10110990; doi:10.3389/fgene.2023.1105900)
Supplement: Supplementary file 2 [file DataSheet1.zip › ADAM28.cox.txt]

cancer	HR	HR.95L	HR.95H	pvalue
SKCM	0.724562796	0.626067095	0.838554285	1.55E-05
PAAD	1.239132548	1.07142348	1.433092984	0.003855354
UCEC	0.813968546	0.706652633	0.937582006	0.004324882
UVM	2.691700629	1.325742256	5.465053441	0.006137748
LGG	1.277378931	1.069229079	1.526049904	0.006985214
THYM	1.97621328	1.159596972	3.367910594	0.012267717
LAM	1.197758287	1.01737295	1.410126852	0.030251724
THCA	1.539847815	1.002036853	2.366311466	0.048924824
HNSC	0.896467851	0.793605128	1.012663074	0.078815512
STAD	1.084302636	0.97036777	1.211615063	0.153029748
OV	0.922817073	0.817796161	1.04132471	0.192555269
GBM	1.148018176	0.932502925	1.413342196	0.193186479
ACC	0.600023074	0.266703262	1.349918585	0.216946373
PCPG	2.475370343	0.578222036	10.59706817	0.221844225
SARC	0.881450404	0.714319729	1.087684944	0.239440759
LIHC	1.129085665	0.902353112	1.412788876	0.288437579
READ	0.738854459	0.417612632	1.307206413	0.29848403
TGCT	1.566976213	0.472642585	5.195076637	0.462660062
PRAD	0.777189093	0.354272293	1.704967895	0.529434389
KICH	1.379001838	0.506042194	3.757880456	0.529816457
LUAD	0.967847322	0.862108676	1.086554937	0.57981835
MESO	0.916374213	0.669826839	1.253669827	0.584966965
ESCA	0.959703266	0.819966772	1.12325327	0.60844168
KIRP	0.929358643	0.698870879	1.23586132	0.614425115
UCS	0.936009553	0.67275581	1.302276205	0.694708611
COAD	1.043815105	0.842064721	1.293902887	0.695561092
BLCA	0.977078182	0.8648317	1.103893131	0.709569357
DLBC	0.887568439	0.437711509	1.799764724	0.740888288
KIRC	1.026290105	0.867581203	1.214032042	0.762075906
BRCA	1.014043401	0.853662513	1.20455567	0.873857239
CHOL	1.01450787	0.726007014	1.417653271	0.932761134
LUSC	0.996491324	0.8817144	1.126209302	0.955106636
CESC	1.003456959	0.83050967	1.212419199	0.971476976
