# Supplementary material for: Pan-cancer analysis of ADAMs: A promising biomarker for prognosis and response to chemotherapy and immunotherapy
Source: Front Genet. 2023 Apr 4;14:1105900. doi: 10.3389/fgene.2023.1105900 (PMC10110990; doi:10.3389/fgene.2023.1105900)
Supplement: Supplementary file 2 [file DataSheet1.zip › ADAM29.cox.txt]

cancer	HR	HR.95L	HR.95H	pvalue
LGG	0.355130805	0.197126637	0.639781061	0.000566675
KIRP	12478.40164	12.41681492	12540293.82	0.007490941
HNSC	0.001166944	4.22E-06	0.323004134	0.018580053
PAAD	0.102070553	0.009392225	1.109257687	0.060823012
UCEC	3.758289474	0.887433755	15.91638777	0.072208326
STAD	2.751430013	0.827126503	9.152610983	0.098848545
PCPG	5.94E-07	2.19E-14	16.08329221	0.100623162
KICH	2328255544	0.012261913	4.42E+20	0.103568329
BRCA	0.714009837	0.468643533	1.087841851	0.116871471
UVM	1.08746E+11	0.001194878	9.90E+24	0.121238121
ESCA	0.001512736	3.85E-07	5.939996684	0.124051666
THYM	2168.367072	0.067525487	69630238.08	0.146808957
TGCT	3.00E-21	2.91E-49	30880943.78	0.151018678
READ	5.07E-12	2.48E-29	1039093.005	0.200978651
SKCM	0.375295821	0.068856647	2.045509899	0.257305845
LAM	3.520541042	0.373936848	33.14519357	0.271268371
GBM	0.558136895	0.19471867	1.599830126	0.277754547
PRAD	2.59E-07	6.74E-20	993206.3208	0.304918158
SARC	0.485481676	0.112256283	2.099592566	0.333454042
UCS	7.698309343	0.060990925	971.6850004	0.408326532
MESO	7.891401421	0.035742825	1742.28582	0.453147862
COAD	1.5215556	0.432387651	5.354295941	0.513203231
CHOL	0.011247047	1.25E-08	10153.51803	0.521264297
ACC	679.6177314	1.51E-07	3.05937E+12	0.56525975
LUSC	1.405240134	0.428490037	4.608508161	0.574511518
BLCA	1.286395393	0.482858516	3.427117986	0.614442164
DLBC	0.81152902	0.320061729	2.05766354	0.659991148
KIRC	0.826211157	0.310474992	2.198646893	0.702245113
LIHC	0.07903284	9.54E-08	65482.32803	0.715102338
OV	1.812890686	0.014830834	221.6040399	0.808299366
LUAD	1.046914454	0.702919675	1.559253372	0.821534182
THCA	6.234902332	1.96E-08	1987049757	0.854639392
CESC	2.617026667	1.46E-05	468269.1516	0.876112602
