# Supplementary material for: Pan-cancer analysis of ADAMs: A promising biomarker for prognosis and response to chemotherapy and immunotherapy
Source: Front Genet. 2023 Apr 4;14:1105900. doi: 10.3389/fgene.2023.1105900 (PMC10110990; doi:10.3389/fgene.2023.1105900)
Supplement: Supplementary file 2 [file DataSheet1.zip › ADAM30.cox.txt]

cancer	HR	HR.95L	HR.95H	pvalue
KICH	6.64E+31	47841366.72	9.22E+55	0.009782127
ACC	1.17E+25	106256.5169	1.29E+45	0.014225528
UCEC	2.173854116	1.003161787	4.710747336	0.049072114
SARC	1601.577032	0.351788942	7291442.924	0.086001339
GBM	0.000217147	8.18E-09	5.765134163	0.104609303
STAD	1.681843964	0.810364113	3.49052861	0.162854552
LIHC	16.25421756	0.257241885	1027.04732	0.187461461
UVM	1.46918E+15	3.05E-12	7.07E+41	0.265233345
UCS	0.000113	1.96E-12	6515.996423	0.318876785
PRAD	5.19E-10	2.47E-30	1.08803E+11	0.370513896
LUSC	2.462831002	0.316710867	19.15165273	0.389087596
PAAD	743.5030572	8.31E-05	6652786411	0.418211657
COAD	0.131684298	0.000956678	18.12600584	0.419748435
CESC	0.000161922	1.55E-15	16915153.86	0.500147589
OV	0.277877112	0.004273229	18.06963528	0.547708677
KIRP	0.085803435	2.72E-05	270.7987096	0.550258466
LAM	0.539604844	0.061666079	4.721775579	0.577229178
LUAD	0.449699172	0.024914835	8.11682474	0.588226119
SKCM	0.324549586	0.004027129	26.1557147	0.615329486
BRCA	1.756083253	0.176677672	17.45454507	0.630824532
HNSC	0.67827632	0.06407233	7.180303371	0.747103889
LGG	2.574275516	0.003399858	1949.167904	0.779825353
DLBC	0.111555529	2.28E-08	546366.7716	0.780201803
CHOL	24.87949114	9.13E-10	6.77939E+11	0.793193071
KIRC	0.716525285	0.05589057	9.185958965	0.797866922
PCPG	0.000103415	3.92E-36	2.73E+27	0.803674204
BLCA	2.763768486	0.000720656	10599.25167	0.809200908
MESO	6.711545403	7.10E-07	63451705.29	0.816293246
ESCA	0.89735687	0.203207128	3.962702301	0.886354125
THCA	0.158390195	1.98E-19	1.2661E+17	0.930184671
TGCT	7.31E-245	0	Inf	0.996253403
READ	5.57E-256	0	Inf	0.99698562
THYM	7.11E-236	0	Inf	0.998732373
