# Supplementary material for: Pan-cancer analysis of ADAMs: A promising biomarker for prognosis and response to chemotherapy and immunotherapy
Source: Front Genet. 2023 Apr 4;14:1105900. doi: 10.3389/fgene.2023.1105900 (PMC10110990; doi:10.3389/fgene.2023.1105900)
Supplement: Supplementary file 2 [file DataSheet1.zip › ADAM32.cox.txt]

cancer	HR	HR.95L	HR.95H	pvalue
LGG	2.304308181	1.348932472	3.936324687	0.002246571
THCA	221.0203593	2.858567968	17088.97593	0.014956604
KIRC	1.35090006	1.00507645	1.815713593	0.046203897
MESO	1.941810568	1.008661074	3.738251013	0.047058963
THYM	6.247766126	0.980571943	39.80797314	0.052477082
READ	0.519332436	0.242609178	1.111689927	0.091545954
BRCA	1.184071576	0.9638717	1.454576887	0.107518596
UCEC	1.209303919	0.9324603	1.568341267	0.151924906
UVM	1.659485617	0.829666014	3.319278441	0.15213659
PCPG	0.093480841	0.003177103	2.7505145	0.169576006
KIRP	1.962874703	0.686313034	5.613877207	0.208435323
LUSC	0.824151832	0.607823814	1.117472245	0.213139926
LUAD	1.206239625	0.896411918	1.623153378	0.215725967
KICH	2.407735886	0.588307669	9.854014146	0.221664194
LIHC	1.375488722	0.81715065	2.315324874	0.230165245
CESC	1.507930478	0.727739144	3.124545858	0.269169461
CHOL	0.470438509	0.116972242	1.892007768	0.288244325
HNSC	0.716762675	0.38044749	1.350380132	0.302795095
DLBC	0.000312108	1.87E-11	5198.427148	0.341370678
UCS	0.72492437	0.371908202	1.413024342	0.344823646
COAD	0.868560958	0.642061173	1.174963024	0.360674564
PRAD	0.465458876	0.068322145	3.171035753	0.434719303
OV	0.910065473	0.695763115	1.190375211	0.491519611
PAAD	1.314379376	0.579898191	2.979131808	0.512609655
SKCM	1.124580181	0.78600206	1.609004159	0.520599635
LAM	1.13476252	0.740652966	1.738582085	0.561392602
ESCA	0.853088729	0.453022326	1.606455882	0.622692155
TGCT	0.637445617	0.090160202	4.506832359	0.65182643
SARC	0.929575912	0.650696236	1.327979675	0.688215782
ACC	1.082759705	0.524893176	2.233537477	0.829587585
STAD	0.942533312	0.502671677	1.76729481	0.853601812
BLCA	0.986190791	0.66811609	1.45569354	0.94419976
GBM	0.997740535	0.587235639	1.695207357	0.993326572
