# Supplementary material for: Pan-cancer analysis of ADAMs: A promising biomarker for prognosis and response to chemotherapy and immunotherapy
Source: Front Genet. 2023 Apr 4;14:1105900. doi: 10.3389/fgene.2023.1105900 (PMC10110990; doi:10.3389/fgene.2023.1105900)
Supplement: Supplementary file 2 [file DataSheet1.zip › ADAM33.cox.txt]

cancer	HR	HR.95L	HR.95H	pvalue
LGG	1.548147612	1.378146064	1.739119742	1.78E-13
THCA	2.899743723	1.734697478	4.847250754	4.88E-05
KIRC	1.436828806	1.199302291	1.721398378	8.45E-05
KIRP	2.186421266	1.395556837	3.42546991	0.000637966
UVM	1.602132757	1.148670183	2.234609557	0.005496087
HNSC	0.780794658	0.648638142	0.939877349	0.008914117
UCEC	1.191939284	1.043039408	1.362095475	0.009911899
SARC	0.885437463	0.797753004	0.982759699	0.022206568
MESO	1.239916147	1.029896912	1.492763046	0.023142287
ACC	1.410156727	1.006575326	1.975552094	0.045709751
STAD	1.113127696	0.996345375	1.243598152	0.058063437
LUAD	0.837369366	0.690372595	1.015665251	0.071523345
GBM	1.099960699	0.983718376	1.229938943	0.094544303
THYM	0.137615866	0.013407743	1.412476865	0.095059079
ESCA	0.806953061	0.6250459	1.041800677	0.09981429
BLCA	1.092140511	0.97640013	1.22160051	0.123047856
KICH	2.408375702	0.753612131	7.696629721	0.138138125
SKCM	1.124001368	0.962900606	1.31205554	0.13860804
LAM	0.580143486	0.261983986	1.284683349	0.179481231
READ	1.180091375	0.78317117	1.778175328	0.428591992
PRAD	0.781083232	0.401771437	1.518502711	0.466353883
COAD	1.086843532	0.85408104	1.383040729	0.498249156
CESC	0.922551825	0.724370663	1.174953534	0.513558113
DLBC	1.445185224	0.454813593	4.592123818	0.532444328
CHOL	0.804576126	0.401248159	1.613322648	0.540172802
OV	1.026084517	0.936792823	1.123887172	0.57934323
LUSC	1.030640646	0.873935671	1.215444313	0.719852144
PCPG	0.807620373	0.229087405	2.847169478	0.739616041
LIHC	1.057258256	0.748003599	1.494371178	0.752475322
BRCA	0.979322645	0.838880183	1.143277505	0.7913503
UCS	1.027535649	0.802126755	1.31628761	0.82978611
TGCT	0.957877156	0.354979539	2.58473671	0.932283455
PAAD	0.996910064	0.824373596	1.205557384	0.974537671
