# Supplementary material for: Pan-cancer analysis of ADAMs: A promising biomarker for prognosis and response to chemotherapy and immunotherapy
Source: Front Genet. 2023 Apr 4;14:1105900. doi: 10.3389/fgene.2023.1105900 (PMC10110990; doi:10.3389/fgene.2023.1105900)
Supplement: Supplementary file 2 [file DataSheet1.zip › expTime.txt]

id	futime	fustat	ADAM2	ADAM7	ADAM8	ADAM9	ADAM10	ADAM11	ADAM12	ADAM15	ADAM17	ADAM18	ADAM19	ADAM20	ADAM21	ADAM22	ADAM23	ADAM28	ADAM29	ADAM30	ADAM32	ADAM33	Type	CancerType
TCGA-OR-A5KZ-01A	125	1	0	0	1.674032605	5.853314795	4.533520926	1.004564649	2.348763003	5.69819862	4.352693666	0.080035098	2.577852656	0.055240953	0.537533739	1.556130365	3.937628349	0.356147236	0.026182414	0	1.083225707	2.050192079	Tumor	ACC
TCGA-OR-A5LC-01A	159	1	0	0.180962073	2.687769779	4.136676537	3.623278177	1.705216557	1.180979758	5.132735547	2.615422789	0	2.144597058	0.04351436	0.045722023	1.954757486	2.429026219	0.162190336	0	0	0.494688124	0.955238571	Tumor	ACC
TCGA-P6-A5OF-01A	207	1	0	0.018581992	2.683117339	7.341672049	3.701038372	1.17305612	1.78245547	4.487430701	3.118313072	0	1.606098702	0.169609964	0.385262274	3.025219642	3.861046419	0.783178872	0	0	1.427346875	0.804965609	Tumor	ACC
TCGA-OR-A5K9-01A	344	1	0.032350715	0	3.376485753	6.557331177	4.299083175	1.209151303	3.425986436	4.045155685	3.740839612	0	4.744535638	0.066453215	0.290494997	3.146864891	1.247799226	0.397278581	0	0	1.196664854	0.211743328	Tumor	ACC
TCGA-OR-A5J5-01A	365	1	0.021180594	0	2.720425831	2.256608285	1.885391444	2.644114278	0.838898895	3.703371084	1.684504927	0	0.836998053	0.352407429	0.154644678	0.984836509	3.898289879	0.7873822	0	0	0.80264272	0.974332213	Tumor	ACC
TCGA-P6-A5OG-01A	383	1	0	0	4.080299319	6.481963462	4.227902411	0.549629197	4.100284871	6.562919517	3.517548268	0	4.799334372	0.029736509	0.336613467	1.705623716	2.509893619	0.809987337	0	0	0.293977464	0.494743789	Tumor	ACC
TCGA-OR-A5JS-01A	383	0	0	0.019169429	1.925046901	5.13188827	4.38348653	1.04861567	0.728406799	4.834056212	3.537876871	0	2.847130148	0.228520373	0.094478851	1.737627152	2.831246471	0.036539036	0	0.028905255	1.239516569	0.294105791	Tumor	ACC
TCGA-OR-A5KY-01A	391	1	0	0.030737951	1.992399578	3.967369606	3.463139202	0.404708414	2.304766948	4.455382383	3.244006275	0.035960286	1.428513414	0.096369749	0.21839822	1.586003852	2.845363639	1.015833504	0	0	0.386890635	0.549260437	Tumor	ACC
TCGA-OR-A5JP-01A	464	0	0	0.019290566	1.647802364	6.117284609	3.982444268	0.602831431	4.005023566	4.839656293	3.119844749	0	3.324207909	0.09054415	0.032387806	2.440250356	3.885351441	0.594374438	0	0	0.949542379	0.467509115	Tumor	ACC
TCGA-OR-A5J7-01A	490	1	0	0	2.955318803	5.148208242	4.164259524	1.038564534	2.556925378	4.288496182	3.649475457	0	1.657151464	0	1.006455653	2.659332125	3.094930773	0.185769735	0	0	0.943664065	0.13194381	Tumor	ACC
TCGA-OR-A5JJ-01A	490	1	0	0	2.714424002	3.536404326	3.231610785	1.208990904	1.389830684	4.12469293	2.801632934	0	0.646743604	0.333247297	0.030008846	3.276814111	2.593993387	0.230520787	0.04002981	0	0.875254793	0.715100531	Tumor	ACC
TCGA-OR-A5K5-01A	498	1	0	0	2.570385934	4.904702463	4.181015883	1.563013018	0.521451763	3.767982428	3.146485385	0	2.384848338	0.067637388	0.792321358	1.203634722	1.061059406	0.21140505	0	0	0.901650729	0.186468353	Tumor	ACC
TCGA-OR-A5JG-01A	541	1	0	0	1.368462499	4.581691268	3.009197503	1.19076451	0.310369543	3.059724726	2.502704989	0	0.608320531	0.114512507	0.584467608	1.944311236	2.064320647	0.524343245	0	0.027835342	0.278151385	0.08320057	Tumor	ACC
TCGA-OR-A5LT-01A	549	0	0	0	1.367211141	3.412348028	3.070940415	0.847475562	0.730897202	3.473285187	1.837268849	0.027926592	2.657252914	0.075186839	0.988746463	2.63443153	1.00933402	0.373866186	0	0	0.897974704	0.018370675	Tumor	ACC
TCGA-OR-A5JB-01A	551	1	0	0.019469684	6.04662388	4.373481735	4.659079751	0.545668246	0.726666292	6.736093473	3.157068723	0	3.720665183	0.149209938	0.126526959	0.383578526	0.066853997	1.736349616	0.014676516	0	0.180675502	0.029814649	Tumor	ACC
TCGA-OR-A5JY-01A	552	1	0.029145187	0.037660631	3.068982532	5.515625388	5.596265271	1.785922614	0.922855283	3.072177259	4.246111385	0.022188691	1.299875273	0.088998386	0.093440119	3.845375742	1.303344386	0.603940713	0.014286551	0	0.168577371	0.029026485	Tumor	ACC
TCGA-OR-A5JM-01A	562	1	0	0	2.917334065	6.877006653	4.522974903	1.352809373	1.430368779	3.052622662	4.289578581	0	1.392259999	0.070447383	0.211466649	1.596299505	1.136231006	0.07361659	0	0	0.460469484	0.505440123	Tumor	ACC
TCGA-OR-A5J8-01A	579	1	0	0.038294207	2.041105944	5.538672082	4.183135813	1.521430908	5.152513493	5.429233079	4.642784203	0	3.795969477	0.147776122	2.364898798	2.963645542	2.021898878	1.90068104	0.028912905	0.02906264	0.132310646	4.946104039	Tumor	ACC
TCGA-PK-A5H9-01A	616	0	0	0	2.343437181	6.117146889	4.728362897	0.826105908	0.18842213	4.942631685	4.253831617	0	1.485373475	0.082786041	0.168912642	0.509950157	0.33008567	0.579463084	0	0	0.164175583	0.787643386	Tumor	ACC
TCGA-OR-A5LE-01A	662	1	0	0	2.211422331	4.664785782	5.098835666	0.314929154	1.156616744	3.647563925	3.846611846	0.59171245	3.068426051	0.230782323	0.285573491	2.799456356	2.641642209	0.142348751	0	0	0.254704203	0.092865507	Tumor	ACC
TCGA-OR-A5LA-01A	719	0	0.038487215	0	0.965693674	3.407576267	2.079143872	0.02356128	0.099887844	3.30467759	0.557792973	0	0.772761304	0.039981118	0.453500918	1.165164212	3.869281112	0.752347381	0.018897024	0	0.108620095	0.156308207	Tumor	ACC
TCGA-OR-A5K8-01A	749	0	0	0	0.801050553	2.872206763	1.98657756	0.134726904	0.483131463	3.262286689	1.424188858	0	0.255730715	0	0.144565367	1.516087482	3.160374713	0.188791777	0	0	0.27957626	0.17383417	Tumor	ACC
TCGA-PA-A5YG-01A	756	0	0	0	1.306942002	4.772390166	2.866517658	0.209544928	0.505605181	4.768900968	2.388705706	0	1.004757167	0.019117207	0.520879363	3.854270714	2.667559332	1.100500158	0.044455034	0	0.123119895	0.027397532	Tumor	ACC
TCGA-OR-A5JZ-01A	822	0	0	0	1.048741103	5.845941997	3.994631004	0.406116691	0.851927497	3.900955658	2.91881055	0	1.78705257	0.091227272	0.270135978	2.541827577	4.974787387	2.267350363	0	0	0.337298257	0.087525187	Tumor	ACC
TCGA-OR-A5LR-01A	853	0	0	0	1.345699346	5.245724808	3.10975068	0.752225987	0.27275562	3.568730337	2.481903096	0	1.071583899	0.093211869	0.610103546	1.455896161	5.567153456	0.893607736	0	0	0.3120218	0.17364174	Tumor	ACC
TCGA-OR-A5L6-01A	861	0	0.099151518	0	1.304538548	2.586785576	2.269643321	0.917019304	0.394413948	2.740188885	1.704115757	0	0.46003055	0	0.25626931	1.017900899	2.73308969	0.471735424	0	0	0.232539274	0.098757275	Tumor	ACC
TCGA-OR-A5L9-01A	871	0	0	0	0.335121339	1.068238479	0.935245833	0.120808295	0.047962246	2.382500156	0.259754992	0	0.428796725	0	0.04453284	0.038888817	3.243982537	0.214618076	0.020040474	0	0.147761727	0.228226478	Tumor	ACC
TCGA-OR-A5L8-01A	885	0	0	0	1.812343561	4.531783628	4.240902443	1.41208876	0.885127339	4.064295215	3.406281426	0	4.14521472	0.204964216	0.812922039	4.199148952	1.13494924	0.117349154	0	0	1.863893339	1.423384467	Tumor	ACC
TCGA-OR-A5JT-01A	907	0	0	0.018253855	1.254142615	5.691608737	3.42645134	0.416918119	0.514404534	4.787901113	2.72770177	0	1.005527947	0.029167177	0.62001262	2.617721872	3.636033098	0.626008494	0.013758578	0	0.102834831	0.014047247	Tumor	ACC
TCGA-OR-A5JA-01A	922	1	0.991018264	0	2.779377558	4.101515361	3.67262237	0.820067359	0.691534034	2.989538844	2.821281684	0	0.774787842	0.097591323	0.166914191	0.441603051	2.949049131	0.518351123	0.061821231	0	0.200768509	0.138274167	Tumor	ACC
TCGA-OR-A5JX-01A	950	0	0.051009087	0.065768576	1.879446441	3.310758331	2.603920283	1.550302022	0.23260554	4.435828972	1.781202616	0	3.201119327	0.078758092	0.109249997	3.103926618	1.647538381	0.417288252	0.025100528	0	1.368590383	0.063228936	Tumor	ACC
TCGA-OR-A5L4-01A	967	0	0	0	0.406125569	4.150780489	3.279382327	0.098725346	0.571968903	4.073407189	2.466857859	0	0.682728991	0.068120237	0.17262165	0.180062969	3.324566882	0.497610669	0	0	0.351423566	0.910905862	Tumor	ACC
TCGA-OR-A5K2-01A	994	1	0	0	2.304349872	4.120146091	3.466011136	0.949707797	0.998421815	3.496119982	1.945371681	0.039359425	2.166032014	0	0.213131888	1.582343561	2.939717122	0.320646718	0	0	0.452744956	0.347098114	Tumor	ACC
TCGA-OR-A5K0-01A	1029	0	0	0	1.883008202	4.663057005	3.896152905	3.067372038	1.559008802	5.20080816	2.811054318	0	6.021003891	0.042441955	2.806596432	3.341813563	4.525312222	0.214905484	0	0	0.832653401	0.612802316	Tumor	ACC
TCGA-OR-A5K4-01A	1082	0	0.1324102	0.02964761	1.216698937	5.506082098	3.986693776	0.573217371	0.238006704	3.552149816	2.821415934	0.034686913	0.939775341	0.047262161	1.036016839	2.242180014	5.639995049	1.368868652	0.022368136	0	0.43525791	0	Tumor	ACC
TCGA-OR-A5LS-01A	1096	0	0.078289374	0	3.04189379	4.390764907	3.7702871	2.248777455	0.771027768	3.560904594	2.746043789	0.030231956	1.456970484	0.266469433	0.383760013	3.263819333	2.08474177	0.024779521	0	0	1.696847147	0.748733116	Tumor	ACC
TCGA-OR-A5JQ-01A	1103	0	0	0	1.81755895	4.853287642	3.473659926	0.382953378	0.905303231	4.299073278	2.578968768	0	2.279670753	0.115941132	0.453732109	3.235841558	1.59010269	1.186265906	0.011284697	0	0.376366317	0.273185044	Tumor	ACC
TCGA-OR-A5LJ-01A	1105	1	0	0	2.649253729	3.238327029	3.273151283	1.874991266	2.460743048	3.88743687	2.92165994	0	2.460190977	0.167436017	0.310713616	1.061799951	0.289151246	0.643624999	0	0.023728482	0.555465885	1.256829361	Tumor	ACC
TCGA-OU-A5PI-01A	1171	0	0	0	2.2588713	3.108985014	3.390127144	2.181235287	0.601480871	3.897847023	3.307279777	0.030698665	2.666680649	0.160570412	0.207575902	3.770187828	3.950866665	0.560765546	0	0	0.646281557	0.645264063	Tumor	ACC
TCGA-OR-A5JO-01A	1194	0	0	0	2.891068908	5.789065538	4.136032281	0.457610717	0.48117249	6.186028905	3.315333013	0.050754485	2.753222164	0.034921188	0.471401155	0.836650649	1.93592051	1.314188138	0.016490187	0	0.201628558	0.175197218	Tumor	ACC
TCGA-OR-A5LD-01A	1197	1	0	0	2.771581303	1.611448862	1.957367438	1.214609232	0.927243691	2.206296465	0.986683548	0	0.55825839	0.104518573	0	1.23525797	3.408100761	0.063386711	0	0	0.40878228	0.084056444	Tumor	ACC
TCGA-PK-A5HA-01A	1201	0	0	0.199579317	1.962545714	4.028098935	2.645226288	0.444555911	1.395524111	3.335956302	1.753896282	0	1.367032914	0.059346829	0.420668325	0.318406382	3.633725039	0.760893023	0	0	0.060529188	0.084549161	Tumor	ACC
TCGA-OR-A5LB-01A	1204	1	0	0	1.562505828	4.53851167	4.634502095	2.258809023	0.606256386	3.260506564	2.977794575	0	0.566864431	0.069199732	0.331516523	2.86984541	4.174468368	0.435596536	0	0	1.494928723	0.160531618	Tumor	ACC
TCGA-PK-A5HB-01A	1293	0	0	0	2.273888602	6.287009907	4.776107478	1.455426818	3.782140629	3.942651609	4.623684806	0	2.038434318	0.033651756	1.779043541	0.988481187	2.27866457	0.268511414	0	0	0.251507152	0.226009871	Tumor	ACC
TCGA-OR-A5L5-01A	1317	0	0.020925644	0	1.35268377	3.584475966	2.742273463	0.420206018	0.321539603	4.058717966	2.180271973	0	1.097881744	0.021743019	0.252918533	1.944658497	2.386920604	0.900660363	0	0	0.451682869	0.335600659	Tumor	ACC
TCGA-OR-A5J9-01A	1352	0	0.074581888	0	1.964204447	4.193859924	4.266477219	2.001800027	2.378422008	4.672525895	3.651275027	0	1.681377869	0.197928668	0.054719879	3.151188052	2.652783104	0.469458611	0.012389069	0	1.867739567	0.178993563	Tumor	ACC
TCGA-OR-A5J1-01A	1355	1	0	0	1.690827663	3.203002784	3.614312145	0.698217269	0.125416216	3.921483691	2.442989503	0	0.287168685	0.139047565	0.168802482	2.75550685	2.319941859	0.727041902	0	0	0.129416411	0.185664281	Tumor	ACC
TCGA-OR-A5KX-01A	1364	0	0	0	3.387255728	4.527998762	3.92421858	2.908851124	2.092462982	2.814397292	2.289867372	0.066162683	1.145080178	0.118531843	0.664737641	2.465249138	4.65214483	0.400463242	0	0	0.851371529	0.167450728	Tumor	ACC
TCGA-OR-A5KO-01A	1414	0	0	0	2.565267779	5.853043537	3.555395523	0.680995687	1.139420589	4.76276802	2.819335006	0	3.159420017	0.233606047	0.178901066	2.12617486	3.468149287	0.163608946	0	0	1.183788857	0.338747364	Tumor	ACC
TCGA-OR-A5K6-01A	1493	0	0	0	2.236870907	4.095529234	3.892038394	0.87905217	0.385094564	4.11860313	2.794412245	0	2.243344179	0.058678402	0.25873446	2.722890262	2.548842461	0.532741131	0	0	0.073110068	0.028410077	Tumor	ACC
TCGA-OR-A5JK-01A	1497	0	0.023355579	0.131171016	1.932404749	3.401536754	2.55786167	0.562762992	0.157564914	3.900521596	1.531532755	0	0.833151972	0.048132703	0.123250534	1.759713198	1.953189471	1.190778091	0	0	1.295060384	0.397192404	Tumor	ACC
TCGA-OR-A5LG-01A	1589	0	0	0	1.442530409	3.06834667	3.734508781	0.130241086	0.029012393	5.286924518	1.791663164	0	0.716732971	0.123765892	0.38008123	4.135080042	5.012166298	0.372409609	0	0	0.175835505	1.045637646	Tumor	ACC
TCGA-OR-A5LL-01A	1613	1	0	0	1.01468773	5.459873708	4.850327633	0.218616003	0.18715756	4.85081706	2.678309051	0	2.131275706	0	1.628572742	2.99665263	4.86408171	0.334360462	0	0	0.561626999	0.724353738	Tumor	ACC
TCGA-OR-A5J2-01A	1677	1	0.025457138	0.032907268	1.761718475	5.073667152	4.537146364	0.645030116	0.731933967	4.586288916	4.143244881	0	2.403121642	0.103008858	1.470165403	1.103565158	0.358275527	0.255278018	0	0	0.410913692	0.340201804	Tumor	ACC
TCGA-OR-A5JC-01A	1750	1	0.053464197	0	2.241377324	3.034704874	3.23390051	1.088574426	0.256595258	3.70894677	1.96943162	0	1.09685981	0.028031313	0.168367851	2.171938114	2.296153498	0.681697783	0	0	1.034402566	0.832013698	Tumor	ACC
TCGA-OR-A5LP-01A	1857	0	0	0	1.009318141	4.552753303	2.724057214	0.168373266	0.72662154	4.274662847	2.819233372	0	1.069422785	0.020177486	0.199250375	2.763911622	2.766765047	1.109482648	0	0	0.180473918	0.389995111	Tumor	ACC
TCGA-OR-A5LM-01A	1858	0	0.094910161	0	1.587026972	3.557368006	3.110380336	0.659716895	0.37351329	2.752317881	2.064798899	0	0.415034471	0.074514065	0.152477773	1.359892217	2.807151944	0.361973877	0	0	0.747186718	0.048040255	Tumor	ACC
TCGA-OR-A5JF-01A	2015	0	0	0.023557651	0.754530561	4.073640928	2.991762669	0.624367569	0.365331803	3.170501414	2.565435226	0	0.702642295	0.092226169	0.019891564	3.003778448	2.554217744	0.35635392	0.017764263	0	1.338217494	0.417099426	Tumor	ACC
TCGA-OR-A5JV-01A	2023	0	0.395257577	0.084158803	1.55483279	5.479149603	3.815386382	0.570963079	1.027038703	3.031044833	3.289624412	0.309607115	1.111363729	0.027535571	0.551926743	2.076735862	5.276259926	3.07157075	0.012985047	0	0.330429034	0.01325756	Tumor	ACC
TCGA-OR-A5JL-01A	2056	0	0.216866009	0.018831797	1.891780739	4.14288601	4.239078546	0.567137916	0.131694703	3.492138904	2.696309576	0	0.5295115	0.300781124	0.288771224	1.813760011	2.477224829	0.422384982	0.014194893	0	0.496208285	0.190736864	Tumor	ACC
TCGA-OR-A5KW-01A	2076	0	0.3507471	0	1.612880841	5.131209819	3.690414308	0.511448289	0.980421964	4.681465602	2.83321521	0	1.349766094	0	0.245015377	0.824849014	3.193929649	0.734893168	0	0	0.358020921	0.250662895	Tumor	ACC
TCGA-OR-A5J3-01A	2091	0	0.059994909	0	2.253283126	4.242132163	3.130784769	0.920042526	0.931306778	4.17009853	2.834468011	0	2.756195522	0.234541636	0.128050395	1.123010823	2.550980566	0.592509292	0.058544054	0	0.458987225	0.131124074	Tumor	ACC
TCGA-OR-A5JE-01A	2105	1	0	0.041043371	2.589879273	4.383642049	3.471178748	0.869635206	1.080826916	3.547084156	2.138959156	0.024193351	5.194430563	0.065276975	1.210469828	1.592122073	2.23177475	0.740699272	0	0	0.223351707	0.166024256	Tumor	ACC
TCGA-OR-A5JW-01A	2202	0	0	0	2.582424594	4.853551579	4.387000992	0.606495657	1.107573959	2.561784972	2.997204287	0	2.059796362	0.139261801	0.731793158	3.612751304	2.807223526	0.837992406	0.013654912	0	1.050767893	0.054975112	Tumor	ACC
TCGA-OR-A5JI-01A	2331	0	0	0.012817769	0.941606684	3.725568622	2.188489024	0.417368643	0.227021077	3.203081824	1.208810701	0	0.900904639	0.040720823	0.202280912	2.464461223	1.677813127	0.442952893	0	0	0.247574858	0.086400931	Tumor	ACC
TCGA-OR-A5LN-01A	2342	0	0	0	1.037898214	2.440869829	2.066301758	0.107639201	0.230597756	3.012794683	0.919623837	0	0.605579766	0.04691041	0.143081439	0.683283251	0.238579786	0.973185058	0	0	0.180603091	0.022664631	Tumor	ACC
TCGA-OR-A5LH-01A	2385	1	0.024659632	0	1.126925956	3.575005482	3.187845727	0.588768316	0.050403671	3.310693935	1.86951461	0	0.447883966	0.075538746	0.129887683	2.201758583	4.208416413	0.503598458	0.059404601	0	0.733929253	0.228587845	Tumor	ACC
TCGA-OR-A5LO-01A	2405	1	0.026076826	0.082833435	2.344606928	3.682779811	3.765616894	2.066267506	1.496571296	2.488331265	2.358957399	0	1.244068094	0.155417026	0.213471527	3.116837679	3.28983934	0.132678179	0.025438972	0	1.651585928	0.661074974	Tumor	ACC
TCGA-OR-A5J6-01A	2703	0	0.083656735	0	1.81376509	5.224400032	3.473551252	0.381823714	0.137074034	4.059441666	2.792303762	0.021641399	0.182781675	0	0.542742325	0.52203638	3.516495686	0.222706143	0	0	0.563374709	0.375484438	Tumor	ACC
TCGA-OR-A5LK-01A	2740	0	1.083622836	0	1.030070369	2.19625177	1.993701139	0.158381353	0.207104646	3.444685414	1.446876154	0	0.978114641	0	0.420486472	0.843177009	2.595178874	1.562309586	0.01665911	0	0.067938312	0.017008278	Tumor	ACC
TCGA-OR-A5KT-01A	2895	0	0.06062269	0	2.01847599	5.57180706	3.7736564	0.21016204	0.7723647	5.0608888	2.59464373	0	2.04377597	0.18118447	0.06612893	1.9868549	3.3035076	2.43642663	0	0	0.43033656	0.25377951	Tumor	ACC
TCGA-OR-A5JD-01A	3038	0	0	0	1.237599759	3.866643054	2.201273	0.301411825	0.224789563	3.857059102	1.750358827	0	1.168970464	0.040294552	0.308324834	1.156883437	1.544568919	1.240628474	0.028475919	0	0.957451277	0.029070276	Tumor	ACC
TCGA-OR-A5K1-01A	3289	0	0	0	0.7945255	4.632127976	3.090456719	0.254320863	0.374881238	4.349618764	1.999671036	0	1.417385019	0.042515976	0.130073878	1.365176943	4.375008573	0.38288324	0	0	0.484904071	0.040762678	Tumor	ACC
TCGA-OR-A5K3-01A	3465	0	0	0	0.725763465	2.715225143	2.157448076	0.117597116	0.204894004	1.746585332	1.276677842	0	0.053193682	0	0.061492751	1.128282434	2.174724524	0.506740826	0	0	0.201390578	0	Tumor	ACC
TCGA-PK-A5H8-01A	3623	0	0.170390712	0	2.116713458	4.696461382	3.404158308	0.938230418	0.543986076	3.378954513	2.379866154	0	0.360228729	0.273187884	0.604687002	0.702142284	3.943306468	0.992201239	0	0	1.849342243	0.053047714	Tumor	ACC
TCGA-OR-A5JR-01A	3688	0	0	0	1.241272478	5.207156673	3.352096344	0.296100883	0.17023663	3.779426333	2.391220614	0	1.292220799	0.025273975	0.770774925	3.232972642	3.236290751	0.670505314	0	0	0.210855487	0	Tumor	ACC
TCGA-OR-A5KV-01A	3878	0	0.082608199	0	4.619291919	4.402562881	3.360140253	2.714333225	0.637469574	5.02259525	3.121140763	0	1.493005944	0.192720196	0.25486117	1.761438367	0.819093769	0.150358454	0	0	0.811992181	3.112539997	Tumor	ACC
TCGA-OR-A5L3-01A	4628	0	0	0	0.400715109	0.967864678	1.87565775	0.196397206	0.010142506	3.013198801	0.691016099	0	1.040148837	0.087083252	0.109043535	1.331599085	0.270036407	0.031842801	0	0	0.014910359	0.315490361	Tumor	ACC
TCGA-OR-A5KU-01A	4673	0	0.040455576	0.026344378	1.983836839	4.063065829	3.269877859	1.064281131	0.538488131	3.512805567	2.003266737	0.061011399	2.973119946	0.042024775	0.128615084	4.133500504	3.405746607	0.245532422	0	0	1.138080359	0.327565409	Tumor	ACC
TCGA-E7-A8O8-01A	13	0	0	0	4.846559489	4.599706764	4.896720587	0.800951329	0.280380825	5.252421576	2.356127966	0.0677552	1.129428757	0.069500629	0	0.920909942	0.070564018	0.339741525	0	0	0.49775581	0.315366601	Tumor	BLCA
TCGA-GC-A4ZW-01A	15	0	0	0	4.956984222	5.218366598	4.887744282	1.378572101	0.92607821	7.492798753	4.469702108	0	0.85311849	0	0.093262286	2.36979944	0.288240343	0.250743052	0.02133542	0	0.025273059	1.187677366	Tumor	BLCA
TCGA-E7-A5KE-01A	17	0	0.103474059	0	5.028926548	4.992790268	6.135535245	1.353197456	1.07222903	7.195332725	4.487971691	0.053317841	0.766350664	0.107398432	0.183258363	1.761477783	0.078703012	0.137634829	0	0	0.050806304	0.135843987	Tumor	BLCA
TCGA-4Z-AA80-01A	19	1	0	0	3.203385195	5.10733533	6.027208357	3.034753909	2.44699648	6.242162096	5.32424899	0	1.522055133	0.334865707	0.095831949	1.105871491	0.497994929	0.4240027	0	0	0.207258608	0.170138578	Tumor	BLCA
TCGA-YC-A9TC-01A	20	1	0.631890074	0	2.91680975	4.855693419	4.008053873	1.152495833	2.112923076	6.809347357	3.634357455	0.022977073	2.597756528	0.286527979	0.096676927	1.537421283	1.959081731	0.358817296	0.014795603	0	0.343697911	0.715509958	Tumor	BLCA
TCGA-E7-A5KF-01A	20	0	0	0	7.979865216	5.385714053	5.985429338	1.050212865	0.425488502	7.269443973	4.648774648	0	0.373698146	0.167974783	0.208908874	0.841699828	1.36750726	3.335447239	0	0	0.132527257	0.033741084	Tumor	BLCA
TCGA-E7-A7DU-01A	28	0	0.048556218	0	6.619638034	4.529432492	6.28438689	0.719167982	0.991544948	7.072197753	2.998207336	0	0.76297305	0.146302764	0.201183333	0.786977804	0.970956445	2.018595885	0	0	0.352986974	0.61199672	Tumor	BLCA
TCGA-KQ-A41S-01A	35	0	0	0	6.604970682	6.625441097	5.500520291	0.462959777	4.466444914	6.545152445	3.91966944	0.021117479	1.699338112	0.057080048	2.135880002	2.781628781	1.855012818	3.36717861	0	0	0.217657969	4.171887019	Tumor	BLCA
TCGA-E7-A7DV-01A	37	0	0.049578352	0	6.544651194	7.042478824	5.296715411	0.132006576	4.151345981	7.55016969	3.942232093	0	3.01427409	0	0.106244719	0.115376162	0.231426559	1.397613408	0.024390349	0	0.265726929	0.572850842	Tumor	BLCA
TCGA-H4-A2HO-01A	46	0	1.542521688	0	4.006208702	3.785775661	5.142789069	0.169186651	0.713903494	4.318064421	3.247858999	0	2.089710344	0.158110209	0.057413047	0.369507027	0.353092083	5.572311405	0	0	0.07548961	1.108387395	Tumor	BLCA
TCGA-K4-A6FZ-01A	55	0	0	0	6.589241246	6.646433514	5.567544018	0.405461063	1.464340166	6.378742899	4.97700511	0.019993171	5.106742159	0.080373292	0.164128556	1.25257074	1.004215065	4.118600157	0.012869443	0	0.271732839	0.745920175	Tumor	BLCA
TCGA-CU-A5W6-01A	56	1	2.652264504	0	5.3515158	4.301992625	6.673306186	1.203810085	2.069379988	6.310198877	4.425166822	0	1.421520668	0.062799511	0.917539779	0.569679755	0.771354199	1.785284444	0.029805957	0	0.333416423	1.24132448	Tumor	BLCA
TCGA-S5-A6DX-01A	56	1	0.645127039	0.115092067	3.636150774	3.172063694	5.14928309	3.391023362	1.865131321	6.868486054	1.202731206	0.133997355	2.122233857	0	0.324364848	0.591292529	0.981163767	1.890350198	0	0.104856161	0.691792391	1.704425758	Tumor	BLCA
TCGA-XF-A8HH-01A	57	1	0.033830949	0	5.477284299	4.901341165	6.478428005	3.985518974	3.904396853	6.10513309	4.265964874	0	3.381430494	0.069456723	0.208630693	2.032332773	1.807831975	1.028087439	0	0	0.168031765	2.217457537	Tumor	BLCA
TCGA-C4-A0F0-01A	59	0	0	0	3.194059353	5.612295913	4.677292435	0.114109034	2.364848809	6.233979061	4.293344595	0	3.471217505	0	2.207514737	0.143517627	3.059564142	0.249666798	0	0	0.014029645	0.203407643	Tumor	BLCA
TCGA-C4-A0F7-01A	62	1	0.982831498	0	3.120476232	6.410220488	5.781380229	1.936826024	2.225849496	6.597848682	6.070960078	0.409670322	2.383499368	0.176922485	0.021826277	1.067688289	2.618909449	0.235915829	0.029142301	0	0.240659725	1.000075494	Tumor	BLCA
TCGA-XF-A9T6-01A	64	0	0.779328239	0	5.663275078	5.446247505	4.073051041	0.601263526	1.145075824	7.830603101	3.207762138	0.111830095	2.744670253	0.114666631	0.08132933	0.227227335	0.481404976	2.563718788	0	0	0.697371821	0.292291809	Tumor	BLCA
TCGA-GD-A3OP-01A	64	0	0	0	5.023485138	6.023251889	5.583477384	1.548208112	3.545846369	6.148625519	4.442774964	0	2.628408253	0.069381512	0.33231321	1.607325707	1.133426251	2.82710067	0.011073723	0	0.202646044	2.99044394	Tumor	BLCA
TCGA-DK-A1A5-01A	65	1	0	0	5.628329536	6.680480306	7.386961973	0.567869931	6.143337405	5.641362358	5.384833358	0	4.843819441	0	0.029430571	1.352591258	2.04051156	0.537122398	0	0	0.120700834	2.045008658	Tumor	BLCA
TCGA-GD-A6C6-01A	67	0	0.062358775	0	3.235093046	3.401720271	4.429466563	1.170503616	0.773376047	7.258379851	1.020221052	0	0.624168665	0.298130285	0.80593839	0.294139493	0.07033497	0.185516763	0	0.061163628	0.42754387	1.151026428	Tumor	BLCA
TCGA-XF-A9T3-01A	68	0	0.873959621	0	6.312429088	6.653209076	4.419598495	0.845509881	4.12987626	7.582555307	4.156603498	0.06374018	5.846493736	0	0.090859723	1.306273563	1.09097246	1.341203445	0	0	0.583878874	3.625632718	Tumor	BLCA
TCGA-E7-A4XJ-01A	68	1	0	0	5.289389079	4.64002546	4.387009973	2.62277971	1.188458741	6.04831782	2.796369832	0	2.218658941	0.500437546	0.072168645	0.720932435	0.327468153	0.293960166	0	0	0.166294131	1.264378766	Tumor	BLCA
TCGA-FD-A6TF-01A	69	1	0	0	7.159903892	5.835900693	5.34505002	0.776411924	3.633651587	7.676116229	4.27194118	0	4.123937302	0.031564324	0.128345812	1.256189408	1.317549771	2.054405267	0.573171659	0	0.49816111	3.315385515	Tumor	BLCA
TCGA-5N-A9KI-01A	76	1	0	0.019975368	6.334920089	6.391841925	5.41213344	0.305514614	2.782955928	6.550859599	4.155726607	0	2.66041389	0	0.532849617	3.085012048	1.859258164	2.687247302	0.2622576	0	0.136934586	2.396155466	Tumor	BLCA
TCGA-BL-A13J-01B	81	1	1.10814792	0.06599354	6.20947954	7.59843599	8.74288148	2.31006281	5.67030059	6.65146469	6.99419695	0.21980001	4.76561155	4.86554444	3.21551937	3.0368601	2.55314314	3.50392069	0.049943	0	1.30004867	3.77570691	Tumor	BLCA
TCGA-BL-A13J-01A	81	1	0.10982423	0	5.857367402	7.148610814	7.963044127	1.350509994	5.114924878	6.771359451	6.159476361	0.022866063	4.179927132	1.416848184	0.542840055	1.490786004	1.556510436	1.285470826	0.073148504	0	0.351888862	2.29308451	Tumor	BLCA
TCGA-FD-A62N-01A	82	0	0.105648549	0	6.007912266	4.892018804	4.280507725	0.747302875	4.040942221	6.613626351	3.322489971	0.027486035	5.191960304	0	0.187004154	0.965615061	0.947180177	3.018748768	0.017708892	0	0.197235625	1.285486823	Tumor	BLCA
TCGA-K4-A4AB-01B	84	1	0.230487985	0	5.598459803	6.704415556	5.162718225	0.639367721	4.257456207	6.880345427	4.911290597	0.55569533	4.337276005	0.107237975	0.03850233	2.38229071	0.770079857	2.713360688	0.283602165	0	0.183956276	1.600869441	Tumor	BLCA
TCGA-ZF-AA4N-01A	88	1	0	0.055286275	2.417272357	6.424241099	4.578851843	0.632940029	5.567963904	6.562796891	5.006496619	0	4.63758934	0.044504752	0	0.331600993	6.736156651	2.79429387	0	0	0.384198131	0.971296007	Tumor	BLCA
TCGA-C4-A0F1-01A	89	0	0	0.035298195	4.870228921	5.605986395	4.410758212	0.016694806	3.446096963	6.408304252	4.908738505	0.020789813	5.856989373	0.187825273	0.586211198	0.19040506	1.866240714	2.33094998	0.116204252	0	0.483348445	0.340801537	Tumor	BLCA
TCGA-XF-AAMT-01A	90	1	0.151164997	0	5.400334736	5.859005713	5.3780013	0.937302372	4.774457228	6.333614748	5.065308733	0.181718349	4.856731652	0.156802147	0.225303961	0.783059455	3.115448415	1.059655677	0.030756961	0	0.181660976	2.795063542	Tumor	BLCA
TCGA-FD-A6TG-01A	93	1	0.053287231	0	6.597985917	5.371779016	5.779587752	1.154425935	4.186702258	6.504062413	5.023320923	0.060551993	3.934270978	0	0.114028515	0.845954975	1.165225313	1.366269877	0.013175655	0	0.218147815	3.474742577	Tumor	BLCA
TCGA-GD-A3OQ-01A	95	0	0	0	7.37969236	6.779963996	6.161814197	0.140846474	3.69190998	6.064679469	4.993828866	0	7.228989513	0.108069797	0.113426515	0.449270633	5.141224194	3.906548499	0.076893982	0	0.090768408	0.811172269	Tumor	BLCA
TCGA-XF-A9SJ-01A	98	1	0	0	7.124626349	4.987839438	4.556691453	0.485390279	3.15108554	7.837144245	3.034834228	0	5.870186938	0.031421929	0.327333643	0.999201508	0.564848008	0.942157795	0.141840758	0	0.085796266	0.735164873	Tumor	BLCA
TCGA-FT-A3EE-01A	99	1	0.01810778	0	2.373910422	7.57165669	6.230262769	0.90242943	1.598402548	7.006694976	5.548617653	0	6.71348805	0.018815802	0.019778998	1.355022784	0.256148306	1.837545345	0.008858864	0	0.324306108	0.763926971	Tumor	BLCA
TCGA-K4-A3WU-01B	105	0	2.095681664	0	4.389486294	6.409397086	5.297497897	2.736215507	2.12815184	6.005583518	3.950060314	0.03543728	3.943912809	0.205569491	0.123618188	3.534146052	1.541489545	3.407690983	0.045351847	0	0.387118544	3.667473361	Tumor	BLCA
TCGA-ZF-A9RE-01A	106	1	0.261540485	0	4.231980001	6.953560256	5.703319844	0.37180441	1.151452422	7.027931431	5.389543543	0	1.072306383	0.270923999	0.319919159	0.525570868	1.510877572	2.867530645	0	0	0.229537237	0.451650088	Tumor	BLCA
TCGA-FD-A43X-01A	110	0	0	0	5.44511312	4.232064074	6.647302917	0.741339796	0.647144605	6.428631321	3.414923542	0	0.568506676	0.102940529	0.390765812	1.376911573	0.845434384	0.505916608	0	0	0.167984595	0.202376555	Tumor	BLCA
TCGA-UY-A9PF-01A	117	0	0	0	4.77619035	4.306277978	5.396122806	1.507346185	1.194556269	6.420241876	3.696775965	0	2.63414104	0.552957039	0.836621742	1.902909855	0.890596583	0.885169743	0	0	0.198255593	1.200320517	Tumor	BLCA
TCGA-XF-AAN8-01A	118	1	0	0.03610821	4.436669449	5.069312224	3.810305291	0.737201118	5.769450546	6.617749699	3.977567329	0	3.752397436	0	0.118348009	0.699567329	1.917649711	2.118141139	0	0	0.657102416	5.332038137	Tumor	BLCA
TCGA-FD-A3B7-01A	122	1	0.028936719	0	7.420259892	7.289019066	4.719756905	0.151920144	5.502466921	7.145162438	5.293197139	0	6.141050727	0	0.483949162	0.572678614	1.247868819	1.446018608	0.083083811	0	0.204582384	0.151821276	Tumor	BLCA
TCGA-XF-A9ST-01A	128	1	0.041035315	0	7.101692222	5.565689382	4.293174766	3.767245937	4.105210296	7.486005041	5.236290218	0.061879453	3.802952386	0.201554751	1.347732358	2.317582598	0.143296483	0.291697432	0.040036615	0	0.180804922	0.42738994	Tumor	BLCA
TCGA-E7-A6MD-01A	129	0	0	0.044970273	4.618397219	4.299738383	7.455596682	1.2350768	3.735805319	5.998153554	4.002843632	0	2.933939094	0.204580285	0.214378009	0.992050565	1.457513686	1.718988127	0.033972659	0	0.351143495	2.645067421	Tumor	BLCA
TCGA-FD-A6TH-01A	131	1	0	0	7.484621992	6.458251574	5.537835614	0.384883986	3.60121521	7.951872281	5.569287444	0	2.505555839	0.026638553	0.082415813	0.329053639	0.671003517	0.858584301	0.025011542	0	0.234282688	1.558934817	Tumor	BLCA
TCGA-BT-A3PH-01A	142	1	3.903339964	0	6.997801204	6.97287079	6.668508097	1.698106174	2.109876437	6.026996166	5.032797171	0.088206766	1.958338222	0.119398908	0.446698228	0.834178451	0.580881643	0.226769236	0.023174852	0	0.113213415	0.643560672	Tumor	BLCA
TCGA-GU-A767-01A	144	1	0.118274233	0	4.404968543	3.707422925	5.550649097	2.218848905	1.249832247	6.720622059	2.305579334	0	2.480962963	0.151855704	0	0.55878195	1.06484565	1.697225129	0	0	0.753357988	3.579492997	Tumor	BLCA
TCGA-DK-A3IK-01A	146	1	0.036260254	0.023600453	3.87974665	4.233697665	5.168206616	0.821537171	3.012151412	5.45000709	3.526473468	0.041236748	2.701356255	0.162264919	0.096995177	0.570349683	0.325769668	1.348133192	0.026613252	0	0.428667007	1.819019564	Tumor	BLCA
TCGA-CU-A0YO-01A	149	1	0.1203748	0	4.516060124	5.570242491	5.891637537	0.482807765	1.310666701	5.889752092	4.257521561	0.023641294	3.143051823	0.063807928	0.222101069	1.791068805	1.799176237	3.18636178	0	0	0.130112613	2.155599542	Tumor	BLCA
TCGA-BT-A20V-01A	154	1	0.052907127	0	6.781792989	7.814227575	4.84356315	1.335801951	0.702475232	6.511491533	5.700021123	0	4.133389814	0	0.057726511	1.455982367	6.05055184	3.954685413	0	0	1.108344126	0.355011962	Tumor	BLCA
TCGA-BT-A20R-01A	154	1	0	0	4.053271907	6.156631758	5.813224047	0.650046956	5.605689025	6.129418981	4.989978074	0	2.480700228	0.090531927	1.168971416	1.610049725	1.562936963	1.00937661	0.014539256	0	0.209377997	2.437276073	Tumor	BLCA
TCGA-CU-A3QU-01A	158	0	0	0.017294008	3.138157391	6.251589146	5.670239981	0.83352566	1.83210531	7.632841933	4.260417822	0	0.642836323	0.027638946	0.057525163	3.036671928	0.540681794	1.426632903	0	0	0.147503611	0.07806422	Tumor	BLCA
TCGA-FD-A5BV-01A	163	1	0.152857836	0	4.272268602	5.845556784	6.046836931	0.990595655	1.089400219	6.232556806	3.439009097	0.059968812	2.279867648	0.081454438	0.043399109	2.203668279	3.566403662	1.113170947	0.057802789	0	0.430299641	1.626232917	Tumor	BLCA
TCGA-E7-A3Y1-01A	163	0	0.025277221	0	4.156448258	2.988651051	5.562416526	1.461847476	0.681743228	6.310503102	2.728861464	0	0.842476267	0.102299888	0.054689389	0.436761461	0.27251662	3.221008805	0	0	0.256119442	1.39891599	Tumor	BLCA
TCGA-FD-A3SO-01A	168	1	0	0	6.679156977	4.9931093	5.447344537	0.18010514	5.421133959	7.904312952	5.165751368	0	5.414422943	0.105196682	0.483053445	0.279465041	1.49666434	1.554263053	0	0	0.125932141	0.703222722	Tumor	BLCA
TCGA-ZF-AA5N-01A	168	1	0.650951648	0	7.832769778	7.407639312	5.69024891	0.916437105	0.477149766	6.127933123	4.339102558	0	1.468773448	0.092003597	0.272298331	0.104921838	0.119011931	1.31953338	0	0	0.126472572	0.677535806	Tumor	BLCA
TCGA-FD-A5BX-01A	173	1	0.038570822	0	5.56244086	4.15614914	3.616550932	0.531616318	1.241908183	6.044672027	2.959853889	0	5.234154196	0.079053054	0.083012585	0.518347997	0.855254307	2.238970638	0.074305967	0	0.139966081	1.589924778	Tumor	BLCA
TCGA-XF-A9SU-01A	182	1	0	0	6.222261029	5.493162846	5.558847846	1.531967821	3.393217402	6.40751013	2.501742513	0	4.807006225	0.158783332	0.126651143	0.736749919	1.17212833	0.889082672	0	0	0.185991131	2.426415654	Tumor	BLCA
TCGA-FD-A6TC-01A	187	0	0.098182176	0	5.310728779	5.979961183	6.431591755	1.061102532	5.382279061	6.743262988	5.193021742	0	4.438725709	0.068735428	0.29971873	1.533587161	1.178766237	0.588031524	0	0	0.112999034	2.64077894	Tumor	BLCA
TCGA-UY-A9PE-01A	189	0	0	0	2.956319217	4.399903526	4.899294746	1.409393472	2.722105542	5.490103623	3.346893222	0	2.640150702	0.150724865	0	0.887117797	0.291258506	0.998901035	0.024637022	0	0.268200287	1.820692853	Tumor	BLCA
TCGA-FD-A62P-01A	191	1	0	0	5.567505996	4.926317432	5.027345423	0.609338947	3.499367434	6.970976762	4.903459112	0	2.830594586	0.038688622	0	0.200951425	1.224602871	0.79849182	0	0	0.668980731	2.736462807	Tumor	BLCA
TCGA-BT-A0S7-01A	200	1	1.113915566	0	1.258880399	5.905135275	6.565028887	3.633653249	3.077181834	6.301832058	5.365668915	0	2.011536344	0.203223979	0.638516281	1.105934922	0.840078303	0.469175047	0	0	0.787537627	0.916680944	Tumor	BLCA
TCGA-XF-A8HC-01A	200	1	0	0	2.8864318	3.887385663	4.665821613	0.711708992	0.459048336	6.879199431	3.019651	0	0.450654012	0.208496626	0.038786743	1.390056126	0.408301306	0.097220634	0.017435515	0	0.119733997	0.334243305	Tumor	BLCA
TCGA-BL-A3JM-01A	205	1	0	0	1.97611953	5.916511699	5.696271402	1.208881562	3.27019058	5.57053899	4.531427364	0	3.471453076	0.171667744	0.948682228	1.916544982	2.006233051	1.264740263	0	0	0.418523166	0.456146991	Tumor	BLCA
TCGA-XF-AAMX-01A	206	1	0.041913943	0	5.285347984	5.483913694	5.091860389	1.316200436	3.331603913	6.534849752	4.839729736	0.210037992	2.319197457	0.08580217	0.045747747	0.563013614	3.413572132	2.204207576	0	0	0.720697892	1.019708402	Tumor	BLCA
TCGA-G2-AA3C-01A	211	1	0	0	2.444376132	4.970035124	3.682722751	0.158710887	4.125264385	6.81499476	2.350077721	0	3.838951178	0	0.200460068	0.018622337	0.3182577	0.492380832	0.01906488	0	0.479725526	3.684582817	Tumor	BLCA
TCGA-GU-AATQ-01A	213	1	0.579030794	0	2.952199271	6.109161757	5.075789946	0.629318994	2.273779724	6.72015715	4.789171121	0	2.093314476	0.302535005	0	0.435953371	2.818200932	2.239977401	0	0	0.391368455	1.456124485	Tumor	BLCA
TCGA-FD-A62O-01A	216	1	0	0	5.848739458	6.185611781	6.009716872	1.453780186	2.146716567	5.381501598	4.694085522	0.050815571	3.191307185	0.228622993	0.805756483	0.344579915	0.899115395	0.387311839	0	0	0.1044571	1.35124543	Tumor	BLCA
TCGA-G2-A3IB-01A	220	1	0	0	5.027130455	6.126405288	4.965483935	1.060365805	1.817954211	7.552456796	5.399704424	0	3.255313428	0.103126544	0.055138664	0.145492239	4.178793097	1.689689442	0.012485291	0	0.134804874	0.122672046	Tumor	BLCA
TCGA-BL-A13I-01A	223	1	0.615661303	0.651009876	3.282567794	7.969794045	6.360119815	1.422071446	5.842298783	6.651043713	5.356085681	0.125590106	5.48396046	0.058649802	0.101267092	0.669639965	5.784008267	3.782433397	0.165330744	0	0.200362494	0.703499609	Tumor	BLCA
TCGA-BL-A13I-01B	223	1	2.11624489	2.14172867	3.0576903	9.13342722	7.75139332	1.54820723	6.27259449	5.68155287	6.48803158	0.9838828	6.22903333	2.62526212	1.1474393	0.82086019	6.2915957	5.46107306	0.04059503	0.08048641	1.97384136	1.57603576	Tumor	BLCA
TCGA-GD-A76B-01A	224	1	0.172595983	0	4.774818652	4.395965183	4.698086914	1.740384994	0.91423885	5.757012688	3.526331783	0.08450479	2.79164696	0.157788151	0.730964318	0.679407332	1.215619983	1.215736476	0	0	0.168709816	1.096975193	Tumor	BLCA
TCGA-GU-A762-01A	232	1	0	0	5.981760961	5.430539815	4.427083447	0.533449086	3.127216488	6.908033188	3.860919868	0	4.553922612	0.067252899	0.202308766	0.528874741	0.46913712	1.593720279	0	0.032110786	0.221556148	0.437611919	Tumor	BLCA
TCGA-XF-AAML-01A	232	1	1.102238982	0	6.088836488	4.719578563	5.03272531	1.728427057	2.343662467	6.578150723	4.751605561	0	2.494527082	0.200380779	1.359979283	1.546120718	1.179351679	1.210278089	0.049568689	0	0.044180937	0.123310087	Tumor	BLCA
TCGA-DK-A2I2-01A	237	1	0	0	4.979576569	5.616587305	4.32905326	0.79105188	3.995425088	6.725073395	5.059439808	0	5.087264218	0.029181264	0.306082846	0.932223484	2.552166455	2.721227076	0	0	0.248093826	0.648714097	Tumor	BLCA
TCGA-E7-A97Q-01A	246	1	1.784745873	0	6.58602763	8.022680073	5.414734292	1.950175999	3.546554756	6.010962505	4.064885482	0	3.05559675	0.120219248	0.269754809	0.573182544	0.765360692	1.918099544	0	0	1.895493633	2.782540385	Tumor	BLCA
TCGA-DK-A3IM-01A	248	1	0	0	5.003054266	4.475726923	4.678958657	0.818900657	1.556699394	7.311322657	4.831360658	0	5.211582546	0.16569082	0.370182646	0.512207476	1.95451271	0.578876931	0	0	0.583354058	0.19105911	Tumor	BLCA
TCGA-DK-A3IN-01A	250	1	0.462524452	0	4.704603969	5.52245489	5.622136138	0.59598655	4.738657319	6.251007027	4.964693241	0.045294629	7.02211756	0.061634207	0.794396316	0.432972107	1.483069449	1.306967978	0	0	0.165377804	1.186224414	Tumor	BLCA
TCGA-FD-A5BY-01A	251	0	0	0	4.91192892	6.206641372	5.158836969	0.734887164	4.641090352	7.339308518	4.69675721	0.027528708	4.68134188	0.074132675	0.151717768	1.504006942	3.635764272	1.780296567	0	0	0.131423382	1.630727496	Tumor	BLCA
TCGA-BT-A20X-01A	251	1	0.090537137	0	2.678597474	5.79443633	3.904862596	0.373874551	3.042916098	6.759231523	5.194144618	0	2.556893407	0.506624075	0.277812556	0.187524771	0.786779743	1.459685209	0.033776236	0	0.41413289	0.739146906	Tumor	BLCA
TCGA-XF-AAMW-01A	253	1	0	0	6.525540621	6.541953479	5.712656394	0.244838141	3.3491846	6.075640306	5.478597587	0	8.134763355	0	0.250563617	0.378090386	4.62137896	3.961963465	0	0	0.154371017	0.931578699	Tumor	BLCA
TCGA-BT-A20W-01A	254	1	0.08575849	0.028348011	4.801803323	4.847137185	6.292764769	2.709062428	2.307934051	5.999779252	4.596916625	0	3.159125896	0.363397209	0.181260084	1.236568258	1.113547252	1.05311567	0	0	0.474779218	1.379111668	Tumor	BLCA
TCGA-2F-A9KW-01A	254	1	0	0	5.265045029	6.161144216	5.731643786	0.701915988	2.835317636	5.341986073	4.758694693	0.030154194	3.722020173	0.19474746	0.043196916	2.134470296	0.366683345	3.486971097	0	0	0.111612133	0.673973195	Tumor	BLCA
TCGA-GV-A3QH-01A	258	1	0.023515342	0	6.321170247	4.964983522	5.311613817	2.958924144	0.877822268	6.344300637	5.423940581	0.053030435	1.467811849	0.206292017	0.621812534	1.034753715	0.758242404	0.773673003	0.034274123	0	0.685602635	1.493942682	Tumor	BLCA
TCGA-ZF-AA56-01A	259	1	0.034929862	0	4.815144604	6.898174269	5.733391111	0.343296786	3.008466036	6.776608532	5.935723782	0	4.175379077	0.071684454	0.075284466	1.060385379	4.996526746	3.151774271	0.017139617	0	0.136497742	1.350380386	Tumor	BLCA
TCGA-GV-A40E-01A	261	1	0.030313935	0	6.400354992	6.476602239	5.713585316	1.261023859	2.8960475	6.793952333	4.092932422	0	3.919559949	0.062315226	1.12669931	0.191038757	2.331958975	2.639505568	0	0	0.358971465	2.666798313	Tumor	BLCA
TCGA-ZF-AA4U-01A	262	1	0.14068597	0	4.937661547	5.938906422	6.892387979	0.598977001	0.380487526	6.577948027	4.821254463	0	0.377771703	0.145951785	0.153088817	1.360184093	0.502911699	2.075157999	0.01790437	0	0.324021653	0.6306775	Tumor	BLCA
TCGA-FJ-A871-01A	272	1	0	0	1.960004409	5.763271958	4.378303072	2.515280928	3.213044361	6.086061209	2.941727026	0	7.976250431	0	0.363056458	1.352475778	3.427931498	0.513004001	0	0	0.489405369	4.883017602	Tumor	BLCA
TCGA-FD-A3B5-01A	272	1	0.382426358	0.015679142	4.581088156	5.894902152	5.8332953	1.104479488	3.898789883	6.90536546	5.693326267	0.106806522	3.4943078	0.144254441	0.309861909	0.259141296	1.82706076	0.210588249	0	0.069837507	0.505322337	0.912006455	Tumor	BLCA
TCGA-C4-A0EZ-01A	273	1	0	0	2.512229496	4.52975107	3.950223732	3.158485257	3.706569759	5.238154625	4.294376082	0	4.831145274	0.195324747	0.139648131	3.351469367	2.777922408	0.22171252	0	0	0.093886701	1.013450304	Tumor	BLCA
TCGA-HQ-A5ND-01A	274	1	0.458337885	0	6.548125721	7.36281926	6.48374582	0.694360899	0.486827702	8.186841106	5.199782026	0.028974479	2.092002731	0.115416314	0.196566029	1.348057865	0.921644015	1.635864754	0	0	0.701128906	0.929372573	Tumor	BLCA
TCGA-K4-A5RH-01A	276	0	0	0.01281048	4.49866981	5.04904549	4.611438805	1.086272819	4.367040999	7.31017872	4.200763159	0	5.231877362	0.118803374	0.021540832	0.821281067	3.197896076	2.171932809	0.028762132	0	0.172985599	1.44737986	Tumor	BLCA
TCGA-K4-A4AC-01A	278	1	0	0	5.077177872	4.621437939	4.970523463	0.692156502	1.615042975	5.897702846	4.308240404	0	3.331340974	0.106864015	0.216231858	0.304365261	0.209366639	0.8016098	0	0	0.638096758	1.643454519	Tumor	BLCA
TCGA-YC-A8S6-01A	293	0	0.048388326	0	6.105332265	5.797650607	5.877258178	0.272296884	3.231313075	6.632907972	4.361846417	0	4.442676344	0.050259899	0	0.508298536	2.477101044	2.59800181	0.023799918	0	0.53000798	2.334075835	Tumor	BLCA
TCGA-DK-A3IV-01A	294	1	0	0	6.145664891	6.069501915	5.914216669	0.87417431	1.240894018	6.966352546	4.165096132	0	3.635041212	0.184359469	0.653842361	3.594873381	0.56867448	2.418977907	0.013121678	0.02626052	0.083530723	0.92975271	Tumor	BLCA
TCGA-FD-A6TI-01A	294	1	1.268015608	0	4.772171347	6.596839331	5.277568988	0.519592664	1.209861483	5.564676206	3.777694492	0	1.195135152	0	0.071408291	0.939336606	0.410422909	2.122941481	0	0	0.264742475	1.999158217	Tumor	BLCA
TCGA-BT-A3PK-01A	303	1	0.144085696	0.009785705	4.761946837	5.752488894	5.421894325	1.718062541	4.664453773	6.662644635	4.837642521	0	5.012195672	0.04648981	0.284634339	0.198577762	0.597596421	0.493504691	0	0	0.207800046	0.831273654	Tumor	BLCA
TCGA-4Z-AA86-01A	311	1	0.224725338	0	6.221378243	5.568518133	5.516064555	0.572985219	4.78266345	6.574279641	5.049351907	0.194106179	6.770300346	0	0.127116886	1.378805263	0.589963021	1.033702105	0.058107039	0	0.475090314	2.095349386	Tumor	BLCA
TCGA-DK-A3WX-01A	321	1	0.031236012	0.02031801	7.394745573	6.201375183	4.92731429	0.310263003	5.000493427	6.895640347	4.993108101	0	5.909910423	0.095243788	0.099986551	0.476026653	0.865434186	2.3677385	0	0	0.171985359	1.158040868	Tumor	BLCA
TCGA-FJ-A3ZE-01A	324	1	6.236477158	0	6.16567006	7.810309836	7.262400327	2.477443103	0.4873749	3.604012493	3.855097178	0.34866934	0.564274066	0.351262473	0.412833249	0.598670847	0.152414425	1.3887722	0	0	1.520313887	0.348890073	Tumor	BLCA
TCGA-GU-AATO-01A	324	1	0.332992936	0	6.534068791	5.324500258	4.159397865	0.135957301	2.148140334	5.735092352	3.489648719	0.10291592	1.733389279	0.04785969	0.399683657	0.80066506	1.370556388	1.699669284	0	0	0.325881232	1.507013072	Tumor	BLCA
TCGA-FD-A5BT-01A	328	1	0	0	4.846843099	4.140330516	3.644599391	0.468775053	4.410123194	5.875704348	1.400435432	0.213622336	3.267103251	0.03885924	0.264186464	0.248116071	1.69340143	2.047381724	0	0	0.269183973	2.053877115	Tumor	BLCA
TCGA-FD-A6TK-01A	330	0	0	0	6.83173884	6.57261043	4.936391954	0.390614287	4.536755278	6.985450482	3.994480827	0	6.49464149	0.06508381	0.034584921	0.231986232	1.066764255	1.478287722	0.04610974	0	0.32239417	2.911081624	Tumor	BLCA
TCGA-GU-A42P-01A	332	1	0.114310184	0	4.77554242	4.05006499	6.210654686	1.89988902	2.161577698	5.731796288	4.619080348	0.017957379	1.20143141	0.497098499	1.106706294	0.963754197	0.282584381	0.458380839	0.045679243	0	0.246130304	0.60933521	Tumor	BLCA
TCGA-CF-A47S-01A	333	0	0	0	5.515892628	4.225115607	4.926794372	0.301746137	0.584865271	4.8241102	2.468649501	0	1.513869169	0.13955234	0	0.369529305	0.415305335	3.907169976	0	0	0.193938483	0.174124519	Tumor	BLCA
TCGA-FT-A61P-01A	337	0	0.037080801	0	7.087808526	8.565399314	6.493401439	0.514110963	4.454555167	7.022669171	4.067923893	0	5.037290347	0.076039837	0.118180367	0.443180456	1.953859075	1.092449822	0	0	0.476714498	3.011766986	Tumor	BLCA
TCGA-DK-AA75-01A	340	1	0	0	4.501784561	2.878491719	4.241952049	2.960298306	1.147263136	7.407993156	3.154780641	0	1.937639735	0.411088578	0	1.729652177	0.806895667	0.246271476	0	0	0.014632112	0.524815806	Tumor	BLCA
TCGA-XF-AAMH-01A	344	1	0.031942295	0	2.257744846	4.198288329	4.295157802	1.456912875	0.725086039	5.074498749	2.291814731	0	3.78195233	0.097349432	0.0689268	0.786639714	0.561738375	1.779993152	0	0	0.036890772	0.776910159	Tumor	BLCA
TCGA-GU-A42Q-01A	344	1	0.140365172	0	3.72346418	5.898390929	4.389636137	0.291643325	2.585830153	6.69484088	6.25780526	0.022220487	4.403762168	0.399025431	0.152741207	0.314215388	6.551557368	2.805993961	0	0	0.122557821	1.164475513	Tumor	BLCA
TCGA-CF-A8HY-01A	345	0	0	0	5.583333909	3.170526683	5.966166073	0.603685323	0.399774495	6.345419718	1.450103367	0	1.215133683	0	0.070942765	0.7726006	1.095664005	0.717833618	0	0	0.119953137	0.338092043	Tumor	BLCA
TCGA-CF-A8HX-01A	345	0	0	0	4.883828479	3.148854665	3.683468019	0.3528502	0.557108263	5.20631668	2.231398967	0	1.067468539	0.279239578	0	0.487401791	0.675897433	0.230518289	0	0.020611072	0.042243103	0.677399276	Tumor	BLCA
TCGA-K4-A5RI-01A	356	1	0.032870902	0	3.290088935	6.72829525	5.454743278	0.74303629	2.943891318	7.133481771	5.149928215	0	3.06208893	0.223633112	0.07090451	1.116996143	5.57086849	3.019590633	0	0	0.128711977	1.863691944	Tumor	BLCA
TCGA-K4-AAQO-01A	359	0	1.210139639	0	5.758961162	5.52042434	6.018902012	1.938100034	2.69947878	6.238852833	4.188633029	0.05645309	4.282872492	0.31701886	0.156854192	1.375927765	0.864046123	1.737362229	0.018366186	0	0.322797224	4.91892386	Tumor	BLCA
TCGA-CF-A9FF-01A	361	0	0	0	5.593082847	3.957533122	4.187713856	0.193214976	1.196630715	5.442699907	2.466486441	0.023250753	1.970872593	0.093156943	0	0.362075814	0.827215556	1.533075872	0.029790889	0	0.191947568	1.359434728	Tumor	BLCA
TCGA-KQ-A41Q-01A	361	0	0	0	5.071236229	4.191251768	5.299912399	0.667561614	2.475253136	5.299877038	3.901890585	0	1.882743732	0.236970982	0.435062173	1.536996235	0.756717907	0.093151239	0	0	0.078454261	0.686490523	Tumor	BLCA
TCGA-XF-A9SW-01A	362	1	0	0	4.243995096	5.970289934	4.111274153	0.827422998	4.366151701	6.082206873	2.898022253	0	4.96071487	0.068953464	0.388324768	1.085189549	1.616854614	1.257076256	0.096139237	0	0.466180534	5.078468211	Tumor	BLCA
TCGA-YF-AA3L-01A	364	0	0	0	5.577144439	4.689411072	5.271561877	0.616608504	0.750009493	6.509244123	1.347184785	0	1.059954884	0.061205607	0	0.980444061	0.593914154	2.404376643	0	0	0.501882237	1.41758036	Tumor	BLCA
TCGA-2F-A9KP-01A	364	1	0.882799052	0	4.266386817	5.162947567	7.136047952	0.977620503	0.878372403	6.907381377	5.492208654	0.264770186	1.363442516	0.035710925	0.144587174	1.638347474	0.431990371	0.482352598	0	0.033709607	0.721233285	0.926387858	Tumor	BLCA
TCGA-CF-A5UA-01A	365	0	0	0	3.509452058	4.812195807	5.300717589	1.128568662	1.648633174	6.072833682	1.577099017	0	0.605319218	0	0.032656366	1.054822765	0.443739678	2.470469523	0	0	0.57015312	0.170138339	Tumor	BLCA
TCGA-DK-AA76-01A	366	0	0.420089286	0	4.460846126	4.696436702	6.213694661	0.497440214	1.35156343	5.862186152	5.496322111	0.11845326	1.044136912	0.159763973	0.772355485	1.799846625	0.967736878	1.294309779	0.039099701	0	0.277172274	0.418589201	Tumor	BLCA
TCGA-CF-A47W-01A	368	0	0.045750567	0	4.432283285	3.658841821	5.732672779	1.235084649	0.267950126	5.909211895	1.658239609	0	0.389358258	0.243893989	0	0.523405258	1.004189777	3.028007732	0	0	0.412317366	0.729264678	Tumor	BLCA
TCGA-CF-A7I0-01A	368	0	0	0	6.226151031	4.623788039	5.256278249	0.645289435	1.368861338	5.560848631	3.03899453	0.022376726	1.890850616	0.08973529	0.124297504	0.80321128	1.069541204	0.988895459	0.028673441	0	0.123390144	2.423807187	Tumor	BLCA
TCGA-CF-A3MG-01A	369	0	0.113846225	0	7.426498638	6.07855857	5.732854781	0.115490019	1.023019488	6.642462145	4.562675632	0.058764542	0.676799331	0.261986285	0	0.435046797	1.617254801	0.610860863	0	0	0.066945447	0.095104709	Tumor	BLCA
TCGA-HQ-A5NE-01A	370	1	0.037616769	0	6.943066124	7.361413103	5.574353821	0.673796438	3.972179506	7.171827059	5.499314017	0.35713755	5.139002516	0.077124073	0.265559166	1.117749006	1.002832881	3.674508755	0	0	0.458784578	1.571974634	Tumor	BLCA
TCGA-BT-A20O-01A	370	1	0	0	4.955602205	6.935721372	5.019092517	0.54082953	5.503715445	6.590205201	5.218510847	0	4.898628534	0.133593984	0.939765027	1.497143701	6.021998908	3.58155567	0.021727436	0	0.194081513	0.736605908	Tumor	BLCA
TCGA-CF-A3MI-01A	370	0	0.101666029	0	5.904763177	2.827911435	4.774424967	0.824345727	1.507304695	5.178542742	1.827561061	0.039454867	0.813200238	0.088464254	0.03787259	0.120263195	0.287134622	0.406110816	0.008535911	0	0.040059238	0.277479245	Tumor	BLCA
TCGA-PQ-A6FI-01A	372	0	0	0	5.720879712	5.580059237	4.477812716	0.354752132	1.590969084	7.087745609	4.69881065	0.019161979	2.282022379	0.219935715	0.08096222	0.127279735	1.764449693	1.507481119	0.036687579	0	0.279600655	0.541861273	Tumor	BLCA
TCGA-ZF-AA5P-01A	372	0	0	0	4.999341647	5.899675825	4.48409624	2.916216955	3.173815266	5.985870739	3.938432993	0	4.993483668	0.036105876	0.146127041	1.180017088	1.840496989	1.377562043	0	0	0.74589186	5.235681634	Tumor	BLCA
TCGA-CF-A47Y-01A	373	0	0	0	3.532734092	4.275976276	5.035038635	0.43745194	0.186286213	5.130518957	2.184358243	0	0.43595616	0.227540969	0.039331278	0.373029084	0.095780874	3.315520219	0	0	0.333012805	1.339077752	Tumor	BLCA
TCGA-FD-A6TE-01A	376	0	0.328100065	0.062296218	3.325074351	5.711702422	5.045376833	0.64141904	1.280639755	6.644711481	4.693033541	0	1.345191853	0.437098408	0.817903793	1.66949979	0.272565496	1.639452554	0.011927696	0	0.192560171	0.150820086	Tumor	BLCA
TCGA-BL-A5ZZ-01A	377	0	0.032125537	0.041499312	4.216064296	6.545058526	4.778615358	2.064030746	4.144999217	6.262392193	4.149701402	0	6.382182748	0.129104678	0.229304775	1.009672315	4.568525057	1.010295079	0.01575577	0.031503503	0.249588151	3.73942722	Tumor	BLCA
TCGA-CF-A47V-01A	379	0	0	0	7.180892289	4.292310399	5.034210122	0.671560978	1.533888852	5.636582511	3.234790899	0	1.232624305	0.443700036	0.051109925	0.268184654	0.54869772	2.210594932	0	0	0.0803292	0.570153852	Tumor	BLCA
TCGA-CF-A1HS-01A	382	0	0	0	5.486793841	4.885855198	4.615100995	0.36221425	3.071575754	6.477458301	4.751913748	0	6.072003441	0	0.124834621	0.395162789	3.704311734	0.723200937	0	0	0.346050529	0.68163474	Tumor	BLCA
TCGA-CF-A3MF-01A	383	0	0	0	3.801073572	1.780744044	3.336175645	0.123505641	0.267644935	3.408781366	1.326818552	0	0.439096386	0.191107904	0.016434942	0.33869256	0.179886139	2.13212419	0	0	0.068341645	0.438239584	Tumor	BLCA
TCGA-CF-A47X-01A	384	0	0.105054394	0.034882604	6.004944685	4.391757816	5.195419709	1.643280748	0.702067077	5.76985181	4.153576881	0.080476286	0.826822169	0.143624497	0.095985363	1.402097007	0.868578669	2.657891516	0.351929229	0	0.218906132	0.48665852	Tumor	BLCA
TCGA-FD-A3B8-01A	384	0	0.173960538	0	5.481951594	6.762594859	5.095729498	0.640926031	5.654217288	6.82932415	5.191306552	0.023214648	6.538638945	0.031676273	0.52959441	1.579520486	2.244767866	2.768186919	0.129272046	0	0.325704798	2.393453622	Tumor	BLCA
TCGA-FJ-A3Z9-01A	385	1	0	0	5.594674982	5.116319832	5.820957138	0.764630203	1.128977179	4.904958854	3.930632363	0.052540943	0.913736107	0.326296171	0.075018133	0.361682878	0.300993259	0.286865715	0.033955728	0	0.251790468	0.52377936	Tumor	BLCA
TCGA-CF-A47T-01A	385	1	0	0	4.560958496	3.426245837	5.049619096	0.599649791	0.964112586	5.512451574	2.090412092	0.042492543	1.355191601	0.430510963	0	0.264847937	0.997952559	1.259355654	0.040948812	0	0.213339163	0.745138803	Tumor	BLCA
TCGA-FD-A6TD-01A	386	1	0.185352727	0.021204431	5.274834007	6.074385691	4.709188918	0.306335786	3.959877624	6.900359637	3.570397564	0	4.325510863	0.130922489	0.560203107	1.422943849	3.417676513	2.452060196	0.015986555	0	0.624714271	0.541121497	Tumor	BLCA
TCGA-XF-A9SV-01A	388	1	0	0	4.551000607	5.952744851	5.79198724	0.894481996	4.378128584	5.898811498	7.246164871	0	2.292789463	0.340875499	0	2.061915311	1.47451829	1.194023934	0.029759689	0	0.183929235	1.030542989	Tumor	BLCA
TCGA-CF-A1HR-01A	389	0	0	0	4.844992103	4.810176616	5.87301398	0.311208767	1.490116817	5.964698241	4.581060758	0	1.767588416	0.038985163	0.264979143	0.789089328	2.014484337	0.926439796	0.018422931	0	0.032618052	1.55042215	Tumor	BLCA
TCGA-FD-A3SS-01A	391	1	0.106331459	0	5.120005357	5.916581562	5.378681866	2.505085268	2.688063278	7.816579322	4.432754332	0.097217758	1.914104075	0.289944736	0.694750281	0.310838517	0.542783367	1.160668575	0.07343633	0	0.601849411	1.65795515	Tumor	BLCA
TCGA-CU-A0YN-01A	393	1	0.029645526	0	5.95344362	5.372255461	5.323553468	0.423724607	3.999301302	6.10846302	5.317280559	0	6.513949296	0.202948763	0.095008538	0.680922885	1.939844772	1.137275503	0	0.057567818	0.148068838	2.292017231	Tumor	BLCA
TCGA-E7-A85H-01A	394	0	0.726763328	0	5.71352282	6.473425917	5.751876528	2.682520548	2.810586092	6.273895862	3.879384953	0	2.85873631	0.111140883	0.171609708	0.231810323	0.65550987	0.522898697	0	0	0.166801301	0.54635978	Tumor	BLCA
TCGA-CF-A3MH-01A	398	0	0	0	6.29382226	5.105854185	5.2895739	0.202092986	1.269759827	6.902736525	3.340011174	0	2.125661072	0.095494201	0.050995083	0.406357024	1.112174903	3.113520353	0.011534175	0	0.060526452	0.057943461	Tumor	BLCA
TCGA-CF-A9FM-01A	398	0	0	0	6.524536391	6.409257112	6.066678288	0.285834498	0.731595095	5.612974858	4.209220854	0	1.669530344	0	0.084738412	1.020150012	2.598973225	5.136889668	0	0.038624594	0.24379864	0.427096951	Tumor	BLCA
TCGA-CF-A5U8-01A	399	0	0	0	5.093482794	5.294122531	6.173628372	0.564261725	0.238900899	5.704781806	3.098445353	0	0.299236701	0.184140651	0	0.522746977	0.385352626	3.247601979	0	0	0.25026094	0.877374676	Tumor	BLCA
TCGA-BT-A0YX-01A	400	1	0.23134892	0	2.645898136	5.926793535	4.830577595	0.277216326	2.751249404	6.70877187	6.146296978	0	2.72948242	0.063771208	0.221979963	0.227561362	5.545945703	3.004398896	0	0	0.026962508	0.243720954	Tumor	BLCA
TCGA-FD-A62S-01A	406	1	0.068424951	0	4.438151832	6.35449835	5.205334791	0.927675912	6.684147243	6.125885519	4.993743314	0.052261161	5.772741531	0.295338508	0.309038716	1.081452942	1.939127772	2.507214388	0	0	0.162737587	2.336600828	Tumor	BLCA
TCGA-ZF-A9RD-01A	408	1	0	0	4.38686859	5.56252294	4.38209379	0.34531608	2.626109	6.47955326	4.29916018	0	3.76913812	0	0.12199378	0.43901448	1.80820285	2.28913015	0.08278056	0	0.15931175	0.94458567	Tumor	BLCA
TCGA-MV-A51V-01A	410	0	0.091534843	0	5.123671062	4.713765066	4.52459679	0.551305362	1.221332893	7.053842442	3.687779154	0.047071268	1.038334034	0.032374109	0.252060833	1.188451861	1.494475019	1.686198999	0.015280304	0	0.219329778	0.944216521	Tumor	BLCA
TCGA-CU-A72E-01A	413	1	1.625665528	0	3.957876614	5.80465646	4.895361916	0.538346843	3.541935696	6.714382553	4.447330013	0.034218948	2.583334794	0.023501995	0.048990191	0.271381423	1.170625645	3.763608878	0	0.022179637	0.482970774	1.346083892	Tumor	BLCA
TCGA-DK-A3IL-01A	413	1	0.216386902	0	5.69245806	3.569555992	4.836416668	0.47944133	2.4726005	5.51247584	3.284187595	0	2.725461562	0.078695841	0.028075242	1.197275181	1.161212156	1.358395788	0	0	0.122216011	2.237413231	Tumor	BLCA
TCGA-DK-AA6Q-01A	413	1	0	0.027175529	3.625530251	5.210681856	5.52885556	2.020040902	1.718555618	6.999270556	5.048285508	0	2.836144797	0.126308585	0.089690967	0.33975195	8.01698513	1.959701767	0.040710266	0	0.036273285	1.220125655	Tumor	BLCA
TCGA-DK-AA6W-01A	415	1	0.193892706	0	4.188987926	4.296754278	3.660614514	3.422781096	1.645011834	6.150623089	5.489468483	0	3.188155188	0.123936648	0.428537732	2.590178049	2.915893475	1.34833768	0	0	0.180317668	0.927897303	Tumor	BLCA
TCGA-YF-AA3M-01A	415	0	0.055743211	0	5.034325025	6.376662305	5.042255459	0.934846717	2.778485641	6.626026911	4.473570374	0	3.864172349	0.113553345	0.472484631	0.94765484	0.19229912	1.634591194	0.027452954	0	0.227629156	1.014384708	Tumor	BLCA
TCGA-DK-AA71-01A	415	0	2.6573395	0	4.708766888	6.594083277	6.768915116	2.184392179	2.192976399	7.036913182	3.561122254	0.185801345	1.8990609	0.087734604	0.046792692	1.479503466	1.548012966	1.640496635	0.021066518	0	0.335390496	0.411890358	Tumor	BLCA
TCGA-E7-A7PW-01A	416	0	0.262289276	0.138143761	5.735489452	3.340914722	4.930687671	1.207079395	0.672607162	6.985835412	2.71525414	0.224348815	1.128425742	0.377765852	0.787733907	1.009269603	0.661124588	0.84113122	0.203197272	0.176729188	0.482596904	0.70378631	Tumor	BLCA
TCGA-XF-A9T8-01A	418	1	0.029957023	0	4.159479933	6.474342454	4.596486325	0.468161095	3.39079936	6.19832247	4.437547344	0	3.604478554	0	0.270688365	0.843531944	0.934545089	2.859470789	0	0	0.125687179	0.892749444	Tumor	BLCA
TCGA-CF-A27C-01A	425	0	0.187351041	0	7.102467348	5.29911998	6.049745379	0.650815832	0.925111032	6.307457152	4.378442038	0.07403782	0.845925231	0.100391437	0.105381294	1.186175712	1.347619393	1.662096615	0.012143946	0	0.220878837	0.060955525	Tumor	BLCA
TCGA-E7-A7XN-01A	428	0	0	0.043752023	6.169564535	5.670138375	4.949280895	0.158018956	1.102975132	8.10481459	4.259283354	0	3.711857086	0.1993249	0.176107356	0.147301937	0.161226317	1.980010102	0	0	0.141529502	0.221103751	Tumor	BLCA
TCGA-GC-A3RD-01A	428	0	0.058863726	0	5.490646707	6.445630522	6.899671829	2.941670093	2.495165657	6.41855851	4.999472029	0.130779804	2.253629466	0.148231335	0.711239143	0.50739091	0.943519888	0.368594449	0.014575738	0	1.250439719	1.619969605	Tumor	BLCA
TCGA-R3-A69X-01A	433	0	0	0	7.39951963	6.603784049	6.243318972	0.892582465	5.319067828	7.479181628	5.561275634	0	4.492999944	0.103429671	0.700654548	1.105875836	1.716445349	1.934086882	0.049453306	0	0.627273833	2.954873199	Tumor	BLCA
TCGA-GV-A3JV-01A	434	1	0	0.032375302	5.20415171	6.662976418	6.350153759	0.266188152	3.372785954	5.920153854	3.808071916	0	5.185037227	0.149521787	0.106420038	0.884800826	1.421991521	1.482958269	0	0	0.241631628	1.156691398	Tumor	BLCA
TCGA-E7-A97P-01A	437	1	0.141085836	0	6.642169522	6.422354462	5.593570334	0.476167687	4.140155245	6.910148384	4.850079064	0	5.06115938	0.146365872	0.116645823	0.405074055	1.341314982	2.15796943	0.137765284	0	0.227560988	1.767373126	Tumor	BLCA
TCGA-BT-A20T-01A	453	1	0	0	5.902945259	4.721224326	6.485680199	1.06757076	4.282471207	5.49748697	4.26177596	0	4.208882719	0	0	1.51156058	1.35789302	1.94524471	0.025100551	0.050027754	0.672034769	1.544736556	Tumor	BLCA
TCGA-XF-A9SP-01A	454	1	0	0	3.097725505	4.436326248	4.021425973	1.345670205	4.615801713	6.003866293	3.798125362	0	3.885193435	0.103604288	1.444891686	1.148517651	1.708695348	1.043196866	0	0	0.186659851	4.139332511	Tumor	BLCA
TCGA-BT-A20U-01A	455	1	0	0	5.503750583	5.808656271	5.382760433	0.386603327	3.824048379	7.481833832	6.065220356	0	3.369899811	0.164825154	0.226127719	1.919245818	4.354571801	1.713287662	0	0.053884218	0.124080171	1.044773492	Tumor	BLCA
TCGA-FD-A43S-01A	455	0	0.030683004	0.019956963	5.256204438	4.463085826	4.207932876	0.760289541	3.003083658	6.503978075	1.750785497	0	3.750408061	0.03187732	0.129576514	1.379730409	1.27492471	3.580755727	0.015044455	0	0.424321856	4.455947038	Tumor	BLCA
TCGA-DK-AA6P-01A	457	0	0	0	5.949877686	4.464272109	5.727214607	1.751476374	1.072021238	7.01638471	5.118036817	0	1.853580408	0.042849381	0.916557791	1.673347013	1.184519393	0.472446904	0.390866276	0	0.435456091	1.83040635	Tumor	BLCA
TCGA-4Z-AA84-01A	460	0	0.098660697	0	4.608826636	4.960214608	4.82401331	1.475962124	2.667285826	6.442683533	4.468856223	0	2.185755947	0	0.868001756	1.160936785	0.544961239	0.403262829	0	0	0.067316783	0.749647495	Tumor	BLCA
TCGA-CU-A0YR-01A	460	1	0.549113711	0	4.189461753	5.614849635	7.278554032	1.629186611	3.247444151	5.779280811	5.061127605	0.026466823	4.086249137	0.036099103	0	0.128141214	1.51800251	1.249965445	0	0	0.172379193	0.498480839	Tumor	BLCA
TCGA-LC-A66R-01A	466	0	0.056936252	0	6.325799918	6.088252065	4.933921496	0.575611669	2.848544708	6.487300391	4.637761123	0	4.878481165	0.370577031	0.062114817	0.852173057	0.389129141	1.466377912	0.028046401	0	0.113031699	1.190828754	Tumor	BLCA
TCGA-E7-A8O7-01A	466	0	0	0	6.183120612	6.190224387	6.420249439	0.101159233	1.552198071	5.809378413	4.63644639	0	3.335134718	0.114553836	0.031006823	1.773513002	1.921385773	4.91660985	0.027702165	0	0.215339652	0.248609702	Tumor	BLCA
TCGA-DK-AA6X-01A	467	0	0	0	4.070507747	5.927718868	5.299223841	0.27784829	2.171459406	5.655127614	4.591155025	0	3.441286835	0.056962773	0.225764635	1.236595338	1.356271559	3.174585964	0.027006978	0.105651126	0.817282315	2.546690552	Tumor	BLCA
TCGA-XF-A8HG-01A	467	1	0	0	5.977941198	4.697907967	5.069532939	1.369769742	0.270403816	5.064485929	3.674624478	0	0.314454119	0.103782512	0.667426046	0.151962422	0.48307718	0.586514816	0	0	0.665712015	0.382653424	Tumor	BLCA
TCGA-E5-A4TZ-01A	467	1	0.026810624	0	3.343966994	4.266603044	6.045033035	2.447629889	1.376919918	6.432024856	5.328701804	0	1.749484182	0.082003598	0.340854995	0.362750206	5.791958813	0.704288366	0.013136762	0	0.053773363	0.615782023	Tumor	BLCA
TCGA-K4-A6MB-01A	469	0	0.186299302	0	5.389446535	6.655988416	6.797857606	3.12485022	3.631617861	6.734981324	5.210011767	0.083821035	3.711024747	0	0.202449613	1.100423492	1.023918	0.6384784	0	0	0.472263145	2.512617335	Tumor	BLCA
TCGA-LT-A5Z6-01A	474	0	0.31778971	0	4.481600947	4.212690236	5.360926957	2.149478485	1.352570663	6.633071191	4.381418569	0.41885913	1.477183293	0.17384226	1.01678897	3.40362162	1.942188395	0.682366545	0	0	0.118393651	0.22870671	Tumor	BLCA
TCGA-FD-A43Y-01A	474	1	0.195057139	0	3.949226164	4.851738976	5.490389965	0.612588876	4.103577888	6.258845464	4.537693806	0	3.690570082	0.50721895	0.361544351	0.37460149	5.876321456	1.389058782	0	0	0.159938687	1.31324099	Tumor	BLCA
TCGA-DK-A1AG-01A	475	0	0.02930546	0	5.910522135	4.817510213	6.242646319	0.392246323	1.498692235	7.376168477	4.051283121	0.044282222	1.704633917	0.200753235	0.153336056	1.931580953	1.041507719	2.529790392	0	0.028737485	0.083181382	0.363011867	Tumor	BLCA
TCGA-DK-A6B2-01A	477	0	0.370946152	0	6.60606412	5.622074453	5.624951488	0.694304733	5.059221343	5.483677868	4.994590242	0	3.536696591	0.098048373	0.102925875	1.425700319	1.146825244	1.606886705	0	0	0.117431297	1.292040714	Tumor	BLCA
TCGA-GU-A766-01A	480	0	0.028025702	0	4.925906444	4.187425783	4.253506095	0.454530217	2.127415417	5.471225921	3.803409633	0	4.253799504	0.140044681	0.470819432	0.372156394	0.299526644	1.093198422	0	0	0.21974753	1.885906564	Tumor	BLCA
TCGA-GC-A3OO-01A	481	0	0	0	5.726845727	6.351058982	5.336756378	0.585184335	3.007185055	6.686677243	4.22886536	0	4.256562292	0.036847629	0.521303038	1.59511193	1.184266775	0.645672421	0	0	0.203110379	3.033593485	Tumor	BLCA
TCGA-GC-A3RC-01A	484	0	0	0	5.039746875	5.511371197	5.094868975	0.344643709	3.312481609	5.886792705	4.621930541	0.177423261	4.553960842	0.036445467	0.215883715	1.130881718	0.123124888	1.127819241	0	0	0.060346528	0.150965548	Tumor	BLCA
TCGA-G2-A2EK-01A	485	0	0.020475593	0	5.412543262	4.815972408	6.64019653	0.412288283	0.851486652	6.501332752	4.318361161	0	2.373656614	0.199830491	0.129259851	1.055902211	0.643961067	0.943832742	0.019973801	0	0.023662197	1.892105704	Tumor	BLCA
TCGA-XF-A9SK-01A	486	1	0	0	6.0746131	6.756001089	5.3442808	0.678270866	5.005055857	5.583874154	3.998449971	0.062163207	4.003616978	0.084412326	0	1.84062536	0.959202836	1.91593965	0.020250965	0	0.323676295	2.756837556	Tumor	BLCA
TCGA-DK-A1AE-01A	491	0	0.036776656	0	1.442659085	4.691274533	5.306488531	0.880687617	1.802190374	5.567154238	5.31123504	0	2.003020692	0.093680076	0.190416627	1.064436476	3.806274762	1.83946709	0	0	1.139006251	0.561392179	Tumor	BLCA
TCGA-BT-A2LB-01A	492	1	0	0	5.844411832	4.642516716	5.866928829	0.958622503	4.084433572	6.803273454	4.623392236	0	4.057783081	0.025866782	0.10580491	1.403575974	0.746091822	1.172822448	0	0	0.171025358	1.643154976	Tumor	BLCA
TCGA-XF-A9T4-01A	495	1	0	0	7.080836871	7.561235303	6.12805333	0.194836223	3.85604042	6.165614902	5.596909405	0.018463007	8.129961694	0.025207764	0.245309833	0.434398209	4.498134162	2.224075031	0	0	0.160557266	0.45581644	Tumor	BLCA
TCGA-4Z-AA7M-01A	495	0	0	0	4.42643016	4.53363552	6.155307306	2.042012508	2.886424794	6.015550168	5.17727076	0	1.896997967	0.27136596	1.549650833	2.63906671	0.315580168	0.613723404	0	0	0.480158586	0.983538436	Tumor	BLCA
TCGA-K4-A83P-01A	495	0	0.084925089	0	6.138485939	4.896418825	4.656166858	1.024272272	4.153160949	5.969777532	4.625500449	0	4.67854506	0.088167284	0.459970254	0.877701493	2.208193507	3.838415398	0.096251758	0	0.233110426	4.156789681	Tumor	BLCA
TCGA-S5-AA26-01A	503	0	0.21316121	0	4.933693417	4.043493657	4.954478008	0.774939357	0.852253507	5.923995347	2.928402721	0.138517545	1.571104588	0.412493131	0.195370516	1.260995825	0.48150962	2.78891604	0	0	0.215595727	0.636911417	Tumor	BLCA
TCGA-PQ-A6FN-01A	507	0	0	0	5.355871471	4.153215333	4.202087759	1.093143707	2.545568253	8.15821981	3.18207049	0	3.814306998	0	0.381110659	0.330579318	0.835983276	0.734730395	0.182571854	0	0.120729801	1.286945222	Tumor	BLCA
TCGA-DK-A1AB-01A	508	1	0	0	5.697943519	6.650891343	5.403469533	0.464107874	6.179242989	7.107082035	5.4973417	0.073928977	4.661672543	0.193975111	0.402256847	0.727118037	1.099792186	5.017241079	0.455622177	0	0.566146669	2.324089267	Tumor	BLCA
TCGA-E7-A519-01A	508	0	0	0	5.254473041	2.220499498	3.825315068	0.427514088	0.585520502	5.737921489	0.470127682	0	1.29526409	0.039882837	0.041908921	0.351804585	0.687120602	2.820860109	0	0	0.097882352	1.116579685	Tumor	BLCA
TCGA-4Z-AA7Q-01A	510	1	0	0	6.320790676	4.28300459	4.944658969	0.704653234	1.175280106	6.630852908	5.267141476	0.024422642	3.461944181	0.128895653	1.140025024	0.254245844	3.706159954	2.614917899	0	0	0.018638893	1.644667154	Tumor	BLCA
TCGA-FD-A3B4-01A	510	1	0	0	5.272790157	6.584090309	5.456586582	0.582347497	3.943665253	6.628705284	4.230911576	0.112217138	4.523642742	0.077719187	0.107823662	0.447345237	3.519064959	1.715017171	0	0	0.35881412	2.284347843	Tumor	BLCA
TCGA-4Z-AA7O-01A	512	0	0.044341958	0	3.500708146	6.709178068	6.915895072	1.059018164	2.675562689	6.689682181	4.272728013	0	2.325798239	0.405351144	0.184537864	0.272762428	0.509583694	1.132696732	0.043263979	0	0.784257548	1.271626581	Tumor	BLCA
TCGA-BT-A2LA-01A	522	0	0.025102308	0	2.145383134	3.881030936	4.156825785	4.192561168	2.430380576	6.020613483	4.762811446	0.074945036	3.560054896	0.263838236	1.526030254	3.55409757	3.982009767	0.135073086	0.597947478	0	0.085312747	2.315165829	Tumor	BLCA
TCGA-4Z-AA7R-01A	522	1	3.257043054	0	4.857386474	6.35701477	5.555163555	1.197375297	3.10740146	6.745520705	4.967955108	0.024034788	2.477862464	0	0.637863318	2.355890262	0.298855392	0.350346154	0	0	0.372157479	0.5807625	Tumor	BLCA
TCGA-FJ-A3ZF-01A	524	0	1.558801144	0	4.875509697	2.844230089	4.181316009	3.078918767	1.834005116	6.121082709	4.696200113	0.054348225	3.669810036	0.126893556	1.340875263	1.102012536	0.381851563	0.244294552	0	0	0.182988633	0.75887677	Tumor	BLCA
TCGA-5N-A9KM-01A	530	1	0	0	5.773065834	6.080373312	1.935276356	0.203275225	4.364858535	5.142874664	4.800218209	0	1.397922435	0.098184449	0.03518069	0.331328227	0.374440976	1.350887558	0	0	0.160386186	1.674958909	Tumor	BLCA
TCGA-G2-A3VY-01A	536	0	0.512023378	0	4.062827257	5.837964556	4.729912726	1.998447887	0.842445316	6.513886155	5.568113054	0.160485759	1.821276836	0.138342785	0.709258875	2.324103391	1.380375242	0.15614865	0	0	0.556302302	0.388001035	Tumor	BLCA
TCGA-UY-A78K-01A	536	1	0	0	6.187831762	4.331106228	5.107559445	0.965626151	3.206644362	7.075411726	3.60650338	0	3.397756855	0.088630943	0.262889107	2.242105498	1.948284946	3.062537928	0.042264064	0	0.137389469	0.879572841	Tumor	BLCA
TCGA-DK-A1AF-01A	536	0	0.049643407	0	6.131243951	6.861552335	6.286553898	1.024369492	5.666862933	7.157160648	4.856358571	0	4.947091322	0.02601168	0.298158717	1.006305143	3.017175556	2.536487532	0.036480638	0	0.290144557	4.082535905	Tumor	BLCA
TCGA-DK-A3IQ-01A	539	1	0.067201069	0	5.604943535	6.632878772	5.712076199	1.285364575	7.413451346	5.319075096	4.119718202	0	5.89975907	0.23076312	0.27316061	2.451038106	3.249494675	1.015853447	0.033162537	0	0.492452001	4.858222536	Tumor	BLCA
TCGA-K4-A5RJ-01A	539	0	0	0	4.721930081	5.472593832	4.981521895	0.185503951	4.052235786	7.601890164	4.497721581	0	4.029341101	0.181182364	0.471917715	0.905948096	0.384932684	1.914469763	0	0	1.16229002	1.316442918	Tumor	BLCA
TCGA-GC-A3WC-01A	540	0	0.034113636	0.022197536	3.532547174	5.059903346	4.25644803	0.608430971	2.86138707	7.089330573	5.539420102	0	3.924423749	0.533709179	0.037243131	0.943412039	5.564098163	2.819301096	0	0	0.151505616	2.614299845	Tumor	BLCA
TCGA-UY-A9PD-01A	542	0	0.358851285	0	4.703642171	5.726127314	6.406410335	2.652748988	3.186171514	6.367240494	4.588831624	0	3.254847205	0.051984328	0.388076433	0.506209451	0.82097162	0.974569959	0	0	0.751945585	0.896314943	Tumor	BLCA
TCGA-BT-A20P-01A	544	1	0	0.034356741	3.43724919	4.595579247	5.026547959	0.878177586	1.461107784	5.828464902	3.244939352	0	1.385573474	0.388729689	0.449774225	1.63180118	2.016330339	3.220148281	0.125232998	0	0.460990057	0.434949992	Tumor	BLCA
TCGA-XF-A8HI-01A	544	1	0	0	6.899876143	5.624786555	6.672495808	1.508400514	0.920319224	6.92747182	5.145359855	0	1.768226471	0.301324305	0.183572678	0.696776338	0.933545438	3.857944129	0	0	0.480265825	0.780006945	Tumor	BLCA
TCGA-DK-A2I1-01A	546	0	0	0	4.619275558	5.047931273	4.763464441	1.287778952	4.580577032	5.908070193	3.412660018	0	3.33577797	0.071145491	0.360081689	0.75792637	1.25031056	1.428817739	0	0	0.264988539	1.646713765	Tumor	BLCA
TCGA-FD-A3SM-01A	547	1	0.3228024	0	6.983982347	8.510874126	6.582571673	0.123115021	4.980654861	5.714067571	5.659941698	0.02271636	3.178384692	0.061344552	0.587310448	1.090575795	1.301806153	0.760958674	0	0	0.312378673	1.107676895	Tumor	BLCA
TCGA-DK-A3X2-01A	547	1	0	0	3.067614956	6.743619547	4.900414791	3.903694352	1.01199022	7.937706601	6.25231497	0	1.213682874	0.070133783	0.557222973	1.498822593	0.998155287	0.143034666	0.01676197	0	1.163918325	0.675032502	Tumor	BLCA
TCGA-FD-A5C0-01A	550	1	0	0	5.841758489	4.885433081	4.873285167	1.455224855	4.122021956	8.583852712	5.235394483	0	3.052820393	0.035306225	0.108562924	1.50831293	1.364274074	0.877167667	0	0.065902121	0.067994687	2.740990113	Tumor	BLCA
TCGA-DK-A1A7-01A	560	0	0.074617225	0	4.479117233	2.438379244	4.563182352	1.292397937	0.827118248	5.144769059	2.288291161	0.038262222	1.479272879	0.03925821	0.278245467	0.379916324	1.065361859	0.539518072	0.006210844	0	0.17368875	0.570054445	Tumor	BLCA
TCGA-CU-A3KJ-01A	562	0	0.125057621	0.012042998	3.475841256	5.654786423	5.840658248	0.201238491	2.890312396	6.90032779	5.702317532	0.028072662	2.930565154	0.111926068	0.783278641	0.544971609	3.564737093	1.689905241	0.035952331	0	0.109119465	0.543332774	Tumor	BLCA
TCGA-CF-A9FL-01A	565	1	3.304337443	0	3.961289976	5.508335186	6.783715973	0.849221443	3.139637779	5.784204722	3.585615248	0	2.426956107	0.472917116	0.147103398	0.492586907	1.089946312	2.923063044	0.013754272	0	0.302099836	1.139534045	Tumor	BLCA
TCGA-XF-AAN7-01A	565	1	0	0.05037246	1.13729433	5.25425869	4.46427202	1.24438035	4.78868795	6.00707834	4.49159752	0	4.38049859	0.07996364	0.08396747	3.03240758	0.13649494	0.56264062	0	0	0.13113626	1.0836968	Tumor	BLCA
TCGA-FD-A6TB-01A	572	0	0	0	5.367461776	4.979086628	6.067155229	1.410636422	4.090337677	5.74847835	4.713217177	0	4.531386296	0.097850451	0.069285035	3.363678509	1.800971075	2.830055699	0	0	0.288448232	3.075586309	Tumor	BLCA
TCGA-DK-AA6T-01A	572	0	0	0	2.665873124	2.680593253	3.378589258	0.214521262	1.443182154	4.850327747	3.222320863	0	4.757461631	0.032524435	0.034181117	0.964032867	0.897977674	1.470870348	0.015351677	0	0.080115686	2.534894177	Tumor	BLCA
TCGA-YC-A89H-01A	573	0	0	0	3.098892662	5.403592562	6.140078284	1.732999412	2.960661231	6.409703133	3.60501707	0	3.128645757	0.094907629	0.280368776	1.216758533	0.351913518	0.674620489	2.059744061	0	0.211239772	0.751984573	Tumor	BLCA
TCGA-XF-A9T2-01A	575	1	0	0	3.186219979	5.49292971	5.731961272	0.559623147	2.64206278	5.934817959	3.585570203	0	5.849678373	0.461960007	0.36005489	1.468056586	2.191343122	2.902728363	0	0	0.594662278	0.417700306	Tumor	BLCA
TCGA-GU-A42R-01A	577	1	0.058034896	0	4.627808125	5.406187054	6.886726001	1.986328541	1.900377109	5.705699054	4.544398468	0	1.969956599	0.328805783	0.418415035	0.925442974	2.216949716	4.064845271	0.070447503	0	0.954476544	1.154672367	Tumor	BLCA
TCGA-DK-A1AA-01A	578	0	0.335076944	0	5.230542186	6.780546638	6.826958878	0.26186723	2.045885186	6.77581201	5.423821488	0	1.369336564	0.183793981	0.23705884	0.925136161	0.716477554	4.185749979	0	0	0.608423877	0.333846348	Tumor	BLCA
TCGA-DK-AA6U-01A	578	0	0.028614852	0	4.067458976	5.464918991	6.431956581	2.043761903	1.907020948	6.482702889	4.822758887	0.021783988	2.278697765	0.115409937	0.285625391	2.744291151	0.68457152	1.182405345	0	0	0.187835434	0.931849857	Tumor	BLCA
TCGA-BT-A20J-01A	579	1	0.078570448	0.025928527	4.997947959	5.739493961	3.474044316	0.441394533	3.881329837	6.394261302	4.950577115	0.375803217	3.084383364	0.232073635	0.794161188	2.368825449	2.474582304	2.324223106	0.038850514	0	1.306346279	0.786288479	Tumor	BLCA
TCGA-GV-A40G-01A	580	0	0	0	4.234076849	4.298443895	5.832460914	1.778088537	1.496035782	7.909692928	4.093231048	0	1.687669983	0.121977498	0.152283898	1.823290512	0.924971461	0.458865502	0	0	0.048754278	0.607976858	Tumor	BLCA
TCGA-GV-A3JX-01A	581	0	0.050909444	0	5.846672914	5.777311576	4.765439005	1.050917519	1.415058299	6.993053116	4.81819294	0.057856495	3.375601825	0.052876754	1.383759109	2.504454681	2.911569129	2.35068567	0	0	0.176137545	0.478681714	Tumor	BLCA
TCGA-GC-A3RB-01A	582	0	0	0	5.733549043	5.727707565	7.05516987	2.303022569	2.400220764	8.046688027	5.581835534	0	2.789238941	0.028634107	0.088463798	2.135576669	1.742972076	0.505300329	0.026886344	0.027025682	1.56188921	0.593592338	Tumor	BLCA
TCGA-FD-A5BU-01A	588	0	0	0	3.968029554	5.126049109	5.22516392	0.519772032	4.470946787	6.31129056	5.116556567	0	4.992372222	0.040499149	0.124077935	0.30430477	1.594541293	1.970399314	0	0	0.011384563	2.260557491	Tumor	BLCA
TCGA-H4-A2HQ-01A	590	0	0.411225188	0	3.964910981	5.315779067	6.84227674	1.454599016	2.021800979	5.389001745	6.262767536	0.02980466	1.690736525	0.1186238	0.042698422	1.405634996	2.761730728	0.890517183	0	0	0.131446507	3.438299527	Tumor	BLCA
TCGA-ZF-AA54-01A	590	1	0	0	2.722661416	6.60373773	4.604234596	0.655485952	3.638748219	5.826534915	5.628299983	0	6.96194012	0.22556339	0.361465629	0.960581593	0.990680634	3.796893444	0	0	0.092114153	1.240075174	Tumor	BLCA
TCGA-BT-A20Q-01A	593	1	0	0	5.341878547	6.079155908	6.285859482	0.371788135	4.767136587	5.558200037	5.19163255	0	3.929971728	0.202262325	0.507943845	1.305239789	0.963414446	1.815220682	0.016880055	0	0.134512479	1.741297127	Tumor	BLCA
TCGA-ZF-AA4T-01A	599	1	0	0	6.509718387	3.319484573	5.010813811	1.224864197	1.398844007	7.166498205	5.573597328	0	1.19968976	0.150548425	0.230806604	2.467243512	1.360651068	0.069446972	0	0	0.043495565	0.322278725	Tumor	BLCA
TCGA-FD-A3SR-01A	602	1	0	0.025961924	6.395026438	8.009181743	6.337679252	1.262670159	4.947750905	8.589399541	5.595470207	0.030381333	3.356936328	0	0.769261332	4.10226532	1.758480348	2.508982981	0.927445369	0.039101091	0.341935291	3.258119414	Tumor	BLCA
TCGA-GV-A3JZ-01A	603	0	0	0	5.994142805	5.092566773	5.881352885	0.687427995	3.401957554	6.087992077	4.823566145	0	4.002343167	0.022593508	0.115016182	3.925107131	0.772028959	3.45158956	0	0	0.322343037	0.948683748	Tumor	BLCA
TCGA-GU-A764-01A	610	0	0.178635256	0	6.538954059	5.386222927	4.367402219	0.745547992	3.506332085	6.233177451	3.976731356	0.0204862	4.14628738	0.10873976	0.598847298	0.534476106	1.127091438	2.094265106	0	0	0.238452704	1.623667684	Tumor	BLCA
TCGA-G2-A3IE-01A	612	1	0	0	5.055647197	4.949148657	5.255877102	1.199892808	2.155961534	5.62202526	3.586700848	0	1.012168824	0.301118567	0.026834079	1.845368393	0.751806119	1.249026545	0	0.047793813	0.586688654	0.737406558	Tumor	BLCA
TCGA-ZF-A9RN-01A	615	1	0	0.241614489	6.391386814	4.853101622	5.478178372	0.310204877	0.682675692	6.933920422	4.918787552	0	5.958429052	0.121315804	1.196275623	3.719586541	3.632853639	3.917151505	0.019659647	0.039256537	0.237591026	0.078662126	Tumor	BLCA
TCGA-GV-A3QF-01A	617	1	0.197200749	0	4.982846644	4.876079816	5.344751046	0.398989084	0.346253338	6.553840407	4.436007336	0	1.126657943	0.14892132	0.497373955	0.143576012	0.191563511	0.082026854	0.014646786	0	1.5027074	0.129313385	Tumor	BLCA
TCGA-DK-AA77-01A	618	0	0.039049486	0	5.860708779	5.985047343	6.282611355	0.433916795	1.547883612	7.256916684	5.413793925	0.058905318	1.527532883	0.04056491	0.344688322	0.999742429	0.761391885	2.181823328	0	0	0.222364687	0.149643399	Tumor	BLCA
TCGA-BT-A2LD-01A	623	1	0.234549681	0	6.526882321	7.527591953	5.090632238	1.71069144	1.94330174	6.99760223	4.889786268	0	1.949521553	0.210731542	0.441829676	0.721257632	0.531061069	0.375984753	0.035057377	0	0.479118536	1.559003812	Tumor	BLCA
TCGA-GC-A3I6-01A	630	1	0.065280703	0	5.333698959	6.876215583	5.886252492	0.721047609	3.80842625	6.406122979	4.662754468	0.098028854	4.161547614	0.132537952	0.036039027	0.602243277	2.457342689	3.056489526	0	0	0.129237255	0.748415345	Tumor	BLCA
TCGA-DK-A3WW-01A	633	0	0.029814549	0	6.987538196	4.922426077	4.775780715	0.452897194	1.690208622	6.83380407	4.209330213	0	3.51110838	0.382764055	0.846990735	0.441501313	0.612616921	2.490229017	0.014616392	0	0.034437317	0.044313652	Tumor	BLCA
TCGA-FD-A43U-01A	636	0	0.083265384	0.072220091	5.747640891	4.261215941	6.596647955	1.992445373	4.078952179	6.315793563	1.940878588	0	3.643038091	0.05820238	0.357700531	0.73957774	0.72602523	2.078574332	0.054683714	0	0.363337896	1.690949274	Tumor	BLCA
TCGA-GD-A3OS-01A	638	0	0	0	3.984135635	5.183565798	4.553167307	4.627040323	4.766168956	6.637472059	4.80028655	0	4.518218564	0.518305721	0.135949543	2.83603328	3.508649552	0.837110403	0.062247987	0	0.427801718	5.296267984	Tumor	BLCA
TCGA-XF-A9SY-01A	640	0	0	0	6.158128909	6.389818278	4.818891746	0.864513123	4.854775839	5.433518123	5.109668196	0.073802132	6.380622042	0.100074725	0.154838302	0.374322277	2.11432664	2.10285282	0	0	0.124258153	1.488849895	Tumor	BLCA
TCGA-LT-A8JT-01A	641	0	0.055357307	0.018169519	6.001014938	7.012785531	6.161160557	0.90266823	1.217439632	6.161497863	4.073070686	0	1.526375371	0.085402679	0.353756981	0.967008881	0.794462064	1.066040059	0.013694915	0	0.609830316	0.782976219	Tumor	BLCA
TCGA-ZF-A9R2-01A	642	0	1.923447095	0.02667315	5.352869758	6.601675538	6.651016429	0.706070598	0.457653274	6.255661151	4.829745514	0	0.983511602	0.344113248	0.394763575	1.800086549	0.677440912	3.843627403	0.020118916	0	0.115416905	0.331251678	Tumor	BLCA
TCGA-K4-A3WV-01A	646	0	7.217707023	0	2.88222109	9.136835825	4.96616027	2.062541637	2.72972469	4.783468319	6.039530581	0.212241849	2.807347497	0.314990363	1.058896445	0.184797628	2.907381921	1.963874439	0	0	1.513964704	1.412816731	Tumor	BLCA
TCGA-DK-A3IT-01A	648	0	2.755838592	0	6.395091655	6.928802027	6.25617155	1.362829869	3.946465612	7.726503007	4.881913384	0.022996323	4.718987749	0	0.096755881	0.761491251	1.232400917	1.50268492	0	0	0.158672315	2.507886256	Tumor	BLCA
TCGA-GV-A3JW-01A	649	0	1.780655441	0	5.464969713	6.106994705	6.108778334	2.228297396	1.415306741	7.41839761	6.684039179	0.244881136	1.467973871	0.18437118	0.193264508	0.788516129	0.987932032	1.9347572	0.039014946	0	1.195214624	3.142066345	Tumor	BLCA
TCGA-GC-A3BM-01A	651	1	0.034147063	0	3.116214394	6.993730481	7.356664224	1.289292045	1.713385185	6.904905455	4.851848688	0	2.063184476	0.136946785	0.335448859	0.869496142	0.760015538	2.928811045	0.016753194	0	0.068315232	0.349712337	Tumor	BLCA
TCGA-ZF-A9R7-01A	665	0	1.01980089	0	5.798479233	4.370255965	4.648568453	1.030744863	0.939210412	6.029979912	2.836957776	0.033723308	3.012375491	0.332197124	0	0.946322797	1.571635303	3.031792415	0.021744169	0	0.589164891	1.41936279	Tumor	BLCA
TCGA-DK-A1A3-01A	665	1	0	0	3.596930122	6.55233332	5.982968349	0.734310052	3.606753787	6.38287133	4.779395169	0	2.350204723	0.03838652	0.865744446	2.294116613	1.38296112	1.645129361	0.339919251	0	0.094279896	1.750209831	Tumor	BLCA
TCGA-E7-A4IJ-01A	674	1	0	0	4.726459829	5.111670312	5.952162767	0.900033067	1.640553331	7.352195607	3.851346133	0	1.764915069	0.248685488	0.154505772	0.863103105	0.357001217	2.188576853	0	0	1.012277029	0.682703755	Tumor	BLCA
TCGA-ZF-A9R0-01A	680	1	0	0	6.240277739	4.157165763	5.27662562	2.008742241	1.982014661	5.718337519	3.365926554	0	2.7762481	0.201526833	0.12443528	1.235294221	0.640936321	0.546852913	0	0	0.131397873	1.968619839	Tumor	BLCA
TCGA-FD-A3N5-01A	685	1	0	0.04613393	5.432900638	5.289044565	4.855130104	1.454564559	2.854924533	7.059424916	4.677657509	0	4.37876606	0.024848662	0.150053298	0.276155417	0.627125452	0.142550759	0.080056268	0	0.041252561	0.833804124	Tumor	BLCA
TCGA-UY-A78M-01A	690	1	0.190077509	0.018686075	7.233783773	4.155018156	5.820087069	1.479645674	3.559915798	6.281511802	3.304002031	0.021876312	3.606647374	0.115883508	0.092156078	0.337415765	0.476511843	0.285396135	0.055532787	0	0.232119272	1.407567837	Tumor	BLCA
TCGA-GV-A6ZA-01A	691	0	0.799813036	0.020228792	5.189995866	5.810080532	6.139532279	1.015672029	1.487497737	6.81363624	3.27511507	0.200308703	1.895193983	0.154764918	0	0.651495817	1.566492119	0.266737345	0.103510499	0	0.653993795	0.244225728	Tumor	BLCA
TCGA-G2-A2EC-01A	696	1	0	0	4.779600558	6.077643129	5.792923145	0.588153796	2.87788256	4.788772036	4.067565221	0	3.722283272	0.097773511	0.413384998	1.598514663	1.754097661	2.705466687	0	0	0.1084261	2.408284907	Tumor	BLCA
TCGA-FD-A43N-01A	699	0	1.159352615	0	6.17744204	4.688935329	5.439759868	1.285931488	3.66536131	5.951389158	4.305003768	0	2.946854187	0.108595459	0.091890775	1.037889427	0.581920396	0.962521366	0	0	0.148966935	2.017483764	Tumor	BLCA
TCGA-C4-A0F6-01A	700	0	1.23805741	0	3.419967017	6.049564111	6.337350575	2.732902082	3.880842189	5.615819221	4.751322426	0.141692122	3.344643499	0.050058782	0.290143079	1.025348699	0.69131426	0.539818279	0.023703812	0	0.069187309	1.058367574	Tumor	BLCA
TCGA-DK-A3IU-01A	706	1	0.480462211	0	5.104149332	6.591940015	5.458411866	0.643005884	4.266954954	6.406198819	4.454661029	0.060568857	4.889458464	0.027945581	0.656163133	0.65818369	1.170918317	3.125767923	0.114492258	0	0.316062833	2.475987085	Tumor	BLCA
TCGA-FD-A3SL-01A	712	1	0	0	3.590456583	5.248294421	5.87384234	1.099530219	4.260346337	6.303048794	3.790698371	0	4.06130295	0.061885928	0.127206594	1.600991898	1.636068152	0.89381676	0.127686848	0	0.197059911	2.821396388	Tumor	BLCA
TCGA-XF-A9SX-01A	719	1	0	0	5.211068716	5.176249774	4.335407589	0.981370409	4.035110272	6.417558774	2.839085169	0	3.755332758	0.053516656	0.600852146	0.766682962	1.603993421	1.6379905	0.025357179	0	0.2243655	1.394784225	Tumor	BLCA
TCGA-E7-A6ME-01A	731	0	0	0	6.18658211	4.849766173	5.843059027	1.146437786	1.188677385	7.317593437	5.176710709	0	2.107230292	0.043924572	1.24204064	2.838981406	2.704267296	2.361668023	0.020775859	0	0.550454789	3.423665494	Tumor	BLCA
TCGA-2F-A9KO-01A	734	1	0	0.026980492	4.469682046	6.072042179	6.425634927	0.664913375	2.796588438	6.415012264	5.110053449	0	3.423927521	0.164931262	0.172942028	0.800980956	1.110912463	2.876589448	0.407893281	0	0.315386013	2.392380968	Tumor	BLCA
TCGA-FD-A3SJ-01A	739	1	0	0	5.998359166	4.960843254	5.893535308	2.942626027	2.918002255	7.686942753	4.606614022	0	3.946207206	0.175242895	0.346670884	1.239525989	1.183944508	1.063893209	0.074538203	0	0.517312502	3.405798236	Tumor	BLCA
TCGA-E7-A6MF-01A	750	0	0	0	5.020001176	6.534590325	5.067479923	1.013054503	0.585709654	6.235877391	4.641248159	0	1.108196987	0.195100246	0.449367404	1.978006369	1.343676583	5.108523111	0	0	0.569047748	0.516133324	Tumor	BLCA
TCGA-GC-A3YS-01A	758	0	0	0	6.606577565	6.347850826	4.849589629	1.11413192	5.381931795	6.188000616	4.283425483	0	4.977276701	0.166962084	1.420727581	0.36999967	1.210265933	1.586075223	0.016515301	0	0.394083756	2.045131404	Tumor	BLCA
TCGA-K4-A3WS-01A	761	0	1.205433923	0.022031002	5.031513496	5.158520651	5.253456456	1.365336936	5.656388563	6.071899113	3.901596108	0	5.075875752	0.602462445	0.240831528	2.005061479	2.228055821	1.209851735	0	0	0.806226764	3.621079775	Tumor	BLCA
TCGA-ZF-A9R1-01A	773	0	0.111578577	0	6.775910526	5.804130458	7.441078226	2.417399083	1.557109967	7.037899263	4.801450952	0	3.477315519	0.115798168	0.197198598	2.054185108	3.025460199	0.899935154	0.073523668	0	0.148649496	2.423390922	Tumor	BLCA
TCGA-E7-A541-01A	778	1	0.103037274	0	4.833919401	5.85109801	5.590274831	1.288520804	1.366092614	6.6192338	4.090191212	0	3.211493148	0	0.57092033	2.839679514	3.637344816	2.503042352	0	0	0.128010867	1.592264648	Tumor	BLCA
TCGA-FD-A3SP-01A	783	0	0.195306165	0	6.495818773	5.999310176	5.111645203	0.745768938	6.62593163	5.87881048	4.987726872	0.026233304	6.445128066	0.070697272	0.397120554	1.730619711	2.056261756	2.975988666	0.016899166	0	0.223686784	2.873468954	Tumor	BLCA
TCGA-BT-A3PJ-01A	789	0	0	0	5.647821772	5.997959255	5.524778737	0.157874991	3.021794032	6.698587432	5.11199709	0	5.098098821	0.055850324	0.562981969	1.012502124	0.524195028	1.374471881	0.026474178	0	0.114206878	0.191345043	Tumor	BLCA
TCGA-BT-A20N-01A	795	1	0.0883406	0	5.025245771	6.605713102	7.13824738	1.1698352	3.577668412	8.01221551	5.848225629	0	2.869861688	0.046583141	0.096281645	0.745609131	0.557176795	0.160537591	0.022044038	0	1.266821206	0.849444903	Tumor	BLCA
TCGA-E7-A678-01A	798	0	0	0	5.132458109	4.260301146	6.077864009	0.677257843	0.405946199	5.674089104	2.15503003	0	0.762910888	0.086736922	0.046253125	0.595603946	0.51759617	3.828404001	0	0	0.250571626	0.341624295	Tumor	BLCA
TCGA-XF-A9T0-01A	799	0	0	0	4.685151476	4.188254303	5.962989754	3.172045154	4.005020388	5.314874256	4.473721696	0	3.455025198	0.238715116	0.28777007	0.946822112	0.606137321	0.831772523	0	0	0.477408622	1.893573456	Tumor	BLCA
TCGA-GD-A2C5-01A	812	0	1.661202894	0	5.282772041	6.758451027	5.949736592	0.396293937	3.130721202	6.183434925	4.675795502	0	2.549449251	0.303089519	0.105196765	0.734107197	1.130834645	0.625640128	0	0.024268211	1.039779808	1.955169782	Tumor	BLCA
TCGA-FD-A5BR-01A	813	0	0	0	5.386177941	5.236105059	5.189935803	1.977859532	2.700168882	6.183050357	3.934507183	0.026729313	3.58521657	0.237733862	1.681065672	3.321974982	2.211487133	2.034893858	0.017219741	0	0.321062362	2.71776311	Tumor	BLCA
TCGA-G2-A2EL-01A	819	1	0	0	0.991877972	5.356877919	4.692674944	0.690545025	1.893185604	4.062371383	3.767770007	0.019247712	3.170253547	0.174614343	0.323382465	3.759276448	3.668252632	0.106903249	0.10784316	0	0.783404957	0.121755742	Tumor	BLCA
TCGA-E7-A677-01A	820	0	0	0	5.34251119	6.521911739	5.95910278	0.62872334	4.201771222	5.152798896	4.953905504	0.051705605	4.067616735	0.450170038	0.295775945	1.443612618	0.968218699	5.049009154	0	0	0.903673427	0.602507573	Tumor	BLCA
TCGA-XF-AAN4-01A	823	1	0	0	4.47679476	6.290013008	4.291135942	0.62088287	4.167193567	6.191467653	3.626323383	0	6.024305955	0.205360592	0.164328538	0.887478585	2.40461641	1.590649585	0.025657843	0	0.564526448	5.337321577	Tumor	BLCA
TCGA-GV-A3QK-01B	832	0	0.069383302	0	6.207537192	4.858316501	5.570425089	0.998314975	1.008961901	5.834061107	3.983498669	0.026741975	2.520384761	0.206169555	0.019291425	1.748954296	0.679719686	0.479356957	0	0	0.060391961	0.351620184	Tumor	BLCA
TCGA-FD-A43P-01A	832	0	1.568362192	0	5.857488635	5.272621663	6.468859129	3.165674821	3.271303704	6.668319302	5.052277346	0	3.899815833	0.201568458	1.112943359	1.372365839	1.795822792	2.182919927	0.086186675	0	0.803943742	1.29556103	Tumor	BLCA
TCGA-FD-A5BZ-01A	835	1	0.045403438	0	6.118383093	5.740875413	6.052398707	1.540117665	6.282717917	5.832256744	4.596330615	0	4.375696237	0.22175337	0.049550973	1.725483534	1.944688388	0.803169004	0.022320054	0	0.394405833	3.799824959	Tumor	BLCA
TCGA-4Z-AA7W-01A	840	0	0	0	5.419612536	3.361136981	3.166259566	0.354896254	1.392756948	7.68581968	1.524875011	0	3.164972375	0.033931455	0.035658925	0.098801742	0.114864358	0.955276176	0	0	0.346555769	0.436636589	Tumor	BLCA
TCGA-K4-A54R-01A	842	0	0	0	5.67219972	6.501145953	6.147281433	0.394195638	5.172944487	5.766554324	4.452721134	0	4.284959037	0.09360014	0	0.913081402	0.753319704	0.614406836	0	0	0.246744799	1.663404638	Tumor	BLCA
TCGA-FD-A3N6-01A	851	0	0	0	3.083652496	5.071522506	4.330718944	0.658743326	2.637552667	6.802458755	5.220425421	0	2.47006086	0.511673982	0.193136511	0.228558053	3.149217481	0.428784125	0.022870677	0	0.111772196	0.879918921	Tumor	BLCA
TCGA-XF-A9SZ-01A	859	1	0.465865967	0	5.440466747	5.745714524	5.028759637	0.700393652	4.811934843	6.068875257	4.418297734	0	4.089108781	0.165932816	0.848867347	0.476104992	1.64873608	1.133027062	0.020481176	0	0.25705443	2.661907689	Tumor	BLCA
TCGA-BT-A42F-01A	864	0	0	0	5.638965995	3.464428799	4.329117941	0.11349403	1.884568075	8.137015036	3.61277125	0	3.460525536	0.073654967	0.39189473	0.067644375	0.758395451	1.308533036	0.011770516	0.023567429	0.04145585	0.71728817	Tumor	BLCA
TCGA-ZF-A9R9-01A	864	1	0.032116315	0	5.121236112	4.141508944	3.84190754	1.039582114	4.198755687	4.100131823	2.259176019	0	3.510739883	0.097867925	0.069297529	2.187165742	1.070334793	0.747043746	0	0	0.108530419	2.827370658	Tumor	BLCA
TCGA-BT-A42C-01A	873	0	0.112719797	0	5.402859333	5.035315619	5.704389679	0.481227983	1.740533235	6.613396697	4.541485344	0.035183975	1.86207536	0.094331201	0.278769149	0.702216185	1.021086059	3.712922018	0	0	0.07916928	0.594416412	Tumor	BLCA
TCGA-FD-A3SN-01A	887	0	0.47487255	0	6.515392997	6.412828464	5.027929325	0.276215959	3.031697148	7.001100149	5.09791824	0.046691386	6.084334151	0.063523838	0.412886972	1.417285861	0.338598865	0.530084319	0	0	0.170266252	1.339822275	Tumor	BLCA
TCGA-G2-AA3F-01A	893	0	0	0	3.50442488	4.766013865	6.24348347	2.645813154	3.095552852	6.710954337	5.027025495	0	3.014687058	0.184805053	0.16318455	2.158720228	1.077548953	0.201355021	0	0	0.347721097	0.48929123	Tumor	BLCA
TCGA-ZF-AA5H-01A	897	0	0.371326436	0	7.928302933	7.991342443	4.987219199	0.198146213	3.997474252	7.972669066	4.410808151	0.194407432	5.879464444	0.123975478	0.079450083	0.63319375	3.167341833	1.475567488	0.035992039	0	0.627009608	1.094198093	Tumor	BLCA
TCGA-UY-A9PB-01A	899	0	0	0	5.831621103	5.153448884	4.332909636	0.865124773	5.111941983	5.843887513	4.472150267	0.03648418	5.218796908	0	0.151298162	0.729876787	1.940262242	2.079528021	0	0	0.108393995	1.48373886	Tumor	BLCA
TCGA-E7-A3X6-01A	904	1	1.730209195	0	6.168364095	6.373776777	7.202115833	0.302142578	3.174515999	7.551423115	5.56733884	0	2.821077958	0.3568847	0.135369952	0.241465702	0.471826171	1.378991409	0.015745342	0	0.108491182	0.751466583	Tumor	BLCA
TCGA-CU-A3YL-01A	906	0	1.355560722	0	3.404826172	4.630997674	6.22423164	2.094326906	1.862661118	6.422488878	3.263642839	0	1.993780667	0.214164135	0.324718547	1.076659057	1.025876465	0.383979872	0.013477656	0	1.434766021	1.505922386	Tumor	BLCA
TCGA-ZF-A9R4-01A	921	0	0.154332974	0	4.260784623	4.424769224	5.860940815	2.576429165	0.857320526	6.64149972	4.466607067	0.024532522	2.194170933	0.190071961	0.428160998	0.460918875	0.205698631	0.535029165	0.015800228	0	0.018722917	0.139074188	Tumor	BLCA
TCGA-XF-AAN1-01A	941	1	0.047012363	0	4.891697755	4.203730775	7.1649816	0.40355202	2.211112101	6.210313688	3.679313466	0	1.566050928	0.141799652	0.5204629	1.57523124	1.93820766	2.516814493	0	0	0.054251963	0.61144781	Tumor	BLCA
TCGA-FJ-A3Z7-01A	945	0	0	0	4.232240189	2.913612009	3.141393319	1.151318392	2.134287172	5.10488642	2.724978549	0	1.370290332	0.033768457	0.052909524	2.170739004	0.422438205	1.641577546	0.023848156	0	0.069602027	0.782806148	Tumor	BLCA
TCGA-ZF-A9R3-01A	949	1	2.076568459	0	6.875244826	6.088588796	5.739406527	0.517435166	2.918244063	5.077413019	4.584942585	0	2.297212775	0.030033306	0.151338855	3.205881025	0.69835312	1.629356843	0	0	0.17476672	1.02002293	Tumor	BLCA
TCGA-FD-A3B3-01A	974	1	0.086677961	0	4.596964227	5.717164059	4.79033381	0.16679552	5.044177406	5.981161402	4.919856357	0.016862985	4.987675844	0.215240982	0.094474388	0.778351788	0.835453233	2.071397117	0	0	0.237680854	2.258469329	Tumor	BLCA
TCGA-GU-A763-01A	997	0	0	0	4.547673388	3.236866347	5.166655401	2.146337442	0.211504898	6.186537458	1.760262808	0.030579127	0.52746283	0.08220231	0.127610011	0.617291962	0.018293978	3.192271007	0	0	0.243127942	0.97239312	Tumor	BLCA
TCGA-GU-AATP-01A	1003	0	0.078144534	0	4.595215194	4.186095397	5.635558344	1.66422608	4.757080274	5.566146608	3.147667695	0	3.716057954	0.041137829	0.739112877	2.06615463	0.704463781	0.651327073	0	0	0.215346157	2.663386886	Tumor	BLCA
TCGA-G2-A2ES-01A	1004	1	0.596923695	0.015882601	4.642840247	6.900493168	4.639218713	0.368830018	3.689091325	6.436072274	4.492474104	0	3.532395565	0.074869487	0.29165635	0.267118176	0.579794358	5.629844854	0	0.023962917	0.211768897	0.777814499	Tumor	BLCA
TCGA-FD-A3B6-01A	1005	1	0	0	6.934435234	4.30602083	4.74382873	0.07669623	3.386293934	6.094571081	4.593729385	0	4.187119983	0.097457559	0.166690753	0.617052735	0.290526236	0.919348398	0	0	0.133876928	0.61890349	Tumor	BLCA
TCGA-SY-A9G0-01A	1008	1	0	0	5.119237606	6.832776861	5.476420842	1.258478072	4.717556552	6.240717116	4.501327295	0	4.98904806	0	0.527041078	2.42323105	2.119886684	2.029062659	0.069276019	0	0.38013777	4.837511238	Tumor	BLCA
TCGA-4Z-AA89-01A	1029	0	0	0	5.412727021	5.643082926	6.412794951	0.851566305	0.427553495	6.051845523	4.299660164	0	0.757476417	0.209156269	0.373281477	1.23337343	0.804892386	3.509638766	0	0	0.231011127	0.143577365	Tumor	BLCA
TCGA-ZF-AA4R-01A	1036	1	3.116465282	0	4.751146263	7.184739988	5.424816185	1.436461303	6.159659574	6.650189475	5.013056832	0	4.435767099	0.187372661	0.149750169	0.824208831	1.809554018	1.299386535	0	0	2.017525755	2.635949543	Tumor	BLCA
TCGA-XF-A9SM-01A	1048	0	0	0	6.34654068	5.379393349	4.586655968	0.449200617	3.974851452	6.811754656	4.526024771	0.142125282	5.048557684	0.191160589	0.23729608	0.862380347	0.693076332	2.736870197	0	0	0.109498521	1.013048312	Tumor	BLCA
TCGA-4Z-AA7S-01A	1064	1	0	0.022913994	5.214346029	5.937542021	5.582585721	0.745955002	1.407261542	6.371552801	3.484795881	0	1.540915965	0.269543779	0.038438776	0.55068809	0.904462685	0.334519328	0	0	0.030600153	1.575627345	Tumor	BLCA
TCGA-UY-A9PA-01A	1072	0	0	0	6.133685513	6.25512307	6.295082819	0.222345004	2.247434418	6.074261961	4.668255545	0	4.120272244	0.19179701	0.10401059	0.793259736	0.455598949	4.795683683	0.023863132	0	0.211967911	0.308498208	Tumor	BLCA
TCGA-ZF-AA52-01A	1077	1	0	0	7.162925623	5.729287581	4.603874235	0.515081528	4.410780333	7.112316948	2.922236732	0	3.579372566	0.040070585	0.406834396	0.76838713	1.647621346	0.951902563	0	0.037828132	0.427440054	3.869332221	Tumor	BLCA
TCGA-ZF-A9R5-01A	1090	0	0	0	2.654394886	4.360399733	6.718105351	0.720340811	0.490537553	5.27654255	4.053131531	0	1.708755446	0.489877712	0.117739135	1.740130112	0.331283437	4.534836184	0	0	1.446369953	0.316566421	Tumor	BLCA
TCGA-KQ-A41P-01A	1094	0	0.050430479	0	4.924591543	4.020856289	4.596680471	1.312696214	2.688146966	5.643935446	2.784660024	0	2.571213364	0.151757228	0	1.17774726	1.060996219	0.980045533	0.012459985	0	0.33024115	1.955494007	Tumor	BLCA
TCGA-BT-A42E-01A	1108	0	0.062252329	0	3.494745752	5.216771454	4.398445221	0.412729466	2.263674979	5.356423897	4.231416146	0.047522732	3.063542555	0.185853518	0.045621991	0.102326123	0.325031068	1.30201988	0.020534874	0	0.178599368	0.206263062	Tumor	BLCA
TCGA-GV-A3QI-01A	1110	0	0	0	1.051026952	5.630845398	5.763743113	2.676744588	3.560405193	6.319450155	5.164936101	0	1.940139174	0.184629655	2.615231608	3.141520028	3.958184486	4.859118278	0.064544953	0	1.266450842	1.777966637	Tumor	BLCA
TCGA-DK-A6B6-01A	1115	0	0	0	4.94285131	3.583361018	4.922170095	0.790646492	0.643438631	5.619116392	4.377393613	0	1.891946641	0.172614859	0.111285504	2.564516966	0.425476692	0.957653285	0.017105093	0	0.42173697	0.423303169	Tumor	BLCA
TCGA-UY-A78L-01A	1127	0	0.047852659	0	5.85567957	6.024906586	4.738864273	0.269501383	3.667315502	7.085816008	3.967948333	0	4.359444988	0.049703867	0.827040027	0.111446904	1.562192712	0.323601757	0	0.023656339	0.245289433	0.726774678	Tumor	BLCA
TCGA-DK-AA6L-01A	1163	1	0	0	6.603807598	3.942084348	5.773101043	1.181560935	2.490737649	7.583965652	4.944738094	0	3.649079107	0.094420588	0.050413023	2.067748236	0.305132748	1.536225684	0	0.045304285	0.06633584	1.037821814	Tumor	BLCA
TCGA-HQ-A2OE-01A	1174	0	0	0	2.878752904	6.297330485	5.634561648	1.141571641	0.804680306	5.598312813	5.903913268	0.030036573	1.744241445	0.060996765	0.762408471	1.913500639	0.549617844	0.579970276	0	0	0.759598655	0.405059656	Tumor	BLCA
TCGA-E5-A4U1-01A	1181	0	0	0	5.117027916	3.53025038	4.379262365	1.370090414	0.47205086	6.466120141	1.70441366	0.298966639	1.308413789	0.073847254	0.077552988	2.002987462	2.49591254	0.533458517	0.359952218	0.069759738	0.091892462	1.425365388	Tumor	BLCA
TCGA-SY-A9G5-01A	1186	0	0.342865585	0	6.997849023	6.837133019	5.910480795	0.610184294	5.66736717	5.995203034	3.358529011	0	4.728109079	0.128219213	0.046250932	0.295307902	1.163948294	1.205202213	0	0	0.719489903	2.688693185	Tumor	BLCA
TCGA-BL-A0C8-01B	1219	0	3.21867105	0	4.97041026	5.79238589	8.2638673	1.08715793	2.85923659	4.40985725	6.72753071	0.08915181	3.42172296	4.5709761	3.37248443	2.02786855	0.50355264	2.88013487	0	0.11408614	2.48860353	1.06117491	Tumor	BLCA
TCGA-BL-A0C8-01A	1219	0	0.241585793	0	5.372259559	5.22882407	7.299196508	0.378151962	1.773029253	5.193792448	6.00474964	0.069596792	3.214661846	1.082384293	0.647952592	0.689528498	0.46324448	1.092740492	0.010935256	0	1.210657415	0.366451895	Tumor	BLCA
TCGA-4Z-AA81-01A	1270	1	0	0	7.557333461	7.286341373	5.39192848	0.139416432	1.084565243	7.250881559	4.108243145	0	6.241278768	0	0.12570228	0.127723837	5.221259986	0.568564717	0	0	0.143261516	0.221457394	Tumor	BLCA
TCGA-E5-A2PC-01A	1326	0	1.959971318	0	4.023138127	6.375024569	5.911742289	0.337576608	0.966783815	7.409614671	6.365677252	0	1.39054179	0.231632051	0.064586021	0.145885605	0.288200465	0.506696686	0.009791013	0	0.216051936	0.068564673	Tumor	BLCA
TCGA-XF-AAMZ-01A	1348	1	0	0	6.100771725	4.892069987	6.830658266	3.500436664	2.27656268	6.601427938	3.966480822	0	3.258756926	0.063388178	0.066581094	0.465478635	0.969412065	1.532570231	0	0	0.21721894	1.849525379	Tumor	BLCA
TCGA-KQ-A41R-01A	1350	0	1.05273964	0	4.254379195	3.862495587	4.125294895	1.641349196	0.755471181	7.040670121	2.439349675	0.025368798	0.731687671	0.034606232	0.106463016	1.21995605	0.540432646	0.284150155	0.01634052	0	0.558662458	0.661335851	Tumor	BLCA
TCGA-4Z-AA7N-01A	1367	1	0.063121296	0	5.795033634	6.105692239	5.655230744	1.272824038	4.571027487	5.632337119	4.501421992	0	5.541240854	0.12825047	0.197411101	1.918274656	2.239716538	4.472625653	0.091435723	0	0.3319411	3.368914775	Tumor	BLCA
TCGA-XF-A8HB-01A	1370	0	0	0	5.537568337	5.602353521	5.024020029	1.114539732	0.61022181	6.865438584	4.030879114	0.019643469	0.400430557	0.153890001	0.135717834	0.957066374	0.334941021	1.411344603	0	0	0.087664254	0.112223763	Tumor	BLCA
TCGA-DK-A2HX-01A	1420	1	0	0	6.704538132	7.477203482	6.105418149	0.428687763	5.242530624	7.172671563	4.477224542	0	4.54531869	0.156126435	0.379016924	1.747064508	2.462224773	1.266825556	0	0	0.598529483	4.171516412	Tumor	BLCA
TCGA-FD-A3SQ-01A	1423	1	0	0	6.060118156	6.345356078	5.93720668	0.733507935	5.201200883	6.136080726	5.097252384	0	5.056323833	0.072320193	0.282408206	1.437130319	2.085633092	1.886199262	0	0.034561932	0.297345921	3.577112528	Tumor	BLCA
TCGA-4Z-AA87-01A	1454	0	0.358509463	0	5.681759995	4.111989688	4.758872171	3.115997842	2.114530066	5.712872125	4.285870715	0	2.959309844	0.116061638	0.234109118	3.653997123	0.274619851	0.888569746	0	0	0.065742634	0.58657619	Tumor	BLCA
TCGA-ZF-A9RM-01A	1455	0	0.037025068	0	5.467838194	5.838607479	6.298541045	2.470865755	2.667592622	7.410643765	6.349403947	0.055871291	2.409551416	0.405152461	0.774243107	1.523928855	0.473129935	2.033191334	0.053850517	0	0.71950091	0.513156188	Tumor	BLCA
TCGA-G2-A2EJ-01A	1460	0	0	0	6.369659918	6.507917828	5.319568477	0.096654502	1.648820924	6.341338779	4.682033782	0.035185476	1.644649904	0.438037204	0.235899239	0.060152643	0.321950219	2.275777833	0	0	0.54665804	0.216446003	Tumor	BLCA
TCGA-4Z-AA7Y-01A	1522	0	0	0.262271255	5.830950809	6.704264969	5.608407345	0.117918674	2.514378728	6.342337983	5.122092787	0	1.356643217	0	0.126582813	0.781842565	0.554041602	4.01920091	0	0	0.246173842	0.134207022	Tumor	BLCA
TCGA-DK-A3IS-01A	1529	0	0.091836333	0	3.595089461	5.581890258	6.365327955	0.88798908	0.704291926	6.227279807	3.823875151	0.216896966	1.105973997	0.162915007	0.075703962	1.354639133	0.546862159	0.391088373	0.01151423	0	0.047213091	0.41733584	Tumor	BLCA
TCGA-KQ-A41O-01A	1538	0	0.057228098	0	2.077776819	3.922626825	5.720350507	1.158454345	0.230040431	5.243599376	2.83240901	0.106790698	0.214388926	0.395534093	0.062432638	0.832298369	0.350052524	0.03582337	0	0	0.218904172	2.657479926	Tumor	BLCA
TCGA-DK-A6B5-01A	1542	0	1.25342787	0	7.469416732	4.24789452	5.708224273	0.941525243	2.483599593	6.888547752	5.855079782	0	2.177227492	0.07968137	0.213167463	0.198431788	0.35629606	0.521690175	0	0	0.052236142	2.463623124	Tumor	BLCA
TCGA-4Z-AA82-01A	1556	1	0.037138695	0	5.257706882	6.767348565	5.110694489	0.43230221	5.330704619	6.397079686	5.688231283	0	6.187623405	0.112779099	0.118359813	0.563795363	3.893585696	2.146248034	0	0	1.562381246	1.332974974	Tumor	BLCA
TCGA-UY-A9PH-01A	1561	0	0	0	6.210519931	4.58268725	6.281506978	0.591251172	2.992310192	5.742203411	3.45772324	0	3.300124795	0.104569165	0	0.389591798	0.962692549	1.124084403	0	0	0.101940591	0.912541089	Tumor	BLCA
TCGA-DK-AA6M-01A	1582	0	0	0	4.15698023	4.760271177	4.713811935	0.604238596	1.866839863	6.950588171	2.855165011	0	4.922877835	0.098984629	0.153182599	0.884505518	0.48736588	2.191005493	0	0	0.341188858	1.270241295	Tumor	BLCA
TCGA-KQ-A41N-01A	1604	0	1.953287278	0	2.411638483	4.312974202	4.887998564	0.855281478	0.750478869	6.049655956	2.13450879	0.019538628	1.421652622	0.356032318	0.210357536	0.163124598	0.207053816	0.379824173	0.012576154	0	0.228181092	0.851666046	Tumor	BLCA
TCGA-DK-A6AW-01A	1621	0	0.057981646	0	1.804154399	4.505454712	5.456558859	0.459033209	0.845925156	6.341809488	2.736061707	0	1.191217692	0.253142458	0.093869377	0.83288156	0.07814418	0.327451353	0.042640551	0	0.432843789	0.339659335	Tumor	BLCA
TCGA-FD-A5BS-01A	1639	0	0.606781277	0	6.533146078	4.564660462	3.875763437	0.316081651	4.459285506	6.166387111	2.543533577	0.513636895	4.598073183	0	0.178710855	1.666366973	0.804094396	3.056919322	0.108965539	0	0.246253439	2.471492312	Tumor	BLCA
TCGA-ZF-AA58-01A	1649	0	0.03351016	0	5.865358756	6.863910046	4.418533201	0.486168833	3.590946961	5.047880067	3.439137986	0	6.39051555	0.034813195	0.174298085	0.30454822	1.179613807	1.826933402	0	0	0.465308354	1.693745133	Tumor	BLCA
TCGA-XF-AAMJ-01A	1670	1	0	0.030018586	4.387900418	5.59797629	4.860327329	0.396339014	6.008309674	6.150722624	4.152829103	0	5.398976899	0	0.098854406	1.544083359	2.134529054	1.012969803	0	0	0.178084565	4.191497171	Tumor	BLCA
TCGA-DK-AA74-01A	1708	0	0.05561189	0	5.878903409	5.765321041	4.045575706	0.281440031	4.78942454	6.402512241	2.042196058	0.200675756	4.04704642	0.113291078	0.599719472	1.027725977	2.027138195	1.992400523	0	0	0.295525123	2.336511095	Tumor	BLCA
TCGA-ZF-AA51-01A	1714	0	0	0	4.447438967	5.749799788	5.277322381	1.139624488	2.139479926	6.819038055	4.244337959	0	3.094329696	0.039488738	0.196480075	2.071893112	1.751680604	1.150079932	0.018662622	0	1.452835193	1.035809538	Tumor	BLCA
TCGA-XF-AAN0-01A	1718	1	0	0	4.46628422	5.529939536	5.337966494	0.589437481	2.33266925	6.612272382	4.502590809	0	2.215809472	0.045301212	0.202815523	1.550629005	0.656481732	1.908987519	0	0.063689253	0.208318149	2.24382377	Tumor	BLCA
TCGA-ZF-AA53-01A	1761	0	0.161293354	0	4.936323842	6.7887962	4.413318631	0.324395351	3.643949342	5.584136719	3.77486299	0.489821169	4.000837237	0.167286764	0.175405132	0.207802843	0.540911285	1.266402458	0	0	0.396669676	1.437301076	Tumor	BLCA
TCGA-FD-A5C1-01A	1792	0	0.090100415	0	6.684301036	6.051355764	4.264947362	0.408236365	4.022615548	5.722400081	2.917895387	0.091203693	4.413260234	0	0.033479567	0.186649512	1.910771115	1.20246467	0.044641708	0	0.128551083	0.964946273	Tumor	BLCA
TCGA-G2-A2EO-01A	1804	1	0	0	3.929719422	4.815836966	5.560368376	2.433374975	4.549720583	6.295991614	2.906434853	0	3.735209864	0.069147514	0	1.964290901	0.940328342	1.835158943	0	0.033026728	0.167308395	1.66709613	Tumor	BLCA
TCGA-ZF-AA4V-01A	1806	0	0.027977827	0	7.14089856	4.551404472	5.562122032	0.20793598	4.27443224	7.168545428	4.193025129	0	4.389988622	0.166221942	0.47012636	0.140895459	0.350088908	0.815922374	0.027293912	0	0.287924392	0.690905011	Tumor	BLCA
TCGA-ZF-AA4W-01A	1830	0	0	0	6.056441417	4.514767159	4.772930617	0.701539359	1.55300002	7.614694418	3.827385758	0	2.950616669	0.52452725	0.157387062	0.096350511	0.738123046	1.005393201	0	0	0.175861984	0.728089202	Tumor	BLCA
TCGA-FD-A3NA-01A	1845	0	0	0	4.304156103	7.067110456	6.008808099	2.938201265	4.616111651	6.817401137	4.824930713	0	3.972574465	0.025895179	0.720296475	1.254572106	0.773597952	1.406587016	0	0	0.221960065	1.752228834	Tumor	BLCA
TCGA-XF-AAN2-01A	1869	1	0	0	5.691633216	5.460607877	5.746357881	0.226442879	3.594025235	6.872965723	5.607280958	0	4.308890307	0.058570694	0.477285229	0.25079476	1.166366005	1.217312257	0	0	0.646131665	0.308248386	Tumor	BLCA
TCGA-G2-A2EF-01A	1884	0	0.045234769	0	4.490986196	6.555962331	4.389858365	0.522507691	2.088004557	5.12327576	5.053553573	0.017344834	5.757651594	0.114715524	0.314611065	0.714503512	1.617229003	1.318538213	0.033227498	0	0.186732623	0.067060521	Tumor	BLCA
TCGA-FD-A6TA-01A	1912	0	0	0	6.224193545	6.013586635	6.507586007	2.230828365	4.510277037	6.708583567	5.071238658	0.030168737	3.78877726	0.081118293	0.571968349	1.005128438	1.904659609	1.612222529	0.112915777	0	0.122369908	1.541983257	Tumor	BLCA
TCGA-HQ-A2OF-01A	1947	0	0	0	1.745420599	6.479583968	6.524942882	1.642504173	0.833636818	6.210689537	5.043610863	0	3.851097361	0	0.312424314	1.859009421	1.987393126	0.819349491	0	0	0.648818973	0.270892109	Tumor	BLCA
TCGA-ZF-A9RF-01A	1949	0	0	0	5.779338774	5.965538782	4.489845009	1.322505948	3.222824687	6.934854453	4.420836205	0	4.801486665	0.140733519	1.14545047	0.803542977	0.166916197	2.704977849	0.017236518	0	0.14655902	0.576183552	Tumor	BLCA
TCGA-DK-A6AV-01A	1952	0	0	0	6.218941305	5.113771752	6.154773226	0.47056677	1.786945679	6.224469551	4.7747781	0	2.956399005	0.163068659	0	0.950242515	0.924893903	0.661047846	0	0	0.159048647	0.77958164	Tumor	BLCA
TCGA-XF-A9SH-01A	1971	1	0	0	5.537280468	5.722045212	5.204148458	0.833758871	0.770046028	5.379030217	2.957005337	0	1.28814481	0.043125816	0	1.21902076	0.873519674	0.81709627	0	0	0.071300878	1.566836103	Tumor	BLCA
TCGA-G2-AA3B-01A	2008	0	0.858536443	0	3.079473175	4.71691527	4.465451175	0.957967783	1.424839528	5.633279471	3.109852315	0	1.180223424	0.166960441	0.246534765	1.290501376	0.206998457	0.389208938	0	0	0.155498009	0.327355918	Tumor	BLCA
TCGA-DK-A3X1-01A	2009	0	1.116694013	0	4.07526185	3.646580009	4.990302934	0.606407076	2.627943829	5.361633243	3.602059878	0.032054232	2.469880867	0.127288772	0.880183457	0.754324011	0.326869257	0.144941155	0	0	0.060434596	0.444551035	Tumor	BLCA
TCGA-DK-A1A6-01A	2020	0	0.054197512	0	5.240967708	7.252253448	7.790912443	2.805639612	2.667147163	6.069900572	5.730915849	0	2.797936572	0.213069807	0.757313404	0.586295247	0.465739954	0.761894353	0.026684457	0	0.179975163	0.475884083	Tumor	BLCA
TCGA-XF-A9SL-01A	2020	1	0	0	6.291892764	5.425502943	4.729744306	1.034133709	4.100787922	6.554981771	3.072197287	0	4.77225096	0.234274463	0.662382628	1.035846697	2.414350349	2.272639673	0	0	0.308374455	5.190369146	Tumor	BLCA
TCGA-4Z-AA83-01A	2024	0	0	0	5.987094116	5.476572663	5.721962932	0.259576093	1.858721963	5.316823458	4.375401998	0	2.826100556	0.085652214	0.089932095	0.470301044	0.919878994	3.447486142	0.020555167	0	0.140292188	0.32087597	Tumor	BLCA
TCGA-XF-A9T5-01A	2027	0	0.071315744	0	5.040262069	4.71629381	3.367860272	0.608473733	2.741642069	8.212718801	4.675659487	0.027498117	4.070600114	0.178455905	0.115133468	0.132956622	0.621774243	2.482584077	0	0	0.251608549	1.06876402	Tumor	BLCA
TCGA-ZF-AA4X-01A	2044	0	0.125244143	0	5.168801728	5.768642833	5.061203689	0.934587038	0.310900499	6.885391165	3.974348364	0.024631279	1.212022393	0.305274756	0.168513765	2.680332051	1.177412873	2.58520281	0	0	0.274822901	0.635248349	Tumor	BLCA
TCGA-DK-A6B1-01A	2049	0	0	0	2.787900076	5.85748666	6.226820151	0.694984577	2.015391311	6.053184384	4.085897867	0	1.77294092	0.157326512	0.164988629	1.773940373	0.425154115	3.039250702	0.124460681	0	0.53493341	0.810976078	Tumor	BLCA
TCGA-UY-A8OB-01A	2109	0	0	0	5.167710177	5.404698214	5.870762796	0.442611716	1.310956972	7.154121402	4.025370552	0	4.011606141	0	0.09467944	0.170720102	0.059516707	1.740935348	0	0	0.292041577	0.422158889	Tumor	BLCA
TCGA-G2-AA3D-01A	2139	0	2.074172785	0	4.423266462	5.096324256	5.403975699	1.725646864	0.407834605	6.453136682	4.216200468	0	1.518090182	0.13230091	0.105333296	1.688159551	1.598157552	0.912817899	0.016161721	0	0.479441516	1.251175946	Tumor	BLCA
TCGA-XF-AAMQ-01A	2177	0	0.02222195	0	5.422399021	6.647197174	6.401013367	0.215003154	1.599568821	6.85633423	4.219017373	0	3.269787173	0.11192081	0.048137853	1.220764991	1.520055549	4.322931318	0.010879555	0	0.081834863	0.327761689	Tumor	BLCA
TCGA-XF-AAN5-01A	2293	0	0.686597465	0	5.90138212	6.707561213	5.322387368	0.245607726	2.529455591	5.85489115	4.323679009	0	4.486183251	0.276385476	0.077940314	2.822045005	5.096097532	2.092941687	0	0	0.082375243	0.61457215	Tumor	BLCA
TCGA-UY-A78O-01A	2312	0	0	0.04013013	5.028523288	4.971883614	4.971985394	1.459233881	0.953221973	5.772429406	2.649281825	0.300313328	1.533944872	0.371915486	0	1.011373575	0.974504917	0.604660552	0	0.060291413	0.079502009	0.654782696	Tumor	BLCA
TCGA-DK-A6B0-01A	2330	0	0	0	5.639289583	5.046157807	5.91956487	0.675784819	0.404600283	5.579727592	3.093576395	0	0.566478051	0.291983191	0.060584294	0.90950825	0.705098444	3.894048069	0.01373848	0	0.2476482	0.134483897	Tumor	BLCA
TCGA-2F-A9KT-01A	2352	0	0	0.03258358	7.034067603	6.334378497	8.174362486	1.006468999	3.46639423	5.907093271	4.634209768	0.075249606	3.830411346	0.197298806	0.206772195	0.651508278	0.883808033	0.409826467	0.024589356	0	0.218005826	1.774945743	Tumor	BLCA
TCGA-UY-A78P-01A	2380	0	0.116961894	0.019603396	6.978273905	5.247419907	4.84102324	0.141251069	2.720702334	6.578867775	3.447210989	0.022949001	3.083264852	0.206145044	0.096561769	0.597229572	0.771310468	2.218231385	0.014777477	0.058521335	0.257492452	1.428967695	Tumor	BLCA
TCGA-XF-A9SI-01A	2423	0	0	0	7.259098054	3.842064888	5.004430361	1.027456747	2.758135629	6.827184252	4.373726492	0	5.090696486	0.259316055	0.529771925	2.807435417	5.317049633	3.471145429	0.127487885	0	0.170241726	3.236189005	Tumor	BLCA
TCGA-XF-AAN3-01A	2625	0	0	0	6.417099993	6.477729788	5.874639629	0.660470787	4.524582238	6.658581496	5.323542411	0	3.769002301	0.150683883	0.211471308	0.888120239	4.141698878	3.456008941	0.013486659	0	0.170351732	2.726785634	Tumor	BLCA
TCGA-UY-A78N-01A	2641	1	0.028059556	0.018244812	3.774823779	4.84118436	5.506838738	3.031491569	2.341363404	4.889445425	3.591602545	0.042408889	2.858063378	0.339553953	0.471309324	2.818971116	0.608092136	0.093715168	0	0.027515501	0.212942925	2.204338462	Tumor	BLCA
TCGA-DK-A2I6-01A	2656	0	1.383387494	0	2.197798659	6.826623586	5.103987347	0.46670513	2.69040263	8.614998161	5.543167093	0	6.864294512	0.173171487	0.021338826	0.447452982	0.898060647	0.297155147	0.009560352	0	0.551205559	0.361919242	Tumor	BLCA
TCGA-ZF-A9RL-01A	2703	0	0	0	3.660677181	4.251655687	5.643385881	1.30157629	0.581208977	5.199902012	4.195487352	0.028992108	0.617444295	0.222405913	0.302981573	0.84446416	0.354023791	1.118201882	0	0	0.138152572	0.385269894	Tumor	BLCA
TCGA-XF-AAMR-01A	2790	0	0	0	4.378488638	6.673916981	4.473898913	1.367133393	3.286132906	5.932561079	5.050113146	0.02549159	5.172063242	0.212348339	0.609651333	1.244536906	1.867699564	1.28048393	0	0	0.510249721	5.515034869	Tumor	BLCA
TCGA-XF-AAME-01A	2828	1	0	0	4.949594049	5.809136504	4.883615146	1.165189362	4.784289794	6.927297084	4.365938037	0	4.982976474	0.232540748	0.156976723	1.540266224	2.948369556	3.191525993	0.029298599	0	0.41642182	5.202076288	Tumor	BLCA
TCGA-ZF-A9RC-01A	2868	0	0	0	6.369687698	3.886931332	5.798428571	1.360987095	4.209776587	6.163365799	3.518794055	0.03102102	5.839060435	0.200031179	0.755409333	0.961464666	1.690184482	0.494639732	0	0	0.231212826	3.907664271	Tumor	BLCA
TCGA-2F-A9KQ-01A	2886	0	0.902550014	0.093649199	4.182595949	5.698211578	6.264012502	0.249860257	2.060469841	6.432688791	4.809859528	0.359488012	2.365234672	0.175151735	0.032274007	0.790372253	0.29249277	0.09860155	0.014489865	0	0.131969373	0.318888086	Tumor	BLCA
TCGA-XF-A8HF-01A	2954	1	0.075045989	0	3.885619749	5.13484187	6.044479082	2.280604505	3.205121161	5.225510272	2.689728509	1.862304289	1.792040623	0.102986851	1.36492158	0.831762727	0.759153582	0.544906407	0	0	0.107307467	1.123475234	Tumor	BLCA
TCGA-XF-A8HD-01A	2964	0	0.025704585	0	6.881547781	7.532841205	5.363568117	0.981399905	2.740501574	5.879455457	4.367985114	0	6.26770837	0.128849143	0.537929048	0.646232361	0.940381961	0.96302773	0.08592214	0	0.351137835	0.733269992	Tumor	BLCA
TCGA-XF-AAMY-01A	3011	0	5.039739678	0	6.63288035	6.466190967	5.857083828	0.877365563	4.777546207	5.685781821	3.971952672	0	4.367906184	0.224108622	0.122154071	1.021473742	1.911316277	0.929159877	0	0	0.664092501	1.813951897	Tumor	BLCA
TCGA-2F-A9KR-01A	3183	1	0.723848663	0	2.994484601	4.940816064	6.552337282	1.688050095	1.463865874	7.413866158	4.949251746	0	2.03413683	0.546475691	0.155672906	1.965200817	1.139301034	1.398113839	0	0	0.847235962	2.361766145	Tumor	BLCA
TCGA-XF-AAMG-01A	3364	0	0.31493292	0	3.767334862	5.258695528	4.808529793	3.10797496	4.488479624	6.307208796	4.500227546	0	4.255070277	0.139367257	0.512578795	2.113958043	1.264055422	2.384421594	0	0	0.494914399	1.655402006	Tumor	BLCA
TCGA-DK-A1AD-01A	3420	0	0.081810261	0	2.439218382	4.855210706	6.485199414	0.556614138	2.933499687	6.079584317	4.405125634	0.180065758	1.857413428	0.165150261	0.233101919	1.726777146	0.958790492	0.446269631	0.010225818	0.020485526	1.720280197	1.409253764	Tumor	BLCA
TCGA-UY-A8OD-01A	3432	0	0	0	3.897457332	5.800565895	5.0021437	0.83979068	3.605018449	5.329786672	2.970553554	0	4.064223191	0.151185045	0.097213588	2.052748305	2.330576299	3.22161741	0	0	0.373113264	3.706808169	Tumor	BLCA
TCGA-XF-A8HE-01A	3817	0	0.23882498	0.020886331	4.478606877	5.922046416	4.988322565	0.286033328	3.785515561	7.682588264	4.897803254	0	3.438746664	0.129030059	0.876749911	0.234924718	0.961146532	3.746656026	0.015746302	0	0.159832449	1.099616598	Tumor	BLCA
TCGA-DK-A2I4-01A	3835	0	0.025643741	0	7.137531582	6.665909046	6.58958909	0.297908513	4.565464273	6.9149563	5.179423949	0	5.91472523	0.176931925	0.414899392	0.80870207	1.421976615	2.797054812	0.012562416	0	0.259548459	1.652235424	Tumor	BLCA
TCGA-DK-A1AC-01A	3981	0	0	0	3.256827022	4.262114149	6.094436237	1.98324367	3.596123337	7.506676465	5.595187641	0	3.333178323	0.057263365	0.200403973	2.735298608	1.220755275	1.824367118	0.066942777	0	0.063599201	0.33557241	Tumor	BLCA
TCGA-DK-A3WY-01A	4967	0	0.034476639	0	5.624338805	4.331795866	4.465805074	0.733624913	3.863933182	6.240540129	4.158981641	0	6.061744396	0.07076589	0.307887883	2.510863812	1.963329176	4.302390187	0.05016398	0.033809613	0.315944043	2.69856184	Tumor	BLCA
TCGA-DK-AA6R-01A	5041	0	0.034896746	0	5.738930113	7.131592582	5.946345253	0.80367383	3.030365022	6.917652184	4.613747941	0	4.042040239	0	0.806730682	0.136343817	1.325647712	2.026042596	0	0.034221691	0.444822068	1.101643734	Tumor	BLCA
TCGA-DK-AA6S-01A	5050	0	0	0	6.235674695	4.557370294	4.821380203	0.832682206	5.47259912	5.364031319	4.803748459	0	5.545389634	0.038718777	0	2.95526968	5.041488584	2.436909205	0	0	0.277322974	2.992580447	Tumor	BLCA
TCGA-C8-A275-01A	1	0	0	0.016295705	4.525539456	6.216351996	5.382851494	0.132357032	5.108236174	7.865648278	4.461027117	0	3.995065625	0.051635687	0.205730411	1.213579203	1.82933549	2.233632369	0.012280601	0	0.185095755	0.565680566	Tumor	BRCA
TCGA-BH-A1F8-01A	1	1	0	0	2.378765435	7.667910588	5.902211313	0.299107228	5.457455567	6.299885176	5.608667559	0.055441951	3.564917818	0.146954572	1.553682482	1.205522338	1.176484886	1.135248096	0	0	4.758607018	1.402678221	Tumor	BRCA
TCGA-AC-A7VC-01A	1	0	0	0	4.034621614	4.980862544	3.971166456	1.772446522	6.683759814	6.620599389	3.337776893	0	6.426383154	0.080349751	0.311393304	1.229624374	2.520267245	1.147608835	0	0	1.053680035	3.370601173	Tumor	BRCA
TCGA-AN-A0AM-01A	5	0	0	0	4.728874443	5.159037392	4.384242792	0.526949929	4.235469068	7.035955946	4.875733387	0	3.754855187	0.073811983	0.599505148	0.871750369	0.465541437	1.3225314	0.487784076	0	0.308703314	1.016307915	Tumor	BRCA
TCGA-C8-A1HJ-01A	5	0	0	0.012154157	1.599909227	4.456303632	3.915645047	0.989826168	3.819731939	5.731365913	3.683218617	0.014234707	2.849589826	0.130914244	0.570606036	1.424973864	0.51721641	1.426142063	0.01825476	0	1.110537874	0.54752316	Tumor	BRCA
TCGA-PL-A8LX-01A	5	0	0.032440925	0	3.494256056	3.390862526	4.275198932	0.352750357	2.48446144	5.765802808	2.951851953	0	2.37186178	0.03370287	0	0.556936528	1.43717404	1.567550013	0	0	0.95157429	0.01624492	Tumor	BRCA
TCGA-AN-A041-01A	7	0	0.246716284	0.034456586	4.35643455	5.999384457	5.65374025	0.459247988	6.403593852	6.435975756	5.00408157	0.098719423	5.231493352	0.133460595	0.243000196	2.453337526	1.84414904	1.94509249	0.263144091	0	0.313522838	0.854356753	Tumor	BRCA
TCGA-PL-A8LY-01A	8	0	0	0	2.126014971	4.438651559	5.256526711	0.965975794	1.94588475	6.587243064	3.899757613	0	1.275653011	0.20245414	0.361941743	1.230313424	0.772515153	2.538347666	0.020252918	0	1.465076144	1.757802656	Tumor	BRCA
TCGA-AN-A0XP-01A	9	0	0	0	4.703024967	5.036596975	5.494564454	0.070046514	4.855437154	7.494889153	4.617874884	0	3.345401431	0.252217853	0.954162747	1.428909628	0.767409023	1.324032119	0	0	0.292142002	0.502778621	Tumor	BRCA
TCGA-AN-A0AR-01A	10	0	0.227753037	0	3.82772267	4.256743022	4.049881912	0.969495913	2.449956194	7.197095381	4.336155861	0.176166956	2.343514772	0.074946519	0.128887998	0.859544589	0.422686673	1.432980122	0.070440053	0.023988011	0.812907754	0.422892198	Tumor	BRCA
TCGA-AN-A0AT-01A	10	0	0	0	3.996076629	5.300986272	3.90226282	0.730518284	3.3199127	6.643518704	5.886346377	0	4.63714767	0.046966068	0.805792817	1.204152716	0.824241025	1.444116112	0	0	0.955485966	0.131086869	Tumor	BRCA
TCGA-AN-A046-01A	10	0	0	0	3.390037416	4.437665038	4.146891603	0.541445192	5.443531654	7.274205753	4.102392551	0	3.133641539	0.119503006	0.757168079	1.371219864	1.362521805	1.378738349	0.011644488	0.023316104	0.691730766	1.190680467	Tumor	BRCA
TCGA-AN-A0FV-01A	10	0	3.400362606	0.075846031	4.843206922	5.843452297	4.672698709	0.579787088	5.53596613	7.218443947	4.086303027	0.171885018	4.32669966	0	0.348372551	1.156961961	0.900566292	1.26148613	0.071457879	0.029159467	0.60216616	1.069832259	Tumor	BRCA
TCGA-AN-A0FX-01A	10	0	0	0.018088049	3.243700265	5.587539452	4.47790767	1.637208679	5.56388067	7.080527347	5.802163681	0.021176932	4.104594352	0.085028472	0.595219129	1.728397964	0.957932434	1.297313057	0.040519718	0.027279835	1.624597649	1.704393851	Tumor	BRCA
TCGA-AN-A0FZ-01A	10	0	0.710774942	0	2.507477654	6.990277534	5.027875209	0.250435715	5.026493523	7.325522436	4.511719471	0.526634066	3.872019995	0.141350886	0.33671292	1.914380764	1.209281371	0.749566601	2.730540628	0	0.779153813	0.670652652	Tumor	BRCA
TCGA-AN-A03X-01A	10	0	0	0	2.80114111	6.210486739	5.081805928	1.044512066	7.316393608	6.411861548	3.97442472	0	4.200631553	0	0.27726357	1.075911497	2.552905996	1.564372146	0	0	0.387815679	2.485875047	Tumor	BRCA
TCGA-AN-A0XR-01A	10	0	0	0	5.230254234	5.060399999	4.600495703	0.197098761	4.655617539	7.966870513	4.062847204	0.05737179	3.174181698	0.321735427	1.036215232	2.113147203	0.796666706	1.933967463	0	0	0.254736621	0.325021642	Tumor	BRCA
TCGA-AN-A0FY-01A	10	0	0	0	3.453601243	5.726938218	4.481556799	0.566127148	5.888494747	6.122268144	4.703533264	0	4.240598382	0.099380706	0.17789361	2.446895737	0.696743121	0.946524316	0	0	0.75244521	1.227121042	Tumor	BRCA
TCGA-AN-A0AS-01A	10	0	0	0	6.290165602	5.705438517	4.991236349	0.309548411	6.518222503	6.664834524	4.439530776	0	4.174635588	0.357038393	0.373249263	0.939777	0.736987794	1.914431908	0	0	0.3285202	0.834056767	Tumor	BRCA
TCGA-AN-A03Y-01A	10	0	0	0	2.846248066	4.885979474	4.207936225	0.520344791	4.148371952	6.875871228	3.235231099	0	3.269511501	0.050040995	0.722016774	1.288917917	0.299185278	1.277492405	0.011896305	0	0.604586002	0.276632139	Tumor	BRCA
TCGA-AN-A0XT-01A	10	0	1.052496243	0	2.698870788	6.500243553	6.426526879	0.271920536	2.97344273	6.236604132	4.515448124	0.261792378	2.29047828	0	0.426092132	2.215168613	0.72411627	1.776244484	0	0	2.38418223	1.465235926	Tumor	BRCA
TCGA-AN-A0XS-01A	10	0	0	0	3.613518434	4.992002375	5.00814235	0.411548689	5.659684973	6.107489695	4.612208181	0	3.94920334	0.182959784	0.559669784	2.326809983	1.720443535	2.187910241	3.46528196	0	0.308356843	1.717566905	Tumor	BRCA
TCGA-AN-A0XN-01A	10	0	0	0	6.049680357	6.710219622	5.376765013	0.84044183	6.990371705	6.649636574	4.821579586	0.030594723	4.734109964	0.082243491	0.244960217	2.039673506	1.716079742	2.061329783	0	0	2.571997678	0.521677913	Tumor	BRCA
TCGA-AN-A0XU-01A	10	0	0	0	4.925165892	6.387840697	4.463044934	1.043461741	3.757949243	7.330547047	6.188132141	0	4.102345395	0.214708124	1.642148894	2.040760752	0.525128122	2.226361297	0	0	1.346970829	0.469254818	Tumor	BRCA
TCGA-AN-A0FW-01A	11	0	0.023462149	0	3.606438296	5.775450517	5.013737802	0.226198452	4.625239406	7.417623796	4.029198744	0.017853717	2.298558985	0.048350448	0.479462553	2.416234067	1.998836636	1.260400775	0.391576562	0	0.692847056	1.79308967	Tumor	BRCA
TCGA-AN-A0G0-01A	16	0	0	0	4.727566862	7.83248435	5.069553912	0.181032994	4.718170039	7.08736383	5.143577688	0	3.478620305	0.080032362	2.459074038	0.242412756	0.696655557	1.568712227	0.038104277	0	0.786497604	0.241458052	Tumor	BRCA
TCGA-AN-A049-01A	19	0	0	0	4.466083833	4.889394901	4.906803972	1.024421264	5.843876898	6.960111363	4.808955279	0	3.798164901	0.367100175	0.501301533	1.122266309	1.248504846	1.523002838	0.017721527	0	0.442737843	1.474780643	Tumor	BRCA
TCGA-E9-A244-01A	21	0	0.024269531	0	4.937417561	6.412053894	4.069998924	0.378089724	4.153721724	7.71794794	4.281241428	0.018469335	3.215753337	0.025216383	1.455683921	1.227269733	0.864924092	0.934899087	0	0	1.083189005	0.909606228	Tumor	BRCA
TCGA-E9-A5FL-01A	24	0	0	0	2.254212162	3.687660669	2.943460416	0.476916225	4.470258496	6.071088486	3.375093774	0.022559326	2.853685648	0.090450638	0.125276628	0.564939444	4.242707475	1.153700008	0.028906911	0	0.884592866	1.640721196	Tumor	BRCA
TCGA-E9-A245-01A	26	1	0.867311	0.59540854	4.36164787	4.84649577	4.195443	0.62820166	3.23983506	7.56663533	3.94573424	0.6769792	2.15248457	0.60546495	0.51686633	1.58350989	1.29820347	3.36717239	0.39459883	0.4344106	0.82975722	1.38186335	Tumor	BRCA
TCGA-A8-A08A-01A	30	0	0	0	5.784684094	5.032712164	4.622853297	0.106351828	5.64335361	7.908508238	4.144111874	0.022759169	3.404885833	0.061458626	0.375692516	1.627128124	0.512215838	2.171749654	0.057747017	0	1.096531173	1.022955222	Tumor	BRCA
TCGA-A8-A0A7-01A	30	0	0	0	4.503084309	6.85453637	4.978377794	0.106991913	5.717260009	6.007374074	4.365685316	0	4.255804266	0.031248404	0.377756465	2.999706081	1.585701333	4.12867378	0	0	0.37013091	1.182250336	Tumor	BRCA
TCGA-A8-A09W-01A	30	0	0	0	5.039568366	6.411495427	4.515583336	0.407807419	4.776019823	8.332441574	4.657176166	0	2.551643941	0.101269671	0.297949001	1.239170011	1.426620871	1.531542765	0.048401615	0	0.448094456	0.584330739	Tumor	BRCA
TCGA-A8-A08L-01A	30	1	0	0	4.658271803	5.672187687	4.647715915	1.192856497	6.71956774	7.954024577	5.330769502	0	3.582092757	0.05358587	0.237640641	1.921221103	1.35422667	1.478760863	0.025390292	0	0.205003998	0.465416358	Tumor	BRCA
TCGA-A8-A08R-01A	30	0	0	0	4.601964054	7.14979376	5.12942062	1.256003632	5.544465238	7.076213211	5.470743934	0.02083856	4.490282016	0.110553224	0.116028161	1.982405705	1.157493474	3.231315026	0.026706432	0.026844847	0.940912814	0.405254725	Tumor	BRCA
TCGA-A8-A06Q-01A	31	0	0	0	1.629844653	8.109784428	4.765046256	0.180806384	2.744600495	6.638324906	4.972152721	0.039490284	1.14565789	0.122491748	1.808413851	1.505311075	0.121898527	1.442457235	0	0	2.86552964	0.043098129	Tumor	BRCA
TCGA-A8-A09N-01A	31	0	0	0	3.693323546	5.211327336	4.226865494	0.347856669	5.540250364	7.459842969	4.318262135	0	3.219935291	0.08684557	1.054165934	1.250307725	1.190849379	1.279761643	0	0	0.208382061	1.912438742	Tumor	BRCA
TCGA-A8-A06Z-01A	31	0	0	0	5.067206228	4.77221011	4.838952564	0.242483539	3.262450842	7.89079975	3.834187652	0	1.841096176	0.193032553	0.349042335	0.409269878	0.391316692	0.663136067	0	0	0.472514409	0.405159466	Tumor	BRCA
TCGA-AC-A8OQ-01A	34	0	0.044286719	0	4.771618134	6.350077567	4.422874667	1.878481606	5.315843944	7.256985953	5.065636037	0	4.621477564	0	2.128602452	1.26930181	1.488124888	2.889674326	0.085163493	0	0.813407164	3.635122472	Tumor	BRCA
TCGA-E9-A1RD-01A	34	0	0	0	3.652852509	4.968030167	5.194103576	0.386717932	5.114540166	7.405051942	4.614734676	0	2.884709637	0.18318965	0.729844325	1.868785874	0.891070043	2.170087071	0.011410667	0	1.035779762	1.331249447	Tumor	BRCA
TCGA-AC-A8OR-01A	40	0	0	0	4.384122598	6.489513013	4.383054648	0.945385021	1.808181456	6.586275673	4.424312697	0	2.625474736	0.22862757	0.148403618	1.005187907	0.083789827	2.990890691	0.045761788	0	0.697071375	0.25995982	Tumor	BRCA
TCGA-D8-A27P-01A	49	0	0	0	5.078466644	4.931394997	6.624851518	0.278249011	5.115826045	7.293409203	5.043649274	0	3.221575207	0.223490379	1.233150806	2.487168277	1.25445246	1.989693649	0.126601232	0	0.52902245	1.883293969	Tumor	BRCA
TCGA-AC-A6NO-01A	51	0	0	0	3.87294931	5.356918767	4.80528223	1.085295104	4.818541729	8.44468607	4.17963754	0	3.337239118	0.145822445	1.175197023	1.021193603	0.90156214	1.841182119	0	0	1.189097996	1.926986477	Tumor	BRCA
TCGA-AN-A04D-01A	52	0	0	0	1.879359081	3.055098009	3.227747107	1.018440699	1.960147596	7.144546934	4.249034977	0	2.601616974	0.021795206	0.08953371	0.874631905	0.323989437	0.950628475	0	0.0205682	0.393368914	0.784063495	Tumor	BRCA
TCGA-AN-A04C-01A	54	0	0.020273054	0	2.903942497	3.162015948	4.908314623	0.704114345	2.834533365	6.882391933	3.412841446	0	1.999612681	0.021065123	0.83898337	0.547628574	0.668138347	0.790593917	0.058533431	0	0.069173784	0.405059345	Tumor	BRCA
TCGA-E9-A248-01A	59	0	0.52211881	0	3.941217419	5.68126458	5.358454033	0.477190175	5.373556079	6.777378973	5.101413013	0	4.661304828	0.119460387	0.240688137	1.332314778	1.063337797	3.687339451	0.057283847	0	0.148093253	0.785576898	Tumor	BRCA
TCGA-OK-A5Q2-01A	64	0	0	0.045154474	4.210870838	4.771813648	4.517427333	0.675918881	5.002268235	7.23519074	4.356205258	0	3.677432041	0.071755764	0.8298812	2.20303164	1.792412352	2.763853833	0.050870737	0	0.602132736	3.598858586	Tumor	BRCA
TCGA-AC-A8OS-01A	70	0	0	0	3.35784342	5.299194729	3.796028689	0.579641892	5.786479199	7.356236776	4.217202341	0	3.145615088	0.247964216	1.142626102	1.991108082	1.764636804	2.828370806	0	0	0.542624008	4.322065048	Tumor	BRCA
TCGA-BH-A0HL-01A	72	0	0.031094111	0	3.318632497	5.466695138	5.05485902	2.533540201	3.560300215	6.102699031	4.651677454	0.046970206	3.001374913	0.063900967	0.222407882	3.07277333	1.145602748	0.836024214	0.521660535	0	1.180507793	0.203990118	Tumor	BRCA
TCGA-BH-A0HO-01A	76	0	0	0	3.727717342	4.793114075	5.455910785	0.152851669	4.13823703	8.058744126	4.276884925	0	2.67327205	0.073162135	1.836311335	1.387895604	0.786263391	2.340104716	0.415293712	0	0.061330624	0.885460014	Tumor	BRCA
TCGA-E9-A1R3-01A	78	0	0	0	5.861670168	6.386289909	5.833834922	0.207682403	6.924264371	7.054972397	4.918654181	0.017305875	4.86327008	0.220514479	0.411378842	1.028963669	2.074979477	2.993690738	0.310584948	0	0.340904315	1.645403307	Tumor	BRCA
TCGA-BH-A0DS-01A	78	0	0	0	3.785082798	5.489525337	4.60246896	0.237447182	5.432606616	7.495495084	3.420532085	0	2.762482157	0.12954062	0.480420206	1.325797238	1.100989719	1.846958834	0.046922745	0	0.258302014	1.700619093	Tumor	BRCA
TCGA-AQ-A54N-01A	78	0	0	0	3.706609086	4.386114137	3.05113334	0.796499653	1.650259334	6.668811014	2.904094335	0	2.678731018	0.046971698	1.398128227	0.471659819	0	1.069006417	0	0	1.743458069	0.816427671	Tumor	BRCA
TCGA-HN-A2NL-01A	79	0	0	0	2.848912323	4.132322302	3.335210012	2.302558908	2.848976689	5.471601163	4.604921951	0	2.879833243	0.058931068	0.031284134	3.068505335	1.136075957	2.00346355	0.014042788	0.028095004	1.664316765	0.525516241	Tumor	BRCA
TCGA-LL-A6FQ-01A	80	0	0	0	4.113998366	3.895448103	3.162205474	0.406529386	3.535124428	7.787408232	1.743745256	0.022349199	1.79603431	0.089627435	0.394545542	0.153918977	0.771296048	0.678328116	0.014390183	0	0.162091175	1.501924916	Tumor	BRCA
TCGA-AR-A24P-01A	84	0	0	0.017891261	3.582261974	5.225533449	6.038923493	0.798128853	7.067178161	7.626073746	5.148334037	0	4.274751693	0.084124272	1.281638138	2.531792058	1.960679442	2.173654235	0	0	0.845151198	2.094162362	Tumor	BRCA
TCGA-AN-A04A-01A	90	0	0	0	3.084247711	5.406851417	4.506107167	0.208292071	6.539713742	5.795594637	4.295552563	0	5.179343346	0.025271842	0.268320447	0.976488164	1.614243868	1.054862889	0.114918184	0	0.282583594	0.999284494	Tumor	BRCA
TCGA-E9-A1R5-01A	92	0	0	0	4.04671656	4.594731355	5.52813613	0.517904468	6.491731312	6.834525095	5.098368723	0	4.00614279	0.056361873	0.546788924	1.678011982	1.316967156	1.185343782	0.039895429	0	0.745263443	2.136677786	Tumor	BRCA
TCGA-BH-A0DQ-01A	98	0	0.23692565	0	3.084802882	5.311082148	4.472303032	0.849305933	6.453610938	6.265351741	4.352453223	0.048079373	4.49308565	0.097022247	0.397232632	1.720323133	2.183582542	2.397634093	1.402081978	0	0.606595579	2.312061873	Tumor	BRCA
TCGA-UU-A93S-01A	116	1	0.042720683	0	2.590474973	6.021957018	3.312043158	0.329124635	1.589782644	8.564775536	2.993550316	0	1.138344652	0	0.178095727	0.790784418	0.362378502	0.633078447	0	0	0.187870838	0.607664284	Tumor	BRCA
TCGA-E2-A1IL-01A	118	0	0	0.030656073	3.731910186	5.932682842	5.400872982	0.608613415	6.220461235	7.609431479	5.025860666	0.035864668	2.944589022	0	1.509617882	2.471452781	1.437955706	1.627662495	0	0	1.239506413	1.844382993	Tumor	BRCA
TCGA-BH-A0E0-01A	134	0	0	0	1.993764295	3.939529479	3.292863112	0.202837278	3.324699401	8.093554047	4.96776022	0	2.107275367	0	0.183270252	0.284990327	0.318134177	0.509472662	0	0	2.064585864	0.052455308	Tumor	BRCA
TCGA-BH-A18G-01A	149	0	0	0	1.78249212	5.37188077	4.510275028	0.168402528	4.799945764	6.536886058	3.583056456	0	2.814958221	0	0.473878751	0.255382214	0.65522521	1.090140956	0.069799889	0	1.588113504	1.12222675	Tumor	BRCA
TCGA-A2-A0CU-01A	158	1	0	0	1.881723684	6.408758351	5.133013889	0.911699146	4.239892382	5.344668465	4.285830012	0.020986575	2.343155085	0.111314464	0.224895551	3.817038221	1.396324049	1.055810643	0.348067787	0	0.498699398	1.841701055	Tumor	BRCA
TCGA-BH-A6R9-01A	160	0	0	0	4.343889686	6.788349217	4.964945708	0.542052448	7.338537929	5.274452213	4.655458564	0.02465115	6.361979222	0.066494481	0.403161126	1.778895255	4.102610471	3.141567753	0.031580906	0	0.687383142	4.144760201	Tumor	BRCA
TCGA-AR-A0TR-01A	160	1	0.030406102	0	2.657020515	3.928976305	4.757788518	1.216062744	1.690533274	7.294569428	4.578791423	0	2.055337501	0.207848935	0.274422538	0.889179469	0.40886095	2.066735896	0	0	1.462428984	0.633673556	Tumor	BRCA
TCGA-AN-A0XV-01A	162	0	0	0	2.811683814	4.688519336	4.84484213	0.6865771	5.450494329	7.202452526	4.417693838	0.021764913	3.028950415	0.196123973	0.285396761	2.368945359	1.865553361	1.802033825	0.041637055	0.02803562	0.756054038	3.159153823	Tumor	BRCA
TCGA-AN-A0XL-01A	163	0	0	0	2.69303864	6.116348992	5.217325596	0.456163027	5.123400319	7.385298432	4.808001626	0	3.203135585	0.257352937	0.496409144	2.770228353	1.494151137	1.552625607	0.080338954	0	0.436404128	2.914060844	Tumor	BRCA
TCGA-BH-A0RX-01A	170	0	0.092056852	0	4.421924169	4.569310929	4.373994574	0.567084442	4.411833881	7.437668461	4.484870344	0	3.827083021	0.064406339	0.100320493	0.665186908	0.859804961	1.710204882	0	0	0.703876206	1.49894468	Tumor	BRCA
TCGA-AN-A0XW-01A	170	0	0	0	4.0293709	6.176029009	5.145347576	0.526177572	6.107407061	6.177755664	4.718732468	0.025318803	4.625321868	0.101228992	1.031810749	2.316221016	1.426243963	2.940565728	0.048381813	0	0.67813239	2.01064985	Tumor	BRCA
TCGA-AQ-A0Y5-01A	172	1	0.058565565	0	4.931175766	6.217220032	5.304189292	0.187479418	5.957758	6.081918286	4.526684351	0.022520487	4.540365876	0.17527659	0.604751539	1.943470476	1.823657984	1.726954485	0.014500779	0.029006706	0.761278788	2.185328569	Tumor	BRCA
TCGA-AN-A0FF-01A	172	0	0.032856415	0	4.663656152	5.349974603	4.888137509	1.289829597	5.327696229	7.471218415	4.382994397	0	3.391496342	0.131943621	0.53920649	1.828141323	1.108907637	3.212986586	0	0	1.399983038	0.859493561	Tumor	BRCA
TCGA-BH-A0HK-01A	178	0	0	0	5.035966917	4.241720876	4.196043188	0.750524401	4.104866211	6.646893148	4.042424211	0	2.204953521	0.088852396	0.290023414	4.189584951	2.297858018	1.532261879	0.014262507	0.056511483	0.220313392	1.674105236	Tumor	BRCA
TCGA-E9-A1R4-01A	186	0	0	0	5.851206678	6.309299683	4.204753012	0.790592841	5.12728915	6.507494736	4.909605402	0.053695538	4.23923348	0.142464101	0.316795868	1.442592919	0.928703944	3.204909333	0.017457771	0	1.314648242	0.996012094	Tumor	BRCA
TCGA-EW-A1PC-01B	187	0	0	0	3.397076473	5.725293147	4.165182816	3.60439298	4.313767461	7.798784796	5.015273827	0	2.914760951	0.02283677	0.343056351	1.774001362	0.748996854	0.890367152	0	0	1.193823735	3.806020403	Tumor	BRCA
TCGA-AN-A0FD-01A	196	0	0	0.064385183	4.107419362	4.771947141	4.337885387	0.137613949	5.623730665	6.293517562	4.367133347	0	3.558565873	0.101922181	0.140953872	2.135377004	1.172058158	1.144502061	0	0	1.120813313	1.155402048	Tumor	BRCA
TCGA-AC-A3EH-01A	197	1	0	0	2.499069686	5.80288844	4.412917698	0.332339575	5.808228066	7.893352037	3.500938842	0	3.253596423	0	0.571457728	1.454394161	1.504350256	1.714794769	0	0	0.101243815	2.618508006	Tumor	BRCA
TCGA-E9-A1RF-01A	200	0	0.044702461	0	4.608272468	5.499829351	4.613877765	0.252972104	5.531149498	5.729644608	4.359640013	0	4.195312243	0.046433757	0.350677215	1.392998082	0.851552544	1.802466765	0	0	0.830442297	1.09498595	Tumor	BRCA
TCGA-AN-A0FS-01A	210	0	0	0	3.103041194	5.412408275	4.977765424	0.329487579	5.737417797	6.572960732	4.989401162	0.01764535	3.070219441	0.071107128	1.27304407	1.916201862	1.664426231	3.023744983	0.01135488	0	1.502015498	3.282417125	Tumor	BRCA
TCGA-AN-A0FK-01A	213	0	0	0	3.684654123	5.860022412	4.550440741	0.349287289	4.011340088	7.869198083	3.740141026	0.046189452	2.339846839	0.062844861	0.159688223	0.310020629	0.851436022	0.634390228	0	0	1.142742805	0.722977226	Tumor	BRCA
TCGA-AN-A0FT-01A	214	0	0	0	3.89323684	4.034526074	3.478687154	0.478007034	3.912896555	6.870879225	2.523288173	0	1.942081961	0.059216046	0.041765423	0.724905089	0.712239175	0.597860981	0	0	0.097553566	0.866326068	Tumor	BRCA
TCGA-B6-A400-01A	215	0	0.024572513	0	4.574202	5.640533287	4.670721716	2.056397905	4.687292551	7.37875524	4.57906148	0.05538928	4.580773603	0.169899598	0.225239292	1.539173594	0.589924313	1.189534014	0.035809	0	1.619098802	1.496696029	Tumor	BRCA
TCGA-E9-A249-01A	217	0	0	0	2.596962265	6.64188292	4.586505401	0.699601036	4.401105829	8.227451385	4.268353492	0.017437234	2.79759707	0.137301674	1.220270553	1.491110476	0.821979284	1.216037274	0.149663321	0	2.381113677	0.540457118	Tumor	BRCA
TCGA-AN-A0FN-01A	218	0	0	0	4.162313968	5.544947739	5.153475993	0.457796998	7.496212559	6.258638702	4.680614558	0	4.828334151	0.132990504	0.361000564	2.243249988	3.296757681	2.758477314	0.229180472	0	0.542818291	2.889868668	Tumor	BRCA
TCGA-A2-A4RW-01A	222	0	0	0	3.63027933	5.64308906	5.2134227	1.74883927	5.18800977	6.44663892	5.10963407	0.12825826	3.24227048	0.27746008	1.08062081	2.06265689	1.41225674	2.27532896	0.02842693	0	1.43269934	4.50595524	Tumor	BRCA
TCGA-BH-A18T-01A	224	1	0	0.017810722	4.547198642	4.874364437	4.335200083	0.159300687	3.9439864	8.243669315	6.617314725	0	4.338251731	0.083754081	3.624624757	2.580229618	0.410953552	1.405779335	0.039903185	0.026862881	0.851146759	0.395059772	Tumor	BRCA
TCGA-AN-A0AK-01A	224	0	0.90957948	0.099172267	4.622053129	6.592776844	4.844802823	0.649345724	3.006632818	7.94737799	4.812587212	0.196543832	2.379309469	0.040588785	1.827963725	1.194017868	0.495564083	2.075631925	0	0	0.045108409	0.167397169	Tumor	BRCA
TCGA-GI-A2C8-01A	225	0	0	0	2.685492839	6.017655225	5.913308542	0.30751433	5.929696608	5.801402847	4.145635559	0	2.946964019	0.225196569	0.475932214	2.543629488	1.338885393	2.482844091	0.022691457	0	0.658311253	2.416337475	Tumor	BRCA
TCGA-AN-A0AL-01A	227	0	0.119957418	0	5.198718884	7.184776787	5.213764671	0.144838056	5.812556863	7.009639617	4.208509283	0	4.38840339	0.032141429	0.22135704	0.916718866	1.766640255	2.032390361	0.045039204	0	0.918559632	1.002719447	Tumor	BRCA
TCGA-LL-A73Z-01A	227	1	0.179714599	0	3.211608942	5.130273968	4.579071567	0.659018142	4.127160111	7.607441919	3.754100119	0	3.598535427	0.096181384	0.22546257	1.263351415	1.021701456	2.110227708	0.119366068	0.030939402	0.527312348	2.116324815	Tumor	BRCA
TCGA-AN-A0FL-01A	231	0	0	0	3.947697072	3.004167715	3.80062562	0.062010834	2.334075576	7.787003835	2.658276378	0	1.279559805	0.129207673	0.161212386	0.163773351	0.187342472	0.311317219	0	0	0.051722091	0.135865424	Tumor	BRCA
TCGA-EW-A1P8-01A	239	1	0	0.019887985	5.867194802	6.246912656	4.472685873	0.844611019	3.967329774	7.923526066	5.026594234	0	3.972753665	0.031767591	0.458992916	1.477863482	0.643479132	2.959967794	0.014992369	0.029984977	2.234163604	0.656251374	Tumor	BRCA
TCGA-AN-A0FJ-01A	242	0	0	0.145543325	4.228442517	4.775107867	4.455068033	0.534980283	3.884263115	6.947380349	5.459618989	0	3.023993254	0.060134979	1.228180582	4.105807575	0.585193073	2.978682537	0	0	1.103598178	0.632800899	Tumor	BRCA
TCGA-A1-A0SM-01A	242	0	0	0	4.204563528	5.522072607	4.952138845	0.387050935	6.099483078	7.592307509	4.79393697	0	4.518793369	0.153848838	0.615889088	1.380100944	1.169355412	2.194288713	0.062122033	0	0.550418891	1.578123964	Tumor	BRCA
TCGA-A8-A07S-01A	243	0	0	0	5.034681121	4.385000922	4.431920825	0.214157267	4.997324293	7.765905542	4.590234748	0	3.266051532	0.032465714	0.760449539	1.197342912	1.070138053	1.511106565	0.015323796	0	0.155745463	0.726136621	Tumor	BRCA
TCGA-AC-A7VB-01A	250	0	0	0	3.011882613	5.166671311	4.831983668	3.035241169	2.302855481	6.572811783	4.429255411	0	2.069617337	0.028486362	2.122701954	3.01305253	0.273012051	0.453701372	0	0	0.50201665	0.446829347	Tumor	BRCA
TCGA-E2-A56Z-01A	252	0	0	0	3.007226226	7.604029883	4.361857653	0.702307294	3.048708992	6.100934926	2.650163944	0.02331559	1.943872194	0	0.098065063	1.639194038	0.867865929	0.955816138	0.143542303	0	1.368579283	0.647216741	Tumor	BRCA
TCGA-A2-A0T2-01A	255	1	0.547549049	0	3.657703488	5.074983911	3.956706788	0.216840328	4.692158794	7.04419699	4.502637278	0	3.058412803	0.102739215	0.107841463	0.214941129	0.366431845	0.829994489	0.333121821	0	1.801280269	0.436819165	Tumor	BRCA
TCGA-EW-A1IY-01A	258	0	0	0	4.406837406	6.057933841	5.542660823	0.206261779	6.952548092	7.059211233	5.026583606	0	4.974754483	0.224806596	1.176886477	2.497980597	1.499178863	3.601517902	0.995192426	0	2.194268179	1.133438353	Tumor	BRCA
TCGA-A1-A0SB-01A	259	0	0	0	1.321689236	5.391259683	4.846543509	1.401913702	2.371811895	5.85432217	4.918156024	0	0.813381502	0.042393293	0.556176608	1.832756256	1.027476944	1.91194088	0.059321173	0	2.22533337	0.753403915	Tumor	BRCA
TCGA-E2-A1LK-01A	266	1	0	0	4.032915465	8.046224187	4.540587037	2.188989102	3.324994592	8.397459623	5.004525614	0	2.366529122	0.171095885	0.816656247	0.051109159	0.643201681	1.096578164	0	0	3.362503106	0.429600765	Tumor	BRCA
TCGA-A7-A6VY-01A	266	0	0	0	5.878524635	5.693918056	4.269401008	0.499457396	4.48747922	7.844023007	4.519292216	0	3.989762254	0.060445481	0.124309849	0.74960814	0.495441146	2.181487043	0.014409442	0	0.782710355	1.47153633	Tumor	BRCA
TCGA-OL-A97C-01A	271	0	0	0	3.040166451	5.890017032	4.775481404	4.800991349	6.507691853	6.474312168	5.020195921	0.045631823	4.524678003	0.233777022	0.404585502	3.119018308	4.036508538	2.861966474	0	0.058640519	0.804472912	5.152763002	Tumor	BRCA
TCGA-A8-A07R-01A	273	0	0	0	2.786558214	6.296728124	4.396978981	2.384071279	4.058473578	7.468075411	4.438050103	0	3.253876671	0.0733937	0.370373039	0.450688726	0.330515888	0.873384931	0	0	0.951815966	0.552597368	Tumor	BRCA
TCGA-A8-A09R-01A	273	0	0	0	5.257500605	6.669865745	5.259668384	0.508361625	6.541299354	6.687370303	5.180731309	0	4.641016865	0.058241968	0.382099453	1.534654529	1.807997142	2.297393583	0.041234066	0	0.740399304	0.823527645	Tumor	BRCA
TCGA-A8-A079-01A	274	0	0	0	5.03358998	3.869121111	4.556063872	0.763009926	3.732549269	6.837650363	4.243739846	0	3.399636935	0.148142565	1.069875529	2.16918993	0.564209038	1.24716562	0.071405332	0	0.077476726	0.64271939	Tumor	BRCA
TCGA-E2-A15K-06A	275	0	0	0	5.337217121	3.860743144	5.29932649	0.057480667	1.77619308	7.224347711	4.116731831	0.024172663	0.878840518	0.15783883	0.706803298	0.676861629	0.27663848	2.068007652	0	0	0.027583889	1.888699807	Tumor	BRCA
TCGA-E2-A15K-01A	275	0	0.036890199	0	6.031790943	4.494353659	4.845932877	0.191514217	5.63472393	7.400081349	4.502294803	0.028103036	3.925093073	0.281377877	1.385978761	0.931040643	1.795952063	2.456742977	0	0	0.094126691	1.349144925	Tumor	BRCA
TCGA-A7-A6VW-01A	285	0	0	0	4.604183728	4.858249168	3.481576932	0.841578713	3.561161907	7.162441076	3.390334419	0	3.240162717	0	0.551893898	0.400365273	0.613995972	2.625887509	0.014921698	0	1.299462886	0.455810437	Tumor	BRCA
TCGA-BH-AB28-01A	287	0	0	0.025221083	3.934557639	4.045083994	4.119463382	0.719320773	5.498919937	7.87916487	4.491629428	0	3.355585974	0.079392199	0.726287129	2.631728914	1.594214036	2.557496986	0.037795094	0	1.071761572	2.788379484	Tumor	BRCA
TCGA-E9-A2JT-01A	288	0	0	0	5.486124622	5.629483262	5.151717085	0.511487096	4.623270713	6.616006107	4.773121821	0	6.235861783	0.255383419	0.492897703	3.201196425	2.558053507	5.554211404	0.125467499	0	0.570462887	2.243141039	Tumor	BRCA
TCGA-E2-A15O-01A	289	0	0.636698433	0.023383824	4.053203095	5.681841856	4.507666922	1.888651758	4.197534154	6.017117384	4.741347843	0.654934838	2.415740862	0.177657039	0.633384614	2.337238893	0.91828618	1.466036871	0.577139532	0	0.545455845	1.056484147	Tumor	BRCA
TCGA-BH-A6R8-01A	293	0	0	0.165609243	5.000790808	5.826375664	3.624396781	0.355524889	3.590814563	7.012864694	3.689986812	0	2.283761323	0.0309406	0.691958078	0.27334379	0.510587795	2.120987347	1.516689066	0	0.14871852	1.541497537	Tumor	BRCA
TCGA-BH-A0E6-01A	293	0	0	0.016869077	2.83896687	4.725288202	4.121853037	1.190445528	3.392659903	8.025444955	3.441160683	0	3.101509793	0.026962193	0.136433043	1.495509754	1.711316622	1.01477032	0.025315587	0	2.255322862	0.995776226	Tumor	BRCA
TCGA-BH-A8FY-01A	295	1	0	0	3.599200736	4.112127968	4.517517172	0.923491457	1.604290665	8.326312289	3.114326078	0	1.597150147	0.191179528	0.875309039	1.730319247	0.274660584	3.289175221	0.019056678	0	0.819632695	0.735760717	Tumor	BRCA
TCGA-C8-A278-01A	297	0	0.049332421	3.291480209	3.680069812	5.417559186	5.136524149	0.088895358	5.764485266	6.993059291	5.11251165	0	4.093802778	0.025847404	0.597650679	1.094149415	1.553737068	3.137901012	0.012185184	0.024394194	0.429864	0.886550641	Tumor	BRCA
TCGA-E9-A1NI-01A	300	0	0	0	3.795840752	4.525521406	4.689593577	0.587420318	5.995092085	7.192407926	4.131870057	0	3.718797114	0.118715121	0.881081671	1.132345148	1.487725272	1.042372148	0	0	0.089017114	2.024342792	Tumor	BRCA
TCGA-D8-A1Y1-01A	302	1	0	0	4.776864873	7.433659058	4.932248476	0.402948557	6.048208544	7.30586496	4.057358516	0.051759552	3.595411848	0.070375008	0.232931536	0.684400334	1.140158631	2.35865516	0.022384294	0	0.479377077	2.545420155	Tumor	BRCA
TCGA-PL-A8LZ-01A	302	0	0	0	4.738698022	5.735447285	4.921068102	0.203001611	4.77283921	7.866971731	5.653520119	0	4.698043229	0.080386116	0.311523627	0.416602195	1.17606718	2.159710932	0.057038562	0	0.233151909	1.448631182	Tumor	BRCA
TCGA-5T-A9QA-01A	303	0	0.137592206	0	4.861773242	6.784971525	4.173031476	1.540789259	1.09760137	6.840315284	3.455552896	0	0.986274566	0.353152769	0.486468162	2.468727668	0.413594394	0.669622643	0	0	0.266152161	0.023765372	Tumor	BRCA
TCGA-AN-A0AJ-01A	303	0	0	0	4.512072795	5.138683017	4.710992213	0.96564203	4.609495448	7.463193308	4.776870704	0	3.31772862	0.026418497	0.411820242	1.406725179	0.599168621	1.590085339	0	0	0.276020941	0.887500385	Tumor	BRCA
TCGA-A8-A099-01A	304	0	0	0	4.359319845	5.776862618	4.772091155	0.552041324	5.148414144	7.931314613	4.638245343	0	3.078896642	0.119032054	0.560523712	1.069412492	0.829305558	1.894729204	0	0	0.593195061	0.748352457	Tumor	BRCA
TCGA-A8-A07O-01A	304	0	0.112721781	0	4.414705388	8.970679008	4.970432595	0.672568247	4.211876177	8.688282789	5.72149322	0	3.957666624	0.071321587	1.397393445	0.363354614	1.326209926	1.82160042	0.011389841	0	2.305690839	0.404606315	Tumor	BRCA
TCGA-A8-A07W-01A	304	0	0.030104628	0	4.845204459	8.017365264	4.983806353	0.813660588	4.50661177	6.373626904	5.008086533	0.045483416	4.155149569	0.03127667	0.428340452	2.471008772	1.169745119	2.56867814	0.20694792	0	0.264544923	0.462565125	Tumor	BRCA
TCGA-A8-A09A-01A	304	0	0.509889851	0	2.879832487	7.265300419	5.258574184	0.689919166	6.264370548	6.188734284	5.142235104	0.056925756	4.469318132	0.07735002	0.266288792	2.258763822	1.895755266	2.285991623	0.158713466	0	1.046296923	1.277935024	Tumor	BRCA
TCGA-D8-A27R-01A	307	0	0.132380616	0	4.712113781	7.480434612	4.6851759	1.162737619	3.965694583	6.294941743	4.676583785	0.034678899	3.186675537	0.093003951	0.211070663	1.606151344	1.591912555	1.971149508	0.179871991	0	1.472096994	1.913602105	Tumor	BRCA
TCGA-A7-A6VV-01A	313	0	0	0	5.269818125	5.771424834	4.628463652	0.610896866	5.844025699	7.648895998	4.779468827	0	5.060058496	0.196486671	2.688533007	0.880725818	1.412437715	1.866199798	0	0	0.258508317	0.7843456	Tumor	BRCA
TCGA-A7-A3J0-01A	313	0	0.022349371	0	4.482694446	6.416848543	4.661260241	0.711082972	2.750865803	6.527584771	4.253367957	0	2.489376821	0.068573595	0.118112472	2.042363369	0.172664023	2.76876065	5.551549082	0	1.087014957	0.118376819	Tumor	BRCA
TCGA-A7-A6VX-01A	317	0	0	0.025459903	4.61041049	6.380411701	5.590793019	0.978566279	6.328304363	7.404464494	4.394394405	0	4.071232459	0.192551641	0.201812654	2.600302284	1.331425485	1.562980904	0	0.038348359	1.523762841	2.657247177	Tumor	BRCA
TCGA-C8-A1HL-01A	317	0	0.137568082	0	5.062800382	5.434734202	4.749751062	0.204552195	5.106698794	7.111870442	3.975262758	0.227699764	3.76058379	0.241201758	0.076796104	1.139580851	1.812365418	1.922031715	0.227452223	0	0.430010869	0.595162672	Tumor	BRCA
TCGA-EW-A1PE-01A	320	0	0	0.037646425	4.703522323	5.904705971	5.55873343	0.40382853	5.203863536	7.405084472	4.94828158	0	4.091354663	0.145366973	1.488469941	2.307258461	1.655536434	2.783961565	0.070032558	0	0.72675444	1.647609543	Tumor	BRCA
TCGA-BH-A42T-01A	320	1	0	0	3.616291102	5.146558149	4.161685392	2.728611459	4.418930603	7.309989158	3.877601301	0	3.34686527	0.073671802	1.145368746	1.458675689	1.11309126	1.972017615	0.023451229	0	1.448943875	1.640059871	Tumor	BRCA
TCGA-AR-A5QQ-01A	322	1	0	0	5.529717356	6.08256194	4.767480379	0.385294774	4.408527315	6.460797894	3.986612517	0.027278488	7.034742963	0.037202376	0.253722249	0.84959264	3.789326368	1.98804215	0	0	0.110978538	0.609396207	Tumor	BRCA
TCGA-A2-A25F-01A	322	0	0	0	5.439680113	6.586788394	5.343879783	0.807358151	6.481912975	6.645821896	5.459177023	0	6.420925735	0.02348231	0.271507289	1.779293874	2.45571391	4.478779734	0.054497397	0	0.825161548	2.009628544	Tumor	BRCA
TCGA-A7-A3IZ-01A	322	0	0	0	1.568841885	8.496627238	5.568771532	0.296894481	3.759834321	5.875843255	3.902712154	0.099278152	2.271633304	0.25698498	1.913754622	1.908033597	2.082620856	5.036194454	0.032623942	0	1.336855474	0.93415191	Tumor	BRCA
TCGA-LD-A9QF-01A	323	0	0.034547074	0	5.443179138	5.998378714	4.550550224	0.468583026	5.784967731	6.753821406	4.334015226	0	4.387580109	0	1.628773037	1.274842607	2.172696462	3.213242771	0.050265911	0	0.300197728	3.126879452	Tumor	BRCA
TCGA-A7-A5ZW-01A	326	0	0	0	2.944569566	6.744388433	5.109486622	0.448101964	7.006866502	6.884526414	4.607013427	0	3.843951207	0.042085704	0.670307732	1.565617702	1.817822693	2.199183553	0.039528067	0	0.701358396	3.312434403	Tumor	BRCA
TCGA-BH-A0GZ-01A	328	0	0	0	1.434279638	3.993112777	3.554837445	0.611196799	5.117215941	6.040917535	3.417100843	0.020053287	2.715119818	0.106509203	0.138436455	1.602350565	1.515698707	1.097176303	0	0.025835256	1.561163034	1.465698847	Tumor	BRCA
TCGA-C8-A1HF-01A	332	0	0	0	4.198266143	5.179476239	4.147451707	0.056562759	5.77672935	6.173439179	3.977608735	0	4.209707457	0.095234738	0.569837013	2.120932414	0.930524023	1.946926783	0.022912866	0	0.382754533	1.003816056	Tumor	BRCA
TCGA-A8-A07P-01A	334	0	0	0	2.043472242	6.538334408	5.143078449	0.613067638	5.242754114	6.405458485	4.446498746	0.021490309	2.930557872	0.058075162	2.069111295	2.049152512	1.000919752	2.078215404	0	0	0.126237075	0.651397895	Tumor	BRCA
TCGA-A7-A5ZX-01A	336	0	0	0	3.368433335	5.602315877	5.508278042	1.030078786	5.664856695	7.359091902	4.728003713	0	2.416312644	0.18499102	0.732714248	2.947517393	1.752821917	2.20373323	0.443041772	0	0.383570861	3.803702563	Tumor	BRCA
TCGA-E2-A15M-01A	336	1	0.037547795	0	4.378414999	6.914498376	5.447464508	0.132708712	5.960037659	6.995895472	5.188535264	0.014373667	4.123523873	0.132141569	0.864980326	2.822090497	2.189322867	3.487326872	0.063509768	0	0.669967522	2.042046602	Tumor	BRCA
TCGA-E2-A1IU-01A	337	0	0	0	3.003422919	4.88844833	5.936166679	0.142336548	3.406837214	7.206910747	4.421709563	0	2.152336096	0.235066916	0.90179126	1.919943087	1.215579864	2.696726224	0.058683292	0	0.269252714	1.091124939	Tumor	BRCA
TCGA-E9-A1R6-01A	339	0	0	0	3.744562264	6.439386892	4.503909667	0.872309956	4.286796768	6.177860152	4.239272149	0	3.121844314	0.231529929	0.274055404	2.259734582	1.152654835	1.314192051	0	0	0.169367353	1.026116454	Tumor	BRCA
TCGA-A7-A3J1-01A	343	0	0	0	4.932966253	4.445350138	4.527251472	1.098516693	5.351154881	7.307956783	4.779515294	0	3.714680877	0.153643697	0.351316349	2.411758471	0.966327452	3.139960697	0.037541111	0	0.696184831	3.498371692	Tumor	BRCA
TCGA-C8-A1HI-01A	343	0	0.020310954	0	2.765313083	4.53489617	4.625038653	0.208421758	3.648651171	7.060368933	4.197668277	0	2.069370778	0.122230385	0.456168732	1.488674081	0.939051565	2.017198453	0.087091843	0	1.046963724	1.270213313	Tumor	BRCA
TCGA-A7-A3IY-01A	345	0	0	0	4.898306117	6.362008218	5.069625527	0.457835781	4.141810382	5.975808388	3.875833692	0	3.493070632	0.145653077	0.123487937	1.437561652	2.168595658	4.796631935	0.028480491	0	0.893195846	0.631948821	Tumor	BRCA
TCGA-C8-A1HG-01A	345	0	0	0	2.97763521	5.453296014	4.428641373	0.521566642	4.497578772	6.552096793	3.913118606	0	3.35048142	0.061735963	0.126905148	1.788358054	1.655597027	2.191434396	0.831487506	0	0.879302324	0.957971909	Tumor	BRCA
TCGA-W8-A86G-01A	347	0	0	0.025766541	2.114184243	5.17552289	3.998639907	1.508958887	4.913773748	7.503564583	4.094289331	0	1.674286869	0.300099262	0.382870921	1.398193229	1.075306797	3.785142227	0.112858661	0	1.405366903	3.299901425	Tumor	BRCA
TCGA-4H-AAAK-01A	348	0	0	0	3.935909663	5.598734529	4.818794209	0.632896441	6.735769946	6.136598413	4.428942195	0	4.414775833	0.082344305	0.637731173	1.653746582	1.72851884	1.955778374	0.077404834	0	0.425724342	4.026287223	Tumor	BRCA
TCGA-AC-A62V-01A	348	1	0.086614059	0	3.24579513	5.243968719	3.771005608	0.550659307	3.892261823	7.075457883	2.160240954	0	2.514247355	0.030599865	0.032159605	1.254019679	0.842498512	0.848739234	0	0	0.222840462	1.229822764	Tumor	BRCA
TCGA-AO-A1KS-01A	350	0	0.059489538	0.019544642	1.799771949	7.046660474	5.581936143	0.456013673	4.991906531	6.04784056	5.056681055	0	2.609619009	0.205565298	0.351688842	2.552624851	1.099453559	2.133295051	0.072205557	0	1.20719121	1.227470894	Tumor	BRCA
TCGA-JL-A3YX-01A	352	0	0.048970739	0	3.676050204	5.861537498	3.906440087	1.429048166	4.316929061	8.18438176	4.083684497	0	2.427862075	0.123948971	0.272074311	1.054555127	1.335144173	0.954965913	0	0	2.455157866	2.622387932	Tumor	BRCA
TCGA-C8-A12N-01A	358	0	0	0	4.375636294	4.854290348	4.776923938	0.378752137	6.699390719	6.099519377	4.355637166	0	4.125566013	0.068733773	0.329472826	1.075063487	1.403881647	1.917790441	0.35019997	0	0.22617975	2.157000363	Tumor	BRCA
TCGA-C8-A12M-01A	358	0	0	0	2.143545748	4.630108064	5.235139195	0.165584122	3.109215664	5.630801154	4.636743823	0	3.111560597	0.272093902	0.661767372	2.606068902	0.396400498	1.339307645	0	0	0.206672074	0.376643136	Tumor	BRCA
TCGA-C8-A12P-01A	358	0	0	0	3.607961016	6.334368059	4.570812286	0.145108867	5.813534725	8.754839961	4.988038472	0	4.21398625	0.094532186	0.161800728	0.746325759	1.136684412	1.355336754	0.015199493	0	0.387136205	1.27947776	Tumor	BRCA
TCGA-JL-A3YW-01A	360	0	0.247438735	0	6.318109668	5.62485638	4.479822335	0.283959557	6.193217049	6.776600825	4.881237982	0	4.43386041	0.339336175	0.07829341	0.88798042	1.489732833	2.340108377	0.011917194	0.023859902	0.405646912	2.230413138	Tumor	BRCA
TCGA-B6-A0I9-01A	362	1	2.089297092	0	3.99257941	6.340764459	5.157788397	0.255441973	4.066897756	7.087558889	5.053903431	0.040427428	3.471895814	0.055044451	0.057825457	1.124762982	0.80312195	1.518903448	0	0	0.891398422	0.878491586	Tumor	BRCA
TCGA-C8-A12L-01A	363	0	0.126882902	0	4.569211398	6.96040866	5.56678229	0.356075532	4.963798273	8.436245211	5.510562451	0	3.622725605	0.034057201	0.138126204	1.640650764	0.584100429	1.470252804	0.016079662	0	0.163049786	0.45018442	Tumor	BRCA
TCGA-A7-A426-01A	364	0	0	0.016328676	3.810901353	5.595053208	4.294552062	1.369185275	4.350629852	7.480312251	4.174874686	0.037988131	2.476020216	0.219476111	0.386440057	2.418478131	1.58623188	2.425187566	1.393711719	0	0.691292242	5.049139805	Tumor	BRCA
TCGA-BH-A1EV-01A	365	1	0.062496623	0	4.237658926	6.27696997	3.973414476	0.609525166	5.111334854	8.023905446	4.804600855	0	3.324032346	0.215427473	0.766881307	2.106040379	1.311601576	1.364441713	0	0	0.63281989	1.28919811	Tumor	BRCA
TCGA-A8-A0A1-01A	365	0	0	0.03152441	4.95327735	5.60475216	4.99672452	0.27217066	6.39224359	7.26530125	4.70233319	0.07283808	3.71537714	0.27810427	0.67460147	1.96883032	1.66664723	3.13667886	0	0	0.18655576	1.20609982	Tumor	BRCA
TCGA-A8-A08I-01A	365	0	0.040045219	0.013096843	4.526096059	6.19287173	4.991559102	1.758153462	3.550665152	5.294370134	5.081344257	0	4.000640045	0.1018308	0.532110387	1.916419895	0.54440616	4.267332036	0.525291104	0	1.102877103	0.723954877	Tumor	BRCA
TCGA-A8-A07J-01A	365	0	0.042332805	0	4.499908921	6.845747774	5.758035685	0.521292024	6.523221576	6.509024831	4.994461621	0	3.872096185	0.128093561	0.475642174	1.718269719	1.488130919	2.661850769	0	0	0.67288922	2.47687076	Tumor	BRCA
TCGA-A8-A097-01A	365	0	0	0	4.474506046	7.756835748	5.242924533	0.608803192	6.098801196	6.378968489	4.904394801	0.015920802	4.357781908	0.165412446	0.399850237	2.356011853	1.518076702	2.084357527	0	0	0.499917729	1.740997932	Tumor	BRCA
TCGA-A8-A09B-01A	365	0	0	0	2.563613924	5.127418941	4.666233418	0.580960323	5.364358168	6.495247846	4.250843369	0	4.616750344	0.270701867	0.625346919	1.201906578	1.436689725	1.839429698	0.678436936	0.027818212	0.243413961	1.607314079	Tumor	BRCA
TCGA-D8-A1JF-01A	366	0	4.327827532	0.013837692	1.980637031	8.554166814	4.797595744	0.20662198	5.865810757	7.520739672	4.611184197	0	3.130302447	0.148228399	0.217292909	1.326989373	1.234191612	2.528147093	0.081371803	0.081785634	0.422050743	0.78724425	Tumor	BRCA
TCGA-C8-A1HK-01A	366	0	0	0	3.255616385	6.48662188	4.860688516	0.191839225	4.185217613	6.63702333	5.174013284	0	2.51374407	0.165245368	0.045307297	1.06442972	0.873420127	1.830771262	0.040499783	0	0.193488123	0.915822204	Tumor	BRCA
TCGA-A7-A5ZV-01A	368	0	0	0	4.899061792	5.233727893	5.933942197	1.265313253	2.151889735	8.859677	4.499490076	0	1.748109019	0.185104741	0.051008564	1.724826086	0.839622175	1.480373127	0	0	1.514586797	0.135377774	Tumor	BRCA
TCGA-C8-A130-01A	370	0	0	0	2.69226216	4.014593463	3.914806963	0.530551954	4.73243792	6.893777153	4.109701007	0	3.380919785	0.199137586	0.936884525	0.885809812	0.772907395	1.097067164	0.049245003	0	0.918914804	1.214567788	Tumor	BRCA
TCGA-D8-A1JS-01A	371	0	0	0	2.410052351	2.367568312	3.599361326	0.215296225	1.525572333	8.204814309	3.611414581	0.019175685	1.085907394	0.05189031	0.509552709	0.218620562	0.067396399	2.440366722	0	0	0.029109601	0.049757051	Tumor	BRCA
TCGA-EW-A1IW-01A	371	0	0	0	2.664238456	5.933608726	5.657593249	0.66066053	5.535704509	6.886920112	5.082473553	0.059059663	4.213487196	0.106009621	0.679270276	2.934101569	2.20716811	3.48010143	0.025578062	0	0.2327179	2.601321654	Tumor	BRCA
TCGA-D8-A27W-01A	373	0	1.840876391	0	2.847149556	5.806623356	5.004241522	2.076562877	3.871574786	6.495670722	4.717931064	0.110168212	3.106892679	0.044083219	0.257930554	2.487134105	1.224721898	2.227076109	1.334180757	0	1.335683194	0.99708136	Tumor	BRCA
TCGA-AC-A6IX-01A	373	0	5.907575771	0.043830674	5.350800825	5.683988518	4.794426908	0.686000686	5.698177258	6.716695922	4.604872925	0.148558802	3.528169107	0.069670714	1.083102255	1.989155974	2.020855004	3.186528016	1.056217583	0.033279773	1.425788849	3.450476719	Tumor	BRCA
TCGA-AC-A6IX-06A	373	0	1.084107741	0	5.287502927	5.960073679	4.689645732	0.741265011	2.362540273	6.91947811	4.146524111	0.037275719	4.235931476	0.123731905	1.292866923	1.881143778	1.346878518	4.400733719	0.012072692	0	1.074796314	2.610075657	Tumor	BRCA
TCGA-C8-A1HM-01A	375	0	0	0	4.775904264	6.199876793	5.916527879	0.622424823	3.169055012	6.058456259	4.858390145	0	3.899976966	0.085937052	0.133314452	1.481799386	0.180891157	3.464010611	0.157291027	0	1.980481229	1.051915223	Tumor	BRCA
TCGA-C8-A1HE-01A	375	0	0	0	3.393047799	5.241211048	5.040165683	0.236164716	4.169778757	7.08011948	5.005959992	0	2.522928919	0.203849251	0.680679584	1.699827354	0.94476844	2.760481579	0	0.022768212	0.195939263	1.007094826	Tumor	BRCA
TCGA-C8-A1HO-01A	375	0	0.312278871	0	2.550419343	8.308754414	3.485958511	0.198090573	3.442224891	5.718568586	4.460556631	0.040172925	1.906057782	0.081290917	0.42802886	2.906629953	1.320228744	1.064539742	0.101010299	0	2.36630113	1.006460723	Tumor	BRCA
TCGA-AN-A0XO-01A	375	0	0	0	2.653642043	4.520873595	4.750640913	0.701623456	5.66953144	7.636972877	4.683403628	0	3.352388706	0.208098721	1.633655423	1.676383385	1.167210431	0.438898314	0.045941617	0	0.527451809	1.654220738	Tumor	BRCA
TCGA-E9-A295-01A	375	0	0	0	3.560399803	5.64464776	4.040888566	0.494566727	4.70889081	6.859937754	4.036548802	0	2.796920633	0.111724597	0.225692682	1.168857413	1.312519724	0.978711186	0	0	1.037807911	2.959116079	Tumor	BRCA
TCGA-C8-A26X-01A	376	0	0.98397773	0	4.476329348	5.797331913	5.198773454	0.184576149	4.680999386	8.615857644	4.051852081	0	4.124328293	0.088853775	1.38027425	1.310178077	1.349647882	2.756924792	0	0	0.025280336	0.807936504	Tumor	BRCA
TCGA-LL-A7T0-01A	376	0	0.077083497	0	5.234206327	5.170325672	4.339785797	1.060950243	4.027233987	7.005304047	4.254697743	0	3.442496733	0.227901316	0.474973664	0.985661315	1.099092993	1.346554611	0.019178471	0	0.335617328	1.52206699	Tumor	BRCA
TCGA-D8-A1XC-01A	377	1	0.107012026	0	4.641437313	5.868649272	4.966034333	0.228892269	1.780238025	7.137449109	4.42006701	0	2.935194718	0.111065486	0.22441153	1.557549616	0.217305675	1.600821532	0.137670257	0	0.423804624	0.106587668	Tumor	BRCA
TCGA-C8-A137-01A	379	0	0.0815878	0	2.340946907	6.061896636	5.504216222	0.098779849	5.869365994	6.743835504	4.983091409	0	3.909777683	0.042974733	0.49909479	1.68873922	1.585218964	0.921976616	0	0	0.418520978	0.491184695	Tumor	BRCA
TCGA-C8-A138-01A	380	0	0	0	5.355498528	4.031783399	3.776798118	0.259627491	5.594460628	6.677231742	3.186451021	0.043673821	3.57420271	0.14424762	0.261871744	1.556731098	1.268911062	1.826137228	0.069479317	0	0.136834792	1.345719966	Tumor	BRCA
TCGA-C8-A8HQ-01A	380	0	0.349791026	0	5.061133498	5.146696046	4.696806668	1.239192392	5.837353228	6.458143108	4.1056963	0.02131548	4.783336499	0.267471044	0.957883322	0.842692524	1.135537047	2.368627162	0.887995055	0.054403012	0.434495777	1.744969832	Tumor	BRCA
TCGA-D8-A27V-01A	381	0	0	0.012676524	3.553805306	6.624314344	5.169259841	0.136890791	4.127946979	6.959309255	4.73259701	0	2.512017092	0.136306606	0.562005503	1.195858497	1.410069532	2.108656296	0	0	0.41238538	2.676140384	Tumor	BRCA
TCGA-C8-A26W-01A	381	0	0.070251902	0	3.690205449	4.914280021	5.017181503	0.393996215	5.226350088	6.009513634	4.79128578	0.138894479	3.347098529	0.500711101	0.218608999	1.738538597	1.367543675	2.857447017	0.046065965	0	0.408315546	1.864771288	Tumor	BRCA
TCGA-C8-A12Z-01A	382	0	0	0	5.851992861	5.913507062	5.227362845	0.133175728	5.75586771	8.194430765	4.872653023	0	3.554308515	0	1.273388956	0.838165737	1.095900244	0.960132981	0	0	0.224529803	0.534114302	Tumor	BRCA
TCGA-C8-A134-01A	383	0	0	0	4.158685174	6.540157898	5.139757137	2.899051614	4.752029644	6.839506199	5.301939081	0	3.892274101	0.061057338	0.105361262	2.200197681	0.604660723	2.339601059	0.009721408	0.019478438	0.616662762	1.43205206	Tumor	BRCA
TCGA-C8-A132-01A	383	0	0.03544283	0	4.24005121	5.731796444	5.372105028	1.32167129	6.844536472	6.994044216	5.247952554	0	5.180792682	0.036820066	0.520971532	2.469053764	2.417759101	2.375125249	0.0173929	0.034757335	0.738978256	1.828311107	Tumor	BRCA
TCGA-C8-A12W-01A	385	0	0	0	4.925164263	5.701040896	5.113450867	0.501019029	5.868014431	6.647165895	4.881618794	0	4.236529508	0.206700319	0.369130338	1.888912311	1.870014505	2.452985162	0.194787039	0	0.32034542	1.095277883	Tumor	BRCA
TCGA-C8-A12V-01A	385	0	0	0	6.138903222	5.674200665	4.533528353	0.420810281	5.425135436	6.860466933	5.535275398	0	5.794962204	0.109451076	0.039316301	1.021005977	1.053112968	3.670401588	0.086287691	0	1.229727138	1.34232623	Tumor	BRCA
TCGA-D8-A73W-01A	385	1	0	0	6.305352782	5.519085493	4.594962768	0.63211221	4.446489714	7.535981149	4.982719664	0	4.264025783	0.167958625	0.892886817	0.785916424	1.454868353	2.722919272	0	0	1.065286738	1.102689594	Tumor	BRCA
TCGA-C8-A12X-01A	385	0	0	0	2.776110872	7.286787209	3.778442605	0.338073421	3.357411507	6.874280722	3.800932315	0	2.488178547	0.063594398	0.066797464	2.225231785	0.327710123	1.073518116	0.420421371	0	0.993294733	0.147897355	Tumor	BRCA
TCGA-C8-A12Q-01A	385	1	0.027151512	0.052322282	5.060193731	7.397778031	5.133302505	0.142912234	6.155203315	7.980556	5.048440926	0	3.996853641	0	0.344746115	2.004705085	1.535823797	3.00102713	0.211011962	0.026624902	0.325111066	1.508279028	Tumor	BRCA
TCGA-C8-A12O-01A	385	0	0	0	4.776706546	8.604063466	5.291524674	0.790184866	7.038242964	7.419216197	4.955036199	0.046940557	5.271210128	0.094761608	0.388849065	1.607868385	1.728947954	2.566612566	0	0	1.781169343	1.773015359	Tumor	BRCA
TCGA-C8-A12U-01A	385	0	0.76403681	0	4.184758178	3.924261936	5.074235303	0.079563275	2.329182958	8.750384169	3.90573062	0.098562238	2.139207095	0.225686622	0.937905503	0.711392003	0.337137389	0.797022987	0	0	0.972783246	0.127917329	Tumor	BRCA
TCGA-BH-A0HU-01A	392	0	0.025586569	0	2.407715719	4.330660753	3.4195021	0.627484547	3.832171414	7.297490266	4.323239057	0	2.993333946	0.026584332	1.708639618	0.817809324	0.323032345	0.427227174	0	0	0.227475208	0.946081238	Tumor	BRCA
TCGA-E2-A15H-01A	393	0	0.034787017	0.044925359	5.768968491	4.936823971	4.863366423	0.738855178	5.763726202	8.069210416	4.576923659	0	4.023096303	0.204386797	0.591484902	1.550663934	1.456582843	1.059500365	0.050613125	0.067440049	0.805894019	1.77330661	Tumor	BRCA
TCGA-C8-A135-01A	393	0	0	0.304566584	2.531284212	5.013659079	4.275801075	0.077552451	5.438952422	9.022553732	4.576521193	0	2.866249504	0	0.230743228	1.562811025	1.302575455	1.83902077	0.077622162	0	0.675072327	1.019529557	Tumor	BRCA
TCGA-C8-A3M8-01A	394	0	0	0	2.440748006	5.132042705	4.938053681	0.550017544	4.60222618	7.292043391	4.462390205	0.015102143	3.551012577	0.100310757	0.762632719	1.937705613	1.184291662	1.020591988	0.009715257	0	0.780164334	0.745134021	Tumor	BRCA
TCGA-C8-A1HN-01A	394	0	0	0	3.655902547	6.256801933	5.002308757	0.191022022	5.017579343	6.25939116	4.630570685	0	3.161139205	0.164535096	0.367770884	0.872122546	0.623751038	1.945818417	0	0	0.163577117	0.597047162	Tumor	BRCA
TCGA-LL-A5YM-01A	394	0	0	0	2.598376744	2.80670912	2.448503827	1.265806116	2.936516194	7.630683536	1.001652178	0	1.768565518	0.146675187	0.094261335	0.766590628	0.724352058	0.306497585	0.028688608	0	0.075332113	1.110160567	Tumor	BRCA
TCGA-D8-A1XU-01A	395	0	0	0	4.632798631	5.667382952	5.11201603	0.295013486	6.966150501	7.413286468	4.455889479	0	3.632372211	0.063060951	0.358280199	2.120178129	2.443817194	2.589029068	0	0	0.586382786	1.627893622	Tumor	BRCA
TCGA-A8-A0A4-01A	396	0	0.4237847	0.0776722	2.31534596	5.85047916	3.76846483	1.05267548	1.85420675	6.81435606	4.57505741	0.03084425	2.57715073	0.27144148	1.73652698	2.59482583	1.22576247	1.84396386	0.11537167	0.11595158	1.52009726	3.51268772	Tumor	BRCA
TCGA-C8-A8HP-01A	396	0	0	0	5.201530498	6.199059212	4.249654368	0.697565156	3.890264986	8.00350601	3.84026778	0	3.500722659	0.041909444	0.086769372	0.419718676	0.715031778	1.916554669	0	0	0.804391843	1.972000768	Tumor	BRCA
TCGA-A8-A06P-01A	396	0	0.027422086	0	4.665271509	6.718874591	4.276023976	0.382779284	6.295975884	6.473314407	5.003399242	0	3.718467944	0.163070108	0.323854832	1.039550033	1.60416289	1.894680698	0.078811207	0	1.245416612	1.885404679	Tumor	BRCA
TCGA-A8-A086-01A	396	0	1.736778496	0	4.10556626	8.293548767	4.912111267	1.475915863	5.859727146	5.738481131	5.003632918	0.098027268	4.391037005	0.157642149	1.18576844	1.650030318	1.277405656	2.102946275	0.546446498	0	1.594004648	1.700239179	Tumor	BRCA
TCGA-A8-A06O-01A	396	0	0	0	2.812804747	5.623863238	4.62982971	0.628727778	4.946444052	7.319926872	3.928417176	0	2.821340792	0.121598095	0.798901135	2.026674985	1.07206424	1.757627036	0.011856488	0	0.688658556	1.48707119	Tumor	BRCA
TCGA-D8-A27H-01A	397	0	0	0	4.569896721	8.522005356	5.689784755	1.120353635	6.549947511	6.587372554	5.472258359	0	4.442016034	0.175381398	1.756466203	1.124141383	1.565579614	2.217586942	0.014509942	0	0.897857693	1.982552493	Tumor	BRCA
TCGA-D8-A27T-01A	398	0	0	0	3.450768261	6.068070223	5.34357118	0.436939895	6.375984517	6.578536241	4.647077142	0	3.73123578	0.147697938	1.014505358	1.629691375	1.828912403	1.882550124	0	0	1.101604198	2.599626326	Tumor	BRCA
TCGA-LD-A74U-01A	402	0	0	0	5.579448201	5.961235061	4.720854215	0.827697875	6.080230667	7.844264093	4.539201166	0	2.9119772	0.232235063	0.959409306	2.174949013	1.756380446	2.314677148	0.03338892	0	0.564694735	4.428683349	Tumor	BRCA
TCGA-EW-A1J2-01A	403	0	0	0	4.509310201	5.94020825	5.273826956	0.745031729	7.098313977	6.908205043	5.381062807	0	3.678448742	0.191553853	1.058323368	2.391097208	2.213800947	2.571539834	0.047274919	0	0.639809945	2.66644679	Tumor	BRCA
TCGA-D8-A140-01A	403	0	0.040098888	0	3.819731181	5.306081213	5.896775763	0.480044809	4.554789959	6.342684303	5.003340367	0.060477236	3.908607886	0.082139897	0.967098373	3.423832121	0.733841829	3.192649361	0	0	1.443608071	1.454301169	Tumor	BRCA
TCGA-LD-A7W6-01A	404	0	0	0.024589418	4.032483165	4.588830351	4.596826401	1.662153947	4.076047413	6.789545228	4.646227239	0.028777513	1.952660048	0.186322542	0.989693812	2.217646729	1.145469477	2.265267916	0.661884925	0	3.694459615	3.32699956	Tumor	BRCA
TCGA-D8-A1JT-01A	405	0	0	0	3.023738057	5.688868358	5.365276372	0.058908552	2.698043174	5.877003156	4.440836825	0	1.327450823	0.025428384	0.952273233	1.483720779	0.283006296	0.97623517	0.035665471	0	0.22433762	0.151531553	Tumor	BRCA
TCGA-A7-A3RF-01A	408	0	0	0.016764722	5.601814354	3.721164181	3.848416522	0.150364004	2.840864676	7.532300527	3.08753949	0	2.122044315	0.129264006	0.186492616	1.197161523	2.428184458	1.232930859	0.037576508	0	1.099290798	0.75068847	Tumor	BRCA
TCGA-C8-A8HR-01A	408	0	0	0	3.960795604	4.988057452	4.469706924	0.873904227	5.292728901	6.828249482	4.103801703	0	3.534470193	0.306642868	0.635435337	2.461970753	1.728468116	2.606157975	0.01770308	0	1.064234644	4.918148966	Tumor	BRCA
TCGA-D8-A27G-01A	409	0	0	0	4.360850247	6.09916603	4.577236711	0.404541152	7.03798797	6.783689246	4.840373874	0.021407754	4.266335924	0.167037491	1.409523583	1.403414751	2.949263601	2.171172323	0.299099634	0	0.227485379	1.862580106	Tumor	BRCA
TCGA-D8-A145-01A	410	0	0.334290285	0	4.230091051	5.711251661	5.126224476	0.59617622	5.621946359	6.526055577	4.356285458	0	3.165957895	0.164082216	3.343591835	3.87458463	2.271288525	2.762884787	0.154495291	0	0.789972459	3.921512153	Tumor	BRCA
TCGA-D8-A27M-01A	410	0	0	0	5.136714416	7.56591654	4.916889311	0.399411129	5.99570142	7.166171228	5.264087731	0.021904635	5.001655721	0.059180523	0.178996575	2.474345581	1.839620026	4.023546247	0.055603857	0	0.651655843	1.093194915	Tumor	BRCA
TCGA-C8-A131-01A	411	0	0	0	3.430133124	4.686114283	4.833680074	0.105498458	5.686895163	7.924897693	3.664034693	0	4.058796187	0.030800875	0.032370749	0.511159957	0.955548182	1.07240896	0.541630345	0	0.231608045	0.561263284	Tumor	BRCA
TCGA-GM-A5PV-01A	412	0	0	0.020710067	3.19372903	3.610465885	4.665561447	0.377347688	1.561904304	6.353441802	3.389423662	0.048085269	1.100470127	0.245527298	0.525015524	1.957979671	0.34773053	1.446779455	1.632283994	0	0.684030024	1.372277355	Tumor	BRCA
TCGA-AC-A6IW-01A	413	0	0	0	3.543301174	5.974817321	3.508404853	0.416512236	2.294272047	7.926448091	4.160320348	0	3.453275776	0.070938846	1.411749752	0.675022119	0.816017806	2.826004492	0.161226516	0.02268378	1.990345014	0.254797667	Tumor	BRCA
TCGA-BH-A0HP-01A	414	0	0	0	2.803192455	5.323238286	4.344963236	0.395488244	3.780596947	6.875162872	4.52197616	0	1.981607423	0.103317622	1.169335115	2.447998834	1.567165664	2.624063682	0	0	0.313534317	2.459260144	Tumor	BRCA
TCGA-A1-A0SJ-01A	416	0	0.09085645	0	2.284348391	6.959498686	5.558438598	1.120633006	5.179444499	6.1446711	4.447378905	0.046717075	3.562846702	0	0.221278582	2.487398708	1.724065093	1.844597528	1.751406027	0	1.042007348	1.429693362	Tumor	BRCA
TCGA-AC-A62X-01A	417	0	0	0	1.938542242	4.508096386	3.400730367	1.988005244	1.934524415	7.537860743	5.192856187	0	2.259484377	0	1.35275067	0.467799643	0.11684975	1.119744152	0.184475339	0	0.524270944	0.584081949	Tumor	BRCA
TCGA-A7-A4SB-01A	418	0	0	0	1.641810653	5.288536182	4.298860365	1.10142274	3.14255653	6.369629912	3.897348255	0	2.33958837	0.250007993	0.448659387	2.035509663	1.160561261	1.36936008	5.234035375	0	0.767271208	2.932167184	Tumor	BRCA
TCGA-S3-AA11-01A	421	0	0	0.028615662	4.37739688	5.092304351	5.103173436	1.212836067	4.191345915	6.918457903	5.077235914	0	2.766660435	0.214942022	0.856708598	2.240346275	0.932910421	3.547116728	0.021587673	0	0.181574556	1.86700019	Tumor	BRCA
TCGA-BH-A0DK-01A	423	0	0.11266142	0	4.180177099	4.603561649	4.107592957	0.428949993	5.293361304	6.81660005	4.153900723	0	3.652697229	0.116920324	0.340625874	1.898073482	2.238953934	2.074096561	1.496709947	0	0.262645238	1.106105539	Tumor	BRCA
TCGA-S3-AA17-01A	424	0	0	0	4.569194883	4.349495561	3.929492687	0.805924143	4.205067174	7.05935674	4.275907483	0	4.615043742	0.132744815	0.836267707	1.465201948	1.626264058	2.584490618	0.032256035	0	0.466943966	1.288605559	Tumor	BRCA
TCGA-EW-A1PD-01A	424	0	0.292902458	0.020892184	3.974538694	6.623672555	5.272875881	0.705418256	6.496350745	7.020015632	5.459542128	0.206473413	4.71109083	0.159604409	0.198635412	2.647078147	1.337778994	1.339983456	0.312087104	0	1.738680769	2.419275536	Tumor	BRCA
TCGA-D8-A142-01A	425	0	0	0	4.389033558	5.941224509	4.512343729	0.1952905	5.989326293	7.575450301	5.048094322	0	5.424356356	0.114314787	0.187435428	2.092458515	1.258641181	2.208882268	0	0	0.259836167	1.213813895	Tumor	BRCA
TCGA-D8-A1JH-01A	426	0	0	0	3.04229465	6.660905292	5.183081716	0.395452793	6.457681873	6.314305263	5.005829767	0	4.400831606	0.12392918	0.380541194	2.73638644	2.38749292	2.878559736	1.699287052	0	0.793980352	2.719525257	Tumor	BRCA
TCGA-A8-A07I-01A	426	0	0.084210824	0.055126223	4.49639175	8.048833688	5.117582772	0.596926087	6.229460328	6.119282371	5.113217684	0	4.775769391	0.087426567	0.699628485	1.892370165	1.388489625	2.664602839	0	0	1.378179064	1.145464505	Tumor	BRCA
TCGA-A8-A09X-01A	426	1	0	2.162247774	3.262626284	6.146769174	4.499554089	0.074084782	5.181362552	8.178083894	3.686879678	0	3.671873708	0.063452484	0.888349826	1.589221768	1.429209906	2.435137529	0.015138325	0	0.186037169	0.281448463	Tumor	BRCA
TCGA-E2-A15S-01A	428	0	0.024653349	0	3.082082211	5.431845304	4.753417549	1.322505942	2.864215327	5.538389889	5.278145047	0	2.884017169	0.193214616	0.400785586	3.056943066	0.818985128	0.519744197	0.012075124	0	1.128562037	1.308088829	Tumor	BRCA
TCGA-OL-A66P-01A	428	0	0.040175464	0.923450243	4.499782661	5.601385787	3.571491495	0.389084392	3.926980611	8.915058055	2.516254167	0.030614039	2.920284867	0	0.245103979	0.582675157	0.799917151	2.671048713	0.039197407	0.039399682	0.156195177	2.559088207	Tumor	BRCA
TCGA-D8-A1Y3-01A	430	0	0	0	4.34106461	6.385729984	3.906853653	0.548558392	3.217082055	7.729517639	2.713846153	0	2.409824883	0	2.133772707	1.902743919	0.680934896	1.770975321	0.042980512	0	1.170547829	0.446586315	Tumor	BRCA
TCGA-D8-A143-01A	431	0	0	0	3.618542847	5.23503744	4.91450817	1.482533203	3.715642243	7.754397392	6.271315028	0	3.961698071	0.038577142	0.676665082	2.030671455	0.546032003	1.978339224	0.123014032	0	1.331025525	0.799134495	Tumor	BRCA
TCGA-D8-A1J8-01A	431	0	0.289216467	0.017190464	5.325519623	7.194226397	5.443919675	0.168541059	5.307508804	6.129435179	5.385405288	0.020127133	4.169806107	0.13241921	0.854937305	2.227307891	1.062093251	3.386667963	0.025796462	0	1.146968981	0.432977405	Tumor	BRCA
TCGA-D8-A1Y2-01A	433	0	0	0	5.635985346	5.892301847	4.594858448	0.453675809	5.648045308	6.508855753	4.334691279	0	3.675039851	0.124448899	0.295562532	0.935348106	1.755520445	3.056421933	0.047979929	0	0.512169526	1.924812305	Tumor	BRCA
TCGA-A1-A0SG-01A	434	0	0	0	3.754687538	6.685711017	4.654462925	0.268342452	5.574258833	6.575166956	4.694047639	0	3.569027275	0.033170189	1.229669502	1.815798406	2.186990179	2.347007309	0.310430935	0	0.486740367	2.22561287	Tumor	BRCA
TCGA-BH-A0E2-01A	435	0	0.288190476	0	2.976017788	7.348468081	5.464444217	0.292109999	5.386489893	5.912366811	4.392522167	0.026670438	3.739628732	0.237246543	0.515619793	1.737382821	2.02421594	0.977674709	0.238431723	0	3.350745255	0.975575236	Tumor	BRCA
TCGA-A1-A0SD-01A	437	0	0.090374498	0	3.292867276	6.190695071	6.598436376	0.351170024	5.479296809	6.73507666	5.017769991	0	3.90144363	0.153136759	1.042510398	2.144934417	1.954569635	1.860327485	0.015081515	0	0.497071639	2.013146606	Tumor	BRCA
TCGA-D8-A27I-01A	439	0	0.051799211	0	3.587324823	6.10030932	4.992851447	0.628035637	6.746735342	7.029118906	4.852433929	0.019889806	4.460403478	0.155731968	0.781713034	3.115222068	2.387916793	2.875210542	0.075165772	0	0.980199147	3.939615582	Tumor	BRCA
TCGA-C8-A27B-01A	439	0	0	0	4.646929448	7.763508139	4.822483609	0.163217346	4.05049578	6.311592132	5.980573505	0.01648257	3.638706238	0.109191581	0.092398109	0.290865449	0.394911358	3.310454653	0.010605102	0.021242553	1.790440336	0.211889592	Tumor	BRCA
TCGA-EW-A1PF-01A	439	0	0.091916387	0	3.677413187	6.156566834	5.085680638	1.81174964	6.4290129	7.115903847	4.778763877	0.023828852	4.704351005	0.064307129	0.417406735	2.423711495	2.07191173	2.453037637	0.637904359	0.030687904	0.465228811	2.164522091	Tumor	BRCA
TCGA-LL-A5YO-01A	440	0	0	0.136082493	5.325970357	5.674120847	4.556692905	0.877107318	4.202730498	8.209723149	3.396366075	0	4.546460031	0.289385021	0.485840957	0.870898474	1.243316619	3.018607103	0.290805439	0	0.245411768	1.490082008	Tumor	BRCA
TCGA-LL-A740-01A	441	0	3.71821883	0	3.719439773	8.094470933	5.035822008	0.481049893	5.9535531	8.142883659	4.641969314	0	4.232007454	0.034387279	0.071392211	1.51169524	1.836932131	2.345067005	0.253872267	0	0.288668736	2.144278641	Tumor	BRCA
TCGA-D8-A1XK-01A	441	0	0	0.017556928	5.184143134	6.483806639	5.058748723	1.187323788	3.411672881	5.935260065	6.875610249	0	3.888288561	0.160701349	1.094765702	2.066999125	1.174161102	1.780731833	0.013232494	0	0.769746871	0.369231168	Tumor	BRCA
TCGA-A7-A4SD-01A	441	0	0	0.030157868	5.706866247	6.261896071	4.833742636	0.482391578	4.70363125	7.530506121	5.524487778	0.03528285	4.163998341	0.183359762	0.650803306	0.55927652	0.641945463	2.295443858	0	0	0.747465205	1.159397971	Tumor	BRCA
TCGA-A7-A4SC-01A	446	0	0	0.034017654	3.580712998	5.529675862	4.801126792	1.386545043	6.129375304	8.700260021	4.977502724	0	3.403255996	0.342421528	1.061098502	2.513101494	1.616173012	2.562458646	0	0	0.829768994	3.851897037	Tumor	BRCA
TCGA-AC-A2QJ-01A	446	1	0	0	4.395852328	3.48533345	2.623299129	0.657549448	4.279402922	6.60108991	1.553909811	0	3.62108401	0.028156186	0	0.038566454	0.280324907	1.633656448	0.233510116	0	0	4.412787512	Tumor	BRCA
TCGA-A7-A425-01A	447	0	0	0	5.134250083	4.694488657	3.560468531	0.726196242	4.931015944	7.930601862	3.575786612	0	2.17771181	0.031863576	0.248368612	1.418530779	1.42315087	2.348161228	0	0	0.417464329	4.002881486	Tumor	BRCA
TCGA-LL-A5YN-01A	447	0	0	0	5.486297469	3.177644028	3.28769032	0.885986631	3.409112518	7.294415599	2.286067215	0	3.557977481	0.139550899	0.279285675	1.23956508	1.211148559	2.663390973	0.177655697	0	0.390541073	2.006027823	Tumor	BRCA
TCGA-D8-A1JU-01A	447	0	0	0	2.713505569	6.590095229	5.290958695	0.330341879	7.323205401	6.778525461	4.928871155	0	3.96801317	0.337402133	0.477678737	2.073664809	2.434564175	2.298069256	0	0	0.772948826	4.510688935	Tumor	BRCA
TCGA-A7-A56D-01A	448	0	0	0	5.470611058	3.235615164	3.741638962	0.988087182	4.135109788	6.468468481	1.011053562	0	2.331522154	0.226863313	0.571466225	0.360935389	0.755571442	0.732645922	0	0	0.233898588	1.470673814	Tumor	BRCA
TCGA-D8-A1XG-01A	448	0	0	0	4.304563137	5.788423696	4.86706136	1.057664607	4.460840363	6.922040417	4.674612351	0.028335504	3.629277466	0.038638814	0.393939742	1.255128968	1.179047944	2.666010326	0	0	1.108155326	0.159681386	Tumor	BRCA
TCGA-E2-A158-01A	450	0	0	0	1.936442443	4.537417771	3.750390778	1.876674551	3.668230723	7.517364007	5.961779441	0	2.402224264	0.082665426	0.343373791	2.215257587	0.614020731	0.478885385	0	0	2.448433634	0.092104535	Tumor	BRCA
TCGA-LL-A5YP-01A	450	0	0	0	4.836608398	5.692702974	4.029869052	1.210497511	5.361991134	7.508828608	5.222139692	0	4.196740788	0.119371232	0.164713282	0.835091386	0.964387279	1.990477055	0.019333499	0.076212805	0.741681724	2.808623661	Tumor	BRCA
TCGA-AC-A3OD-01B	451	0	0.11447334	0.07520673	2.36891571	5.29940228	3.91748457	0.92998886	4.92324589	4.48229729	5.09422198	0	4.61895293	2.87801978	2.50923739	3.64432567	2.03595936	3.95131534	0.26466242	0.11231753	1.98610408	2.39957659	Tumor	BRCA
TCGA-A7-A4SA-01A	454	0	0.084229934	0.027832835	6.60757038	4.671368111	4.486792315	0.866977485	5.702068224	7.027958066	4.088731178	0	3.393729194	0.209415561	0.670276535	2.291083713	0.860773213	2.404857629	0.082209503	0	0.654281649	2.708933688	Tumor	BRCA
TCGA-AC-A5XU-01A	455	0	0.034953672	0	2.771364993	5.540400978	4.39929457	0.441961794	5.133253186	6.454222209	4.057193044	0.026623539	4.004099178	0.03631214	0.111576997	2.839021547	1.255134827	1.174455827	0.050854277	0	0.368279589	0.956270011	Tumor	BRCA
TCGA-AC-A3TN-01A	456	0	0	0	2.652352779	2.55700169	3.837904306	0.730625347	4.188281682	7.678776155	2.406231702	0	1.827719945	0.135808248	0.247116361	1.748926054	0.914652205	0.937054721	0	0	0.286579101	1.904123718	Tumor	BRCA
TCGA-A8-A09V-01A	457	0	0	0	4.121959676	6.527717168	5.636479441	1.080491932	6.535115959	6.56491491	5.159552525	0.022360511	3.055393892	0.279483383	0.579673898	3.08383515	2.001961706	3.590605621	0.056747429	0.057038493	0.355665744	2.386681606	Tumor	BRCA
TCGA-A8-A084-01A	458	0	0	0	5.831828474	5.256441903	4.404179154	0.262806552	5.62201047	8.039395801	4.817703061	0	4.017850893	0.134127181	0.620928474	1.874815976	1.288023202	0.662137799	0	0.032772488	0.384061143	1.115647901	Tumor	BRCA
TCGA-BH-A0H0-01A	461	0	0	0	1.387008973	2.741196672	4.581232056	0.425856985	2.149314674	5.898669088	4.591723076	0	1.366990642	0.138103451	0.25539777	4.972739143	0.417109361	1.0256793	0.011289108	0	1.219002147	0.597760313	Tumor	BRCA
TCGA-D8-A1XV-01A	461	0	0	0	3.02467219	4.886133396	3.918931542	0.254613608	2.33103023	6.70343573	3.333978864	0	1.873544832	0.133410758	0.217856021	0.665411497	0.265951159	1.798607249	0.125538705	0	1.426383705	0.090829393	Tumor	BRCA
TCGA-EW-A6S9-01A	463	0	0.525091846	0	4.100728364	7.199591911	5.54084865	0.672798006	6.307389568	6.213343328	5.192288145	0.026479784	4.1966361	0.172168681	1.254687066	1.455464828	1.182050325	1.570489668	0.362285787	0	0.805507089	2.218978773	Tumor	BRCA
TCGA-D8-A1XF-01A	463	0	0	0	2.150191327	6.43784145	4.53765516	0.939652777	3.133496473	6.845687944	5.231076697	0.092708138	2.833729685	0.095075487	0.41606654	2.270200088	0.550463956	1.345212276	0	0	0.971193921	0.257996157	Tumor	BRCA
TCGA-D8-A1XZ-01A	466	0	0	0	4.556602464	5.644333347	5.105085972	0.063321353	5.214719824	6.207261247	4.647230762	0	3.377107367	0.131874892	0.138356067	2.302846643	1.104298093	2.454244898	0.012900412	0	0.213893204	0.816576848	Tumor	BRCA
TCGA-XX-A899-01A	467	0	2.64686009	0	4.837604051	8.194238023	4.815863987	0.561127103	6.384119547	6.921206791	4.34181364	0	4.569933836	0.073609146	0.731642683	2.151240901	2.229983692	3.56688849	0.118973457	0	0.883514355	3.741592897	Tumor	BRCA
TCGA-BH-A18N-01A	468	1	0	0	3.116910342	4.675474632	5.657728469	0.644117682	4.072016546	5.924261695	4.346414975	0	3.039000707	0.135545854	0.390400463	1.458996892	0.974378334	1.575365203	2.936522938	0	0.067599933	1.043952785	Tumor	BRCA
TCGA-C8-A26Z-01A	470	0	2.625076616	0	2.367056181	6.500969843	5.300380506	0.732042664	5.402918812	5.717349393	4.380203789	0.152856356	3.426641794	0	0.13819242	2.000263588	1.400291169	1.449741402	0.832252517	0	1.554180637	1.899048962	Tumor	BRCA
TCGA-AC-A3W7-01A	471	0	0	0	6.295893505	5.523176041	4.314348315	0.89929664	6.320131661	8.343209249	4.297459289	0	3.16479926	0.193516761	0.581079017	1.856685084	1.99651689	2.057555361	0.106983149	0	0.381224985	3.476270794	Tumor	BRCA
TCGA-D8-A1Y0-01A	472	0	0	0	4.281925721	6.304989981	5.393653583	0.782040968	5.4303066	6.646724347	5.19358499	0	3.224809037	0.047739842	0.545888995	3.534031524	2.197877329	3.200980463	0.055840414	0	0.444086233	2.595771054	Tumor	BRCA
TCGA-AQ-A1H2-01A	475	0	0	0	4.507758177	4.979443564	5.021160762	0.631282908	3.365208815	6.918009711	4.381475834	0	2.215458727	0.142861326	0.076872306	0.875567675	0.454214098	1.537588374	0.112899985	0	0.659311945	2.318914478	Tumor	BRCA
TCGA-BH-A0DP-01A	476	0	0	0	2.813099888	5.698945599	4.92828934	0.870378385	5.889862687	7.053691825	4.730413886	0	2.811947456	0.187211734	0.523169201	2.476428169	1.97499783	2.794730478	0.037037653	0	0.824697412	1.941553945	Tumor	BRCA
TCGA-BH-A0E1-01A	477	0	0	0	4.720930304	4.308094996	4.674572839	0.244714332	5.090354599	8.242901908	4.245890276	0	2.887673959	0	0.268014678	1.329049365	1.404858283	3.757772451	2.617124749	0	0.313958227	0.983036918	Tumor	BRCA
TCGA-EW-A1J5-01A	477	0	0	0	5.118369949	4.392359613	4.397275002	1.827470424	4.824482928	7.147380697	5.098120313	0	3.690130654	0.097837264	1.948284502	1.959690185	1.228918302	3.145544467	0	0	0.343104167	2.16868404	Tumor	BRCA
TCGA-LL-A73Y-01A	477	0	0	0	3.943532864	5.231847155	4.528933828	1.168430376	6.194309487	6.545744056	4.499397783	0	4.500710758	0.157978503	1.381988126	2.188459801	1.960292763	2.327480888	0.015582237	0	1.097596765	2.048927174	Tumor	BRCA
TCGA-D8-A1JC-01A	480	0	0.264818509	0	4.991713265	8.06617722	5.762596378	0.37466954	6.034670209	6.851223973	5.495174424	0	4.126613102	0.143664124	0.794126873	2.217389948	1.520397611	2.52403972	0.023434319	0	2.974873537	2.045054876	Tumor	BRCA
TCGA-D8-A1XR-01A	482	0	0	0	5.740251456	4.209468762	5.104780912	0.543514318	5.166249087	6.823750343	4.245094863	0	3.354024409	0.071656128	0.214922009	2.500572301	0.881515156	2.113781702	4.559886308	0	0.232377073	0.619853226	Tumor	BRCA
TCGA-XX-A89A-01A	488	0	0	0	6.191498259	5.637902694	4.650532182	0.360643539	7.1904213	6.385073401	4.23649571	0	3.167552871	0.296408558	0.378288834	2.409056918	2.61481838	2.631861367	0.146675818	0	0.702007375	3.607238724	Tumor	BRCA
TCGA-D8-A27F-01A	488	0	0	0	4.197605044	6.911983315	5.298084251	0.696444517	5.42376981	7.201761677	6.066658892	0	4.143660902	0.152469364	0.370766158	1.411471684	1.324338454	3.339659187	0.037242619	0	1.555185941	1.261474742	Tumor	BRCA
TCGA-LL-A6FR-01A	489	0	0	0	4.680079403	4.768110607	3.383335864	1.055643284	4.178697552	7.046549031	1.679855732	0.027076949	2.504612191	0.036928452	0.218572541	0.279594553	0.371205496	0.695966789	0.017444443	0	0.436728257	1.485998305	Tumor	BRCA
TCGA-D8-A73U-01A	492	0	0.109068042	0.024266983	5.792446675	5.481972024	4.383160697	0.739480018	5.191054257	7.149170969	4.44081927	0.028400696	4.375824696	0.113196368	0.297340838	2.726075173	1.646971806	3.596023967	0.018300257	0	0.373257581	2.910224722	Tumor	BRCA
TCGA-BH-A0DZ-01A	495	0	0.349221117	0	4.459407279	6.317908656	5.482899806	0.415309774	6.148618953	5.184493735	4.529569915	0	4.404104688	0.250679664	1.904500681	0.984244563	1.349832078	2.361950545	0	0	0.228510753	1.398611001	Tumor	BRCA
TCGA-D8-A1XS-01A	496	0	0	0	4.059074551	6.625158046	5.67610006	0.374849801	6.553456349	6.54716819	5.231864194	0	3.881792121	0.112390355	1.174155439	2.015876854	1.107668671	2.707830167	0.296403935	0	0.764604373	1.1895936	Tumor	BRCA
TCGA-AC-A3HN-01A	496	0	0.02559624	0	4.513087217	5.182843993	5.099775128	0.800168534	6.985963062	7.626241601	4.615549566	0	4.410263095	0.436684903	0.998375364	2.211571815	2.111156982	2.302050893	0.049515249	0	0.418483009	3.771560266	Tumor	BRCA
TCGA-D8-A1XQ-01A	499	0	0	0	5.244176925	6.68148591	5.419045008	0.629326247	5.575249931	5.688705531	5.87869153	0.021699068	3.819098243	0	0.204960813	0.459830092	0.666106367	3.103257896	0	0	0.265424639	0.786856783	Tumor	BRCA
TCGA-D8-A27L-01A	499	0	0.080522439	0.017777502	4.834111727	7.19474534	5.497497334	0.36884266	7.028016119	6.474792863	5.309915678	0	4.551676435	0.308756727	0.664961955	2.866383944	2.291430067	3.082655215	1.915034529	0	0.478103952	2.56233791	Tumor	BRCA
TCGA-A2-A1G6-01A	501	0	0	0	2.657551921	6.373114614	5.591495757	0.79401737	4.179270059	6.088845935	4.878083783	0	2.14582858	0.194738918	0.410622465	2.13369253	1.503238795	2.957424549	0.225912811	0	0.974656618	4.192668995	Tumor	BRCA
TCGA-E2-A1BC-01A	501	0	0	0	2.20798226	5.67046934	5.62932668	0.36907641	6.60659588	6.74622899	4.80221551	0	3.53722566	0.15128831	0.81203455	2.05001021	1.20125937	1.49444347	0	0	0.57750059	2.66068182	Tumor	BRCA
TCGA-D8-A1JA-01A	502	0	0	0	5.167321017	8.337519912	6.525651917	0.089209034	6.445705355	6.30937739	5.14910691	0	4.677232824	0.218210341	0.466307481	0.216759836	0.250406757	2.032492966	0	0.024482211	0.409444488	0.262939929	Tumor	BRCA
TCGA-D8-A1XY-01A	503	0	0	0	4.963693914	7.233778978	5.375625483	0.183200767	6.474383842	6.331745473	4.850207603	0	3.751509532	0.144091693	0.995691604	1.308947106	1.802069559	1.926154695	0.028162795	0	0.948204145	2.728110901	Tumor	BRCA
TCGA-AC-A3W5-01A	504	0	0	0	4.435250999	5.253618432	4.613073116	0.571200496	6.566362022	7.909259504	4.29454608	0	4.444193406	0.031967605	0.359211844	1.266983897	1.785753864	2.402196912	0.073906605	0.030173883	0.559593825	2.556817024	Tumor	BRCA
TCGA-EW-A1J3-01A	504	0	0.111072448	0	3.255584392	5.537981359	5.231738225	1.057988375	5.211677593	5.774250515	4.550394785	0.068499187	3.749678383	0.484670591	1.56524578	1.327342205	0.92993624	2.196977093	2.021405383	0	1.461816697	0.877246712	Tumor	BRCA
TCGA-D8-A1XT-01A	506	0	0.260216256	0	4.114872441	6.868753106	6.294363507	0.523796436	6.464334378	6.870444441	5.948718115	0	4.911762974	0.052905839	0.210525797	1.102172183	1.397275252	1.914106111	0.07392514	0	0.345111943	1.384354186	Tumor	BRCA
TCGA-C8-A274-01A	508	0	0	0	4.881146675	6.285694278	4.604331148	0.556952277	4.019735175	7.886042899	4.955530907	0.017196542	2.213375622	0.135481903	0.697068471	0.719565088	0.528943056	1.896164904	0.011065456	0	1.62828419	0.804773822	Tumor	BRCA
TCGA-D8-A1X7-01A	509	0	0.027500042	0	4.835663972	7.118054893	5.150931456	0.113755016	5.160127832	7.366212444	5.231543512	0	3.963503754	0.056588497	0.4410122	2.268264683	1.121273694	3.264393475	4.577733367	0	1.220501077	0.564749823	Tumor	BRCA
TCGA-EW-A6SA-01A	510	0	0.027468148	0	2.869522758	6.941401868	4.186918876	0.289742044	2.550669275	5.845091389	4.176673873	0	1.542755696	0.056523521	0.144099294	2.059200243	0.273472289	1.117971	0.752136478	0	0.347569472	0.080559984	Tumor	BRCA
TCGA-AC-A5EH-01A	511	0	0	0.092768554	5.103766694	5.872156161	5.634744218	0.458919495	5.96270502	7.853273655	4.43145767	0	3.529902183	0.110889252	0.717288197	1.546968866	1.570799841	1.722662407	0	0	0.171186211	1.909150703	Tumor	BRCA
TCGA-C8-A273-01A	513	0	0	0	4.742977761	6.210629628	5.309255712	0.398491489	5.968961694	6.78831238	4.57731571	0	3.675697006	0.07627516	0.251328697	0.504662172	1.171558519	1.234089616	0.048187466	0	0.414007787	0.900744703	Tumor	BRCA
TCGA-BH-A0HN-01A	516	0	0	0	3.653658295	3.606241166	3.917707088	0.571015301	3.138947013	7.741476561	2.61486039	0	1.109042552	0.407570269	0.66077227	0.26468285	0.285243875	2.006237691	0	0	1.511873222	1.542442069	Tumor	BRCA
TCGA-A8-A075-01A	518	0	0	0	6.481134759	6.120079919	4.921266596	0.246536788	5.914286515	7.502837271	4.27605646	0	4.451292768	0.18434653	1.666211578	0.648308784	0.698641527	2.097479837	0.015295932	0.060542697	0.171760078	0.431110134	Tumor	BRCA
TCGA-UL-AAZ6-01A	518	0	0.568302006	0	4.440975496	4.871668449	3.846234759	0.739109776	1.789640313	6.583353424	3.480736021	0.29581829	2.948003103	0.073008565	0.026013174	1.245898048	0.276064585	1.057203771	0	0	0.755769862	0.541933861	Tumor	BRCA
TCGA-A8-A0AB-01A	518	0	0.075952123	0	2.027566308	7.087379239	5.418882809	0.681273594	5.801849266	7.180022563	5.379841544	0	3.76232581	0.247659757	0.633580907	1.724306179	1.019463536	2.814424399	0.025133949	0	1.739839087	1.32616559	Tumor	BRCA
TCGA-LL-A5YL-01A	519	0	0	0	4.02288753	5.589910672	3.613374638	0.737622909	4.049568798	7.433284406	1.845045448	0.066416366	2.299217877	0	0.094637731	1.730845391	1.516843195	2.058975168	0.084747282	0	1.158328903	1.957153764	Tumor	BRCA
TCGA-D8-A27N-01A	519	0	0	0	5.909476081	6.44573025	4.933228957	0.26968684	6.21404338	7.291925431	4.454887587	0	4.086273086	0.027845179	0.244198686	1.022500946	1.361412346	2.087584598	0.242299271	0	0.51989293	0.717408048	Tumor	BRCA
TCGA-A2-A0T1-01A	521	0	0	0	4.61883666	5.285790693	4.273960317	0.133071083	5.854815997	6.396736719	4.54165319	0	4.551818729	0.077198835	0.206812829	0.682136447	1.721146899	2.43380796	0	0	0.211710532	1.577177973	Tumor	BRCA
TCGA-D8-A1XD-01A	522	0	0.716401243	0	2.390458739	5.605560881	4.911212176	1.441363573	6.266171075	5.178884424	4.897492539	0.065592434	4.233097321	0.39865646	0.379860622	3.482860723	1.507229637	1.739968884	0.343469141	0	1.169174215	2.307234878	Tumor	BRCA
TCGA-A2-A25C-01A	523	0	4.734291344	0	5.808083215	6.95632971	6.141418626	0.393214238	6.410124506	6.838651089	4.875894638	0.665470523	4.007712839	0.323806793	0.412237412	2.34962831	2.260788237	2.006427561	0.052269467	0	1.555197014	1.633260121	Tumor	BRCA
TCGA-AR-A1AR-01A	524	1	1.649542238	0	5.002747204	7.054107586	6.006815388	0.262464847	6.434373929	7.314853477	5.60628094	0	4.394841291	0.351238619	1.590718205	0.679741375	1.474398399	3.362634468	0	0	2.412166479	1.474549777	Tumor	BRCA
TCGA-S3-AA15-01A	525	0	0.052231667	0	5.00447574	5.681883682	4.727014411	0.742943586	6.07188477	7.145612209	4.784787122	0	5.276924585	0.106532037	0.682037219	1.173421285	1.821838387	3.61707547	0.025707667	0	0.9468739	3.849966134	Tumor	BRCA
TCGA-E2-A15D-01A	526	0	0	0	4.313786787	5.916975276	5.736824328	0.389874631	5.500831293	7.430847928	4.587695174	0	3.125676735	0.132613676	0.895724035	2.727926786	1.715469272	1.60899183	0.06374209	0	1.523776201	1.827185549	Tumor	BRCA
TCGA-OL-A66O-01A	528	0	0	0	3.566776441	4.140824033	3.345151426	2.68621226	3.768985888	7.028950283	2.122892427	0.020970885	1.920027422	0.028622752	0.116741081	1.432253582	0.573809846	0.693228323	0.013500419	0	0.085882314	2.035895996	Tumor	BRCA
TCGA-A2-A1FW-01A	528	0	0.134619809	0	1.766103746	4.977456709	5.559509096	0.322121691	5.019591506	6.843992137	4.65446597	0.123183318	2.108280998	0.384003235	0.469689508	2.960169244	1.044017752	1.599145931	0.027264476	0.027405754	0.280937996	1.629531117	Tumor	BRCA
TCGA-S3-AA14-01A	529	0	0.087991016	0	2.51606522	6.45355499	4.647789359	1.154201735	6.673470279	6.684578036	4.565255375	0.034048613	3.869065916	0.134938721	0.867736582	2.105080188	1.7057408	1.77510003	0.166939449	0	0.398691478	3.37122127	Tumor	BRCA
TCGA-D8-A27E-01A	530	0	0	0	2.280165981	5.729043921	4.653873506	0.166571652	2.625466021	7.144604688	4.175754217	0	1.778713665	0.209955396	0.150322832	0.858813701	0.730455868	2.245085353	0.011734266	0	0.638783636	0.772990735	Tumor	BRCA
TCGA-AC-A62Y-01A	530	0	0	0	5.245348658	5.005226496	4.37143978	0.453556044	4.053183471	7.407076293	3.914965536	0	2.663777942	0.065847462	0.198267662	1.090051443	0.460549685	2.766958127	0.015719683	0.031431737	1.237572996	1.171783695	Tumor	BRCA
TCGA-A2-A0T5-01A	531	0	0	0	3.413524794	5.395276683	4.974149128	0.649309717	4.181160615	7.586864923	4.72976852	0.022548524	3.771275701	0.090408334	0.981659531	2.503959971	1.963304125	2.133967899	0.028893105	0	1.515832407	1.14970026	Tumor	BRCA
TCGA-LL-A9Q3-01A	532	0	0.069397407	0.045348646	5.646752023	5.761283752	3.483709181	0.903289325	3.973368406	7.246507122	2.668460294	0	1.9211534	0.106785929	0.249143891	0.743949473	1.218178427	1.57652341	0.017231488	0	0.155776598	1.920308694	Tumor	BRCA
TCGA-EW-A3U0-01A	532	0	0.033666005	0.498844221	5.111097838	5.141528341	4.294470015	2.077532013	5.284408004	6.409285233	4.916638724	0	4.515639705	0.135083482	0.389177723	1.860465678	2.24770048	3.97594257	0.111826552	0	0.348396939	2.053358612	Tumor	BRCA
TCGA-D8-A1J9-01A	532	0	0	0.014691224	5.895928967	6.359238323	5.160027933	0.428997347	5.710183862	8.314822091	5.594350224	0	3.778403263	0.069358238	2.103392974	1.300508174	1.56810436	2.935243011	0.032958192	0	0.264244639	1.564810254	Tumor	BRCA
TCGA-EW-A423-01A	533	0	0.021340528	0	5.599158952	3.841818556	3.859063343	0.868590195	2.788610224	7.697958091	2.808907002	0	1.566138009	0.207749909	0.176699366	0.918937377	0.165244851	2.189062487	0.031114961	0.020925805	1.501712798	1.467827881	Tumor	BRCA
TCGA-A2-A0T0-01A	533	0	0	0	3.855190771	4.968088908	4.236370722	0.519145188	4.673529136	7.922945081	5.99266661	0	3.8336628	0.148176361	0.130648722	0.384777292	0.41098241	0.942187257	0.012151928	0.024327901	1.679131145	0.33240381	Tumor	BRCA
TCGA-D8-A1XM-01A	538	0	0	0	4.457565691	6.181823702	5.62857888	0.4071718	6.919565863	6.401981812	5.148951629	0	4.624322644	0.253259259	1.722631486	2.588952222	1.820070244	2.898880031	0.025748095	0.025881589	1.085019243	2.30836795	Tumor	BRCA
TCGA-BH-A1EY-01A	538	1	0.042413413	0.027625831	5.800187159	6.596162664	5.206399481	0.610635073	6.782602909	7.414393405	4.153351382	0	4.265773034	0.044057398	0.296608303	1.435705933	1.577352019	3.748302535	0.02083919	0	0.418499269	2.272889408	Tumor	BRCA
TCGA-D8-A1X6-01A	541	0	0	0	4.287571427	4.838836795	5.0138661	0.137915757	3.827817574	6.52318476	3.881043796	0	1.963681822	0.227985469	0.147975364	1.425809901	0.733993841	2.604373731	0.535877031	0	0.105979094	0.504160138	Tumor	BRCA
TCGA-AO-A1KT-01A	541	0	0.095282839	0	4.381574717	6.648565768	4.787808293	0.196016863	5.041474296	6.450870082	3.827113614	0.018581895	3.859576867	0.191466244	0.223908898	2.82057693	1.723004316	1.604783018	0.011958931	0	1.77981083	1.771372315	Tumor	BRCA
TCGA-A7-A4SF-01A	545	0	0	0	5.524102971	3.044608735	3.912606135	0.479574556	4.127035365	7.147433422	3.680113149	0	2.308972872	0.093962397	0.43704767	3.221299915	0.875684201	1.135436458	0	0	0.078858144	1.215305264	Tumor	BRCA
TCGA-A8-A093-01A	546	0	0.029837736	0	2.798333282	5.387514567	4.728244485	0.384538627	6.691675424	6.929409113	4.566649328	0.022717241	4.029132963	0.283563039	0.34944526	1.787995173	1.14415216	1.108072833	0	0	0.117185673	1.976142657	Tumor	BRCA
TCGA-A8-A06R-01A	547	0	1.686868285	0.13872616	5.005395198	6.388294668	4.734702275	0.46408155	5.551225482	7.167235571	4.576953565	0.021176881	4.39474574	0	0	1.365353563	0.661173612	2.527637755	0	0	0.931023851	1.04036314	Tumor	BRCA
TCGA-A2-A04P-01A	548	1	0	0	2.03476548	3.057676851	2.987011894	0.142422211	3.374298513	6.647992085	2.599903836	0	3.55325022	0.02113301	0.265096747	0.405517547	0.443286842	1.782009402	0.039410763	0.019943025	0.822012968	0.406205386	Tumor	BRCA
TCGA-A8-A082-01A	549	0	0	0	3.819251557	8.423504555	4.282582695	0.564120842	5.015088165	6.089572214	4.40853263	0	4.065120795	0.467569885	0.312089611	2.24190697	1.315258838	2.9781896	0	0.034316687	0.821243739	0.92956155	Tumor	BRCA
TCGA-GM-A5PX-01A	551	0	0	0	4.176510461	4.913859581	4.460435639	0.671088654	5.903439643	6.873478061	2.794027209	0	2.54567338	0.06943634	0.208572297	1.709597781	1.608662009	1.441982634	0	0.033166414	0.342049787	3.332125608	Tumor	BRCA
TCGA-D8-A1JD-01A	552	0	0	0	4.517311631	6.169066487	5.212165996	0.255955375	6.404310513	6.677583723	4.896874309	0	4.178871668	0.14355134	1.248028744	1.927722739	1.420836879	2.483268937	0.011755076	0	0.250036729	2.92272542	Tumor	BRCA
TCGA-D8-A1XB-01A	552	0	0.045502518	0	3.929335782	6.879152786	5.001171539	0.610595305	7.24901632	6.58972648	4.916877602	0	4.272708913	0.09302915	0.470117647	2.629636307	1.886120415	1.68251954	0	0	0.502882388	3.296212269	Tumor	BRCA
TCGA-BH-A0BD-01A	554	0	0	0	5.113121037	6.502951967	5.003430173	0.293074216	5.489294244	7.716616384	4.798981209	0.021172826	4.043978074	0.265824158	0.511469892	1.57276768	1.294630026	4.77498406	0.013630761	0	1.665955107	1.053755992	Tumor	BRCA
TCGA-E2-A15G-01A	554	0	0	0	2.884044737	4.476160982	4.799004513	0.550696587	4.013120361	7.662752145	4.604150791	0	2.283261286	0.131177097	0.821612448	0.97055465	0.924278977	2.255358402	0.063035271	0	0.234609152	1.289298714	Tumor	BRCA
TCGA-A2-A0YE-01A	554	0	0	0	3.821467588	6.710255148	5.197071401	2.320469206	4.724891462	7.257884757	6.123742513	0	4.897565444	0.092759025	1.174373354	2.145157039	0.613488815	1.178701223	0.014906646	0	1.216841715	1.050403317	Tumor	BRCA
TCGA-EW-A1IZ-01A	554	0	0.491663747	0	4.979785398	5.699239473	4.389509551	1.089705193	3.340532813	6.143308821	3.723002712	0	3.469504454	0.178733186	0.384174093	2.447356028	1.064051592	3.394565154	0.017745791	0	0.312933284	0.739657316	Tumor	BRCA
TCGA-A1-A0SQ-01A	554	0	0.031811661	0	3.941349712	6.008553273	5.253027134	0.183683674	3.015712153	6.510275099	3.953846027	0.024224051	2.962144985	0.096960119	0.572732089	1.846476438	0.425405832	2.110250724	0.465228089	0	0.923202205	0.765030039	Tumor	BRCA
TCGA-B6-A0WW-01A	558	1	0	0	2.950590273	5.142378587	5.137644787	0.112067022	5.1937397	6.549249385	4.754766071	0	3.377113836	0.096162782	0.816421163	1.353627039	0.970926384	1.08597665	0	0	0.592909619	0.73156404	Tumor	BRCA
TCGA-EW-A1P6-01A	562	0	0	0	2.545478357	5.645568882	4.348770036	0.606072122	5.371074987	6.777184694	4.317293786	0	2.528124573	0.045195406	0.416441563	1.936958985	1.420141792	1.723279695	0.021381914	0	0.598004502	1.775729744	Tumor	BRCA
TCGA-S3-A6ZG-01A	562	0	0.121053368	0	4.577351401	5.60083224	5.330357393	1.028195114	4.453790618	6.74784253	4.700754422	0.023779095	2.952571095	0.155382355	0.896048236	2.479013818	0.919146799	3.316102617	1.618328273	0	0.188066911	1.206348246	Tumor	BRCA
TCGA-D8-A3Z6-01A	563	0	0.026865733	0	6.256679598	4.743150992	4.433269112	0.543882605	5.091929592	7.630507454	4.230375402	0	3.240087166	0.303849129	1.478840752	2.079716076	0.854290504	1.715091076	0	0	0.162985185	2.650482498	Tumor	BRCA
TCGA-E2-A14Z-01A	563	1	0	0	4.508129492	4.574793085	4.582433876	0.233225292	5.044428432	7.064687609	4.196755471	0.026069237	3.6214491	0.137260059	0.997914622	1.416542843	1.112527092	2.164516887	0.066030619	0.098441432	0.598226327	1.656219367	Tumor	BRCA
TCGA-D8-A1X5-01A	565	0	0	0	6.003251018	5.789075469	5.505920227	0.476958719	6.190986756	7.369099745	4.715439719	0	3.874396881	0.078230042	2.10787748	1.414718563	1.470216642	2.734319986	0	0	0.448259236	0.18075746	Tumor	BRCA
TCGA-A2-A0YJ-01A	566	0	0	0	3.682053526	9.291555118	5.225389302	0.212067445	3.296424427	8.773962192	6.803008274	0	2.823463901	0.075939996	0.227124928	0.095057196	0.066334188	0.747171831	0	0	2.782552848	0.036881045	Tumor	BRCA
TCGA-BH-A5IZ-01A	567	0	0	0	7.042810542	6.549570231	5.322903489	0.235655799	3.83198436	8.599993273	5.350303012	0	2.785774774	0.138738297	0.663386219	0.658268903	0.6315587	1.260282291	0	0	1.196685258	0.557297813	Tumor	BRCA
TCGA-AC-A6IV-01A	568	0	0.02917653	0	4.78307201	5.65872477	4.569466915	1.59243714	5.656851913	6.45710597	4.584301451	0	3.756829145	0.226346112	0.237103216	2.609601442	2.17088788	2.777783411	0.056376475	0	0.841390144	3.365699841	Tumor	BRCA
TCGA-B6-A0IK-01A	571	1	0.386672984	0	2.878008102	7.298474848	5.54547839	0.436793158	4.638532189	7.941221587	4.761655789	0	3.376876944	0.235708015	0.052870042	1.333916533	0.980714001	1.622721296	0	0	0.569508584	1.038703464	Tumor	BRCA
TCGA-S3-A6ZF-01A	572	0	0	0	3.806255654	6.337557939	4.821981669	0.617499263	5.617865098	7.048770621	4.910628741	0.023253473	3.802003184	0.093167573	0.506793201	2.222878486	1.676815797	2.335626971	0.014974093	0	0.275469954	1.104707835	Tumor	BRCA
TCGA-B6-A409-01A	573	1	0	0	3.180872021	6.279175251	3.898286864	0.452384395	3.424570913	7.857929213	3.823213308	0	2.257359743	0	0.186927974	0.27619036	0.419246317	0.929341543	0	0	0.627668985	0.885468732	Tumor	BRCA
TCGA-BH-A8FZ-01A	574	0	0	0	4.842825863	5.429616645	5.057930095	1.088031328	5.145211552	6.906278239	4.866516328	0	4.204492022	0.075014394	0.589861303	2.319777365	1.321046062	2.756791868	0.053198334	0	0.952837406	2.939919463	Tumor	BRCA
TCGA-S3-AA12-01A	574	0	0	0	3.327601579	4.801382041	4.542553314	0.301313099	3.76788693	5.664611738	3.928334437	0.068016942	1.972369542	0.092295104	0.313994266	1.528322928	0.50282125	1.146928763	0.022188337	0	0.102371727	0.828181319	Tumor	BRCA
TCGA-D8-A1JE-01A	575	0	0	0	4.700456579	6.257280987	5.095069612	0.19576377	6.91825418	5.984663517	4.877548222	0	4.116792351	0.180849462	0.507215224	1.275401049	1.107263244	3.069749993	0	0	0.381417714	1.658614999	Tumor	BRCA
TCGA-EW-A1PA-01A	575	0	0.180035638	0	3.179740105	7.0836204	4.84452059	0.555308295	4.725810053	6.360410655	4.823291057	0	2.858920914	0.186681516	0.120561339	2.208161285	1.378243611	1.603956808	0.036927242	0	0.797495887	2.001689721	Tumor	BRCA
TCGA-EW-A1J1-01A	575	0	0	0	3.628923999	5.270755917	5.301726157	0.936070255	3.834958116	7.206451942	4.597601078	0	3.075565578	0.076384313	0.31933722	2.2740963	1.152399153	2.777379781	0	0	0.622605677	0.252205798	Tumor	BRCA
TCGA-A2-A0T6-01A	575	0	0	0.019329349	3.570358446	6.710293667	5.977991524	0.464982362	7.30832373	6.429930363	4.962239961	0	4.191210249	0.119737392	0.49517153	2.538060814	2.206706015	2.540400651	0.014570551	0	0.819322076	2.431527023	Tumor	BRCA
TCGA-E9-A1NH-01A	576	0	0	0	4.295838416	5.966374469	5.28026339	0.528418236	6.564871745	7.109578494	4.658382036	0	4.407706857	0.195569942	0.573868492	2.846686369	1.947241928	2.118115019	2.950446286	0	0.368347407	1.78002923	Tumor	BRCA
TCGA-BH-A1FG-01A	577	1	0	0	2.369552252	6.17865161	4.456677529	0.207501638	3.3610561	5.586033079	4.360349413	0	1.574095295	0.08694086	0.590921623	0.353345096	0.511826246	0.964599408	0	0	0.565271744	0.706973348	Tumor	BRCA
TCGA-A8-A07G-01A	577	0	0	0	3.934896124	5.593162337	5.02852163	0.200490253	7.080281029	7.39077901	5.025523894	0	4.006735492	0.134694965	1.212369797	2.067924153	1.79166971	1.559774247	0.013188044	0	0.730331321	2.006952101	Tumor	BRCA
TCGA-A8-A07F-01A	577	0	0	0.020268808	3.691071084	7.87477837	5.516932571	0.324978439	6.215823122	7.191580206	5.443982499	0	3.725312594	0.125350401	0.758748105	4.376657425	1.744587899	2.728976029	0.074831041	0.030557106	1.724631617	2.413340737	Tumor	BRCA
TCGA-D8-A1JI-01A	577	0	0	0	1.659749535	4.181035785	3.651786741	0.438619951	2.552759548	7.002885397	3.969107605	0	1.448866205	0.220793959	0.632899926	2.653517887	0.282093577	2.023140567	0.361216145	0	0.20589191	0.48144918	Tumor	BRCA
TCGA-A8-A0A2-01A	579	0	0	0	2.195764324	4.565050973	5.128670263	0.354388738	5.644925629	6.882578824	4.25116191	0	3.318695691	0.377621763	0.829684036	2.866038861	1.254989347	2.710317666	0.06976653	0	0.281544508	2.033690584	Tumor	BRCA
TCGA-A8-A09T-01A	579	0	0	0	4.56634288	5.17737068	5.44650472	0.4743263	5.58216016	6.38638223	4.82304096	0	2.7792196	0.28858867	0.49313757	1.32735382	0.91963257	1.55387334	0.03699592	0	0.16767311	1.38840801	Tumor	BRCA
TCGA-AQ-A7U7-01A	584	1	0	0.025211572	4.73123147	5.537027344	4.776645174	1.907015709	5.855898449	6.774454822	4.839658516	0	4.907895771	0.294200388	0.532063215	3.488382683	1.846799385	4.277911941	0.369460875	0	0.818226341	4.583453326	Tumor	BRCA
TCGA-A2-A1G1-01A	584	0	0	0	4.36879512	8.05099562	4.810654751	0.217215108	5.514211211	6.159410751	6.086403861	0.018156226	5.107541016	0.142725855	1.329215349	2.251108658	1.669156182	2.170541885	0.227456842	0	1.682080816	0.668605374	Tumor	BRCA
TCGA-D8-A147-01A	584	0	0	0	5.24188842	7.219922134	4.883572423	1.982486268	4.49705845	6.278686933	6.022150303	0	4.860173227	0.035363788	1.952470403	1.914136661	0.93157198	2.262319234	0.065672636	0	1.766850551	0.816292452	Tumor	BRCA
TCGA-A1-A0SP-01A	584	0	0	0	4.708552573	5.572548934	4.402471857	0.867372013	4.043115932	6.854393119	5.370366939	0.066875848	4.104266555	0.061136135	1.564271222	3.368446039	0.779060023	1.645411981	0.029007692	0	0.624856681	0.761058141	Tumor	BRCA
TCGA-AC-A23C-01A	585	0	0.193808526	0	4.553946463	6.07259042	5.086471916	0.409650063	5.799429683	7.104572924	4.989534199	0.057899207	3.229024863	0.224185338	0.595222366	2.942066875	1.361376891	2.376592664	0.025069761	0	1.468508817	1.80235286	Tumor	BRCA
TCGA-S3-AA10-01A	586	0	0	0	5.030276352	6.400526467	4.039880399	1.546031379	3.392626065	7.789310842	5.248327663	0	5.062678951	0.038239572	0.154424992	0.910760274	0.421226824	2.957536809	0.035912773	0	1.074659853	0.561818043	Tumor	BRCA
TCGA-A2-A0YK-01A	588	0	0	0	4.288895097	5.890029591	5.062569638	0.543037028	5.666038316	7.258069405	4.756767854	0	4.063343604	0.033702756	0.457135632	2.828461734	2.132550914	3.414756415	0.077857572	0	1.207196723	3.156279527	Tumor	BRCA
TCGA-AC-A2QI-01A	588	0	0.063924323	0	4.649953724	6.170564388	5.169398273	0.568375129	5.586320796	7.476691323	4.835517477	0	3.755440044	0.033573334	0.919360164	2.45062723	1.97116096	2.567087404	0.031527375	0	0.266762122	2.802865905	Tumor	BRCA
TCGA-AC-A5XS-01A	588	0	1.237443155	0	4.784756986	5.785868428	4.809061453	0.466398748	3.506225597	7.350328804	3.375719633	0.083374708	2.611199401	0.148682916	0.118511503	1.980889259	1.401668703	2.470576551	0	0	0.86047531	2.292966211	Tumor	BRCA
TCGA-D8-A1JM-01A	590	0	0	0	3.006249134	4.662677276	5.051526905	0.65194743	4.361764376	8.394327389	5.374965146	0	3.066034839	0	1.018080763	1.362950539	5.410024885	1.635012311	0.024691791	0	1.585710028	0.037648514	Tumor	BRCA
TCGA-E2-A154-01A	591	0	0	0	3.649036082	5.835647174	4.783029789	0.536289886	5.774851925	7.513909399	4.402664066	0	3.163997239	0.486350425	0.233458503	2.314003503	1.649709218	2.846208755	0	0	0.164601415	2.008995991	Tumor	BRCA
TCGA-LL-A7SZ-01A	594	0	0.046356215	0	4.842151943	3.851357026	3.205641786	0.656914524	2.126702883	7.189358964	1.989626387	0	2.91891273	0	0.09946452	0.725240833	1.045209664	2.528013787	0.022792261	0	0.142592601	1.733405923	Tumor	BRCA
TCGA-A2-A1G4-01A	595	0	0	0	3.491280404	6.886557228	5.321412554	0.508138792	3.74949544	5.730580895	4.651145992	0	2.946280814	0.144630679	0.453763966	2.231573257	0.781658023	2.931553604	0.02359867	0	0.349221086	0.64535631	Tumor	BRCA
TCGA-E2-A15P-01A	595	0	0	0	2.405630864	4.3758009	4.738462846	0.657279625	5.260456668	7.97207963	4.927666731	0	3.049700658	0.098082631	0.814143653	2.644916609	1.197744902	1.434683415	0	0	1.211966789	2.349087157	Tumor	BRCA
TCGA-LL-A8F5-01A	596	0	0	0	3.990911577	3.196323584	3.114474495	1.964658539	2.760350825	8.214422362	3.673639574	0	3.124675898	0	0.074729625	1.59795495	1.499071373	2.050752991	0	0.033998155	0.088562903	1.120848819	Tumor	BRCA
TCGA-E2-A1L9-01A	598	0	0	0	4.768299615	5.773308779	4.913023342	0.332040046	6.804887521	6.726670826	4.759515267	0	4.97727159	0.16209185	0.322013892	1.412445642	2.108564074	2.076917038	0.16292256	0	0.854653194	0.977059091	Tumor	BRCA
TCGA-OL-A6VQ-01A	600	0	0.09546649	0	3.68360314	5.67221022	5.00386758	0.80730337	6.74171015	6.98753364	4.88537628	0	3.4470126	0	0.53466744	1.64805851	2.60309548	2.57334179	0.70828899	0	0.57981453	2.67405874	Tumor	BRCA
TCGA-D8-A1XL-01A	606	0	0	0	4.613646912	3.947983964	3.614500652	0.352574885	3.230994888	7.086821906	3.818784819	0	3.464349004	0.10513223	0.285219151	0.660114573	0.554731074	1.913738363	0	0	0.479664095	0.778427218	Tumor	BRCA
TCGA-EW-A1PH-01A	607	0	0.081361559	0	2.992355613	5.678695639	4.125952074	1.405369889	4.407419965	6.171806604	4.626158856	0	4.584495043	0	0.798881978	0.466999894	1.797443289	1.222638225	0	0	1.772433472	0.885497932	Tumor	BRCA
TCGA-A8-A08G-01A	607	0	0.025813404	0.033366598	4.843176719	7.228661732	4.611721399	0.525862731	5.009286786	6.97028677	4.557089017	0.132219685	3.410436491	0.270713553	0.855175119	1.111547945	0.89978451	2.272212525	0.841860979	0.098689723	1.868907479	1.163864678	Tumor	BRCA
TCGA-A8-A07E-01A	608	0	0	0	3.835108525	5.872960168	5.137775445	0.290160665	6.735647081	7.735939929	4.924449563	0.019902227	4.214583073	0.204238146	0.863598264	1.846333038	2.576486124	1.659537286	0.269205011	0	0.829948199	3.333425327	Tumor	BRCA
TCGA-EW-A1PB-01A	608	0	0	0	5.225306765	5.40285224	4.847982816	0.458480556	1.808069155	7.639162294	5.143702647	0.019660772	3.071271967	0	0.396078109	0.152973253	0.443226521	2.200899518	0	0	0.956471978	0.216522606	Tumor	BRCA
TCGA-D8-A1JL-01A	611	0	0	0	4.299164238	6.928692229	5.512260915	1.249650763	5.900702582	7.29700304	5.879665462	0	4.782940441	0.050505823	0.554150639	1.444872712	1.588973472	2.721618828	0.012008285	0	1.626195876	1.252526774	Tumor	BRCA
TCGA-D8-A1JJ-01A	611	0	0	0	5.524218389	5.408584337	5.543810707	0.222321023	6.130945381	7.06905816	5.054136253	0	3.632139368	0.057442936	0.676255589	1.607610948	1.115679523	1.785109356	0.013682783	0	0.521235432	1.337792664	Tumor	BRCA
TCGA-BH-A18J-01A	612	1	0	0	4.123128698	5.650931724	4.563060395	0.178465478	4.960571959	8.07501267	4.753088882	0	3.479522859	0.113325552	1.465494934	1.498511579	0.658129842	1.428397237	0	0	0.447680431	1.674654599	Tumor	BRCA
TCGA-E9-A243-01A	612	0	0	0	3.574522319	5.894393866	5.020973161	0.094700071	5.703447605	5.430377859	4.842658625	0.012154534	4.259010344	0.065314663	0.08525505	2.648103296	1.169860214	4.314125884	0.046274365	0	1.631100258	0.890828429	Tumor	BRCA
TCGA-BH-A2L8-01A	612	0	0	0	3.978996171	5.355694134	4.648747815	0.736318225	5.840412047	6.29184503	4.104121827	0	4.206992102	0.158293487	0.686807592	2.53303772	1.499445872	2.748301606	0.149027587	0	0.270865956	2.670593586	Tumor	BRCA
TCGA-AC-A8OP-01A	614	0	0	0	3.165894135	5.229609785	4.898085395	0.836780394	5.360142145	6.861802148	4.498709548	0	3.213165358	0.04535991	0.264862224	2.933109723	1.707639365	2.118176207	0	0	0.657858137	3.321608418	Tumor	BRCA
TCGA-A7-A13E-01B	614	1	0.42018915	0.24193366	2.64937601	7.77429192	6.35717127	0.34998371	6.09112238	4.15842872	6.12651723	0.37804367	4.03233382	3.66830586	1.89135198	2.97399715	2.24721236	5.33085786	0.44067547	0.07758134	4.58573944	0.96644346	Tumor	BRCA
TCGA-A7-A13E-01A	614	1	0	0	4.58181241	7.08601421	4.913372209	0.774758259	4.627351931	8.234232299	6.472433922	0	3.473722483	1.389531736	1.228715935	0.594922183	0.817108997	1.3075407	0	0	2.944927592	0.229716595	Tumor	BRCA
TCGA-A2-A1G0-01A	616	0	0	0	2.486984644	5.995496557	5.133394321	0.734008503	6.118966915	6.537093149	4.871800043	0	3.854789492	0.244647889	1.065640928	2.478428222	1.495709514	3.022481275	0.593990307	0	0.49713772	2.916811415	Tumor	BRCA
TCGA-AR-A2LH-01A	616	1	0	0	4.03032085	6.287627047	5.491748511	0.533602067	3.911185676	8.626485967	4.543017627	0	3.640323983	0.092769659	0.3154915	1.694607772	2.196872728	2.884061704	0.087223522	0	0.444025985	2.701474932	Tumor	BRCA
TCGA-C8-A26V-01A	616	0	0	0	4.545694111	5.500551724	5.273985297	0.661438626	4.341354882	6.867040732	5.00237239	0	2.584861904	0	0.731245964	2.181204272	0.498798926	4.399304138	0.854574312	0	1.819998583	1.180066924	Tumor	BRCA
TCGA-AO-A0J7-01A	618	0	0	0	2.715984267	5.30566751	3.636712089	0.992444092	4.803478002	6.66437465	4.357250136	0	2.969722161	0	0.399159498	0.846926043	0.61143121	0.691348383	0.014581864	0	0.567544297	0.698101436	Tumor	BRCA
TCGA-BH-A0HI-01A	620	0	0	0	4.752369225	4.129737686	4.640841535	0.196837656	5.081186349	7.658022932	4.269507802	0	3.430736998	0.184063752	0.608502312	1.759210205	1.596377747	1.762554656	0.015271073	0	0.096833852	1.023070206	Tumor	BRCA
TCGA-D8-A1JN-01A	620	0	0	0.027186613	2.517999216	5.472847227	4.475485797	0.170116065	1.612817322	8.389841703	3.956184915	0	1.212432959	0.20483976	1.532553587	0.97945002	0.602149003	2.291071168	0	0	0.012197711	0.433842513	Tumor	BRCA
TCGA-OL-A5S0-01A	620	0	0	0	4.429518018	4.635387992	3.911040152	0.697777634	4.443785985	7.271900832	3.673479597	0	3.226685244	0	0.121843037	1.148001553	1.582171981	1.812808402	0	0	0.37339353	2.697581318	Tumor	BRCA
TCGA-AO-A1KO-01A	622	0	0	0	0.880119188	5.022165509	4.708934965	0.404143466	4.324237822	5.599147097	4.846730607	0	1.113821242	0.231725396	0.767519213	1.505735173	0.829771963	1.809069204	0.437503158	0	1.816103181	2.864242879	Tumor	BRCA
TCGA-BH-A0AW-01A	622	0	0	0	4.026545824	4.901297829	4.422872693	0.042973604	4.771946014	7.267861654	3.947913928	0	3.519122407	0.072585774	0.112885686	1.834088429	1.991342906	2.291112458	0.068217923	0	0.306755597	0.860595826	Tumor	BRCA
TCGA-A2-A0T4-01A	624	0	0.193056847	0	3.228228478	5.704084723	4.970023306	0.556683682	6.098670853	6.637038724	4.169803386	0.176952572	3.626314959	0.123389554	0.883652499	2.419743996	2.135677352	1.598537825	0.039742042	0	0.652136106	2.822632132	Tumor	BRCA
TCGA-E2-A15L-01A	626	0	0	0	4.683789113	5.726354476	5.835148944	0.498543559	6.35853998	7.275051976	5.051594153	0	4.729224881	0.190164614	0.602690315	2.345842666	1.386820381	5.858851402	0	0	0.386396091	0.891424946	Tumor	BRCA
TCGA-D8-A141-01A	626	0	0	0.020242102	4.76616581	6.286174636	5.056874185	0.589400151	7.275608442	7.554434328	4.706086024	0	5.347994651	0.347049412	1.067799261	1.893623791	1.873243173	3.238839304	0.06009393	0	0.898402229	2.399962099	Tumor	BRCA
TCGA-A7-A26J-01A	627	0	0.026284455	0.067166056	4.431075858	6.151322933	5.650530902	0.885167042	5.971332671	6.704543962	5.686390642	0.080064734	3.847038135	0.830319728	1.065491647	2.648381191	1.301197003	2.930085724	0.055159204	0	0.749297968	2.111146549	Tumor	BRCA
TCGA-A7-A26J-01B	627	0	0.14724008	0.09710812	4.69010381	6.28595877	6.47630443	2.20134732	6.79699152	5.97860757	6.50216259	0	4.85782611	4.92992788	3.16759817	4.67024087	2.92813522	5.24610266	0.55737396	0.14449749	2.49326207	4.14946835	Tumor	BRCA
TCGA-S3-AA0Z-01A	629	0	0	0.021043942	4.408952307	4.91261129	4.522818441	1.092457234	3.996800008	8.189309489	5.453721033	0	4.16218958	0.129967964	1.19450799	1.525612883	0.616780573	2.17475114	0.015865341	0	0.409158358	0.784599104	Tumor	BRCA
TCGA-E2-A15E-06A	630	0	0.322293449	0	3.273705444	5.948620405	4.851841772	0.305210733	3.308925251	6.969251797	4.27945068	0.11957333	2.862461501	0.098897758	0.508734916	0.937954786	0.410830253	2.66550578	0	0	0.735304769	0.347041143	Tumor	BRCA
TCGA-E2-A15E-01A	630	0	1.291651436	0	3.090642463	6.128475243	5.350992483	0.527021641	5.573909777	7.223678418	5.038257317	0	3.244195663	0.046447692	0.53333393	1.777727893	1.391556769	1.554033814	0.021979397	0.086413709	0.467180577	2.246829925	Tumor	BRCA
TCGA-A2-A0T7-01A	631	0	0	0	4.209138298	6.285755932	4.993646175	0.880704389	6.771752868	8.379930579	5.271702646	0.043217415	4.418348607	0.029711177	0.259329189	2.271494629	2.01875802	1.978846483	0	0	0.273158179	2.509766169	Tumor	BRCA
TCGA-A1-A0SI-01A	635	0	0.134938825	0	6.072962899	5.543581391	4.904194565	0.454399084	7.690207228	8.751271798	4.929467914	0	4.403538224	0.085619054	0.876430666	1.747673325	1.771078096	1.931468955	0.067381801	0	0.464660616	2.816414577	Tumor	BRCA
TCGA-BH-A42V-01A	635	0	0	0.01673879	3.674209648	5.464900845	4.534701762	0.942082721	4.525794056	6.94516122	4.247764244	0	3.180708694	0.12907163	0.821813151	2.011510868	1.756656812	2.338055397	0.337393207	0.025250897	0.777029185	3.987250479	Tumor	BRCA
TCGA-D8-A13Z-01A	635	0	0	0.016341777	5.914741279	6.975095299	4.629342726	0.174374348	5.674965473	7.049128086	5.613877207	0	4.437106084	0.101765579	0.489006383	1.197594534	1.56778378	2.398008311	0.012315368	0	0.133044766	1.176658013	Tumor	BRCA
TCGA-D8-A1JP-01A	639	0	0.041476992	0.027012844	3.479871149	5.530277166	5.164952956	0.380698868	5.598745614	6.245988823	4.422613844	0	3.313465341	0.203607205	0.173139282	2.958286322	1.441189889	2.547860212	0.04046769	0	1.056439029	2.632128823	Tumor	BRCA
TCGA-B6-A0WX-01A	639	1	0	0	3.028636515	5.965527335	4.101427218	1.011403287	6.556533761	7.05428893	4.658933995	0	3.355543043	0.061971433	0.890516858	2.933977818	1.702410427	1.938741497	0.014779182	0	0.544010455	2.688447771	Tumor	BRCA
TCGA-A8-A0A6-01A	640	0	0	0	4.20147485	5.52388315	5.27151945	0.75227705	4.47611823	7.02354223	4.60508862	0	3.46791116	0.2566271	0.77947723	2.40718661	1.73571404	3.13071723	0.04327178	1.05050642	1.53862086	1.2624633	Tumor	BRCA
TCGA-E2-A155-01A	640	0	0.097482271	0	2.754021426	7.241897734	6.183132051	0.543653752	3.488076731	5.874538558	4.51805464	0.019022569	1.722405179	0.025969907	0.670935968	2.522133512	2.485849483	1.049316211	0	0	0.688498239	0.283985114	Tumor	BRCA
TCGA-S3-A6ZH-01A	641	0	0	0	2.966333929	7.013479884	4.923070044	0.619524757	4.29419319	6.790781129	4.34783731	0	3.195697466	0.217520811	0.696274653	1.52284729	0.537626503	1.552610771	0.013704152	0	1.542646542	1.611784122	Tumor	BRCA
TCGA-A2-A4S2-01A	643	0	0	0	5.375510938	6.013644158	3.805224552	0.930086132	5.07471531	7.271369322	4.466663585	0	2.959384963	0.144505214	0.565649338	2.616666515	1.650793695	4.327118495	0	0	1.543674545	3.835348792	Tumor	BRCA
TCGA-D8-A146-01A	643	0	0.094481456	0	5.167888118	6.777581408	5.320301847	0.381032191	6.252025925	7.160939403	4.706008309	0.024510049	4.037670998	0.248033652	0.757361528	2.631137994	2.621634909	2.74374579	0.99289259	0	0.684223089	2.400565376	Tumor	BRCA
TCGA-A7-A4SE-01A	644	0	0	0	4.33772353	5.62560933	4.65441086	1.92575169	5.85293278	8.61911855	5.59473134	0.04241627	5.21686854	0	0.22866363	1.2537521	2.06404021	1.47607228	0	0	0.41090454	2.93937523	Tumor	BRCA
TCGA-LD-A66U-01A	646	0	0.028125841	0.018288059	4.800122736	4.498263347	3.412715663	1.175614949	4.413999028	7.318713834	2.813602121	0	2.249816994	0.057863102	1.325457204	1.461179805	0.991781301	2.334167783	0.132253191	0	0.430101712	3.813253122	Tumor	BRCA
TCGA-E9-A1RG-01A	647	0	0	0	5.511783698	4.722675422	3.226214329	0.813161654	4.578543997	7.315931619	2.776027997	0.023699742	3.044939653	0.032336209	0.192839035	0.234592309	0.679753367	1.011683252	0.015262311	0	0.654429919	1.189925812	Tumor	BRCA
TCGA-A2-A4RY-01A	648	0	0	0	4.247483389	5.735454212	4.832294339	1.787860207	5.747805112	7.492944009	4.943776371	0	3.683029857	0.243197459	0.586884723	3.095444878	1.978649478	2.933701111	0.229342975	0	0.861971474	4.56117153	Tumor	BRCA
TCGA-AO-A0J3-01A	651	0	0.348780893	0	1.337725231	7.44588381	4.681872232	0.110112353	1.923443035	6.774366608	3.850134801	0.540991984	1.145964718	0.13060026	0.118226095	0.709954996	0.122180583	0.741227252	0.164356342	0	1.773224959	0.310264844	Tumor	BRCA
TCGA-BH-A18H-01A	652	0	0.041169973	0	5.263783741	4.847190002	4.595858617	0.234252523	4.723792286	6.783702797	3.804431599	0	3.970989146	0.084301613	0.130817447	1.759219252	1.114769312	2.242481554	0	0	0.332906729	1.077181717	Tumor	BRCA
TCGA-AO-A0JA-01A	655	0	0.40005292	0	4.352942522	6.429838908	4.88920402	0.488648684	6.68042014	7.583659452	5.179392972	0.073143238	3.639748017	0.191995412	0.742917602	2.510022888	1.611181503	3.280189967	0.875648091	0	0.228535989	2.09152301	Tumor	BRCA
TCGA-E2-A15F-01A	658	0	0	0	3.763631418	8.172060759	5.064103368	0.4962958	4.46085856	7.124316847	4.84381281	0.030455344	3.95823271	0.081875406	0.605895367	2.449387322	1.35077582	2.460224274	0.019629155	0	3.311650381	1.175615483	Tumor	BRCA
TCGA-A2-A0YH-01A	659	0	0	0	5.132423144	7.273141531	4.854917611	0.28450387	5.023513669	6.548632095	4.132727818	0	3.057995373	0.091736423	0.776837518	2.109111448	1.192823199	2.727995362	0.014737897	0	3.3847761	1.04921641	Tumor	BRCA
TCGA-D8-A4Z1-01A	659	0	0.05320569	0	3.52673562	6.24889089	4.91876377	1.44145854	4.09630824	7.334823	4.64209313	0	2.79400829	0.20937288	1.10410165	2.65446911	2.26009268	2.58940116	1.34421123	0.0521828	1.23769009	4.64281298	Tumor	BRCA
TCGA-BH-A0BJ-01A	660	0	0.387153935	0	4.209310031	6.492206666	4.907995819	0.349344855	6.23715254	7.370054005	4.688754495	0.075803898	3.448819079	0	0.175544171	2.698637578	1.685919094	2.16089693	0.299754206	0	2.193705575	1.937209731	Tumor	BRCA
TCGA-A7-A26I-01B	661	0	0	0.13169303	5.60550785	6.77640409	5.21058443	1.20320382	7.16941851	7.75654441	6.2102106	0.07862394	5.84008909	3.02299647	2.23501663	2.753346	2.6941965	3.91991241	0.10020889	0	3.54147994	3.31086145	Tumor	BRCA
TCGA-BH-A8G0-01A	662	0	0	0	4.793495079	5.643538328	4.965048043	1.104766034	5.875076788	6.875697006	4.398131045	0	3.935859279	0.205910908	0.367795007	2.28079451	2.099486024	3.635423326	0.02062136	0.041163312	0.903737151	3.965904446	Tumor	BRCA
TCGA-D8-A1XJ-01A	664	0	0	0.015948728	4.205722159	6.223625267	4.773148241	0.156940779	4.740690782	7.25951605	4.705636032	0	3.862465033	0.050549292	0.744116608	0.637442019	1.199182301	1.247892832	0.012018761	0	0.471967741	0.555626511	Tumor	BRCA
TCGA-A2-A4S3-01A	666	0	0	0	4.146979123	7.290267839	4.085837146	1.416486174	4.515368594	7.509296948	4.588108973	0	3.628714409	0	0.664830498	1.474126916	1.048978797	1.629753021	0.127219718	0.086484071	1.582865649	1.352279889	Tumor	BRCA
TCGA-A2-A0YG-01A	666	0	0	0	3.06548648	5.975789934	5.522698508	0.232561063	4.862980447	9.34198308	5.374253476	0.16021905	3.152089776	0.29822495	0.445937983	1.381103488	1.327305425	2.853058866	0	0	0.123614312	1.122435567	Tumor	BRCA
TCGA-EW-A2FW-01A	672	0	0.032142786	0	4.350630795	5.263974968	4.398795994	0.270007394	4.31982563	6.038112408	3.650961787	0	3.34696725	0.247722482	0.345801488	2.05473694	0.939124562	1.069608166	1.054302831	0	2.37933209	0.94945073	Tumor	BRCA
TCGA-E2-A1IN-01A	675	0	0	0	2.573183796	5.996863537	4.776718609	0.290534358	6.428194362	6.433132544	4.321378259	0	3.67578643	0.223451524	0.435432369	1.627654102	2.003481095	1.309999798	0.010272228	0	1.741401492	2.172962659	Tumor	BRCA
TCGA-AC-A3QP-01A	675	0	0	0	2.25325223	5.745153678	3.942284454	0.597679296	4.903834555	6.871747795	3.191388957	0	2.237182296	0.108175633	0.340394159	1.584042029	1.465957618	2.757066175	0	0	1.576570049	2.874272643	Tumor	BRCA
TCGA-AC-A2B8-01A	677	0	0	0.015581258	4.633446119	6.419165783	5.324077517	0.205491964	6.61046087	6.917336	4.940105762	0.018244763	3.663417666	0.252878385	0.808083701	1.931022752	2.495626511	2.176038429	0.102384	0	0.457529569	2.203087153	Tumor	BRCA
TCGA-E9-A1N6-01A	678	1	0.081260668	0.555161959	3.775531223	6.873023408	4.909107198	0.397899638	6.623081189	7.512566307	4.616301229	0	4.941856403	0.042800129	0.361733753	1.000256019	1.803373837	1.605516162	0.27729567	0	0.710896386	1.655106371	Tumor	BRCA
TCGA-A7-A2KD-01A	679	0	0	0	4.205259413	5.498933977	5.290082288	1.342095761	5.919474344	5.939198699	5.050332175	0	4.153594627	0.134563757	0.294146369	2.569653694	1.961140239	3.113665141	3.368733428	0	0.504822262	1.489476867	Tumor	BRCA
TCGA-OL-A5RZ-01A	679	0	0	0.025285729	3.669470695	4.309415328	4.238390408	0.973654241	3.372595994	5.971501207	3.57448716	0	1.403926738	0	0.042393974	0.640434591	0.41500717	0.981715394	0.037891546	0	0.559253139	1.013643905	Tumor	BRCA
TCGA-AO-A0J8-01A	680	0	0	0	4.949493617	5.989592778	4.87079287	0.78474164	5.521199044	7.693986987	4.741541058	0	3.276171453	0.114013047	1.668627317	1.58903693	1.39239008	1.722756536	0.022095936	0	0.761854229	1.171745961	Tumor	BRCA
TCGA-MS-A51U-01A	681	0	0	0	3.927523395	5.511741665	4.558684457	1.388932672	6.457001346	6.748884368	4.527388637	0	3.422575822	0.096354897	0.660866064	2.682578029	1.941537333	2.302405976	0.068478618	0	0.612168962	3.497104434	Tumor	BRCA
TCGA-A2-A1FZ-01A	683	0	0	0	3.419558897	5.384660726	4.927488444	0.611915665	6.303318748	6.630555806	5.276266642	0.031338974	4.160995832	0.163770915	0.620334064	2.199842843	1.746187131	2.872602926	0.494588964	0	1.220151673	3.189104354	Tumor	BRCA
TCGA-E2-A15C-01A	694	0	0	0	3.527884127	4.776574785	5.577853322	0.83013682	5.917633382	6.363620099	4.913539651	0	3.665226738	0.112734197	0.597209868	1.928145521	1.626359353	2.010258568	0	0	0.221392043	1.232572041	Tumor	BRCA
TCGA-EW-A1OW-01A	694	0	0	0	4.079668569	6.138499643	5.468822224	2.073145722	4.947152875	7.361482185	5.45995177	0	4.623667454	0.18186978	1.138069273	2.291013634	1.165272434	1.382012883	0	0	1.189357193	0.939022888	Tumor	BRCA
TCGA-AC-A23E-01A	698	0	0	0.051098736	4.408151515	6.495118818	5.242917746	0.293836598	6.819804749	6.48747281	4.954851208	0	4.018845564	0.081104741	0.756307092	2.027954212	2.29079287	2.846725921	0.012989345	0	0.378938833	1.660361961	Tumor	BRCA
TCGA-BH-A0WA-01A	701	0	0	0	4.249717353	7.147873091	5.291992436	0.970493211	4.484126321	7.600415157	6.316402828	0	4.04275551	0.224741801	1.288874989	1.084086948	0.981745741	1.373352318	0.032238489	0	1.247165294	1.099067948	Tumor	BRCA
TCGA-BH-A0H7-01A	702	0	0.142230371	0	3.291975814	6.336416684	4.579188955	0.687030659	6.764761674	6.497935673	4.009115976	0.259089825	4.058890902	0.100024616	0.2721465	1.389676371	1.741475512	0.847457532	2.242006941	0	0.232423215	2.237139639	Tumor	BRCA
TCGA-EW-A1P5-01A	703	0	0	0	4.871810343	4.4207072	4.305221129	0.898528561	4.290393591	6.595806714	4.610394789	0.026559855	3.392569152	0.106057022	0.111317773	1.609146364	0.863192744	4.780273342	0.03401988	0	0.858955559	1.248881139	Tumor	BRCA
TCGA-A2-A4S0-01A	706	0	0	0	3.233120576	5.198022181	4.526441362	1.220741492	2.814562151	7.356879477	4.157969291	0	2.580622439	0.050304426	0.246786907	0.970355208	0.502871133	5.580658803	0.242615105	0	0.211618594	1.175030141	Tumor	BRCA
TCGA-AC-A3YI-01A	707	0	0.039337553	0	3.938249274	6.381608718	4.584975044	0.958078342	6.416921919	6.764266239	4.653818505	0	3.80710853	0.080602345	0.44628412	2.166301056	1.945351799	1.726820874	0.019317433	0	1.23334698	4.276126891	Tumor	BRCA
TCGA-E2-A153-01A	707	0	0	0	4.859450855	6.024973802	5.115674693	0.418579723	6.596217355	7.237691448	4.554557278	0	3.601537605	0	0.488224514	1.278511435	1.598490904	1.834334986	0	0	0.268153704	2.417478145	Tumor	BRCA
TCGA-AR-A0TU-01A	709	0	0	0	3.91477668	5.332340336	4.412032204	1.591009202	3.399746774	6.75800986	4.72285276	0	3.419447995	0.028691082	0.088636216	2.398006554	0.624883922	1.251482594	0.079355852	0	1.601496137	0.067797454	Tumor	BRCA
TCGA-E2-A15A-06A	710	0	5.429475127	0.03933146	3.733264896	5.659810452	5.498419798	0.54057879	5.604914335	6.549228033	4.912594853	0.045990707	4.039061456	0.092874744	0.355784935	2.429643187	1.633781292	3.011164307	0.806332225	0	0.060980744	0.738964899	Tumor	BRCA
TCGA-E2-A15A-01A	710	0	6.07263002	0	4.170771047	7.284135256	5.552728785	0.552557353	5.302894269	7.00293545	5.108939597	0.845105192	3.980219971	0.087975564	0.206988986	1.92950271	0.935335288	1.928494283	0.623744229	0	1.3677017	0.615594921	Tumor	BRCA
TCGA-OL-A66I-01A	714	0	0	0	5.135671632	5.72105636	3.9720113	0.235908946	4.168369858	6.963496574	4.29531196	0	4.142730556	0	0.866772756	2.291525494	2.48464745	2.888261957	0.050414624	0	1.576583508	1.410482428	Tumor	BRCA
TCGA-A2-A1FV-01A	714	0	0	0	1.23656389	7.112461009	4.893319552	0.166980764	3.805972293	5.112856532	4.713600756	0	1.999308096	0.090087608	0.439057907	3.232127363	1.31820033	1.07217767	0	0	0.722453425	1.923617357	Tumor	BRCA
TCGA-BH-A5J0-01A	715	0	0.030963819	0	5.947859792	3.87795116	3.85201944	0.353274878	4.900076405	7.152042319	2.320234917	0	3.119298017	0.094431751	0.334356687	0.605765149	1.62788911	1.924841766	0.18590993	0.030364044	0.186553684	2.012759013	Tumor	BRCA
TCGA-EW-A424-01A	715	0	0	0	3.21216853	4.127129528	3.556667474	2.406512829	4.780873255	6.757372314	3.857525325	0	2.139501003	0.053185844	0.283555019	1.83351452	0.925292599	1.526138384	0	0.025329581	1.336703723	3.928110705	Tumor	BRCA
TCGA-A7-A13G-01B	718	0	0	0.04479811	4.21949362	5.52406615	5.36244783	1.36232044	7.12995797	7.25715671	5.42096582	0	4.60769894	4.77642067	4.06568423	3.25603666	2.17732876	4.54893368	0	0	1.86091634	3.28882593	Tumor	BRCA
TCGA-A7-A26G-01A	722	0	0.022532658	0	3.30277588	6.727504642	5.116824323	0.181689633	7.404010714	6.027310133	4.8930775	0	4.686246209	0.113437525	1.359266936	3.462994029	2.569312497	3.314546911	0.1572308	0	0.913210993	1.274234786	Tumor	BRCA
TCGA-A2-A0YT-01A	723	1	0.143178787	0	5.14479141	8.362899126	4.999747287	1.019532428	3.754981907	7.600670859	4.916038445	0.074268458	2.054488369	0.025841942	0.130965233	2.146894619	1.155294038	1.398822684	0	0	1.372566795	1.829592866	Tumor	BRCA
TCGA-A7-A26H-01A	724	0	0	0	4.938621026	5.981187411	4.761443818	0.5151091	6.720824785	7.165621864	4.842450019	0	4.138872128	0.232806318	0.634531771	3.281135594	1.907320441	2.726765853	0.073527912	0	0.267577865	1.916948625	Tumor	BRCA
TCGA-E9-A54Y-01A	725	0	0	0.017842874	2.73564866	2.214010123	3.192178268	1.037466404	0.757269059	6.918866245	0.800482748	0	0.69846094	0.056473191	0.484181051	0.851909871	0.037122822	0.435094012	0.013448336	0	0.031702592	0.13175685	Tumor	BRCA
TCGA-E2-A156-01A	726	0	0	0	4.20463059	5.23789918	6.17858846	0.64918938	3.51906463	6.39384724	5.1817872	0	2.2643815	0.51026209	1.92772692	0.47390719	0.24451888	1.42490316	0.42361783	0	0.04786732	0.26697402	Tumor	BRCA
TCGA-E9-A54X-01A	727	0	0.125258471	0	3.59234259	5.930891761	4.726716916	0.527987385	1.127459432	7.214198061	3.542623381	0	0.828019286	0.359317068	0.447297358	1.162450215	0.167496918	4.813352212	0.468163826	0	0.365773278	0.021557897	Tumor	BRCA
TCGA-BH-A0HF-01A	727	0	0	0	3.204826262	5.339723127	4.707696721	0.538653521	6.126929135	6.67932618	4.840005314	0.079216154	3.652367849	0.141422903	0.572748233	1.276043584	3.40669663	1.89998976	0	0	0.686192106	2.118675729	Tumor	BRCA
TCGA-D8-A1X9-01A	727	0	1.61760134	0	5.118579281	6.49188614	5.455714795	0.588741112	5.681028246	5.149509558	5.051688224	0.180069173	4.171272849	0.158042687	0.334420026	1.978390781	1.157734422	1.357344529	0.138656987	0	0.776834961	0.892000822	Tumor	BRCA
TCGA-BH-A0W3-01A	728	0	0	0	2.785828042	3.846350369	5.633187865	0.438227721	4.030580803	8.132655586	4.903468299	0	2.022815957	0.099314269	0.419234475	0.732293099	0.520335249	2.560512639	0	0	0.889657509	0.644631451	Tumor	BRCA
TCGA-AC-A3QQ-01B	734	0	0.274042705	0.038592613	1.962977792	5.178537432	4.173871911	1.102057458	5.905586413	3.85003689	4.391451868	0	3.889473196	4.057845092	3.079526733	2.706980928	1.845273995	3.381731284	0.315954689	0	0.817499809	2.08036051	Tumor	BRCA
TCGA-A7-A26F-01B	738	0	0.17547677	0.07843786	5.53218354	8.01389121	5.60635602	0.77308167	7.39007734	7.38260836	6.19040683	0.1351788	6.32353225	3.71132955	2.71370079	3.03145363	2.44032615	3.93963584	0.17139377	0.1722389	4.2051251	2.89535579	Tumor	BRCA
TCGA-A2-A4RX-01A	742	0	0	0.04033405	4.70163039	6.82658936	4.99525545	0.80412718	5.99176147	7.01800391	5.29677733	0	5.21454871	0.12558402	0.25250534	2.37530234	1.93758488	3.03392109	0.14624147	0	1.32531919	2.56650264	Tumor	BRCA
TCGA-BH-A0EB-01A	745	0	0	0	4.558740151	4.768276394	5.210586233	0.193088713	5.845734605	7.433507748	4.535794064	0	3.761437064	0.139907413	0.598364606	2.421807367	1.489832549	3.001237017	0.013721019	0	0.176775846	1.671604407	Tumor	BRCA
TCGA-E9-A24A-01A	747	0	0	0	4.791624244	5.381569875	5.849996326	0.291274682	6.15268084	7.193987115	4.864885987	0	4.088299595	0.111539263	0.251176722	1.048346068	1.004269523	3.624575506	0	0	0.878761055	0.89284245	Tumor	BRCA
TCGA-BH-A0H6-01A	747	0	0	0	2.474816391	7.324897246	4.717701382	0.70735	6.048732136	5.929718593	4.878926935	0.027504211	2.958909654	0.109722797	0.115158227	1.935228264	1.191661268	1.005582281	1.759258359	0	0.756175296	1.588071685	Tumor	BRCA
TCGA-C8-A27A-01A	747	0	3.494361229	0	3.465994329	9.218154607	5.29575664	1.132761828	4.574738469	5.60231645	5.207163102	4.412391385	2.970733482	0.191068047	0.246267325	2.664767091	2.285600028	1.639847675	0.221698169	0	2.885326529	0.277400754	Tumor	BRCA
TCGA-E2-A1LA-01A	748	0	0	0	4.47101131	4.176607371	4.91733087	0.366551218	4.595687608	5.678378942	3.714816689	0	3.806639459	0.032015465	0.385982065	0.945179861	0.611130415	2.480515865	0.015110034	0	1.42544738	1.886890992	Tumor	BRCA
TCGA-B6-A0I8-01A	749	1	0	0	3.829556273	6.117948044	4.529359924	0.510752023	5.758228577	7.486047756	4.515163772	0	3.052582335	0	0.082212648	0.792893831	1.375190827	1.640105971	0	0	0.208121959	1.705769454	Tumor	BRCA
TCGA-A2-A0EX-01A	752	0	0	0	1.709723252	6.53604841	5.210251747	0.389928443	5.691308765	7.008852836	4.219201809	0	2.754027704	0	0.455516099	2.748561771	2.076051064	1.994613105	0.347277687	0	0.46359367	2.31122298	Tumor	BRCA
TCGA-OL-A5RY-01A	752	0	0.278366564	0	4.6942504	5.907497698	4.533694928	0.33253282	5.97428309	6.825442552	4.56555602	0	4.638911072	0.044883022	0.047158994	1.827200336	2.067347527	3.09853532	0.021232912	0	0.297047963	2.931846447	Tumor	BRCA
TCGA-AC-A3YJ-01A	754	0	0.111054881	0	3.591585253	4.398944254	4.254123742	0.333313317	2.050800156	7.890851733	2.735203562	0.139189116	1.443526894	0.115255447	0.081751782	0.848243447	2.211709821	2.448358275	0	0	2.022413758	0.339853674	Tumor	BRCA
TCGA-AQ-A04H-01B	754	0	0.027329998	0	4.052896842	6.059920282	4.717020451	0.368683662	4.305540827	6.221037247	4.690339172	0.041311554	3.586367414	0.136696286	0.248672054	2.509778296	0.9192873	1.470132667	0	0	0.358502693	0.736904666	Tumor	BRCA
TCGA-A2-A0CM-01A	754	1	0	0	4.711966737	6.831453822	4.750281236	0.428474711	5.151958838	8.019385232	4.896204954	0	4.266208133	0.082725182	0.389888617	0.970884197	1.125459596	2.535573177	0	0	1.194840787	0.566240828	Tumor	BRCA
TCGA-E9-A1QZ-01A	755	0	0	0	3.83133997	6.030664111	4.973242031	0.409263482	4.430625372	7.106838583	4.441882845	0	3.52691674	0.128685835	0.393898985	1.800700661	1.511914278	2.808743194	0.735847922	0	0.542939298	2.707871351	Tumor	BRCA
TCGA-BH-A0W4-01A	759	0	0	0	3.128391456	6.213485107	5.790645571	0.679145487	6.55655602	6.059169749	5.077217145	0	4.178379143	0.128653832	1.777154816	2.070467401	1.957046567	1.6697283	0.135492256	0	1.663251172	2.896457913	Tumor	BRCA
TCGA-LL-A440-01A	759	0	0	0.58369255	4.082980744	6.351378955	4.558594091	1.346645263	7.2368471	6.474135757	4.790891765	0	4.006152013	0.280474318	0.31749967	2.201051917	1.871039834	3.053200175	0.162201482	0	1.652765697	5.941826534	Tumor	BRCA
TCGA-EW-A6SB-01A	760	0	0	0	4.111548543	3.124764593	3.498702615	0.314183513	1.458107408	7.334568192	3.660045928	0.033285461	3.675090926	0	1.457617219	0.79837621	0.115595052	2.754326277	0.063447493	0	0.371076744	0.064755597	Tumor	BRCA
TCGA-A8-A07U-01A	760	0	0.294651201	0	4.456575918	5.492381993	5.508341162	0.420850591	4.623558621	8.040760652	5.366551286	0	4.690672006	0.060489152	0.094289357	0.942757827	0.864024151	2.976887345	0.084434258	0	1.204612549	1.550080713	Tumor	BRCA
TCGA-A8-A09Q-01A	761	0	0	0	3.464724336	6.23671024	5.026676637	0.393709995	5.117195764	6.996960081	4.329627272	0	3.159107759	0.075256262	0.644393143	2.124874488	1.33505718	2.413272009	0.023964592	0	0.200393176	0.823446582	Tumor	BRCA
TCGA-LL-A50Y-01A	762	0	0	0	4.946878877	2.923956423	4.039889323	0.711837425	3.271838601	8.018604455	2.319906321	0	2.138676445	0	0.38185976	0.652793177	0.613174441	2.262859003	0	0	0.111285106	1.323828089	Tumor	BRCA
TCGA-AC-A3TM-01A	762	0	0	0	3.948489887	3.537492599	3.427447434	1.045243511	3.958962698	7.269008993	1.492974211	0	2.54606096	0.149726016	0.941078646	0.953893403	0.809105461	1.401027571	0.329472029	0	0.285827725	2.276677855	Tumor	BRCA
TCGA-E2-A159-01A	762	0	0.029349261	0	4.524818596	6.971552135	4.691763543	0.137674356	4.769070944	8.293512656	5.489485216	0.022344434	4.570962521	0.060353259	0.683885516	0.555649299	1.131028486	2.733440436	0.014387105	0	0.501910807	0.605885178	Tumor	BRCA
TCGA-A7-A13F-01A	765	0	0	0	3.57460607	4.050161149	4.470384315	0.371509644	4.783978045	7.752273275	4.475705299	0	3.679382023	0	0.293830895	2.292550123	0.872779544	1.491659033	0.063221969	0	2.084520726	1.453204881	Tumor	BRCA
TCGA-D8-A73X-01A	767	0	0	0.020931453	3.96321535	5.77865537	4.653017436	1.10684564	6.162139815	6.933814256	4.4108624	0	3.033161967	0.330954203	0.692619985	1.459861273	1.477986217	2.60729321	0.062111581	0	0.349322365	2.650332838	Tumor	BRCA
TCGA-A2-A0D4-01A	767	0	0.134111378	0	2.436942949	5.443657425	4.929590702	0.640972457	2.996122971	6.474091698	4.532730416	0	2.14109722	0.081145271	0.165660116	1.352918025	0.715640899	0.317804839	0	0	0.312089899	1.586253324	Tumor	BRCA
TCGA-A2-A0YD-01A	769	0	0	0	5.262417941	5.818212548	5.075671151	0.631800091	7.346060032	7.321675121	5.29012693	0	4.671733173	0.189878105	1.025329201	2.466814072	2.512124016	2.842706415	0.015783126	0.0315579	0.385850931	2.740581353	Tumor	BRCA
TCGA-BH-A0AY-01A	777	0	0	0	3.326649014	5.830195577	3.878318996	0.142276934	5.909813993	7.062223814	3.596276126	0	3.346193783	0.028079291	0	0.912717986	2.277920748	1.144138056	0	0	0.837989842	1.899407931	Tumor	BRCA
TCGA-D8-A1X8-01A	783	0	0	0	3.223219855	5.076141382	5.293227343	0.458128277	4.929445677	6.604678625	5.14964288	0	2.834411709	0.095374206	2.251245269	2.219975084	1.547823688	2.866247146	0.045535246	0	0.465045478	2.363823899	Tumor	BRCA
TCGA-BH-A1F0-01A	785	1	0.057567432	0.012630603	4.816697839	7.236773533	5.368004176	0.572976536	5.256613205	7.270646333	5.701243069	0.014792293	4.479402115	0.135833282	0.603197335	1.495338326	2.552981093	3.39143832	0.028360461	0	1.289430154	2.90953397	Tumor	BRCA
TCGA-E9-A5UO-01A	785	0	0	0	2.380865805	5.445239074	4.900020686	0.451453901	2.833577353	6.53082799	3.895022479	0.028457923	2.80200329	0.149325393	0.653846546	2.447221346	0	0.534243668	0.018337263	0	1.27873991	0.126217768	Tumor	BRCA
TCGA-E9-A1NG-01A	786	1	0.026534553	0	5.715449309	6.814467199	5.757477198	0.409082185	6.436941074	6.685475089	5.121099612	0	4.564218768	0.054620904	0.449085782	1.40774451	1.832451989	3.131250629	0	0	0.55822237	1.403414523	Tumor	BRCA
TCGA-EW-A2FV-01A	788	0	0.129425661	0	5.748804902	5.464088027	5.045970134	0.274518473	4.37495622	7.270378364	4.52598938	0.099339804	2.92722464	0.068706599	0.072160768	1.682127488	1.589733504	1.876892524	0.261038565	0	0.386985951	1.563218364	Tumor	BRCA
TCGA-EW-A1OV-01A	789	0	0	0	5.052180089	4.477968264	4.245883777	0.260056371	4.782261593	6.112223075	4.401435197	0.058045344	4.696480644	0.116730959	0.198743367	3.093712868	1.967271428	3.367398964	0.055947455	0	0.348916193	0.997055771	Tumor	BRCA
TCGA-A8-A06Y-01A	791	0	0.096428657	0	2.840232026	6.27902284	4.125675561	0.403535931	3.093432398	7.466348873	3.982830912	0.144040616	2.862541673	0.131974033	0.294713268	0.813271971	0.415303176	0.433753435	0	0	2.759401113	0.324707573	Tumor	BRCA
TCGA-AC-A2FM-01A	792	1	4.101586507	0	2.435792224	7.149655956	4.86918695	1.004586367	3.785526989	6.082607067	3.92714581	0.912183918	1.965323131	0.217187261	0.315050832	1.798267246	0.780139868	0.789443936	0.046378046	0	0.853853674	1.372984808	Tumor	BRCA
TCGA-OL-A66N-01A	792	0	0	0	2.888421066	5.97744944	3.351683171	0.707315249	4.087387628	7.234187439	2.459006758	0.023047971	2.162871731	0.0314495	0.526382747	1.125358548	1.472347459	1.940772527	0.014841385	0	0.351599581	3.962703187	Tumor	BRCA
TCGA-AO-A0J5-01A	792	1	0	0	3.649013648	6.040691514	4.846542921	0.33888958	7.49427965	6.12440973	4.688164587	0	3.981758674	0.073327198	0.43000994	2.814111078	2.180479809	2.158658205	0	0.023460735	0.356724077	2.42755183	Tumor	BRCA
TCGA-BH-A202-01A	795	0	0.020937622	0	3.894186285	6.3373598	5.047268959	0.381506661	4.692898522	7.752862295	4.79732204	0	3.714487487	0	1.420940648	2.494919602	1.073481464	1.808322493	0.020424588	0	0.631947834	0.707786621	Tumor	BRCA
TCGA-AO-A0JG-01A	798	0	0.028338331	0	4.430748408	5.139980207	4.411445851	0.637584328	4.697977515	6.017452392	4.78953812	0.021572981	3.193097655	0.029442307	0.382415753	2.451208462	2.062471072	2.138069006	0	0	0.383031979	2.605723716	Tumor	BRCA
TCGA-E9-A5UP-01A	803	0	0	0	5.68735237	3.941187302	5.118388993	0.974475032	1.118096096	7.638098163	4.270462557	0	2.228283345	0.17207005	0.59088605	0.61732323	0.046957526	1.150024959	0	0	1.113206191	0.858553069	Tumor	BRCA
TCGA-BH-A0HB-01A	806	0	0	0	3.09748763	4.630776007	4.102216885	0.354658903	3.939791373	5.73362206	3.738402088	0	2.928232227	0.061066826	0.155313558	0.585221285	2.127266916	1.060441594	0.071373405	0	0.239369533	0.942447694	Tumor	BRCA
TCGA-BH-A18L-01A	811	1	0	0	2.871364137	5.487791567	4.944666114	0.285343943	2.371942015	6.991492427	4.659237785	0.02056173	1.623420201	0.135168086	0.835886175	0.827119571	0.3195907	1.316949936	0.039350208	0	0.191725208	0.400519896	Tumor	BRCA
TCGA-E9-A5FK-01A	812	0	0	0	4.187242573	4.195388471	3.623445591	0.445983242	3.558351621	7.644601671	1.955580031	0.047485379	3.355754777	0.06459772	0.067850139	1.294633016	1.272184563	2.231321061	0.161143587	0	0.229012689	2.761483579	Tumor	BRCA
TCGA-OL-A66H-01A	812	0	0.035759083	0	5.890895455	5.36387149	4.222059276	0.315614607	3.893710801	7.532318965	3.670938598	0	2.595468277	0.108693277	0.114079695	0.626520193	1.20521073	2.706560951	0	0	1.33587038	1.57866235	Tumor	BRCA
TCGA-AQ-A04J-01A	819	0	0	0.041916849	3.5347544	4.818846403	5.265189177	0.38380273	4.728575643	7.007559606	5.042444767	0	4.595869689	0.109439057	0.221247774	2.149891129	1.350820389	3.11990808	0.042057859	0	0.770755708	1.172173505	Tumor	BRCA
TCGA-A2-A4S1-01A	820	0	0	0	4.012810854	6.04876073	4.571752521	0.752221466	3.481860805	6.223501605	4.257209412	0.041845619	2.70882265	0.16456217	0	3.203625022	0.576164731	3.285667007	0.053520107	0.053794926	0.442167676	4.157439595	Tumor	BRCA
TCGA-E2-A2P5-01A	821	1	0	0	3.416695219	4.692152568	3.655203782	0.511167259	4.351471518	7.928738036	3.140237831	0	1.97769805	0.258367097	0.580105749	1.277658726	1.247606966	0.649501143	0	0	1.030274035	1.830146532	Tumor	BRCA
TCGA-A8-A0A9-01A	822	0	0	0.017216538	4.204801409	6.452765303	4.946357407	0.559615355	5.875414044	7.472579738	4.642916309	0	4.758309253	0.081020716	0.684760975	1.31426488	1.630135725	1.677424771	0.088469769	0	0.930209922	1.143052667	Tumor	BRCA
TCGA-A2-A0SV-01A	825	1	0	0	5.497106915	7.421047076	4.717851496	0.560376728	5.670693231	7.735046049	3.890400773	0.016978948	3.909786166	0.023185901	0.162536003	1.215027663	1.050975659	1.822713271	0	0	1.958045815	1.050411611	Tumor	BRCA
TCGA-BH-A0HX-01A	829	0	0.680972558	0	3.277357656	7.040532165	5.151717779	0.598668106	4.697005009	6.710026682	4.69942192	0.051929654	3.066746036	0.104652355	0.307241076	2.236293215	2.058578007	1.312774748	0.033558156	0	1.589700722	1.682896027	Tumor	BRCA
TCGA-E2-A108-01A	837	0	0	0	4.805226164	5.720556983	4.942541759	0.323264525	5.914300544	7.155706453	4.80663997	0.027968735	4.389118734	0.07529846	0.508483698	2.851543954	2.287821644	3.479399322	0.018020959	0	0.759839314	2.8555072	Tumor	BRCA
TCGA-D8-A1XA-01A	839	0	0	0	4.416503942	6.663998806	5.405305888	0.328880226	4.99211983	7.819743057	4.151402537	0	3.166595889	0.081695845	0.48358856	2.69442295	0.805818139	1.956819043	0	0	1.464185493	1.747854618	Tumor	BRCA
TCGA-E9-A6HE-01A	847	0	0	0.017767955	4.202398436	4.81360879	3.330168355	0.822656722	4.505163662	8.061126469	2.454672849	0	2.979377234	0.028393621	1.324710287	0.947851444	1.263990011	0.873201324	0	0	0.813725074	2.357033947	Tumor	BRCA
TCGA-LQ-A4E4-01A	849	0	0.512613406	0.05222281	2.453367536	4.99422265	4.473341267	0.744630989	3.627951589	7.800391216	4.191739397	0	1.648120221	0.161237665	1.2992469	1.429354762	0.549168784	1.079512897	0	0	0.167863632	2.651370532	Tumor	BRCA
TCGA-A1-A0SO-01A	852	0	0	0	2.593233069	4.756033564	4.193209803	2.753914038	3.212514511	6.293481279	6.661215274	0.076681939	3.375433969	0	0.135136788	2.292285848	0.619710909	0.725214705	0.049703527	0	1.264996246	0.237509978	Tumor	BRCA
TCGA-BH-A201-01A	856	0	0.053511642	0	2.939490824	5.83906846	5.5207259	0.500028097	6.586217743	6.245127803	4.932986631	0	3.879177606	0.305270826	0.31938278	2.511409152	2.045646214	2.00400591	0.013231919	0	3.053245627	2.329603975	Tumor	BRCA
TCGA-OL-A6VO-01A	858	0	0	0	3.879855048	5.310677427	4.681876513	1.370190948	3.673290307	7.540180182	5.506624209	0	3.482049215	0.094407445	0.278980799	1.446282786	1.328328153	1.715511965	0.015178881	0	0.961414076	0.995358277	Tumor	BRCA
TCGA-B6-A0X4-01A	860	1	0.900652898	0	4.413069389	4.601273653	4.515177717	0.532802184	2.26944508	7.852115146	3.63172876	0	1.451562897	0.353029222	0.409223007	1.389439586	0.202699437	1.387305743	0.046169624	0	1.38431832	0.158620668	Tumor	BRCA
TCGA-E9-A1R0-01A	860	0	0.025464057	0	2.751825293	5.743689028	5.467317155	0.203923252	4.952188662	6.314265503	4.341621603	0	3.298135738	0.127685041	0.347625887	2.143332487	1.38028665	1.763556545	4.493036433	0	0.609120031	2.711642582	Tumor	BRCA
TCGA-E2-A1IJ-01A	865	0	0	0.032954618	4.879244986	5.616683935	4.943509118	0.99920216	7.267155039	7.646555336	4.47267517	0	3.68616619	0.152090159	0.952533781	2.172090218	2.274804454	2.493182186	0.073360062	0	0.657651439	2.781739445	Tumor	BRCA
TCGA-E2-A10E-01A	865	0	0	0	3.777243696	5.293048221	5.451625691	0.37991454	5.516591881	6.504643656	5.038958863	0	3.968446203	0.167864774	0.848120166	2.022467352	1.040082802	4.177520917	0.027576954	0	0.89409415	0.945730947	Tumor	BRCA
TCGA-E2-A1B6-01A	867	0	0	0	4.293130289	2.975682924	4.129218194	0.453457933	3.591457279	6.467908188	3.191168062	0	4.612823378	0.016741561	0.846217643	1.150206157	0.602390933	3.453300237	0.212652282	0	0.518018205	1.617769449	Tumor	BRCA
TCGA-EW-A1J6-01A	875	0	0	0	1.86864549	4.340429337	3.0580337	0.08673131	2.05220708	5.032420938	2.341079296	0.012333389	2.530680618	0.219699998	0.168064063	0.365180179	0.346035511	1.761960201	0.007931395	0	2.351432464	0.649411392	Tumor	BRCA
TCGA-E2-A10F-01A	878	0	0	0	5.026027684	5.732230944	5.236448311	0.786505608	6.17901588	6.875277792	4.957093224	0	4.262005219	0.069680917	0.554162392	2.212180546	1.802353384	2.294190202	0	0	0.350957483	2.199021954	Tumor	BRCA
TCGA-OL-A5RX-01A	878	0	0.156088014	0	5.285469598	5.537871305	4.583037968	1.27889687	5.379649152	7.318129417	4.649866638	0	3.259121398	0.161898653	0.425909286	1.844673	1.699866219	2.687032814	0.115807679	0	0.724816108	3.446238636	Tumor	BRCA
TCGA-E2-A1LE-01A	879	1	0	0.019318762	4.911306825	4.349176366	4.400870969	0.235574755	6.027971423	7.424684677	3.669195155	0	3.111130561	0.030861974	0.12558132	1.367561954	1.454817853	1.130384505	0	0	0.186995253	1.594551394	Tumor	BRCA
TCGA-A8-A08C-01A	881	0	0	0	3.839643593	5.920266455	5.119471072	0.503307296	5.080857547	8.182634082	4.753034536	0	3.188412277	0.099287655	1.547379267	1.5246559	0.917630938	1.494241478	0	0	1.838881109	0.628649925	Tumor	BRCA
TCGA-WT-AB44-01A	883	0	0	0	3.358195772	4.586626026	2.447779296	1.164068081	4.857643577	7.432101006	1.770279989	0	2.654723551	0.35461792	0.121549555	0.745653393	1.145953491	0.786260248	0	0.037431118	0.496682551	3.034824372	Tumor	BRCA
TCGA-A8-A06U-01A	883	1	0	0	3.013151657	4.798328902	4.257278916	0.793117674	3.92648239	7.413149464	4.233704476	0	3.142533633	0.175526061	0.493784162	1.437958582	0.776810236	1.64471856	0	0.029050113	0.404924914	1.202658433	Tumor	BRCA
TCGA-LL-A442-01A	889	0	0	0	2.393505856	4.970419074	4.355462641	0.400257461	1.495749033	8.09501071	4.654411037	0	2.23935925	0.05155124	0.44721989	0.345835536	0.288883065	2.833342625	0	0	0.043162346	0.154824066	Tumor	BRCA
TCGA-AC-A4ZE-01A	890	0	0	0	3.473354533	4.984096417	4.893335094	0.606658446	1.7718941	6.519454433	4.450583108	0	2.23939674	0.152523824	0.276279557	2.673713796	0.890880655	1.695919212	0.015018233	0	0.238763097	1.989278765	Tumor	BRCA
TCGA-A7-A13H-01A	899	0	0	0	5.265007634	5.763717845	4.938579142	0.995444302	4.57496806	7.645461861	4.627392224	0	3.165855318	0.148880533	0.609598959	2.043815124	1.541873907	2.648545885	0.12672225	0	0.269879231	2.199624104	Tumor	BRCA
TCGA-E9-A2JS-01A	904	1	0.025477182	0	3.600609508	7.418635533	4.308390262	1.598851693	4.490194479	6.613723788	4.648613254	1.579694899	3.945827283	0.151994893	0.18434799	1.929278492	1.005442757	1.253209187	0.037122067	0	3.37551003	1.274672935	Tumor	BRCA
TCGA-A7-A0DC-01A	906	0	0.13962198	0	1.54322331	7.42404014	6.5993799	0.638744	3.57864775	5.11255828	5.87842511	0.1413026	2.53665542	3.61655402	2.38412029	3.5518774	0.43558952	1.68719866	0.17905893	0.09277332	3.1291562	1.70491515	Tumor	BRCA
TCGA-A7-A0DC-01B	906	0	0	0	3.36316113	6.58433665	5.69366972	1.6802609	6.09543458	5.21234599	5.75891383	0.1061841	4.84590216	6.06285456	5.7424786	4.09938543	2.19986275	3.52322416	0.06907258	0.13566266	3.37376255	3.15575245	Tumor	BRCA
TCGA-EW-A1P4-01A	907	0	0	0	6.266724913	5.9282279	5.996777184	0.125203999	4.966685023	5.505868798	4.5874968	0	4.708634112	0.062408088	0.380904237	1.697548653	1.965578336	1.901181998	0	0	0.750820766	0.800140711	Tumor	BRCA
TCGA-EW-A1OY-01A	908	0	0	0	4.599627527	5.24006338	4.442846691	0.611910826	3.850532684	7.219029053	4.196796169	0	2.606524255	0.117060339	0.236043822	1.741246642	0.913038265	1.145781126	0.018946386	0	0.419138569	0.866611286	Tumor	BRCA
TCGA-EW-A1OX-01A	911	0	0.040335295	0	2.699714951	5.914903263	5.564457465	0.371328662	2.156500934	6.333606872	4.428609339	0	1.726524153	0.041899896	0	3.124994399	0.222503485	0.074298282	0	0	0.817735997	0.117307361	Tumor	BRCA
TCGA-BH-A0DI-01A	912	0	0.034807717	0	3.305952376	5.144343971	4.891333655	0.659942842	7.52716949	6.44318851	4.791379787	0	4.317703314	0.105871261	1.22310069	2.295101511	2.094332861	2.096716307	0	0	0.334947501	3.925108288	Tumor	BRCA
TCGA-A8-A09K-01A	912	0	0.035492216	0	2.587420779	5.606003312	4.886229673	0.165232908	2.421910953	6.248792318	4.317224727	0	2.300330549	0.036871345	0.038746488	2.582082784	0.444224823	1.616314411	0.034626807	0	4.225468459	0.593097061	Tumor	BRCA
TCGA-A2-A3XU-01A	912	1	0	0	2.154704051	6.471562631	2.858230861	1.106574225	1.908890658	8.284666197	2.661903522	0	1.808387531	0.024913441	0.150427987	0.399742961	0.165191268	0.279129776	0.011742878	0	1.446572551	0.081906046	Tumor	BRCA
TCGA-EW-A1P7-01A	915	0	0.036020068	0	5.166864849	6.469651746	4.658601259	0.798296582	5.825094831	6.394846303	4.844315985	0	5.342065122	0.211210189	0.442758642	2.804109139	2.169924151	4.245046705	0.229715169	0	1.717512145	2.733863592	Tumor	BRCA
TCGA-E9-A3QA-01A	918	0	0.04850436	0	5.331039506	7.172523854	4.183088671	0.727652393	3.694053144	7.010298719	4.956771745	0	4.667499063	0.050380343	0.153297945	1.233660112	1.78090446	2.406536711	0.035639883	0	0.907048681	0.875200702	Tumor	BRCA
TCGA-BH-A18P-01A	921	1	0	0	4.106692219	5.160583279	5.091790946	0.360133637	6.194894295	7.086431912	4.842403637	0.087326339	4.171440822	0.227481418	0.621783711	1.601600901	1.217716089	5.989470664	0	0	0.952100539	0.773265144	Tumor	BRCA
TCGA-BH-A0GY-01A	923	0	0.27246907	0	4.663053999	7.43470426	5.115845847	0.379254879	5.83193438	7.008448897	5.265293463	3.190703551	4.299730325	0.038445718	1.308440604	1.476154994	1.990670528	1.828161687	0.088626539	0	0.573855772	1.351987668	Tumor	BRCA
TCGA-E9-A3X8-01A	926	0	0	0	3.200854729	3.862865754	2.929016949	0.624059735	4.553859776	7.462450751	1.023091743	0	1.71373366	0.138021271	0.22516521	1.047748478	1.028626945	1.329064151	0.104830114	0	0.806301914	2.918493705	Tumor	BRCA
TCGA-A7-A0CJ-01A	931	0	0	0	3.77373632	4.08765758	4.059245225	0.55683235	3.232329003	6.412276992	4.772536406	0	2.175335392	0.220954478	0.430895272	2.284883318	0.476213508	0.728775007	0.031658945	0.062958673	0.520287239	0.409789661	Tumor	BRCA
TCGA-E2-A570-01A	931	0	0	0	2.939295944	5.238700549	4.316279598	0.383611314	5.855617957	7.179725583	3.31932102	0.030128744	3.283680297	0.429279923	0.085067441	1.468176544	1.655205876	1.347760718	0	0	1.337402593	3.135819474	Tumor	BRCA
TCGA-A8-A092-01A	942	0	0	0	4.515153096	5.420138649	4.661602308	0.56597386	4.953725971	7.573673619	4.620962226	0	3.368581259	0.128508877	0.210069866	1.724777869	1.225430133	1.565784174	0.120914094	0	0.072929148	1.037978467	Tumor	BRCA
TCGA-A8-A08P-01A	943	0	0	0.022398338	5.280748412	5.726846541	5.118694215	0.121984103	5.375022804	6.676581845	4.713094877	0	4.451960148	0.035758967	1.754909814	1.917320517	1.131404751	2.340739045	0.509844973	0	0.307361095	0.803588207	Tumor	BRCA
TCGA-A8-A08O-01A	943	0	0	0	3.233164667	6.954057032	5.188850654	0.578326072	6.489641192	5.483369931	4.938105428	0	4.7753897	0.175647091	0.528539791	2.262130053	1.953909455	3.286226341	0.203975436	0	0.443909887	2.290499527	Tumor	BRCA
TCGA-BH-A0EE-01A	943	0	0.981544566	0	2.284511306	5.117306145	4.717091437	0.062527196	1.928679153	6.953754657	2.973921086	0	1.709627968	0.105131027	0.251897045	0.402876672	0.15299503	1.156482756	0.05028226	0.020429249	0.21396219	0.283674778	Tumor	BRCA
TCGA-A8-A06X-01A	943	1	0	0	3.029773941	5.106677672	4.859705565	1.020452605	3.920478967	7.579839318	4.843691257	0	3.075496651	0	0.175724799	2.476410086	0.728440836	1.515694393	0	0	0.228225842	0.721738769	Tumor	BRCA
TCGA-EW-A6SC-01A	952	0	0	0	4.965531171	6.035704056	4.602718373	1.434959672	6.689989591	5.868512412	4.614947274	0	4.485908676	0.074986654	0.506661483	1.713572292	2.002673129	2.292472273	0.201876271	0	0.631630861	2.354777961	Tumor	BRCA
TCGA-A7-A26E-01B	954	0	0	0.46825205	3.52363201	6.2220808	6.43533437	0.78301581	7.43605884	6.07617537	6.43919387	0	4.02338859	5.01087099	3.77350147	4.68137963	2.38673435	5.51777958	0.15759006	0	2.46416841	3.85743272	Tumor	BRCA
TCGA-A7-A26E-01A	954	0	0	0.042621099	2.675628818	5.897070693	6.04397339	0.479647177	5.518023218	6.599422967	5.61555658	0	2.454979506	1.300123381	1.609879491	3.449140287	1.740832611	3.15579866	0.019394827	0	1.115735549	2.136817439	Tumor	BRCA
TCGA-BH-A1F2-01A	959	1	0.139497229	0	3.378337378	7.437742316	5.440464362	0.100483257	6.444399333	5.703877929	5.213067353	0	3.637622295	0	1.114386989	2.877772311	2.027626816	1.249258938	0	0	0.338298153	1.215847084	Tumor	BRCA
TCGA-A7-A13D-01B	965	0	2.77191703	1.82270324	4.34734605	7.13931492	6.21491559	1.51339736	6.95459076	7.30476155	6.54740012	2.34976923	5.22326282	3.78160028	2.76581199	2.9357778	2.38195447	2.81318412	1.71873891	1.68623562	4.16088437	1.68248744	Tumor	BRCA
TCGA-A7-A13D-01A	965	0	0.142749744	0.009221218	4.293632245	6.559614183	4.981798582	0.536811841	5.254599472	8.289411302	5.578535528	0	4.398148397	0.446706447	0.726726627	0.529431048	0.676950774	1.016306806	0.062469039	0.043703741	1.897799573	0.197973127	Tumor	BRCA
TCGA-A2-A0YM-01A	965	0	0	0	5.895177244	7.451937187	4.79794544	0.887525273	4.592055939	7.16350907	5.752597071	0	4.741844974	0.11813503	1.17389987	0.895484458	1.329759506	2.172160368	0	0	1.270743271	0.473391995	Tumor	BRCA
TCGA-A1-A0SK-01A	967	1	0.031817159	0	3.095663697	4.97130865	4.221337166	2.984119171	3.501791489	6.136954001	5.401447599	0	3.544768191	0.245389141	0.256973311	3.854647274	2.076642083	0.570385922	0.120345004	0	1.63643989	0.450400211	Tumor	BRCA
TCGA-A2-A0EV-01A	968	0	0	0	3.538373394	5.47993032	5.097653108	0.608813007	5.728885674	6.712775427	4.885839124	0	3.472575121	0.120899786	0.56810143	2.57334286	2.114158202	2.052545418	2.895139569	0	1.062493134	1.639168312	Tumor	BRCA
TCGA-E2-A14X-01A	972	0	0	0	2.911163226	7.463889845	4.504734711	0.316013425	4.196391081	8.168532837	4.906060856	0	3.897967404	0.080855568	0.259426525	1.208418523	1.007171885	2.644052541	0.019379422	0	3.558230606	1.288649056	Tumor	BRCA
TCGA-OL-A5D8-01A	973	0	0	0.024496434	4.42581594	4.851135291	4.240019192	2.477876692	4.227174485	7.282673692	4.476711317	0	2.819394641	0.185655793	1.088424225	1.684896752	0.905188847	3.357892297	0.19125974	0	0.333278613	0.57229121	Tumor	BRCA
TCGA-BH-A0BC-01A	974	0	0	0	4.629556872	5.599267649	4.388105428	0.457427693	4.889793701	7.373679046	4.534099099	0	3.557205904	0.051559038	1.050515137	1.275801339	2.059198118	2.29401765	0	0	0.994388551	1.797113106	Tumor	BRCA
TCGA-E2-A14W-01A	974	0	0.036669502	0	3.381059036	5.114513655	4.913172055	1.090048736	3.968402309	7.082337751	3.04598631	0	2.091394962	0.075207526	0.259359983	2.064068094	0.585741789	0.727517884	0.233587643	0	1.3455346	1.299433627	Tumor	BRCA
TCGA-E9-A227-01A	975	0	0	0	4.417369374	4.769262841	4.205088962	0.299394257	5.550013557	7.251066758	4.143941118	0.017185897	3.726044563	0.135401378	0.786002779	1.498825188	1.521214024	1.996436075	5.696388119	0	0.274920728	1.649422596	Tumor	BRCA
TCGA-A8-A07L-01A	975	0	0.100611611	0	3.261373257	4.978833013	5.308365056	1.029308793	5.228915723	6.626348054	5.054770105	0	3.481287504	0.070453925	0.395895692	1.346112513	1.114698094	1.12053763	0.016839914	0	0.281984684	1.427806513	Tumor	BRCA
TCGA-E9-A1RB-01A	976	1	0	0	4.152610927	7.461305636	4.526287942	0.301732042	4.556368955	7.880450789	4.454367056	0	3.691681589	0	0.996740027	1.766988012	0.908692589	1.348899224	0.010298981	0	1.783751127	0.845885285	Tumor	BRCA
TCGA-E2-A1B5-01A	984	0	0	0.069053456	4.203759786	4.393855917	3.910364586	0.365120562	3.54704702	6.14830276	3.653987242	0	3.943559447	0.055638579	0.141908933	1.865540027	1.734511177	3.176106075	1.859527141	0	0.219243391	1.667077374	Tumor	BRCA
TCGA-AC-A3BB-01A	987	0	0	0	4.705723702	5.328139355	4.505756153	0.503184394	6.263205014	7.128331603	3.893203736	0	3.772928636	0.064815033	0.367276569	1.805360603	2.014461544	2.518933316	0.161668023	0	0.667394173	3.531937602	Tumor	BRCA
TCGA-AQ-A1H3-01A	989	0	0	0.017839574	5.007042575	6.04052876	5.17377254	0.470811467	6.209424367	7.42152701	4.920094245	0	3.776030591	0.08388671	0.89560524	2.103224402	1.898278336	2.315750913	0.066010059	0	0.137452909	2.603324613	Tumor	BRCA
TCGA-A2-A0YC-01A	990	0	0	0	3.483500585	5.068669653	5.375635811	0.723958568	5.34367565	6.799753958	4.884921782	0	3.26152948	0.294210354	1.049930187	1.419979977	1.07571893	2.11625475	2.773493862	0	0.19110387	1.295163581	Tumor	BRCA
TCGA-BH-A0EA-01A	991	1	0	0	4.37753404	4.791137232	5.507068033	0.840028712	5.27167471	7.081002134	4.45183325	0	2.920122582	0.045588597	0.306043261	2.567609511	1.382436901	1.781299321	0.042821224	0	0.402304252	3.101431414	Tumor	BRCA
TCGA-B6-A0I6-01A	991	1	0	0	4.853715478	5.12526115	4.911504977	1.666805824	5.18883495	7.333884996	4.719175811	0	3.787606665	0.040928644	0.414513358	1.901536631	0.818912962	2.96728542	0	0	0.829231017	0.984638174	Tumor	BRCA
TCGA-A2-A3XV-01A	996	0	1.100895867	0.079082075	2.280263302	4.200593199	2.981907473	0.509588635	3.068094877	7.175621972	1.083646284	0	1.113680415	0.183406929	0.066973007	0.343900915	0.259057507	0.601932006	0	0.099015404	0.076545114	0.547785853	Tumor	BRCA
TCGA-LL-A441-01A	996	0	0	0	5.431566451	4.94581073	4.028384454	1.849958004	4.576569323	6.493758934	5.026699993	0	5.655896702	0.028862074	0.489259583	1.991666004	2.138827262	4.433497945	0.284591426	0.027240966	1.286600834	3.410420618	Tumor	BRCA
TCGA-AO-A0J2-01A	997	0	2.822653622	0.013116514	3.579598802	6.029078563	4.813886394	0.141437121	3.872762084	8.056984136	4.531754891	0	3.418711202	0.020980667	0.043775622	0.22381333	0.551381176	0.720738412	0.019696869	0.019799202	0.212857372	0.300532075	Tumor	BRCA
TCGA-E9-A1N4-01A	1000	0	0.082981872	0.027412461	5.310990246	6.620166446	5.682394385	0.194373189	6.148147705	6.324769811	4.511476421	0.016127171	4.422500532	0.167448106	0.112210988	3.695911564	1.803667057	4.256426485	0.030906702	0	1.02269014	0.850679422	Tumor	BRCA
TCGA-E9-A3Q9-01A	1001	0	0.038407939	0	2.086295262	4.008627544	3.93642351	0.12481954	1.719521027	6.322707367	3.277953168	0	1.008818594	0.13506988	0.122289938	0.68738286	0.356982912	2.90607494	0.064951402	0	0.312552575	0.995773545	Tumor	BRCA
TCGA-BH-A18F-01A	1001	0	0	0	4.835746758	5.919219165	4.542628229	0.30204567	6.159649266	7.443978648	5.171077467	0	3.630084301	0.117920157	0.675419446	3.085216482	1.909115864	3.170242009	0	0	0.211639745	2.364114768	Tumor	BRCA
TCGA-AQ-A54O-01A	1001	0	1.371837749	0	3.61173478	4.326583622	3.512502684	1.596221054	3.989618473	6.994673468	1.536043396	0.052567843	2.134259904	0	0	1.004666886	0.436904226	1.336587366	2.435138153	0	1.511622277	2.151447469	Tumor	BRCA
TCGA-A8-A08F-01A	1004	0	0	0	5.309217443	6.551633958	4.70256132	1.287065861	5.967744692	6.605026315	4.130352065	0	4.647793421	0.038452614	0.328417766	1.269665274	2.419656358	2.764888998	0.0181695	0	0.49149561	0.650216095	Tumor	BRCA
TCGA-A8-A091-01A	1004	0	0.124330276	0	2.411728105	7.953687956	4.810010734	0.307451831	4.649319121	5.137941846	4.671862324	0.110692684	3.116012166	0.169572249	0.444319758	2.851082625	1.379400134	3.109878965	0.010514981	0	0.461998423	1.292216598	Tumor	BRCA
TCGA-E2-A1B4-01A	1004	1	0	0.070798704	1.897854797	2.747304475	5.137023053	0.391760075	4.742957774	6.724507895	3.500220153	0	1.99895817	0.312693289	0.593590398	1.216269756	0.706733834	1.514371754	0	0	0.129994065	1.267158899	Tumor	BRCA
TCGA-A8-A08S-01A	1004	0	0	0	3.179566786	4.720206201	4.76113129	0.742527129	4.74507519	5.611154029	4.202042446	0.020043432	3.495700091	0.275723302	1.231965022	1.624625356	0.96351924	1.321532044	0	0	0.089407055	0.5171272	Tumor	BRCA
TCGA-AC-A2QH-01B	1005	0	0	0.066042323	3.830164471	5.21163991	4.739633063	3.596185524	7.675453938	4.418195268	5.342722687	0	4.518198534	1.889348016	1.276223743	4.820130899	4.271565536	1.145766261	0.09828657	0	1.372349734	3.06673346	Tumor	BRCA
TCGA-A8-A09M-01A	1006	0	0	0	4.124924115	4.899042494	4.286517413	0.294425829	3.93582883	6.375789879	3.949103567	0	3.079008075	0	0.242242087	1.2990438	1.203783696	1.943635612	0.038706852	0	1.071804844	0.548699827	Tumor	BRCA
TCGA-A7-A0DB-01C	1007	0	0.82293562	0.6503087	3.39881115	6.77825814	6.09816813	1.62013978	7.49719424	6.24026679	5.9219816	0	3.44632249	6.21315283	4.73845193	4.71110204	1.8812346	4.68993844	0.07529061	0	3.52172241	3.28576305	Tumor	BRCA
TCGA-A7-A0DB-01A	1007	0	0	0.019374959	2.894236306	6.54347091	5.33416347	0.359315521	5.708081553	7.724066286	5.130466288	0.01165061	2.678423375	2.407865415	2.633481694	2.501746964	1.320333104	2.346388406	0.037075321	0	1.956204177	2.282023279	Tumor	BRCA
TCGA-BH-A1FD-01A	1009	1	0.484325844	0	4.693021142	7.01151999	4.132496851	0.251130135	5.074472812	7.201272965	5.084642558	0.018880581	2.681541196	0.075987765	1.095857335	1.715504917	0.927841524	3.35249712	0.012151609	0	0.547477732	1.523148666	Tumor	BRCA
TCGA-EW-A6SD-01A	1010	0	0.214984573	0	5.395761402	6.300297786	5.911611305	0.432438275	5.402721854	7.242126712	5.013332354	0	3.688577521	0.067251511	0.202304784	0.342398953	0.522258652	2.400242894	0.093787782	0.032110117	0.544113778	0.425375927	Tumor	BRCA
TCGA-AR-A5QN-01A	1013	0	0.398548801	0	2.721524284	8.522942147	4.330275522	1.717645378	5.217566222	7.778921309	4.846213919	0.042933443	2.435420794	0.141883821	0.476348036	2.908186071	1.862401189	2.725901498	0.013923561	0	0.618149811	2.871378949	Tumor	BRCA
TCGA-D8-A3Z5-01A	1015	0	0	0	4.399872936	5.120391836	4.142919516	1.299926556	1.780629847	7.809129136	4.151069994	0	1.759283263	0.148600617	1.051306868	1.482709593	0.682120624	2.012682544	1.35483994	0	0.360416966	4.301009645	Tumor	BRCA
TCGA-E2-A1II-01A	1025	0	0	0	5.782990482	5.507194845	4.335199351	0.414957912	2.577163795	6.855181585	5.602489595	0.036995096	3.957369233	0.278912886	0.835888958	1.429764467	2.292555862	3.685712499	0.023863353	0	2.068686637	0.162480839	Tumor	BRCA
TCGA-AR-A1AY-01A	1026	0	0	0.023174996	4.233783208	7.1948066	4.461192538	0.512109762	4.89878158	8.785652591	4.925509305	0	3.642317002	0	1.458361554	1.843437494	1.136468664	1.761757247	0.085332901	0.034920699	1.197713249	0.941718039	Tumor	BRCA
TCGA-E2-A1IH-01A	1026	0	0	1.082835294	3.586347888	5.367670698	5.114507985	0.46292094	7.067332442	5.671973049	4.45925188	0.037327494	4.081956906	0.075608443	0.611708083	1.985010732	1.780637857	2.728752361	0.035969074	0	0.668052915	1.811064661	Tumor	BRCA
TCGA-A2-A0D2-01A	1027	0	0	0	4.503376415	6.125922738	4.497086898	0.577788863	4.325073205	6.913200518	4.624149284	0	4.157665428	0.095124713	0.162791726	0.961532299	0.903249226	1.270514468	0.060239881	0	0.750862748	1.128565787	Tumor	BRCA
TCGA-A2-A3XS-01A	1032	1	0	0	3.630528339	4.529039125	3.237256455	1.509324962	4.356594581	7.614540122	4.563043864	0	3.63183927	0.025042416	0.052171288	0.69045996	0.817358445	1.795042594	0.011803949	0	1.42801171	1.779346723	Tumor	BRCA
TCGA-A8-A07C-01A	1034	0	0	0	3.708913045	5.699751942	5.499959014	1.777595252	4.77947136	6.170043792	6.199317189	0	4.534936056	0.120446631	0.837870042	2.583847411	0.704130072	2.750781029	0.023385112	0	0.296029045	0.081886036	Tumor	BRCA
TCGA-C8-A3M7-01A	1034	1	0	0.017751533	3.399992726	5.703040002	4.834287191	0.456634861	2.951934373	7.51668344	4.396003062	0	2.44302681	0.285025302	0.34647699	1.843487615	1.488794105	1.787140329	0	0	1.136917351	3.324631284	Tumor	BRCA
TCGA-BH-A1FH-01A	1034	1	1.538452169	0	2.227905377	6.797959346	5.248903748	1.094317031	7.99772054	6.2301268	5.140981712	0.087085954	3.778236002	0.030389899	0.264798305	3.193811099	3.2973353	2.369537013	0.286576439	0	1.166092752	4.379649655	Tumor	BRCA
TCGA-EW-A3E8-01B	1035	0	0.024993207	0	5.060037349	5.237976063	4.003860379	0.758525424	4.415614944	6.434362104	3.735918043	0	3.464957748	0.051476912	0.446655385	2.788508062	1.478589589	2.951797466	0.036419654	0	0.415302767	3.087581313	Tumor	BRCA
TCGA-E9-A1N8-01A	1039	0	0	0	4.427669573	4.532084186	4.824398868	1.548953415	3.5133491	5.028075945	5.921033152	0	2.372917786	0.047122791	0.850410633	1.881801293	0.445002371	1.688405974	0.022301606	0.04449173	1.095212647	0.415805816	Tumor	BRCA
TCGA-E2-A14V-01A	1042	0	0	0	4.061825634	5.717533775	5.180637689	0.213712448	5.835779326	7.295393714	5.243123886	0	3.600885267	0.087982884	1.256170416	1.141063135	0.900561637	0.941847798	0.014119337	0	0.657604435	1.296378409	Tumor	BRCA
TCGA-A2-A0EU-01A	1043	0	0	0.024529127	3.261214516	6.329073253	4.899483657	0.111805357	5.66353648	5.848971368	4.808365902	0	3.285547608	0.114381963	0.366491174	1.727998362	2.275915448	1.266493452	0	0	1.281684374	1.375391051	Tumor	BRCA
TCGA-E2-A576-01A	1043	0	0	0.019735183	2.916326612	3.942175382	2.962373438	1.451321929	2.546151163	7.48395228	1.900151591	0.068228166	1.339609208	0.207444696	0.573215128	1.248987784	0.479506802	0.754226945	0	0	0.652346687	2.334288549	Tumor	BRCA
TCGA-A7-A0CG-01A	1043	0	0	0.041496017	3.439923923	6.099805278	4.924023231	0.167886428	5.814510616	7.751168511	4.610620174	0.048515631	3.664760332	0.189553727	1.322555964	2.665772915	2.09075448	2.642950112	0.03133883	0.031500994	0.265288986	2.518853934	Tumor	BRCA
TCGA-E2-A107-01A	1047	0	0	0	2.754991028	5.294541109	4.133346444	0.647645679	3.204371941	7.731400289	3.804828579	0	1.970314398	0.114096098	0.81328827	1.129548343	0.77188889	1.023703614	0.013860011	0	1.21214435	1.309482983	Tumor	BRCA
TCGA-E9-A226-01A	1048	1	0	0	4.746402879	6.127397544	5.808855221	0.201458536	6.533417324	6.355920657	5.782037257	0.052940164	4.710018218	0.620196138	0.281133534	1.855717651	1.576100375	2.071429256	0.147956584	0	0.912657823	2.151554006	Tumor	BRCA
TCGA-E2-A2P6-01A	1051	0	0.227627175	0	4.199608963	4.771460939	4.906463224	0.683100541	2.43881477	7.534924474	3.354858087	0.016924194	1.867151276	0.112022999	0.593999895	0.975024805	0.396508577	2.149474198	0	0.02181075	0.800303308	0.947395377	Tumor	BRCA
TCGA-EW-A1PG-01A	1051	0	0.220888615	0	2.657437623	6.580370326	5.248790922	0.215640766	7.184612171	6.30206699	5.057413209	0	4.278312473	0.311209894	0.956276558	2.083603998	1.61634022	1.872824373	0.0230947	0	0.804472579	1.710981169	Tumor	BRCA
TCGA-A2-A0D1-01A	1051	0	0	0	2.855348249	5.277271264	4.345949823	0.566336082	4.273212042	5.792573223	4.161658774	0	3.168113141	0.208172941	0.55223626	0.700368458	0.530086628	0.462364849	0	0	0.480189442	0.634531793	Tumor	BRCA
TCGA-E9-A1N3-01A	1059	0	0	0	3.046939395	5.100481669	4.2885732	0.433348979	2.766651907	7.697559307	3.812872892	0.051595451	1.757116699	0.023765494	0.394381404	2.246290452	0.590812115	1.20828975	0.022312606	0	0.27811768	0.724654205	Tumor	BRCA
TCGA-OL-A5RV-01A	1062	0	0	0	3.687788729	5.292471956	5.214062771	1.45366508	4.831994672	7.69537559	5.18375598	0	2.697747055	0.131902183	0.825231094	1.671835866	1.54447843	2.209349321	0.042569285	0	0.624530003	3.817887485	Tumor	BRCA
TCGA-E2-A573-01A	1062	0	0	0	4.833963244	5.564795657	3.895960074	0.549317281	3.442356867	7.655557121	4.887185223	0	4.336079704	0.100162403	1.023749447	0.410822467	0.52419162	2.965697006	0.016131346	0	0.858850501	0.522342871	Tumor	BRCA
TCGA-E9-A1R2-01A	1063	0	0	0	2.930218217	8.81872016	4.486764872	1.735805946	5.78045285	6.87550667	5.074148894	0	3.53019071	0.085051767	0.291008409	2.165200385	2.587154252	1.775319782	0.192145538	0	3.220719283	2.208542146	Tumor	BRCA
TCGA-A2-A0ET-01A	1066	0	0	0	2.370399867	5.333808493	4.717783713	0.869163737	2.126997478	6.370518186	4.117171314	0.020795376	1.954630603	0.056219985	0.170384637	3.497913469	0.322867925	4.419526045	0	0	0.172702828	0.45548186	Tumor	BRCA
TCGA-E9-A1NF-01A	1072	1	0	0.052667495	3.646710746	5.368986401	4.90268211	0.749666109	6.802192925	6.897868902	3.938076458	0	3.883653735	0.237450079	0.393468298	0.745320307	1.715620767	1.870237985	0	0	0.271950945	2.694055692	Tumor	BRCA
TCGA-A7-A0CE-01A	1074	0	0	0	4.059641072	5.3584021	4.931019404	0.99526594	3.353595105	7.915082665	5.378219466	0	2.254054043	0.056434586	0.974398996	2.035092319	0.715894009	0.856644592	0.013439007	0	1.510121886	0.787649234	Tumor	BRCA
TCGA-A7-A0CH-01A	1079	0	0	0	5.013582329	6.38733461	5.421351248	0.540393682	5.553515143	7.245935374	4.773105191	0	3.100134103	0	1.040544706	1.302983204	1.597048429	1.621713786	0	0	0.946412787	1.918151151	Tumor	BRCA
TCGA-A7-A0DA-01A	1085	0	0	0	3.598977734	5.855200368	4.766320218	0.481514369	6.126552915	7.495155714	5.583785961	0	4.18193531	0.056271528	0.460928077	1.34230863	1.111044436	1.501241991	0	0	1.04444341	1.325044882	Tumor	BRCA
TCGA-E9-A1NE-01A	1088	0	0.072843079	0.016048584	5.123284047	5.866140813	4.914942074	0.452024085	5.75408949	6.279112567	5.166847708	0.018791455	4.05108405	0.050862007	0.338147664	2.377709352	1.851403353	3.226599117	0.09402779	0	0.82284225	1.996862702	Tumor	BRCA
TCGA-A2-A3XY-01A	1093	1	0	0	5.359021046	5.352815482	4.461806806	2.726049409	5.699577917	7.368819446	5.173483214	0	4.935804955	0.071248384	0.213757015	0.949944499	1.446898137	2.016691652	0.022666783	0	0.76527577	2.955831738	Tumor	BRCA
TCGA-BH-A18I-01A	1093	0	0	0	4.56199009	5.735226932	5.341402023	0.369510705	7.483488241	6.377584725	4.828156063	0	5.060033675	0.229525592	0.403135	2.631780589	2.048261295	2.743853099	0.025710013	0	0.394613903	2.257640704	Tumor	BRCA
TCGA-A2-A04Y-01A	1099	0	0	0	4.179714475	3.94645723	4.210826807	0.218605858	3.575229805	6.582038682	3.504058072	0.024323171	2.216234364	0.112951552	0.15069408	1.081933413	0.453845589	1.986501422	0.038848106	0	1.492102646	1.076678512	Tumor	BRCA
TCGA-E9-A1N9-01A	1101	0	0.184261042	0	2.189098344	5.127164644	4.620979086	1.123109947	5.27028208	5.68392061	4.888892883	0.029549638	2.946553637	0.040288301	0.23716436	3.332111357	1.510490097	1.62400294	0	0	1.028735466	1.575721911	Tumor	BRCA
TCGA-A2-A3KC-01A	1102	0	0.03578944	0	4.001869966	5.623814183	5.188198059	1.267429995	6.637126125	7.182492453	5.001879986	0	3.425719307	0.209935961	0.753855148	2.928917685	1.759747383	3.040131097	3.43611025	0.035097322	1.910957701	4.040789565	Tumor	BRCA
TCGA-OL-A5D6-01A	1104	1	1.867166063	1.086976608	2.916199841	5.989988537	4.494061502	0.306091079	5.428866014	8.134881237	4.117116114	0	3.300018423	0.066887867	0.405289024	2.154478979	1.440684549	1.866054405	0.047396463	0	0.315336123	1.79830507	Tumor	BRCA
TCGA-OL-A5RW-01A	1106	0	0	0	4.317810601	3.3524098	3.765747232	1.078292379	3.234981679	8.013460483	2.922869444	0	2.230001761	0.288917747	0.602280826	0.619393286	0.514957003	1.784391016	0.016580584	0	0.793727021	1.237147783	Tumor	BRCA
TCGA-E9-A1NA-01A	1112	0	0.054237347	0	5.364888577	5.388840993	5.552951174	0.4453418	6.106025755	8.196975724	5.003635949	0	4.013791741	0.136906017	0.143622366	2.021745168	1.28090625	1.931569906	0.013413913	0	1.695203396	1.258558329	Tumor	BRCA
TCGA-BH-A28Q-01A	1119	0	0	0	2.735059733	6.939265632	5.27455882	0.550287639	6.131862937	7.717867975	4.972072381	0	3.903193316	0.127174957	0.827999657	2.11354694	1.512598643	3.407759556	0.096505408	0	1.266209135	2.246064178	Tumor	BRCA
TCGA-E9-A1N5-01A	1120	0	0.134755682	0	4.251638299	6.245642174	4.605142465	0.859888867	6.263883005	6.591560695	4.863379268	0	4.083107342	0.048124602	0.584343887	1.840036646	2.091895936	2.391793263	0.022779898	0	0.226390266	1.936447167	Tumor	BRCA
TCGA-BH-A28O-01A	1120	0	0.033040053	0	4.152344141	5.307022628	4.750996394	1.600081129	6.26113098	7.012838094	4.583742776	0	3.500344122	0.067852331	0.437718386	2.58846386	2.13611317	2.150575787	0	0.032400511	1.458777682	4.346579527	Tumor	BRCA
TCGA-BH-A0HQ-01A	1121	0	0	0.024474211	3.572303155	6.204345862	4.787042546	0.384614794	6.029180888	7.893795837	4.520925626	0	3.714371732	0.114133664	0.489527217	1.903533697	1.599634009	1.814794604	0.054676962	0	1.011232972	1.989579963	Tumor	BRCA
TCGA-A8-A085-01A	1124	0	0.073468228	0	1.800936534	5.874615517	4.42206602	0.507489051	5.876927824	6.178604812	4.497368266	0	4.042992206	0.038646402	0.329917132	2.737674207	1.036890693	1.030531379	0.236754793	0	0.818084668	0.295868597	Tumor	BRCA
TCGA-A8-A08J-01A	1127	1	0	0.01688905	5.296445739	5.250146393	4.786608389	0.165732911	5.538570635	7.254598033	4.277322104	0.019774583	3.906791488	0.179139981	0.110285439	1.189596167	1.025656593	1.526008755	0	0	0.116487857	0.880891084	Tumor	BRCA
TCGA-BH-A0BA-01A	1132	0	2.496400238	0	3.052790773	5.976856723	4.768766168	0.315784294	4.898398867	7.776511194	4.507165323	0.04810293	2.851988936	0.273569233	0.871398674	2.441756768	1.515066827	2.03548962	0.091273865	0	0.207817792	2.394206001	Tumor	BRCA
TCGA-E2-A1BD-01A	1133	0	0	0	2.585512832	4.18420759	4.352096718	1.433764983	4.319370611	7.70800174	3.842605317	0	2.39094296	0.060328729	0.947122571	1.981218584	0.975699235	1.704527109	0.163778669	0	0.192319811	1.852753205	Tumor	BRCA
TCGA-E2-A1IF-01A	1138	0	0	0	5.011050581	3.226047839	3.600167374	0.476214636	6.111591039	8.083672221	3.355663449	0	3.549348947	0.196610124	0.410328187	1.433630378	1.806011978	1.195659168	0.014049937	0	0.633563678	2.845069446	Tumor	BRCA
TCGA-A7-A0D9-01A	1139	0	0.872801738	0.023357765	2.578961712	8.897733875	5.124502592	1.07346763	5.614047021	5.804524497	4.741943813	1.625348923	3.770962536	0.210486127	0.287155785	1.512705793	2.02341833	0.808348893	0.102591428	0	4.633575398	1.204395036	Tumor	BRCA
TCGA-AO-A0J6-01A	1140	0	0.019044957	0	3.953854056	6.963150673	3.572826667	1.572725727	2.88010951	7.358855063	4.307856876	0	3.439780922	0	0.318341929	0.92501304	1.822551536	2.836489183	0.046003995	0	2.405151408	0.220853219	Tumor	BRCA
TCGA-E2-A10B-01A	1141	0	0	0	4.901084929	5.680365656	4.209077162	0.509682215	5.742964845	7.332328476	4.579037307	0	3.469371784	0.055320006	0.432303983	3.245102416	1.354396312	1.947363852	0.026220258	0	0.968816949	1.237399941	Tumor	BRCA
TCGA-BH-A18R-01A	1142	1	0.824969624	0	6.188940173	6.575047045	4.91772579	0.678951083	4.89024975	6.451235258	4.756849612	0.057802616	4.58917331	0.177006269	0.575532266	1.822893384	0.882991565	1.819881548	0	0.025157251	1.777609007	1.347995471	Tumor	BRCA
TCGA-E9-A229-01A	1148	0	0.556812906	0	4.230413829	6.614277946	5.207802587	0.643613378	7.257971015	6.346407399	5.359653218	0.020497273	4.748907662	0.160265517	0.675501482	2.178386082	1.235912311	2.611108606	0.197872547	0.026406089	1.750591653	2.697821862	Tumor	BRCA
TCGA-BH-A0B1-01A	1148	0	0	0	1.849904282	8.302854945	5.174039107	0.274848709	5.869967941	7.087333011	4.609725185	0	2.37364281	0	0.750718823	2.256996004	2.197178802	1.050010522	0.029991482	0	1.563639837	2.630091373	Tumor	BRCA
TCGA-AR-A1AS-01A	1150	0	0	0	5.2935381	6.525200028	4.703704577	0.145604593	5.116915119	7.936651052	4.665019512	0.031496438	3.74115996	0.125143832	0.530742921	0.535892359	0.740328477	2.040818584	0.173192197	0	0.381389901	0.53466303	Tumor	BRCA
TCGA-B6-A3ZX-01A	1152	1	0	0.039496423	5.153055955	5.611344495	4.463081031	1.204299337	4.740422638	7.399146678	4.713870682	0	5.576895203	0.093257145	0.330518139	1.874684285	2.743539752	4.779221397	0.196872954	0.029978042	0.733581428	1.943826519	Tumor	BRCA
TCGA-BH-A0DH-01A	1156	0	0	0	3.649430779	5.071392163	5.004427643	0.39369243	3.797187208	6.419723725	4.272323639	0.021548968	1.946415576	0.114203866	0.64436665	2.182341686	0.637658205	1.77882907	1.281012896	0	0.080397309	0.520173109	Tumor	BRCA
TCGA-A8-A08B-01A	1156	0	0	0	4.44519394	5.06988434	5.12248904	0.99199461	3.42133811	6.67058092	3.78744357	0	3.21917251	0.07195947	1.35592052	1.49378206	0.50891772	1.98197298	0	0	0.73889914	0.47719547	Tumor	BRCA
TCGA-A8-A0AD-01A	1157	0	0	0	3.900691441	5.354616882	5.167913873	0.610092095	6.32739136	5.942828251	4.57492323	0	3.637747122	0.116650482	0.305851005	1.172600905	1.784025342	2.851478785	0.037511733	0	0.228795196	0.730304317	Tumor	BRCA
TCGA-E9-A3HO-01A	1158	0	0	0	3.361673726	3.746259534	2.847707298	0.503778846	3.107436103	6.441047914	2.421307882	0	2.055908704	0.196467205	0.02438405	1.304936624	0.405530934	0.866843551	0.021779918	0	0.106594674	1.023519945	Tumor	BRCA
TCGA-AR-A2LN-01A	1161	0	0.054595363	0	4.029385465	6.14311037	4.956068086	1.649587336	6.889910243	7.321368922	4.791224018	0	3.215603701	0.05670233	0.779537019	3.081824073	2.422831648	2.834822085	0.178435656	0	1.080988886	3.906902226	Tumor	BRCA
TCGA-GM-A3NY-01A	1162	0	0	0.013473917	4.251650484	4.185053746	3.474163965	1.264329953	4.765918578	7.19715936	2.559531434	0	1.993210565	0.257794772	0.43099728	1.283598472	0.826217865	1.532981676	0.020232322	0.060171875	0.743536189	1.719343031	Tumor	BRCA
TCGA-E2-A14Q-01A	1163	0	0.028891574	0	4.691120741	4.669409021	5.203328331	0.303416746	4.907163831	7.349420365	4.60081672	0.021995149	2.37927552	0.224278125	0.63477228	1.865728605	1.240976822	1.355268836	0.028185537	0	0.464962626	1.785587822	Tumor	BRCA
TCGA-A7-A0CD-01A	1165	0	0.106974801	0	2.063775352	5.828246595	5.468084914	0.422059905	4.131853237	6.4883092	4.676618271	0	2.61412187	0.137498117	0.324649101	2.063508046	0.606278292	1.779441944	0	0	0.283383708	0.497738844	Tumor	BRCA
TCGA-E9-A22B-01A	1167	0	1.427003505	0	3.039014204	5.481159814	4.723890784	0.175874873	5.116945378	5.649251915	4.098915187	0.495275485	3.184528845	0.082706891	0.301782215	1.750932769	3.168961735	1.125392592	0.029647984	0	0.214232504	0.633403644	Tumor	BRCA
TCGA-E2-A14R-01A	1174	0	0	0	3.931124991	4.602245802	4.1832751	0.476668788	4.253903398	6.715099759	3.804401012	0	2.846830512	0	0.034537645	0.419927944	0.496932201	2.160597139	0	0	0.387101193	0.077507169	Tumor	BRCA
TCGA-BH-A203-01A	1174	1	0.027527744	0.017897867	4.064786643	6.205545077	4.805463637	0.409795312	5.415170116	6.854813797	4.320245472	0	4.382149483	0.137648665	0.761103221	1.295258853	0.95050759	2.202486931	0.013489849	0	1.139784424	0.757578332	Tumor	BRCA
TCGA-E2-A574-01A	1179	0	0.876202861	0	5.10796856	9.833809942	4.244141375	0.982912277	1.971138957	7.151126516	3.438869449	3.852604526	0.940836047	0	0.289392234	2.454049058	0.70790583	0.078778147	0	0	4.15845405	0.443423424	Tumor	BRCA
TCGA-AR-A5QP-01A	1185	0	0	0	3.202856997	5.86017032	4.821962248	1.277868695	6.022050954	6.584287102	4.119831131	0	2.85307512	0.221308982	0.763279414	1.770651836	2.02826246	1.960025012	0.018583945	0	0.677857376	3.728840589	Tumor	BRCA
TCGA-E9-A247-01A	1186	0	0	0.014851985	1.946065225	5.593201101	3.549048089	0.706761986	4.080339218	5.682457129	3.944460081	0.051558119	2.962026238	0.221532887	1.502089788	0.812898183	0.664657671	1.144341941	0.076574555	0.022412034	1.795328732	1.323563533	Tumor	BRCA
TCGA-E9-A22A-01A	1189	0	0	0	4.024880811	5.034720805	4.507372638	0.284656502	5.867574927	6.419502018	4.100095081	0	3.618468631	0.118895772	0.460878299	2.299615989	1.427023623	1.497241556	0.009659024	0	0.218284705	1.700361112	Tumor	BRCA
TCGA-BH-A0B4-01A	1191	0	0	0	2.271748344	5.173409193	4.356773065	1.299196013	5.568588413	6.349231774	3.763822663	0	4.208782635	0.124482587	0.044865749	1.210727694	1.262489781	1.331923263	0.508757076	0	0.57839433	1.685382717	Tumor	BRCA
TCGA-A1-A0SN-01A	1196	0	0	0.019012349	5.025742018	5.794345198	5.218271772	0.391421698	6.725381311	7.503356682	4.825659314	0	4.385457414	0.145854322	0.620090187	2.322602381	1.907172854	2.254383271	0	0	0.660151595	1.395599662	Tumor	BRCA
TCGA-AR-A2LO-01A	1198	0	0.049192399	0	3.882060352	5.446410367	4.910098939	1.181064918	5.722500069	6.68200841	5.077042217	0.074074861	4.057944756	0.481874536	0.614213214	2.299659246	2.410188502	2.732563015	0.071411827	0	1.906418011	2.820132682	Tumor	BRCA
TCGA-BH-A0B3-01A	1203	0	0.031288896	0	5.105646505	6.589354987	4.520670141	0.356596555	5.718025015	8.271097304	5.875152528	0	4.979839195	0.03250653	0.10015187	0.659498543	1.409531198	2.194044325	0.060417297	0	0.548840384	1.087107773	Tumor	BRCA
TCGA-E9-A1NC-01A	1203	0	0	0	4.952598533	6.273375372	3.487697518	0.307691611	4.230459262	6.754270377	3.162871501	0	3.390926217	0	0.344195795	0.926144146	1.130752588	2.242966387	0.028622174	0	1.340870672	1.00918037	Tumor	BRCA
TCGA-A2-A3KD-01A	1206	0	0.026508608	0	4.691491558	6.947198006	4.794184448	0.603606278	4.662426381	7.393763395	4.651596808	0	2.824473855	0.107147052	0.790462607	2.199950077	1.384515501	2.832672043	0.815278032	0	1.152427979	2.071826212	Tumor	BRCA
TCGA-E2-A572-01A	1208	0	0	0	4.410629815	2.971911913	3.4254695	0.090874014	1.167051069	7.236536693	0.979240422	0	0.312117277	0.122692503	0	0.607571645	1.488695539	0.651161181	0	0	0.435085405	0.748821487	Tumor	BRCA
TCGA-EW-A1IX-01A	1208	0	0.036097543	0	3.291646318	8.352914091	5.301262169	0.622988255	6.766608013	6.714378262	4.842635479	0	3.896394844	0.178451451	0.321026542	2.086112836	2.061844845	2.193292976	0	0	0.938100165	3.00716327	Tumor	BRCA
TCGA-EW-A1P1-01A	1210	0	0.87732605	0	3.69037668	6.3749975	5.26920546	0.52548609	6.20811743	7.17898951	5.52920924	0	4.23382168	0.08405555	0.36051729	1.83609373	2.96400364	2.70752938	0	0	0.47749776	3.40402152	Tumor	BRCA
TCGA-A8-A08Z-01A	1217	0	0.09696482	0	5.740423905	6.954672521	5.815031321	0.721768828	6.855639101	6.697794491	4.899548603	0	4.202836154	0.194735303	0.856362781	2.495954045	1.848036743	2.584055533	0	0.125492677	0.574614619	1.804243758	Tumor	BRCA
TCGA-OL-A5RU-01A	1219	0	0	0	5.625095988	4.985237154	4.403745344	0.710198714	3.380874657	8.247676345	4.281779587	0.059002988	3.627386868	0.080152079	0.475584472	2.19944432	1.352896646	3.082483257	0.111585226	0	1.17879115	2.679330261	Tumor	BRCA
TCGA-OL-A6VR-01A	1220	0	0	0	2.757320163	6.852990697	4.746046778	1.25229927	1.316842856	6.636356734	4.474459279	0	1.381606425	0.029806568	0.15024252	1.199222655	0.503849854	2.862109335	0.727908824	0.028132923	1.377120481	2.140899006	Tumor	BRCA
TCGA-E2-A10C-01A	1220	0	0.03013822	0	3.643292737	5.311844563	3.599879624	0.402074616	4.266640676	7.051946938	3.202982313	0.022946585	2.57510072	0.150174608	0.378435338	1.074464756	0.865009501	2.529637757	0.410801717	0	0.257467425	0.516997179	Tumor	BRCA
TCGA-E9-A1RC-01A	1224	0	0	0.015686799	3.991708335	7.033144193	5.652886122	0.454063035	6.324772996	7.946057379	4.696018494	0	4.324400831	0.39575717	0.413487482	2.268053348	1.454333532	1.224358453	0.035176663	0	1.200363854	0.682451206	Tumor	BRCA
TCGA-E2-A10A-01A	1229	0	0.067040595	0	5.487124529	7.182240262	5.67111403	0.999567985	5.639603133	7.549700852	5.091330506	0.076131467	4.357923378	0.03522806	0.722310083	1.485938409	1.444442878	1.997222587	0.231394778	0	0.470098169	0.536067136	Tumor	BRCA
TCGA-EW-A1OZ-01A	1229	0	0	0	5.234406396	5.484564494	4.199563751	0.395395737	5.323145728	6.417931667	4.439482602	0	3.657899912	0.099964456	0.76372346	0.550296955	0.806975178	1.497143561	0.645113563	0	1.371421503	1.052528103	Tumor	BRCA
TCGA-E9-A22H-01A	1232	0	0	0	3.858214002	4.868979909	5.202209875	0.377233786	4.142090155	7.415761032	4.943659014	0	2.783003652	0.121592015	2.556371445	1.764488543	1.386974126	2.17696014	0.10335061	0	0.569984667	1.025993176	Tumor	BRCA
TCGA-AR-A2LQ-01A	1233	0	0	0	2.486793199	6.870820688	5.198792898	0.715393205	7.815381164	7.602925516	4.771602949	0	3.772404667	0.082999401	1.282269618	2.640894857	2.732303828	2.61868287	0	0.03974222	0.772808318	3.652509462	Tumor	BRCA
TCGA-AC-A2FB-01A	1234	0	0	0	3.661344378	5.251196973	5.004459527	0.335732108	4.320121838	6.875964883	4.894267008	0	4.01543375	0.208561476	1.813366073	2.519821377	2.037691066	3.124830296	0.064345343	0	1.166297124	2.131301615	Tumor	BRCA
TCGA-AO-A12H-01A	1234	0	0	0	2.568016345	3.69234574	4.497539512	0.51921591	2.643613755	6.02581756	3.68508052	0	1.653352988	0.121689068	0.127691484	2.680785901	1.33611117	1.680052328	0	0	1.432765828	0.344654367	Tumor	BRCA
TCGA-E9-A22G-01A	1239	0	0	0	2.942873901	4.359624885	3.550318575	0.878081746	3.690283276	7.016234661	5.100035886	0	1.866290769	0.088897027	0.836153144	2.076623858	0.12421346	2.821617995	0	0	1.466866102	0.260532005	Tumor	BRCA
TCGA-E2-A14P-01A	1246	0	0.572352556	0	4.342858804	5.331237486	5.059675424	0.225844245	4.133108253	8.340955894	5.298676966	0	3.219585158	0.723089819	0.036106188	0.794440409	0.870871116	1.213042151	0.06382241	0	0.288437938	1.00326041	Tumor	BRCA
TCGA-BH-A0H9-01A	1247	0	0.86476774	0	3.483998413	6.907417872	4.784937582	0.175096387	5.348166045	7.391140814	5.193950772	0.164387513	2.600131526	0.077318834	0.366773469	1.824462778	1.433773036	1.353374921	0.207881318	0	0.893714015	1.137586703	Tumor	BRCA
TCGA-E9-A22D-01A	1248	0	3.221348	0.013023864	5.611244409	4.99269615	4.530877453	0.367115979	3.911031606	6.035177713	3.630728504	0.410859584	3.815724445	0.139882084	0.646995484	1.584725109	1.027390271	2.394015831	0.167152683	0	0.30894762	0.956596407	Tumor	BRCA
TCGA-EW-A1P0-01A	1251	0	0.082981026	0	4.739219863	7.819899773	4.460387964	1.166036747	5.011585275	6.613243302	4.82018363	0	3.123194835	0	0.090455236	3.188043699	1.041258203	1.749939025	0.248129336	0	2.17049014	0.483349633	Tumor	BRCA
TCGA-E9-A1ND-01A	1266	0	0.101217152	0	5.275032185	5.40956701	4.538182209	0.270894914	4.254491324	6.855627221	5.530763469	0	4.606887096	0.138444694	0.110272119	0.45335315	0.700210267	2.553210261	0.016944248	0	0.642051179	0.938701061	Tumor	BRCA
TCGA-E9-A22E-01A	1269	0	0.048257014	0.015812819	3.568429631	5.144144623	4.597656034	0.155666016	7.038553743	6.267087277	3.874560183	0.01851565	4.468429915	0.122187716	0.312250327	1.529734991	1.955223643	1.303829269	0	0	0.660330733	3.295130517	Tumor	BRCA
TCGA-BH-A0C0-01A	1270	0	0	0	4.803423248	4.916982118	4.45235289	0.867564019	3.521469478	7.063040418	5.127343288	0	4.293097206	0.259440053	0.530003561	1.660032956	1.801982799	2.794768229	0	0.145607378	0.170325621	0.517511316	Tumor	BRCA
TCGA-AR-A1AT-01A	1272	1	0	0	4.030319228	6.510077324	4.439529952	0.360605796	4.818567879	8.97308678	5.092576435	0.603480287	3.977930943	0	0.860253716	1.122320312	1.456205232	2.258660691	0.021705393	0	0.281873449	1.182200841	Tumor	BRCA
TCGA-OL-A66K-01A	1275	1	0	0	4.342113186	6.069717233	4.625931213	1.487764995	4.813961728	7.44980609	3.905932805	0.089077353	1.669885412	0	0.417985051	2.320191506	1.734217653	2.065930474	0	0	1.401208501	2.995212888	Tumor	BRCA
TCGA-A8-A095-01A	1277	0	0.137146628	0	3.87154381	6.514050071	4.924728615	0.415809167	6.11629485	7.767940615	5.151044878	0	3.839173624	0.240488248	0.818005727	2.566061213	1.081814861	1.8489825	0.486689807	0	0.373677676	1.890020924	Tumor	BRCA
TCGA-E9-A228-01A	1285	0	3.402823517	0.01578746	3.563782112	8.431933749	5.278918088	0.581469367	4.003893597	5.666515721	4.831864956	1.120041118	2.842431819	0.145207685	0.333207579	1.883209145	0.53927917	2.049162469	0	0	1.847182434	0.903712922	Tumor	BRCA
TCGA-BH-A1EU-01A	1286	1	0.118633605	0.013292605	3.538175666	7.028041697	5.398059995	0.521019446	6.515369051	6.306433519	5.035635905	0.046205924	4.109913494	0.199707174	0.475389729	2.991472997	2.323883275	4.408404282	0.068686621	0.020064388	1.106125512	3.2162245	Tumor	BRCA
TCGA-BH-A0W5-01A	1288	0	0	0	4.523340634	5.828552058	4.839622705	0.725635363	6.317033001	6.735110911	4.676527108	0	5.10977126	0.161784128	0.535287023	2.596059043	2.474057118	3.958831075	0.180950366	0	0.440045501	2.361464081	Tumor	BRCA
TCGA-A2-A25B-01A	1291	0	0	0.019385763	4.894177937	6.057873784	5.80349118	0.220678021	5.142942391	7.127231685	5.353385274	0.151839518	3.46526922	0.061286356	0.126001204	1.451540724	1.328364138	1.745976745	0.085537803	0	0.262136379	0.533057471	Tumor	BRCA
TCGA-OL-A66L-01A	1301	0	0	0	3.711334159	3.249992784	3.295074839	1.291857565	4.176051481	8.02338468	1.888653189	0	2.03467788	0.032648394	0.163935723	0.758914428	1.235706781	1.113040089	0.015410538	0	0.131639776	3.490790883	Tumor	BRCA
TCGA-A8-A07B-01A	1308	0	0	0	3.384542027	6.227088827	4.996752721	3.257911681	5.11156782	6.467498517	4.307707002	0	2.197333914	0	1.411012423	1.716384515	1.330619382	1.729686176	0	0.061814475	0.431560565	0.595868893	Tumor	BRCA
TCGA-A8-A08X-01A	1308	0	0	0	4.19915505	5.225537492	4.580973936	0.346081149	5.951830412	8.330795502	4.570800359	0	4.829223501	0.127678132	0.256535838	1.329035401	1.362266167	2.709483081	0	0	0.54942175	0.709664916	Tumor	BRCA
TCGA-E2-A105-01A	1308	0	0.130990533	0	3.069298018	6.234821707	4.908568255	1.802818092	4.17555987	5.541515872	4.281997504	2.658278995	2.690361905	0.186881138	0.391363752	2.966656056	0.747953406	1.113275108	0.164155301	0	0.469735774	1.542018576	Tumor	BRCA
TCGA-D8-A1XW-01A	1309	0	0	0	4.128796921	6.864134113	5.326606214	0.780075702	4.743991169	6.721605848	5.164013894	0.019419778	3.058999585	0.026510856	0.134232107	0.933059274	0.853820876	3.615054233	0	0	1.317005244	0.110985435	Tumor	BRCA
TCGA-E2-A1LL-01A	1309	0	0	0	2.45192557	6.123596254	5.572167195	0.350654376	3.028415643	6.325649584	5.067798536	0	2.975054127	0.047593947	0.397711788	1.215207325	0.336617018	1.17192709	0.022526528	0	0.212465043	0.730148049	Tumor	BRCA
TCGA-E2-A14U-01A	1318	0	0.110813768	0	3.127465706	5.399985031	4.567292309	1.006410433	2.197584052	6.758627011	4.580415989	0	1.174325267	0.169243688	0.627934717	1.543721224	0.921414727	2.276308185	1.275646743	0	0.459673208	2.382380157	Tumor	BRCA
TCGA-A1-A0SE-01A	1321	0	0	0	1.928089558	6.621211452	4.913870202	0.475573612	6.193470066	7.502796324	4.73571225	0	3.189548745	0.180500569	1.14704788	2.015578382	1.776915934	1.515524547	0.058924193	0	1.227334485	2.114672434	Tumor	BRCA
TCGA-BH-A0BF-01A	1324	1	0	0	4.411614795	5.944647415	5.642293136	0.360361803	6.814878914	7.104751263	4.72254531	0	4.658955144	0	0.668673031	2.078399631	2.135802242	3.343291439	0.034098229	0	0.814658845	2.479983319	Tumor	BRCA
TCGA-E2-A3DX-01A	1325	0	0	0	4.015114318	5.791293473	4.686647594	0.638528262	7.152421755	7.344288277	5.165483984	0	4.074563216	0.062388008	0.595671478	2.817597194	2.862184403	2.892633091	0.072911989	0	0.406961652	4.206883132	Tumor	BRCA
TCGA-B6-A1KC-01B	1326	0	0	0	1.296079404	7.581243358	4.939166046	0.307377194	2.443364857	4.506227731	4.186608678	0	2.202280679	0.041167558	0.185196397	2.472384079	1.184344191	1.62735122	0	0	3.123117154	0.17854757	Tumor	BRCA
TCGA-GM-A3XG-01A	1330	0	0	0	2.710092989	5.260885961	4.609994136	1.14385561	3.702322119	6.541895364	4.00439459	0	1.012969109	0.111265272	0.325297474	1.625241749	1.087807849	1.857616292	0.34792577	0	0.481315995	2.18682194	Tumor	BRCA
TCGA-A2-A0SY-01A	1347	0	0	0	3.154299483	5.01760581	4.515879286	0.262737366	5.223326645	6.349882145	4.332629898	0	2.975962463	0.137851495	0.528891083	2.222313858	1.728208342	2.421564345	1.335842528	0	0.23018908	2.560633131	Tumor	BRCA
TCGA-AO-A03V-01A	1351	0	0.264194454	0	3.264611603	5.956024117	4.60844687	0.434960245	5.308131368	6.906701066	4.988222268	0	3.243111988	0.073434484	0.380735587	1.598331204	1.227177762	1.750444544	0.052069639	0	0.835667856	1.55524792	Tumor	BRCA
TCGA-E2-A14O-01A	1359	0	0	0	2.799337021	5.251045008	3.929574402	0.353154397	4.302149354	7.164773266	2.857128641	0.019065326	1.730432997	0.076716664	0.25269896	1.181428091	0.636649395	0.413517588	0.012270792	0	0.596141688	1.190367464	Tumor	BRCA
TCGA-BH-A0E7-01A	1363	0	0	0	2.782102764	5.569704423	5.896001737	0.182334241	4.906702695	6.362852529	5.4973935	0	3.292219405	0.196994981	0.840946507	1.394073766	0.933427627	1.31794748	0.069061054	0	0.203167856	0.556438849	Tumor	BRCA
TCGA-BH-A0W7-01A	1363	0	0.221099839	0	5.187648355	6.094471881	4.319673093	0.365344256	6.077611288	6.698199344	3.938514363	0.075749332	4.183123178	0.135358553	1.306822049	3.019793007	1.675547606	2.524984614	0.032913893	0	0.642601923	2.014218946	Tumor	BRCA
TCGA-A2-A0SW-01A	1365	1	0	0.10189851	3.83675497	4.91361342	3.93985864	0.16839374	5.07676632	8.74660439	3.87605098	0	3.82367492	0.06619733	0.06952837	0.66566802	1.07291088	2.89836107	0.15075708	0	0.1088871	0.33192392	Tumor	BRCA
TCGA-E9-A1RA-01A	1369	0	0	0	3.676382218	6.457925001	5.010094403	0.313575967	5.979156881	7.858672294	4.102612244	0	4.223756068	0.161414285	0.855312543	1.575322136	1.577219697	2.110128004	0.058882515	0	1.932300838	1.834465691	Tumor	BRCA
TCGA-A8-A09I-01A	1371	0	0	0.02180508	5.878320212	6.489722879	4.581313029	0.402759593	4.937434647	6.839882353	4.768009778	0.062980638	3.753419388	0.01751306	0.314997417	1.809174783	0.811394863	2.05069772	0.462787805	0.016525747	1.25907956	0.839883688	Tumor	BRCA
TCGA-A8-A07Z-01A	1371	0	0	0	5.188413801	5.456481815	4.784149345	0.215734554	3.978656898	7.539022551	4.099672672	0	2.443220667	0.166512176	0.132887058	2.279236445	0.969805374	1.457390676	0.211456237	0	0.681938862	1.479066051	Tumor	BRCA
TCGA-BH-A1FM-01A	1388	1	0.024985846	0	3.162237636	5.491948294	5.43051896	0	6.931966225	5.659555146	4.376380221	0	4.305544111	0.101151146	0.252090031	1.288988862	1.376591878	1.405916629	0.095120262	0	0.6562766	0.678275254	Tumor	BRCA
TCGA-BH-A0C1-01B	1411	1	0	0	3.880632191	7.056513086	5.086184711	0.422297001	6.498114337	8.186681881	5.272018019	0	3.803890527	0.034471166	0.326855945	2.853469006	2.614972244	5.564681885	0	0	0.932382436	2.870624721	Tumor	BRCA
TCGA-E9-A1RH-01A	1417	0	0.461258526	0.016674957	4.071183604	7.369614058	5.252747991	0.846058095	5.42996322	6.182608396	6.480222706	0.057797249	3.202527731	0.026652998	0.108931087	0.613293253	0.516190933	1.402791076	0	0.025154887	0.182575412	0.770380089	Tumor	BRCA
TCGA-E2-A109-01A	1417	0	4.118893053	0	3.12946288	8.357241538	4.942507102	1.019554923	5.063365608	6.971853252	4.883829734	0.569798781	3.497392357	0.174128738	0.182558614	2.500444892	1.511992238	1.493097854	0	0	2.925653089	1.136484108	Tumor	BRCA
TCGA-E9-A1RE-01A	1419	0	0.071235069	0	2.052380644	7.694367426	4.341998532	0.527906303	4.652972892	6.062090124	4.065704495	0.206350545	2.835789613	0.233101673	0.781695995	2.967572309	0.754450998	0.841136098	0	0	0.804559191	0.812385169	Tumor	BRCA
TCGA-PE-A5DC-01A	1430	1	0.735536335	0	4.314051158	5.248126887	4.957019368	0.781197488	3.595248362	6.458092562	3.251454081	0.112983039	2.473570359	0.209234835	0.248006463	0.925311468	1.158716811	0.990102315	0.783947334	0	1.855319482	3.805144161	Tumor	BRCA
TCGA-E2-A14N-01A	1434	0	0	0	2.586962253	5.388538983	4.229055872	0.285424912	3.804680796	6.702676753	4.765135188	0	3.03192487	0.178584078	0.592703093	1.586257061	0.722529447	0.94037069	0.014790214	0	1.313302811	0.262930755	Tumor	BRCA
TCGA-A1-A0SH-01A	1437	0	0.058208305	0	2.457179568	7.359268483	6.25947746	0.248604376	8.219625784	6.069536378	4.792054196	0	4.331600149	0	0.319026461	1.976888244	2.341989985	1.909336566	0.056799811	0	0.8366764	2.785365495	Tumor	BRCA
TCGA-A2-A3XX-01A	1439	1	0	0	3.86033969	5.602732132	3.421346028	0.963929949	3.720417712	8.365403196	4.304631891	0	3.495523721	0	0	1.117371522	0.785268538	1.699181428	0.664319572	0	0.542964336	1.206670821	Tumor	BRCA
TCGA-3C-AALK-01A	1448	0	0.032436209	0	3.207253424	5.252145273	4.689900426	0.501238468	6.27031958	6.780196126	4.293471896	0.02470091	3.821216678	0.130311933	0.291198023	1.45031733	1.861352608	1.864667612	3.309613062	0	0.161403595	3.080871965	Tumor	BRCA
TCGA-E9-A1RI-01A	1449	0	0	0	2.542479377	5.540128522	5.475830159	0.694841292	6.986795014	5.857070363	4.876029464	0	4.363989595	0.255730436	1.319347647	2.611178192	2.085931143	2.56580996	0.359631733	0	0.974853557	2.694127995	Tumor	BRCA
TCGA-D8-A27K-01A	1461	0	0	0	3.289112101	6.053020232	5.661722468	0.383670255	6.200195185	7.452506175	5.143426516	0	3.573652813	0.191309831	0.921932645	3.166942222	1.940847201	2.678957884	0	0.031809202	1.590928604	1.831419836	Tumor	BRCA
TCGA-A1-A0SF-01A	1463	0	0	0	3.418723812	5.53136719	4.463823047	0.334546125	4.672059573	6.755396798	4.30224308	0	2.45878777	0.136160612	0.69996763	2.939748197	1.098765893	1.565566178	0.081406776	0	0.574231337	2.616605099	Tumor	BRCA
TCGA-E9-A1R7-01A	1467	0	0	0	3.79108176	7.229579455	6.019955011	0.590382662	4.1455208	6.046061249	5.003235051	0	1.90137138	0.113947485	1.42503765	2.500913528	1.547389112	1.069898708	0.054585933	0	0.31713513	0.781212872	Tumor	BRCA
TCGA-A2-A0CO-01A	1468	1	0	0	4.69909279	4.809202967	4.539127472	0.802588275	4.954650278	7.866209178	4.249321461	0	3.984660044	0.304751768	0.455222046	1.713491827	2.466059853	2.326044577	1.450282951	0	0.518015312	3.804257931	Tumor	BRCA
TCGA-5L-AAT1-01A	1471	0	0	0	4.247801326	5.177206118	4.476266824	0.589886979	5.819449637	6.860348566	3.692103893	0	3.757940362	0.139363546	0.400471824	1.430975959	1.420928216	2.853902138	0.033923647	0	0.60607789	3.454265575	Tumor	BRCA
TCGA-3C-AALJ-01A	1474	0	0	0.044628691	4.509383383	6.146534821	3.723923964	1.736674664	5.200397244	7.069022145	4.250364518	0	4.290913818	0.203108222	0.145323406	1.052239394	1.354674721	1.795010841	0.066657391	0	0.813306185	1.061014542	Tumor	BRCA
TCGA-A2-A0YL-01A	1474	0	0	0	2.779604784	6.074759711	5.535368413	0.763215891	6.297856018	6.998585118	5.223677662	0	3.485486249	0.128730602	1.320000852	3.308353738	2.209730861	2.606708942	0.121123263	0	1.150998513	3.370890509	Tumor	BRCA
TCGA-C8-A12Y-01A	1476	0	0	0	4.202194037	4.507090018	3.678857037	0.710015786	4.320924477	7.222975343	3.424102752	0	3.485596	0.066507408	1.45225678	0.511134033	0.617247054	1.335123964	0.217020256	0	1.162511311	1.217865432	Tumor	BRCA
TCGA-5L-AAT0-01A	1477	0	0	0	3.46245302	4.30870992	4.0114328	0.60044453	6.19313731	6.39854513	4.22012048	0	3.84230383	0.10220222	0.69381573	2.75358597	1.9000077	2.52644249	0.22924346	0	1.46835287	2.87047378	Tumor	BRCA
TCGA-A8-A09E-01A	1492	0	0	0	2.745685286	6.194083365	4.973422051	0.472728962	4.502809121	7.869195498	4.444574935	0	2.689962495	0.098820508	0.376520752	1.677320831	0.59869932	0.678447686	0	0	0.046675134	1.159696872	Tumor	BRCA
TCGA-A2-A0YI-01A	1505	0	0	0	4.717515505	5.671738432	5.069247331	0.287763786	5.64224237	6.726955813	4.864352441	0.020752699	3.572672741	0.028325731	0.222556251	2.941599903	1.091292363	3.783011781	0	0	1.006998309	2.204685632	Tumor	BRCA
TCGA-BH-A1EX-01A	1508	1	0.040251403	0	3.834487937	7.599957287	4.990554951	0.281414175	6.127300489	7.156082761	4.62701459	0.045767025	3.764932522	0.062273368	0.168242466	1.354096756	1.658491253	3.053064206	0.058513546	0	0.473732656	1.393525565	Tumor	BRCA
TCGA-A2-A0T3-01A	1516	0	0	0	2.408054459	5.376957298	4.495135983	1.955216442	4.975731592	6.694181585	5.058309485	0	3.987931793	0.061914503	0.797231611	2.697229746	1.452576382	1.080023931	1.772931568	0	0.676193134	1.29869298	Tumor	BRCA
TCGA-BH-A0BV-01A	1519	0	0	0	4.673397417	5.051240345	4.653222809	0.558815933	5.980085543	7.175827038	4.067096641	0	3.705608386	0.108529771	0.113908404	2.76296291	1.855462447	2.554077057	0.034833418	0	0.453758351	0.90564518	Tumor	BRCA
TCGA-A8-A09D-01A	1522	0	0.172571641	0	4.26004629	5.928612138	4.750219789	0.286002467	5.833655916	6.563182655	4.478165358	0	3.641001769	0.150631717	0.272991033	1.836727922	1.701143428	2.009482331	0	0	0.95848842	1.380107643	Tumor	BRCA
TCGA-E2-A1LG-01A	1523	0	0	0	2.739089575	5.426583301	5.062698911	0.476449464	1.459401318	7.764769158	4.864511118	0	2.643294802	0.257567464	0.565191378	1.153210933	0.319799591	1.063892598	0.010983838	0	0.407464466	0.458983312	Tumor	BRCA
TCGA-AO-A0JI-01A	1528	0	0	0	1.790466419	7.886756122	5.497456522	0.792321391	3.183553925	5.868272553	4.377572031	0	2.063919201	0.071734895	0.893531721	1.936078881	1.711309023	1.094380896	0	0	1.715460419	1.009768294	Tumor	BRCA
TCGA-A2-A3XZ-01A	1532	0	0.161987836	0	6.091898533	5.877304183	4.3312767	0.432721794	4.205726525	7.361413446	4.760202521	0	4.125295379	0.058202992	0.176156749	1.126811238	1.360648822	2.818461787	0.027601226	0.027744234	0.648074774	2.151107976	Tumor	BRCA
TCGA-A2-A0SX-01A	1534	0	0	0	5.724978598	6.142413567	5.103699764	0.462156362	5.887860257	6.409953681	5.608719444	0	4.922012075	0.032827209	1.991588258	1.953767487	1.901094199	3.038472612	0.030826234	0	1.346805587	1.840010596	Tumor	BRCA
TCGA-A2-A0YF-01A	1535	0	0	0	4.154207044	5.570342334	5.755520051	0.200888452	3.752021965	7.339390268	4.899661047	0.110831708	2.605928522	0.149619333	0.054227582	1.254225365	0.607141706	2.839336966	0	0.048738775	0.139290701	0.711022402	Tumor	BRCA
TCGA-AO-A0JB-01A	1542	0	0	0	1.191181116	2.153580319	2.351755164	0.476555541	2.031828471	6.059273696	1.443363267	0	0.883434613	0.080326402	0.0286674	0.365815016	0.262298615	0.50227254	0	0	0.687755793	1.273385317	Tumor	BRCA
TCGA-BH-A0HY-01A	1545	0	0	0	2.458511255	6.990741113	4.722254097	0.189595896	5.564211906	7.504730918	4.807003681	0	3.133470006	0.028531998	0.741663986	1.632516192	1.358951783	0.620408767	0.013457389	0	0.37867021	1.050848438	Tumor	BRCA
TCGA-A2-A3Y0-01A	1546	0	0.067437423	0	4.653502243	3.791794372	4.228779703	1.171960827	3.176494801	8.480055902	4.660826592	0	2.896837724	0.092635253	0.16611762	0.403677925	1.909496058	1.348289361	0.055048583	0	0.453210289	1.18323324	Tumor	BRCA
TCGA-AO-A0JC-01A	1547	0	0	0	5.518071133	3.757624906	5.035275674	0.890709631	3.625044006	5.149501397	4.378059505	0	6.470616244	0.37457941	0.603663002	1.92456436	2.840360198	5.665494815	0.560962734	0	0.546574854	2.546189863	Tumor	BRCA
TCGA-AR-A24K-01A	1548	0	0.053977189	0	3.358387628	5.506391118	5.056264372	0.839468587	5.393163912	7.927046584	4.65203083	0	2.884130851	0.028302668	0.247921137	2.064180915	0.981480013	1.34461935	0.026574948	0	1.365548653	0.941614283	Tumor	BRCA
TCGA-AR-A24W-01A	1550	0	0	0	1.748037076	6.848352857	5.294803393	0.493713059	6.214506783	6.954608773	4.981091096	0	3.18901143	0.224162513	0.489573966	2.307566202	2.033555165	1.944702073	0.239125934	0	1.161095327	3.26042414	Tumor	BRCA
TCGA-BH-A18V-01A	1556	1	0.18269257	0	4.886503626	6.656537952	5.841044583	0.482727188	5.368003501	6.95028274	4.920427994	0	4.538364288	0	0.400189954	0.384500442	1.041711569	2.506712743	0.031317278	0.03147933	1.206663839	0.631321428	Tumor	BRCA
TCGA-BH-A18V-06A	1556	1	0.046117164	0	5.106055941	5.512283451	5.47623462	0.955801355	4.219782952	7.206540335	4.224986844	0	4.132692145	0.047902344	0.34056972	1.251402524	0.404146907	3.175925915	0.03387841	0	1.234409617	0.66935771	Tumor	BRCA
TCGA-BH-A0HW-01A	1561	0	0	0	1.953772463	6.80957546	4.955214053	1.199090577	2.884007329	5.011151681	4.24082501	0.019791611	1.956206936	0.360139654	1.079394791	1.501845087	0.19926339	0.687257409	0.086900043	0	1.653618739	0.113043401	Tumor	BRCA
TCGA-BH-A18U-01A	1563	1	0	0	4.20909928	8.767726125	4.783565425	1.41867855	5.281903228	6.856777139	4.564755356	0.715544632	3.02523183	0	1.04447981	0.993897541	0.819671118	1.707241977	0	0	1.461786179	1.052081555	Tumor	BRCA
TCGA-E2-A15T-01A	1563	0	0	0	2.595678808	4.792047896	4.891478779	0.455385697	3.761545426	6.176716158	4.662528911	0.02284385	2.290058225	0.258911628	0.126801194	2.267023246	0.56108175	3.57161342	0	0	0.05167577	0.784105373	Tumor	BRCA
TCGA-BH-A0B8-01A	1569	0	0	0	2.879067565	4.241935262	3.834802007	0.785067013	4.494060566	6.174337768	4.354827239	0	2.632645365	0.109397235	0.077550933	2.612106298	1.76569355	1.284711791	0.017666379	0	0.990216114	1.523303963	Tumor	BRCA
TCGA-BH-A0B9-01A	1572	0	0	0.023672449	4.811626782	4.32541816	3.917019575	0.373420414	2.322406597	6.743513494	5.302839749	0.013919436	3.472315967	0.092665043	0.205975859	2.320297837	0.365987809	3.141478479	0	0	0.948898956	0.172650494	Tumor	BRCA
TCGA-AO-A0J4-01A	1587	0	0	0	4.511068729	6.364973381	4.974922737	1.174791225	4.54922982	7.497149211	5.079209429	0	4.628137829	0.066258854	0.813755631	1.049372045	1.006659331	1.869875116	0.031467647	0	0.867059132	0.506198909	Tumor	BRCA
TCGA-A2-A259-01A	1596	0	0	0	3.923319563	5.577467828	5.319066309	0.305520114	5.101926433	6.541052191	5.492833681	0	4.60086777	0.225875063	0.152363651	2.50694167	1.768474674	2.702478243	0.097047126	0	0.424318486	2.447788149	Tumor	BRCA
TCGA-E2-A1LS-01A	1604	0	0	0.036886763	0.270770809	2.604137075	3.379708459	0.017451206	1.970904368	6.167830074	2.776412939	0	0.730584366	0.058715633	0.106265777	1.100594577	0.094647252	1.253595032	0.068634744	0.027991204	2.030782575	0.021373564	Tumor	BRCA
TCGA-EW-A2FS-01A	1604	0	0	0	2.723199376	4.269683659	4.725195472	0.855156913	3.417174204	5.039852072	3.595345818	0.033844886	2.609518957	0.134158656	0.227485559	1.648949307	1.10595647	1.868168511	0.204659802	0	0.670923064	2.907899967	Tumor	BRCA
TCGA-EW-A1P3-01A	1611	0	0	0	3.616001858	3.277869519	4.330538945	0.895836601	5.163685808	6.680629393	3.376773424	0	2.742904515	0.218108466	1.990860494	1.118803027	0.889482853	1.832314854	3.282394827	0	0.125430675	2.129360444	Tumor	BRCA
TCGA-BH-A0HA-01A	1611	0	0	0	4.106520965	4.399785696	4.269994859	0.497196367	6.12979269	6.389414978	3.690019657	0	3.48194359	0.133376492	0.205111116	1.518086689	1.919395006	1.471565888	0	0	0.496754468	1.610393531	Tumor	BRCA
TCGA-WT-AB41-01A	1611	0	0	0	4.739140691	5.022004666	3.269781009	0.865644108	2.806659002	6.216059734	1.269084826	0.211304233	2.783798024	0	0.053571973	1.61775839	0.645033473	2.51891878	0.139183269	0	2.022731056	1.567993122	Tumor	BRCA
TCGA-D8-A1JG-01B	1612	0	0.216351165	0	3.599414507	6.298739251	4.950958482	0.306239067	5.641312082	7.288040926	5.283662361	0	4.582022629	0.093916522	0.213059379	1.705579597	0.980780815	2.834310811	0.077556999	0.088751911	0.207170644	0.57670016	Tumor	BRCA
TCGA-AO-A0J9-01A	1613	0	0	0	3.822504569	3.317782942	3.226052294	0.364013246	4.897802006	5.662936761	2.591418452	0	2.545772048	0.140800358	0.238380375	1.520359529	1.032944617	1.186977328	0	0	0.247339367	2.200463889	Tumor	BRCA
TCGA-A8-A06T-01A	1614	0	0.024996757	0	3.005684636	5.056843579	5.201227735	1.038264555	4.785310681	7.340043805	4.678331848	0	3.128232664	0.17268813	0.635934829	1.589874291	0.902874258	1.672703564	0	0	0.715434769	1.508420408	Tumor	BRCA
TCGA-A2-A0CZ-01A	1616	0	0.763392334	0	3.126427034	6.634275316	4.425197651	0.444046034	7.063050383	6.111285102	4.01756889	0	4.496092238	0.031349308	0.352981111	1.711483636	2.212149459	1.605040017	0.127981228	0	1.458551508	2.395712057	Tumor	BRCA
TCGA-BH-A0H5-01A	1620	0	0	0	5.335822017	5.282489583	5.078949927	0.602886787	4.759439714	6.138588316	4.348898372	0	4.842766366	0.26586559	0.758353055	1.770153498	1.499652787	3.859794186	0.321040391	0	0.396981242	2.753627244	Tumor	BRCA
TCGA-E2-A1B0-01A	1631	0	0	0	3.991088217	8.523122138	5.714651514	0.356921342	6.25743972	8.259459394	5.065957887	0	5.192449722	0.067505306	0.035885782	2.012462682	0.927394805	1.840301664	0.024116739	0	0.425732384	1.002921272	Tumor	BRCA
TCGA-AO-A12G-01A	1639	0	0	0	2.708550166	4.158104161	4.191963346	0.156616329	4.573656806	6.340805191	4.040483168	0	2.472327626	0.042794644	0.650639782	1.498020045	1.070977214	1.012132855	0	0	0.104877643	1.236254651	Tumor	BRCA
TCGA-E2-A15J-01A	1640	0	0	0	4.32125318	3.510940457	4.962194555	0.592137805	4.572592154	7.936569967	4.5889941	0	2.915219629	0.061159116	0.73141501	0.419360612	1.29362028	1.916995887	0.014582319	0.113296083	0.304489812	0.490110232	Tumor	BRCA
TCGA-A8-A076-01A	1642	0	0.754409772	0	4.343624869	7.182476014	4.910577025	0.179017763	6.338472705	6.977028182	4.850967633	0.202916801	4.115407979	0.15410764	0.616777932	1.212434765	0.986544326	1.870404066	1.059580606	0	0.968505057	0.736485655	Tumor	BRCA
TCGA-BH-A1FR-01A	1642	1	0	0	2.854471888	5.546734697	5.113478949	0.613453585	3.504104072	6.936104013	4.582016326	0	2.958468222	0.255552552	0.26757349	2.314381467	1.077714586	2.433561641	0.125554334	0	0.596758054	1.22080171	Tumor	BRCA
TCGA-BH-A0DO-01B	1644	0	0	0	4.183499746	5.985793481	4.977033555	0.688428892	4.695124439	7.299710176	4.7763446	0	2.392595778	0.130768517	0.826350391	2.981185527	1.29618616	3.821413122	0.03175921	0	1.116553546	1.797951513	Tumor	BRCA
TCGA-E2-A1L6-01A	1648	0	0	0	3.912921768	6.015192068	5.112618761	0.530422829	5.827636017	6.69747348	4.911925602	0	3.368860495	0.1763243	0.882051639	2.263820401	1.779594254	3.881273804	1.143886143	0	0.514081398	2.620269108	Tumor	BRCA
TCGA-AR-A2LK-01A	1649	1	0	0	4.200872144	6.489804438	5.187231307	0.433335041	5.561539357	6.795390135	5.199437745	0.023158551	4.006491037	0.235311001	0.481164592	2.762167286	1.47179824	2.107541445	0.014912797	0.059049124	0.440868127	1.602652312	Tumor	BRCA
TCGA-A2-A0SU-01A	1662	0	0.142159588	0	3.028368269	5.380428081	4.323404474	0.287749485	4.933054912	6.544976833	4.468171302	0.028091099	3.147064058	0.038306708	0.260703946	1.397111497	1.875977081	1.665180075	0	0	0.690639797	1.571607588	Tumor	BRCA
TCGA-EW-A2FR-01A	1673	0	0.170644654	0.03315431	5.301107848	7.584714479	5.267696709	0.810453597	7.781333918	6.259228747	4.86383854	0.076548108	5.889552702	0.128578957	0.349884636	1.771206835	2.857728993	2.071816451	0.037371036	0	1.615798167	2.141411927	Tumor	BRCA
TCGA-BH-A1FL-01A	1673	1	0	0	2.377210121	4.457302631	4.717971228	1.721913517	5.166240412	7.359075421	5.012462888	0	2.78631053	0.088055963	1.160517235	1.863481047	1.777828864	1.893425233	0	0	0.598115783	2.238415918	Tumor	BRCA
TCGA-A2-A0CY-01A	1673	0	0.335238283	0	3.454008531	3.219553847	3.23209766	0.309134678	1.834030748	6.553979186	3.104611164	0	1.664498554	0.054973616	0.140261746	0.600401216	0.235752335	1.563723635	1.05324583	0	0.952269346	0.152698726	Tumor	BRCA
TCGA-D8-A1XO-01A	1682	0	0	0.018181861	2.761434018	6.125779096	4.926585354	0.503021225	7.045192994	6.629527459	5.228776017	0	3.28361172	0.1128567	2.462930425	2.251311756	1.971597076	3.415140799	0.013704229	0	0.895625859	2.045553356	Tumor	BRCA
TCGA-AO-A0JL-01A	1683	0	0.02234886	0	1.617462414	3.992613473	3.173961381	0.9849874	3.141414243	6.480695502	2.046238898	0	2.893047529	0	0.140614305	0.942595069	0.495344252	0.92758577	1.843376832	0	0.674480642	0.481773798	Tumor	BRCA
TCGA-A2-A04X-01A	1686	0	0	0	3.001093849	5.243971227	4.789055895	0.362585947	3.450570419	7.627220379	3.635354364	0	2.944362989	0.273795264	0.614546065	1.489306264	0.621273068	1.56170853	0.034939165	0	0.54635874	0.331874829	Tumor	BRCA
TCGA-D8-A1JB-01A	1688	0	7.505180318	0	3.945198296	6.691137868	5.346103848	0.795811189	4.33831442	6.390636505	4.660917068	0.237689467	3.738689706	0.08580019	0.40291066	2.691833111	1.539588654	3.345799788	0.060913187	0	2.321529201	1.835403378	Tumor	BRCA
TCGA-BH-A1FU-01A	1688	1	0	0	3.355654939	5.950743199	5.626231017	0.342329047	6.550300556	7.911219651	5.253586192	0	5.30980307	0.080152012	0.345206806	2.968290858	2.253228579	2.175567784	0.038162071	0	0.354125056	2.34818111	Tumor	BRCA
TCGA-E2-A15I-01A	1692	0	0.071927786	0	5.220611714	5.087302297	5.436664735	0.725778849	5.9536305	7.045396257	4.917536478	0	3.468825181	0.369859543	1.082304074	3.624513074	1.712860475	3.651844339	0.120687574	0.035708094	0.804600617	2.157651615	Tumor	BRCA
TCGA-BH-A18Q-01A	1692	1	0	0	3.186079052	5.719452225	4.491605359	0.817772094	3.4917275	7.830946409	4.935839525	0.030174684	2.593838128	0.120051716	0.278470332	2.522311953	0.435667999	3.444995241	0.112937405	0	2.582649291	2.06598928	Tumor	BRCA
TCGA-BH-A1EW-01A	1694	1	0	0	3.92328302	6.68150489	5.42591738	0.57134691	4.695851015	6.940477578	5.402068061	0.055326312	3.894184558	0.146657498	0.388929497	2.608647049	2.042871284	2.269610163	0.233540509	0	1.302445807	2.58452197	Tumor	BRCA
TCGA-AR-A0TY-01A	1699	1	4.592604503	0	1.889337955	7.378103063	5.72426916	0.149061967	4.096157754	5.630681224	4.782561632	0.52041584	2.617169453	0.128136665	0.082159135	0.771056374	1.338148451	1.71703243	0.188343219	0	3.1544352	1.287912638	Tumor	BRCA
TCGA-A2-A3XW-01A	1712	0	0	0	4.863887994	3.331825927	2.725202911	1.327317742	2.729631649	7.377615564	2.788430522	0.0688631	1.901819996	0.023931797	0.121603881	0.730456985	1.084923843	1.220257091	0.098463346	0	0.078412098	3.997948556	Tumor	BRCA
TCGA-D8-A13Y-01A	1728	0	0	0	5.421914245	5.245153698	4.532872977	2.531677829	4.633903179	7.823932021	4.293779435	0	3.820951223	0.069449217	0.208609186	3.826406014	0.342935658	0.727660329	0.065265868	0	1.142519805	0.690903802	Tumor	BRCA
TCGA-A2-A0CX-01A	1728	0	1.195803112	0.035577407	3.781341949	6.985055886	4.756648134	0.204792936	5.593507274	7.662134262	4.875471669	0	3.806159112	0.13765237	0.549130753	1.404319033	0.806983337	1.155020436	0.013490228	0.02699466	0.586370417	0.81378597	Tumor	BRCA
TCGA-E2-A15R-01A	1732	0	3.953868225	0	1.471921734	8.172038851	5.141961918	0.906058461	4.724057923	6.513136119	4.571899695	0.136290217	2.869609121	0.071549563	0.699341408	3.091130075	1.383096631	1.555916528	0.078151219	0	1.416604737	1.201102588	Tumor	BRCA
TCGA-AR-A2LR-01A	1742	0	0	0.029466556	3.487762915	6.932881371	3.968345481	3.031299496	5.543291991	7.717095839	5.73265525	0	4.001918618	0.136572088	0.670517367	4.268096585	4.084284544	1.324042936	0.022231192	0	2.106478796	2.130066381	Tumor	BRCA
TCGA-BH-A208-01A	1759	1	0	0	1.60828275	5.592235829	4.527471564	0.321039406	7.854706289	6.426014633	4.432885435	0	4.741372401	0.028928844	0.3999634	2.917849878	2.537296814	1.554479391	0.285194797	0	0.239228398	2.995827607	Tumor	BRCA
TCGA-OL-A5D7-01A	1780	0	0	0	5.147455582	4.033185834	2.988953965	1.234272799	2.967313578	8.433627819	3.94397133	0	3.353641746	0	0.394112688	0.725387935	0.581597761	2.153777997	0.05412204	0	1.288924539	0.488866096	Tumor	BRCA
TCGA-B6-A0X7-01A	1781	1	0	0	1.868585577	5.407123848	4.878118477	0.209530655	6.094824346	6.474468783	4.447396387	0.021472094	2.554913027	0.167515004	0.84670423	2.043289517	1.473803905	1.291313909	0.054518321	0	1.007717036	3.084309905	Tumor	BRCA
TCGA-OL-A5DA-01A	1783	0	0	0	3.257820466	5.379195764	4.48550435	0.608974544	4.559980585	6.196739665	4.066409387	0	2.527501539	0.477283071	0.91346583	2.189529157	0.740324611	1.859459521	0	0	1.680652036	2.217183381	Tumor	BRCA
TCGA-AO-A03U-01B	1793	1	0	0	4.203172101	7.60102611	5.873027351	0.139385173	5.298849727	5.706570473	5.009763072	0	3.437961424	0.044708714	0.281112776	0.718459227	1.159025336	4.280903622	0	0	0.629863455	1.470829375	Tumor	BRCA
TCGA-E2-A1IK-01A	1800	0	0.04126597	0	4.764852773	4.203537696	4.318029732	0.234763848	2.163312564	7.041977131	3.804429409	0	1.845234862	0.124956821	0.131113214	1.69236687	0.784102448	2.177786285	0	0	0.91807147	0.59043242	Tumor	BRCA
TCGA-GM-A2D9-01A	1812	1	0.047945263	0.031249821	5.590131331	3.733047131	3.956342692	0.96099964	5.353077757	7.282498876	3.11294888	0	2.894276189	0.275875348	0.735322732	1.821620018	1.181996374	1.767223388	2.583298411	0	0.337862518	1.844483112	Tumor	BRCA
TCGA-BH-A0AV-01A	1820	0	0.086582167	0	4.932297455	6.25977091	5.518829286	0.587122202	6.878004539	6.839663424	5.111128035	0.022415106	5.259308143	0.060541657	0.644619995	0.844277455	1.328309531	2.315419295	0	0	0.207942265	1.223178597	Tumor	BRCA
TCGA-E2-A1L7-01A	1836	0	0	0	3.661927006	4.092474289	4.487900451	0.588804389	4.859510157	7.202904422	4.605570192	0	3.534511493	0	0.175313662	2.359372145	1.011676356	3.2496916	0.518433114	0	0.152026309	1.062861223	Tumor	BRCA
TCGA-AO-A12F-01A	1842	0	0.410952911	0	2.591754603	5.616574714	4.770534372	1.450188106	5.665474272	6.936750837	5.213371947	0	3.654193927	0.025777392	0.90460874	0.576798054	1.014476796	0.875960088	0	0	1.041622163	1.225733299	Tumor	BRCA
TCGA-A2-A1FX-01A	1847	0	0	0	3.053778298	5.372751283	5.306142693	0.482874836	5.010247123	7.171206412	4.444974322	0	2.884586733	0.23827702	0.568118861	1.811421352	1.298182143	2.305178419	0	0	0.321775648	1.904424765	Tumor	BRCA
TCGA-AC-A2FG-01A	1853	0	0	0	4.896860482	5.409160531	5.026798329	0.657228655	3.767763535	7.670265118	4.878464189	0.018099772	2.003142571	0.049009731	0.890552787	2.415374806	1.460641895	2.199829571	0.360336195	0	0.504144956	3.471197412	Tumor	BRCA
TCGA-E2-A1IO-01A	1855	0	0	0	3.729613841	6.029877766	4.929218234	0.591693885	7.579470475	5.956480649	5.285823936	0.027380459	4.970203984	0.109242818	0.63361038	2.366604837	2.072867876	2.724981411	0.035068184	0	0.433210808	3.367511807	Tumor	BRCA
TCGA-AR-A1AV-01A	1864	0	0	0	4.689929208	6.96420955	5.546422595	0.862116573	5.909353173	7.984878069	4.736048226	0	3.932722333	0.091414711	0.426458228	2.303556821	1.380757526	1.537588249	0.386172794	0	0.721809015	0.876341211	Tumor	BRCA
TCGA-AO-A03M-01B	1866	0	0.024089102	0	3.0163788	6.191225705	4.463495273	0.206410689	4.399571896	6.610893013	4.497207101	0	3.694045318	0.097611485	0.026307337	1.024654016	1.073516975	2.308726697	0.069380365	0	0.685924257	1.960702781	Tumor	BRCA
TCGA-BH-A0BG-01A	1871	0	0	0	4.432652049	5.827413422	4.267343484	0.10336691	4.03608201	6.034747292	4.867759862	0	3.717474844	0.19518724	0.131210688	1.325458119	1.691895172	1.562676596	0.02431035	0	1.107020858	0.537190924	Tumor	BRCA
TCGA-A2-A0D3-01A	1873	0	0	0	3.99337681	6.847194363	5.03734972	1.147261031	4.11156258	8.520532682	4.561084281	0	3.029709121	0.093404127	0.971739539	1.676492324	1.020557393	2.398230247	0	0.030026332	1.361567079	0.64717986	Tumor	BRCA
TCGA-BH-A0BM-01A	1876	0	0	0	2.868900553	3.227215393	4.484804071	0.261833578	4.525451438	6.626228888	3.604619358	0	1.93106928	0.117568685	1.314997983	1.991440135	0.906644622	1.138305922	0.056357486	0	0.618750711	1.918230685	Tumor	BRCA
TCGA-AO-A1KQ-01A	1882	0	0	0	3.855794742	4.941103367	3.708194348	0.397542391	4.254120163	6.745073975	3.654032231	0.026927808	2.785146395	0.03672573	0.148541319	1.13697413	0.713448814	1.724324616	0.756637314	0	0.355938288	0.917906546	Tumor	BRCA
TCGA-A2-A0EW-01A	1884	1	0	0.043529614	3.017217489	5.958911594	5.329810016	0.588622581	6.54257325	6.825274909	4.83655016	0	3.054549169	0.06919638	0.929131282	3.086982445	1.893795788	2.675722366	0.172217713	0	0.715978343	3.062781034	Tumor	BRCA
TCGA-AO-A0JJ-01A	1887	0	0	0	4.162455358	5.237180394	5.929147597	0.289261522	6.000291973	7.577726962	4.640337228	0	2.948314986	0.033766066	0.784204595	2.689931475	1.712852371	3.624355169	0.108058511	0	1.106494152	2.698461628	Tumor	BRCA
TCGA-HN-A2OB-01A	1900	1	0	0	2.766086138	6.66886404	4.84786195	1.191977719	6.991346005	6.817256046	4.596090411	0	3.165912087	0.230308559	0.763576329	2.740746185	1.940318904	2.409053555	0.791522719	0	1.019724609	4.450818289	Tumor	BRCA
TCGA-BH-A0AU-01A	1914	0	0	0	3.591432869	5.870522705	4.64737674	1.097638366	6.543064973	6.701752613	5.042520264	0	4.163476508	0	0.544027047	2.363179872	2.112509709	2.260940883	0.03878732	0	0.601387223	2.162875202	Tumor	BRCA
TCGA-BH-A0AZ-01A	1919	0	0	0	3.279805222	5.300304412	4.835266942	0.716017167	7.707373374	7.081629745	4.546659134	0	4.653344113	0.111364569	0.479023809	1.996705704	2.279217711	1.599724078	1.346963862	0	1.280489943	2.688538305	Tumor	BRCA
TCGA-A2-A04V-01A	1920	1	0	0	3.667101015	4.91720952	4.410408134	0.483627674	5.856806389	4.867893843	3.813064144	0.037226661	3.306913051	0.050706599	0.62800856	1.393364636	1.277847657	1.180802749	0	0	0.303261466	0.970652854	Tumor	BRCA
TCGA-A2-A0EY-01A	1925	0	0.029219938	4.086571647	4.110761267	6.633460428	4.623675022	0.583444843	4.534267134	7.665520531	4.616610863	0.065733872	3.176180253	0.117777206	0.681459279	2.223059808	1.852148457	4.219228411	0.201213439	0.028653608	0.604786479	1.406242666	Tumor	BRCA
TCGA-BH-A0EI-01A	1926	0	1.267950732	0	3.60904772	8.895327902	5.287663471	0.869461617	7.332166371	5.101381616	5.080369801	1.008770765	4.126839296	0.242391128	0.497991391	2.678376553	1.938400942	4.672778085	0.344582424	0	4.347201195	3.066109632	Tumor	BRCA
TCGA-BH-A1FJ-01A	1927	1	0	0	4.001660867	6.823392323	4.732237767	0.633784916	3.875177295	7.47298659	4.910984057	0.021415318	2.677604086	0.085964567	0.699637339	1.923974935	0.80596639	2.743102726	0.354418809	0	0.184829469	0.693950727	Tumor	BRCA
TCGA-BH-A0H3-01A	1928	0	0	0	3.314202604	6.074833107	5.692874077	0.525291792	6.685348409	6.956783267	5.137248755	0	4.268780859	0.234346687	0.857111449	3.034397233	2.251543388	2.355745274	0.182024959	0	1.186560373	3.436024144	Tumor	BRCA
TCGA-AR-A2LM-01A	1935	0	0	0	3.198098985	7.086008005	5.94856519	0.989451585	7.279921549	6.3239913	5.191279093	0.023141206	4.177911008	0.235147057	1.504997711	2.827654006	2.496397583	2.815308671	0.447196616	0	0.818494157	3.436630909	Tumor	BRCA
TCGA-E2-A150-01A	1935	0	0	0	4.646729569	6.925313826	4.724164783	0.249982715	4.78101147	6.81078853	5.510633567	0	3.970724702	0.136647794	1.103767532	1.152814194	0.45162894	1.770917737	0.01671508	0	0.271838423	0.651826253	Tumor	BRCA
TCGA-PE-A5DD-01A	1953	0	0	0	5.568612373	4.220843568	3.754608416	0.788208574	4.63282353	7.222872791	3.747242518	0	3.310318955	0.154169625	0.824450764	1.9420097	0.865759586	1.801620879	0	0	0.304956494	2.329234056	Tumor	BRCA
TCGA-AR-A0TX-01A	1972	0	0	0	4.190943057	5.642882254	4.586278126	0.208673712	6.119699312	7.337458254	4.860570238	0.023145792	4.327590052	0.207804561	0.27436525	1.219463201	1.496134976	2.786801347	0.014904556	0	0.324832804	1.556036055	Tumor	BRCA
TCGA-AO-A0JF-01A	1980	0	0	0	4.069854731	5.925246079	5.375225933	0.166349538	6.72042552	7.451651433	5.052910266	0	3.973473038	0.143115834	0.439786872	2.343105461	2.190151952	2.653367777	0.621284355	0.035051814	0.780949634	2.788291777	Tumor	BRCA
TCGA-AR-A0U0-01A	1988	0	0	0	4.752616685	5.905125842	4.306262214	0.588381181	3.319479961	7.880627191	5.675262143	0	4.411129764	0.111788713	0.67178104	0.21410081	0.48280823	1.782512698	0	0	0.042494678	0.330357669	Tumor	BRCA
TCGA-B6-A0IE-01A	1993	1	0	0	1.314760196	3.669433688	3.389434243	0.548889484	3.834238822	5.794333128	3.341601695	0	1.660520378	0	0.22177028	1.045738429	0.682843404	1.347367733	0.28974662	0	1.0393825	2.290199523	Tumor	BRCA
TCGA-OL-A66J-01A	1996	0	0	0	2.790132864	7.575580529	4.687648887	0.302685848	5.031375791	6.254123829	3.911342659	0.027730789	3.166452361	0.074668131	0.56050108	1.61489155	1.71260704	1.20283995	0	0	0.670175125	3.554836631	Tumor	BRCA
TCGA-BH-A18S-01A	2009	1	0	0	3.494883246	4.640276072	4.671315013	0.143342208	2.540448402	7.561262929	4.449631838	0	1.246473308	0.35311584	0.437331866	1.040859155	0.261006538	1.77963667	0	0	1.667804313	0.403439465	Tumor	BRCA
TCGA-AR-A2LL-01A	2012	0	0	0	3.154746158	5.174043258	4.886973372	0.847023085	4.873672099	7.016083852	5.15350683	0	3.199886831	0.152818823	1.040885306	1.481351122	0.83830984	1.680018018	0	0	0.623906454	2.124949264	Tumor	BRCA
TCGA-GM-A3XN-01A	2019	0	0.026784382	0	3.755365296	5.398885211	4.109270644	1.637504675	6.127479051	7.481497894	4.047442401	0	3.647514663	0.055130164	0.846979439	2.109544195	1.969527101	1.894770292	0	0.05206003	0.990160332	3.292643043	Tumor	BRCA
TCGA-AO-A03N-01B	2031	0	2.510287823	0	2.716427297	4.195289902	3.700390674	0.175427916	5.021089713	5.681481995	2.014249036	0	2.982747331	0.114699171	0.646709482	0.909539826	0.792776919	0.672295943	0.133647719	0	0.027421961	0.260893907	Tumor	BRCA
TCGA-V7-A7HQ-01A	2033	0	0.072888259	0.047649704	3.487946457	3.22681868	2.790157329	0.705921813	3.674830957	6.681328959	1.245355918	0	1.953233612	0.075682882	0.191044021	0.530317402	0.317499345	1.204132278	1.279648818	0.036190981	0.3530695	1.940502123	Tumor	BRCA
TCGA-BH-A0DG-01A	2041	0	0	0.065576883	5.156762141	5.645157024	4.785067517	0.31922884	6.276724083	7.110495068	4.770732232	0.051490995	4.639841825	0.200600577	0.242462082	1.467754836	1.533036226	2.257796985	1.297595826	0	1.330670814	2.166733947	Tumor	BRCA
TCGA-A2-A0D0-01A	2048	0	0	0	3.185977313	4.551994774	4.801692654	1.743519954	2.178159323	6.907339424	4.661308265	0	2.700505877	0.031088395	0.426083643	0.176016915	0.092711576	0.757148004	0	0	0.763056997	0.222771454	Tumor	BRCA
TCGA-BH-A0DV-01A	2064	0	0	0	4.318764826	5.805111316	5.186974317	0.32409607	7.051608595	7.436699492	4.752530579	0	4.066762083	0.050775973	0.55665328	2.455583952	2.960312673	1.473725103	0.024046566	0	0.452942643	3.742251397	Tumor	BRCA
TCGA-B6-A408-01A	2072	0	0	0	5.257418176	4.909028346	4.881685672	0.815339306	4.353876376	7.12792656	3.812881557	0	3.508467107	0.062053265	0.272585871	1.820712506	1.361072116	2.529871246	0	0	0.279805258	2.932190905	Tumor	BRCA
TCGA-B6-A0RG-01A	2082	0	0.040235289	0	2.231242641	4.846106035	4.86801321	0.649281879	5.4887591	5.99246341	4.361465313	0.030659777	3.305002431	0.082415282	0.455139743	1.498317409	2.1004258	0.643674682	0.351443083	0	0.156418686	1.435091323	Tumor	BRCA
TCGA-AO-A03R-01A	2091	0	0.147908941	0	2.456264398	2.485514935	2.863397699	0.366591414	2.982294989	5.55799113	2.694174251	0	1.998652358	0.032019395	0.191049715	1.189246187	1.12567619	0.945382143	0.074024623	0	0.087396818	0.887052913	Tumor	BRCA
TCGA-B6-A0X5-01A	2097	1	0.038527529	0	3.352076158	4.757287407	1.875681969	0.514559602	3.146397286	6.350607289	4.061195594	0	1.777759186	0.078965544	0.271498234	3.763502568	0.710816336	4.126230396	0.228457278	0.03778315	0.322498517	2.349637199	Tumor	BRCA
TCGA-GM-A3XL-01A	2108	0	0	0	5.135916671	4.151493116	4.102669878	0.925561311	2.040821276	7.60591255	4.370551059	0	3.29898962	0.053025614	0.538768822	0.425578269	1.141397026	1.146749138	0	0	0.82026985	0.291843255	Tumor	BRCA
TCGA-E2-A14Y-01A	2109	0	0	0	2.974697924	4.72741619	4.74913171	0.448223658	3.882529289	7.90722516	4.302285442	0	4.050166077	0.038486418	0.155382704	0.283095001	1.175824642	0.47288862	0	0	0.134620642	0.27171275	Tumor	BRCA
TCGA-AO-A03T-01A	2124	0	0	0	1.483019415	3.272641708	2.953280647	0.515423527	2.392723939	4.894828701	2.392659965	0.013259042	1.744859135	0.036004643	0.092792803	1.113548858	0.750178958	0.462226477	0.058661334	0	0.237955756	1.020825153	Tumor	BRCA
TCGA-BH-A1EN-01A	2127	1	0	0	5.080016257	8.467200794	4.331358974	0.097822935	4.710593872	8.745125234	4.110395876	0.01791994	2.267951157	0.163153296	0.124236561	0.841270379	0.633164413	2.847271439	0	0	0.174424364	0.600516201	Tumor	BRCA
TCGA-E2-A152-01A	2128	0	0	0	4.658093832	6.804274756	4.826979791	0.396114876	6.608097247	6.827134422	4.644419721	0	4.732313811	0.20672257	0.622943742	1.637856803	2.286419789	3.081964756	0.017277228	0	0.346557916	1.149171291	Tumor	BRCA
TCGA-BH-A0B5-01A	2136	0	0.195073319	0	4.969346474	5.451906961	5.386873656	1.598372385	6.782590662	7.330541326	5.040127125	0.126487115	4.168951158	0.351493454	0.77573695	2.264245938	1.851675084	2.133685223	0.304919001	0.033733858	1.052966821	3.119349357	Tumor	BRCA
TCGA-E2-A1IG-01A	2140	0	0	0	3.938822922	5.197977436	5.348996162	1.370101074	5.911513919	5.603625734	4.718373116	0	4.444818278	0.035363017	0.364046077	1.863167402	1.45935639	1.058587639	1.505679546	0	0.279845337	1.394356012	Tumor	BRCA
TCGA-AO-A12E-01A	2142	0	0	0	4.952920525	5.881869843	5.071540033	0.752134028	4.864182258	6.390420514	4.41317446	0	1.931014277	0.189207333	1.228119583	1.508132257	1.301007134	2.190624318	0.091871435	0	0.362863802	2.04462073	Tumor	BRCA
TCGA-GM-A2DF-01A	2155	0	0	0	3.810421625	7.168670372	4.492093794	2.095307151	4.569040337	7.288791973	4.075983013	0.082916538	3.800953242	0.165347293	0.089291442	0.507904451	1.159240657	2.52933645	0.066924163	0.054061542	2.455007997	0.713664144	Tumor	BRCA
TCGA-BH-A0DX-01A	2156	0	0	0.075201624	4.095619283	6.316165207	4.544054063	0.526095754	6.955305388	7.573503401	4.579728449	0	3.944199006	0.201874267	0.875613536	1.371750679	1.937302855	1.436107614	0.084611652	0	0.460639852	2.773708785	Tumor	BRCA
TCGA-AR-A255-01A	2161	0	0	0	3.796528032	6.066179572	4.985028867	0.431385961	6.56491227	7.029785009	5.277514606	0	4.077738125	0	1.058338777	2.787009432	1.90246087	2.547967649	0	0	0.252154479	2.020727732	Tumor	BRCA
TCGA-B6-A40C-01A	2164	0	0	0	5.607513637	3.927839237	3.581694966	1.879279624	5.273048035	7.37325292	3.951873419	0	3.298001266	0.102965388	0.390851469	1.021868564	1.311097521	1.986601984	0.009980731	0	0.383695691	2.728625857	Tumor	BRCA
TCGA-AO-A0JM-01A	2184	0	0	0	3.583319399	6.099293781	4.806436331	0.299318268	6.164230473	7.270114778	4.494909076	0	4.477832119	0	1.331782224	1.435845498	1.41682533	0.866536142	0.485438313	0	0.296449242	0.784615319	Tumor	BRCA
TCGA-A2-A0ES-01A	2190	0	0	0	2.12577305	6.957722115	5.236591518	0.75805757	5.257785939	5.93798537	5.317677635	0.025158484	2.655715566	0.034320245	1.044905848	2.304011277	1.893024442	2.30756318	1.393171267	0	1.192988294	3.554511742	Tumor	BRCA
TCGA-AO-A0JD-01A	2190	0	0	0	2.059740222	6.241540388	5.000710442	0.20235458	3.641109966	7.988779722	4.555206486	0.024419678	3.537448486	0.065878964	2.451775447	3.422241686	1.877518967	1.389551303	0	0.031446954	0.76730979	0.544856871	Tumor	BRCA
TCGA-GM-A4E0-01A	2191	0	0	0	3.308369203	4.219660101	3.865426233	0.775531095	4.060948247	6.988420431	3.577744162	0	2.302367412	0.284563936	0.443922631	2.249118994	1.913031398	2.743716082	0.121266793	0	0.65268006	4.280211536	Tumor	BRCA
TCGA-BH-A1FN-01A	2192	1	0	0	4.321366733	6.508311614	5.056906619	0.927376243	5.798133819	6.942347968	5.697340278	0	4.85854661	0.174092433	1.124373503	1.537394134	0.546541762	1.394645777	0	0	0.576027233	1.116004166	Tumor	BRCA
TCGA-GM-A2DH-01A	2193	0	0	0.017662469	4.834981242	5.740965773	5.255033631	1.87289294	4.858950574	7.35656447	5.359868103	0	4.169526855	0.186881147	0.623083365	3.838346288	1.004474792	2.574010241	0.039573541	0	0.280267073	1.569884414	Tumor	BRCA
TCGA-BH-A0BO-01A	2197	0	0	0	5.792978461	6.051914463	5.187456768	0.45557496	5.568516274	7.001379675	5.513369428	0	3.72624172	0.032288159	0.629831527	2.639747289	1.969432679	2.528384983	0.015239498	0	0.287395612	3.971992843	Tumor	BRCA
TCGA-BH-A18M-01A	2207	1	0.070453317	0.02320592	3.681625177	6.061204672	4.902546552	0.80466312	6.44330973	6.749520202	4.884059815	0	4.069180468	0.241299258	1.308492379	2.254589499	2.044260402	2.189158047	0	0	0.873658324	2.715826844	Tumor	BRCA
TCGA-AC-A2BK-01A	2222	0	0	0	2.462056472	5.740995182	4.477897194	3.381820587	0.671886689	6.920240353	6.067945105	0	0.829286941	0	0.106691516	2.450312487	0.059860117	1.211845415	0	0	1.123082935	1.446367463	Tumor	BRCA
TCGA-AR-A5QM-01A	2231	0	0.076082397	0	5.239439416	4.744431137	4.152886805	0.787048743	5.959793353	7.818416865	4.222029836	0	3.695494418	0.189928328	0.500074338	2.238881887	1.781438474	2.905662896	0.018924441	0	0.762956791	3.662446549	Tumor	BRCA
TCGA-B6-A1KI-01A	2236	0	0	0	2.714616109	5.236836563	4.770281883	0.165791637	4.669567763	6.788124281	4.320076223	0	2.599962902	0.10329838	0.357257877	1.588218246	1.233006867	1.064581015	0	0	0.361819221	1.002034769	Tumor	BRCA
TCGA-E2-A1L8-01A	2240	0	0	0.015373707	3.769754927	4.679679017	4.256575524	0.264683725	5.910554778	6.562156375	4.064048175	0	3.324914035	0.185824123	0.690949536	1.711751232	0.990827817	1.803637565	0.011584863	0	0.632170757	1.325683014	Tumor	BRCA
TCGA-A2-A04T-01A	2246	0	0	0	3.87502131	5.425196766	4.594538342	0.45355955	3.111465863	7.583933515	5.041761557	0	3.248419945	0.052534583	0.159616734	1.190949255	1.341173954	1.624771051	0.012497361	0	0.319246246	0.320472975	Tumor	BRCA
TCGA-AC-A23G-01A	2248	0	0	0.039058977	3.780356771	6.132173284	4.650869617	0.784237993	7.221187804	7.12200422	4.492451797	0	4.46047043	0	0.065277652	2.182658369	2.350589449	1.823446221	0	0	0.893307749	2.839510876	Tumor	BRCA
TCGA-BH-A0BQ-01A	2255	0	0	0.025735646	4.184611042	6.192439372	4.401361554	0.266622891	6.292297345	7.575605977	4.530778912	0	3.863217462	0.119828946	1.465026264	1.83712209	2.041394379	1.658646058	0	0.038761826	0.330065338	1.923639393	Tumor	BRCA
TCGA-BH-A0BZ-01A	2255	0	0	0	6.075875711	6.049290018	4.811781108	0.36572815	5.57969341	7.411283323	4.413591326	0	4.192788769	0.079725554	0.354804421	1.888831544	1.382707567	2.591397808	0.037956088	0	0.78410658	0.868436813	Tumor	BRCA
TCGA-AC-A2FO-01A	2255	0	0	0	3.3878265	5.725357398	5.118944965	0.544306818	5.320096673	6.194815572	4.575308433	0.027227265	3.57709081	0.037132755	0.551962694	2.773210527	2.150165817	3.086938771	0.034872491	0	1.021664915	3.384496845	Tumor	BRCA
TCGA-A2-A0ER-01A	2263	0	0.051664568	0	2.735834044	8.492783655	4.826631276	0.137400286	4.169867813	5.931411298	4.549296993	0.019837536	2.447429761	0.02707973	0.262121726	1.551803131	0.702057154	2.366510281	0.025426009	0	1.107490824	0.652494843	Tumor	BRCA
TCGA-BH-A1FE-06A	2273	1	0	0	1.601761055	7.041157845	4.900419778	1.92399971	4.006582465	5.944558041	5.463370146	0	4.943326616	0.147205483	1.090576511	1.658113983	4.569492125	0.85016667	0	0	0.749800692	4.240271532	Tumor	BRCA
TCGA-BH-A1FE-01A	2273	1	0	0	3.372559752	6.864635528	5.622881619	0.282208829	7.264815904	6.267711425	5.486825244	0	4.73284927	0.052238372	1.151434401	2.570982261	2.297558376	2.373651056	0.108158718	0	0.364347558	2.817686156	Tumor	BRCA
TCGA-BH-A0BL-01A	2278	0	0	0	4.598280611	6.065335667	5.01978282	0.551778006	6.704358798	6.839029867	5.094940102	0	5.33409706	0.056243534	0.370307188	1.465975485	1.811149116	3.139611839	0.052841135	0.026800667	0.880313246	1.968664352	Tumor	BRCA
TCGA-B6-A402-01A	2281	0	0	0	3.922330178	5.20207696	4.067422147	0.475140837	3.033362037	7.827046922	4.872971731	0	2.014400313	0.108778038	2.038700233	0.275999401	0.247918511	1.094433713	0.026265262	0	0.454682657	0.357717129	Tumor	BRCA
TCGA-GM-A2DD-01A	2282	0	1.495467525	0	4.014422916	4.86823118	3.919956115	0.122541343	4.95266926	6.924862468	3.044151439	0	3.573171029	0.027028968	0.16262055	1.293694025	1.306576783	1.811382031	0.309849422	0.025509911	0.378479612	2.411910601	Tumor	BRCA
TCGA-AR-A0TV-01A	2288	0	0	0	3.229975399	4.689784369	4.734813761	0.739013308	2.764668748	6.396492544	3.937829954	0	2.703877323	0	0.180662279	0.569928055	0.934465446	1.973113136	0.014242108	0	0.205369589	0.864353889	Tumor	BRCA
TCGA-A2-A0CT-01A	2289	0	0	0.047602615	2.815706557	5.729788507	4.657092637	0.69134536	4.111175853	5.606643094	4.570421365	0	1.885122903	0.111977383	0.771662906	2.160363305	2.136210034	1.26253602	0	0	0.247514328	1.533392258	Tumor	BRCA
TCGA-BH-A0BP-01A	2296	1	0	0	3.463798669	5.435124004	4.42979688	0.295507289	6.082721293	6.539697347	4.386392852	0.061585224	3.06011541	0.042422647	0.493583922	2.426490787	2.600752878	1.48173799	0.078618691	0	0.542735956	2.653019606	Tumor	BRCA
TCGA-E2-A1LB-01A	2306	0	2.147199406	0.127767462	2.397809136	7.157554763	4.923932236	0.19541057	5.147308461	7.051732863	4.608747604	0	3.031348911	0.13621504	1.010913105	0.642929287	0.621777584	2.035700069	0	0.09768202	0.212179846	0.765293482	Tumor	BRCA
TCGA-E2-A14T-01A	2311	0	0.081909575	0	4.481957086	5.887490759	4.628163927	0.530788059	4.526826993	6.743301674	4.146686165	0.122651981	2.382078758	0.064245312	0.252827389	1.952040522	0.831612279	1.233916204	0.192119912	0	0.139307875	1.033651469	Tumor	BRCA
TCGA-E2-A1AZ-01A	2329	0	0	0	3.7851798	6.850590031	4.866172022	0.771411187	6.187664137	7.179097853	6.109867142	0	5.169127715	0.202648859	0.454202977	2.983787451	1.796041686	2.683523259	0.066499467	0	2.057097072	1.463678388	Tumor	BRCA
TCGA-BH-A0BR-01A	2330	0	0	0.070936065	5.534322974	6.670727315	4.710985491	0.343015935	6.859200836	7.575829565	5.043710723	0.028129565	4.945133601	0.038358981	0.931065403	1.533706112	1.604466215	3.353554747	0.036025006	0	0.124298721	1.891769355	Tumor	BRCA
TCGA-AO-A0JE-01A	2335	0	0	2.57285434	4.604777577	5.58362525	5.38100542	1.291541652	6.362782977	6.920841655	5.050134633	0	4.636499978	0.242495693	1.123592466	1.363248342	2.07957085	2.494835262	0.015404864	0	0.569375397	1.231585891	Tumor	BRCA
TCGA-A2-A0CS-01A	2348	1	0.037727061	0	4.722100155	5.622183554	4.876419188	0.195630306	5.680313155	6.913288068	3.651254112	0	2.745179759	0.114519264	0.398932652	0.502252605	0.655698958	1.922327173	0.054865507	0	1.834777389	2.328812219	Tumor	BRCA
TCGA-B6-A0I1-01A	2361	1	0.670866545	0	2.007348498	6.030692333	2.98292398	2.185426815	3.230546779	8.446633244	3.819863408	0.016970389	2.442395286	0.068434993	0.627494308	0.692311476	0.107734177	0.426148387	0.085126841	0.043413775	2.276105048	0.423678804	Tumor	BRCA
TCGA-E2-A1IE-01A	2362	0	0.191628611	0	1.186360339	7.605347516	4.965692761	0.876787273	3.811394332	6.608681509	4.827253274	0.050970808	2.767397036	0.113732218	0.291902798	2.140471235	3.947150481	0.98955679	0.01106197	0	4.041450457	1.358399384	Tumor	BRCA
TCGA-BH-A0BT-01A	2365	0	0	0	3.028142104	5.114673629	3.718923665	0.804170846	4.806277025	7.750147288	3.746286784	0	3.05867604	0.167653788	0.53956753	1.11883707	1.238117259	1.225446929	0.01383601	0	0.170870201	1.58373977	Tumor	BRCA
TCGA-BH-A0BW-01A	2371	0	0	0	6.468243808	7.119662131	5.908655551	0.113576847	3.818419854	6.537339323	7.049735069	0	4.586403236	0.116192655	0.19785198	4.337897979	0.850542211	3.805013362	0.848119534	0	0.861455874	0.387426297	Tumor	BRCA
TCGA-AO-A12C-01A	2372	0	0.067226606	0	3.544508499	6.023777333	5.657840201	0.351604504	7.00951986	5.758970871	5.024359927	0.051340879	4.163949414	0	0.176748368	2.350683679	1.63418914	2.218108739	0.562539572	0	0.837048345	2.382949307	Tumor	BRCA
TCGA-BH-A0DE-01A	2372	0	0	0.018505455	2.28522452	5.436096332	5.127887531	0.421932238	4.881907617	6.492126764	4.252068597	0	3.281200056	0.168946499	0.284199681	2.604304069	2.166109196	2.299789805	0	0	0.434544344	1.371400203	Tumor	BRCA
TCGA-B6-A0RM-01A	2373	1	0	0	1.664856902	5.97414693	4.726664447	0.446322056	4.121508757	6.050566159	4.535625365	0	3.05515245	0.092606938	0.527581776	1.303521313	2.110574801	2.046440833	0.271867461	0	0.288512277	0.893404077	Tumor	BRCA
TCGA-BH-A0DL-01A	2381	0	0	0	4.717315541	5.420954493	5.237874499	0.318361839	3.773001754	8.382521226	5.977923337	0	4.359184164	0.303464452	0.298376025	0.781351528	1.446555037	2.820560175	0	0	0.114390593	0.793069085	Tumor	BRCA
TCGA-AR-A1AJ-01A	2383	0	0	0	5.57360619	6.769193474	5.029390976	0.423100399	5.074237641	7.90754101	5.607205334	0	5.499705238	0.074334267	0.585350521	0.876492513	1.753026615	3.275670458	0.628347037	0	1.7491359	2.636532894	Tumor	BRCA
TCGA-A2-A04Q-01A	2385	0	0	0	5.196481458	4.461436743	4.092758408	0.494225958	4.695115349	6.365601391	4.343222558	0	5.084754954	0.05636667	0.439492597	2.035360574	1.218336984	2.884273756	0.026721451	0	0.540611083	0.987731752	Tumor	BRCA
TCGA-BH-A0DT-01A	2403	0	0.036282965	0	3.65456554	6.341379451	5.294832786	0.423560085	5.765220704	7.468585284	4.836995233	0	3.991378654	0.277110494	0.503374923	1.969826751	1.641605287	1.902100039	0.136663223	0	0.790145075	2.149508115	Tumor	BRCA
TCGA-GM-A2DB-01A	2406	0	0.827642284	0	3.045144435	4.559932317	3.642101375	0.356327836	3.353822838	7.239299812	2.393053513	0	2.66469082	0.170981569	0.037680078	0.640873118	0.524224787	1.345938694	0.016934468	0	0.232745499	0.366641951	Tumor	BRCA
TCGA-B6-A0WV-01A	2417	1	0	0.030437344	2.618050608	6.380440729	4.712301575	0.566504813	4.999222613	6.803273737	4.949013986	0.035609234	3.194013654	0.184971404	0.622386322	1.621245099	1.160639668	0.717193248	0	0	0.929094583	1.080058647	Tumor	BRCA
TCGA-A2-A0EQ-01A	2426	0	0	0	3.906529375	4.661843891	4.344235394	0.309788712	4.45219422	6.217875977	4.404066167	0	4.60778686	0.095087216	0.336495642	1.05455156	1.115354448	1.942670244	0.118018762	0	0.596353723	1.039397067	Tumor	BRCA
TCGA-A2-A0EO-01A	2442	0	0	0	3.279892039	5.965591993	4.783309259	0.356777418	6.021011858	6.939535348	4.395320984	0	3.467466689	0.131935242	0.358346284	2.974292389	1.667180406	2.018364638	0.012906562	0	0.322499119	2.482298801	Tumor	BRCA
TCGA-AO-A03L-01A	2442	0	2.533672841	0	5.785725089	6.20120624	5.230221863	0.422395434	6.086915152	6.276100529	4.648591935	0.197657035	3.978078556	0.063025818	0.384286798	2.49040129	1.903312083	1.783468639	0.299207808	0	0.298524052	1.982689479	Tumor	BRCA
TCGA-B6-A0RL-01A	2469	1	0.056542999	0	3.033932626	6.300775323	4.937646413	1.743764658	0.829639494	5.973419722	4.21757311	0.105533587	3.783040873	0.195855989	2.175254552	0.950695731	0.088538901	2.121910099	0.013992585	0.027995047	0.478259422	0.149867362	Tumor	BRCA
TCGA-BH-A0B0-01A	2477	0	0.031965205	0	3.999182213	5.80274429	4.626542397	0.131602671	6.871357414	8.29852422	4.091579207	0	3.979615664	0.065670463	1.260441533	1.577570645	2.085261399	1.815383309	0.031184869	0	0.404892988	2.682965373	Tumor	BRCA
TCGA-AO-A03O-01A	2483	1	0	0	2.781105493	5.322932773	4.926358447	0.198057278	3.586933651	7.141238615	4.536709686	0	2.677692241	0.087847517	0.968850595	0.817534185	0.703602841	1.721948425	0	0	0.469222871	1.197479392	Tumor	BRCA
TCGA-BH-A0B6-01A	2483	0	0	0	5.705503005	5.246887204	4.399757903	0.244274348	5.02323801	6.906545977	3.979961952	0	3.624514017	0.210928561	0.462988362	2.061503436	1.397752091	2.97394157	0.088568321	0	0.667485376	2.423263648	Tumor	BRCA
TCGA-BH-A0DD-01A	2486	0	0	0	3.51981302	6.061310766	5.28194791	0.765088026	4.279713255	6.511718329	4.99462695	0.08154732	3.982904046	0.037772199	0.690358281	2.156500445	0.969684998	1.806381575	0.457748789	0	0.986809988	1.46144461	Tumor	BRCA
TCGA-BH-A0E9-01B	2489	0	0.129936228	0	2.918039552	6.023907904	5.299702743	0.58709794	3.993200265	7.191262325	5.298018175	0.025587749	2.795701625	0.197779448	0.761516812	2.863629531	2.051232673	2.171877113	0.215193237	0.096667176	1.01104677	3.196231391	Tumor	BRCA
TCGA-AO-A1KR-01A	2513	0	0	0	2.369187019	2.541206388	2.901319912	0.585950955	2.015519969	7.713272855	2.614983574	0.024824428	1.580412052	0	0.201453232	0.808168899	0.233595659	1.606261641	0	0	1.017550455	0.660233979	Tumor	BRCA
TCGA-AO-A12D-01A	2515	0	0	0.022599337	3.781239495	6.160101639	4.642994073	0.199601034	5.43921108	7.937663121	4.808889727	0	3.845635977	0.325650496	0.615946301	1.607899562	1.315034306	2.397504402	0.050528523	0	0.557907639	1.483118685	Tumor	BRCA
TCGA-BH-A1ET-01A	2520	1	0	0	1.821475454	4.526783378	5.427196496	0.296987606	5.726269808	7.251324123	4.90748024	0	2.842916245	0.282995137	0.685000524	2.897568148	1.79297949	2.644141568	0.009746869	0	0.366784386	1.769259569	Tumor	BRCA
TCGA-BH-A204-01A	2534	1	0.019112476	0	1.110351017	7.638995326	5.204665041	0.247077366	3.918119583	5.264330788	4.802658929	0.043183401	2.716278454	0.039449357	0.417086959	3.271582945	1.29162016	1.563390264	0.009352052	0	0.490566309	0.188338754	Tumor	BRCA
TCGA-GM-A2DC-01A	2535	0	0.077196459	0	2.1289235	5.372707067	4.288163915	2.131254643	3.1384326	6.962996648	3.637242285	0.029802973	1.662619363	0.080151718	0.08416469	1.485311435	4.552626409	1.303647384	0	0	1.660874885	1.36388346	Tumor	BRCA
TCGA-E2-A106-01A	2541	0	1.781397598	0	5.358879317	5.979025384	5.402109648	0.571516121	3.045794244	7.863462951	3.616362174	0.113588049	1.809545291	0.123907531	0.066471368	1.446791146	0.682650994	0.840583231	0	0	0.32142463	0.515669135	Tumor	BRCA
TCGA-AR-A0U2-01A	2551	1	0	0	5.424196398	7.074345659	5.842955939	0.944201796	4.32912638	7.22517387	4.737505501	0.050271268	3.41009992	0.03458691	1.186313654	1.555892328	1.357905096	2.13318062	0.255239304	0	1.581024501	1.30139374	Tumor	BRCA
TCGA-AR-A0TS-01A	2558	0	0	0	4.429958242	7.451857815	5.50373787	0.692165808	5.346128223	7.206191147	6.481385586	0.024958645	5.322449647	0.067311899	0.233624881	1.92447868	1.361595033	3.872634202	0.01607552	0	0.845967913	2.106523108	Tumor	BRCA
TCGA-BH-A0B7-01A	2559	0	0.11563194	0	3.805623612	5.875802733	5.43271711	0.341206327	5.719867297	8.055584873	4.823598948	0	3.731177902	0.119998536	0.969118794	1.833300057	1.462355269	2.232886518	0.043374387	0.029211158	0.304890545	2.345564812	Tumor	BRCA
TCGA-B6-A0IN-01A	2573	1	0.496631928	0	2.140151431	3.942303681	3.299650807	0.188841068	3.524988274	5.392919594	2.578814697	0	2.636465204	0.018009402	0.074279923	1.799445856	1.06972963	1.388589908	0.025285808	0.016994271	1.217110927	1.042064079	Tumor	BRCA
TCGA-GM-A2DI-01A	2590	0	0	0	4.923375207	6.60605749	5.35306716	0.37707856	6.414949449	6.60974218	5.274713402	0	4.997656139	0.07948742	1.315595997	2.546144247	2.201561924	3.535855757	0.456354469	0	0.429502722	2.57677115	Tumor	BRCA
TCGA-GM-A2DO-01A	2596	0	0	0.044966581	5.276810619	5.469208524	4.151814149	0.646470402	3.775665886	5.179710739	3.548542659	0	5.646638523	0.266777894	0	1.773981095	1.558333847	5.129221146	0.131328756	0	2.27606338	1.015618046	Tumor	BRCA
TCGA-B6-A401-01A	2596	0	0	0	4.948202238	5.746210548	4.087047002	0.859003482	5.286832522	7.664265167	3.788714696	0	3.773094801	0.225164666	0.135765954	1.477426111	1.462803721	1.819654667	0.037617526	0.025317627	1.49440378	2.830699267	Tumor	BRCA
TCGA-AR-A254-01A	2605	0	0	0	5.362201588	6.357098137	5.733864583	0.506703779	6.601837404	6.787289343	5.083920385	0	4.811994428	0.184965346	0.735748046	1.326697693	0.845101226	3.238465172	0.011528047	0	0.257112362	1.443752735	Tumor	BRCA
TCGA-AR-A1AO-01A	2618	0	0.689139725	0	5.288940537	6.132233269	5.063368516	0.544139352	6.428972185	7.02384548	4.774487349	0	4.348272917	0.076627932	0.229078338	1.087365819	1.911638631	2.758417856	0.03646083	0	0.48515944	2.432770199	Tumor	BRCA
TCGA-AR-A1AX-01A	2629	0	0	0	4.412644258	5.606838189	5.508902222	0.556111729	5.366056805	7.716167784	4.860434935	0	4.472640908	0.170450877	0.753386602	2.828432488	2.125232562	2.908309472	0.066362773	0	0.197329527	2.666152892	Tumor	BRCA
TCGA-AR-A1AW-01A	2632	0	0	0	4.980381718	5.438622663	5.029986765	1.03812752	5.358846958	6.00383999	5.159365045	0	6.081962526	0.038206086	0.884857854	2.315614989	2.658806652	4.676790892	0.07089181	0	0.237843582	2.016884273	Tumor	BRCA
TCGA-AR-A2LJ-01A	2632	0	0	0	4.355328253	4.619301563	3.557483129	1.389464838	5.117406149	6.64060535	2.673596936	0	3.164204827	0	0.46961053	1.252884749	1.03143537	1.896021387	0.067205843	0	0.646750145	3.70662823	Tumor	BRCA
TCGA-AC-A2FE-01A	2636	1	0	0	4.462340311	5.024133581	4.407682709	0.713804594	6.364646516	6.67625675	4.525875726	0	4.234798774	0.112262437	0.445350603	2.402590786	1.899138857	4.670479237	0.013629576	0	1.253925855	2.881228239	Tumor	BRCA
TCGA-PE-A5DE-01A	2645	0	0	0	5.88178864	4.489672846	4.51699224	0.41945094	4.078864276	7.42376579	3.913554541	0	3.602367713	0.229899714	0.414718858	1.688457885	1.25012995	3.127097591	0.038462028	0	0.163733992	0.985045191	Tumor	BRCA
TCGA-GM-A2DK-01A	2645	0	0	0	2.633134431	5.134886291	3.702977801	0.166130024	4.263512438	6.212626947	3.405934982	0.019824402	2.195042996	0.105328761	0.083700115	1.115701765	1.391606946	1.40432843	0	0	1.053041235	1.591615821	Tumor	BRCA
TCGA-AC-A2FK-01A	2650	0	1.20972607	0	3.118085512	7.021669643	5.84153176	0.948425257	3.722295826	6.452159601	5.406601693	0.033073273	3.204860758	0.251459243	0.485890088	2.232957447	1.518478665	3.483816454	0.20025294	0	1.367800073	3.644935774	Tumor	BRCA
TCGA-E2-A1B1-01A	2653	0	0.19652999	0	4.528855029	7.183463906	5.578031471	0.522371623	6.558706955	6.361020962	5.396333073	0	4.026213671	0.335708258	0.506400039	2.998498368	2.108791688	2.417965761	0.551719536	0	1.311020387	2.868371249	Tumor	BRCA
TCGA-A2-A04U-01A	2654	0	0	0	2.93865669	2.635300541	2.915350335	2.474573555	4.463936819	5.90604742	3.919299118	0	2.702431674	0.074888444	1.769394041	0.670887868	0.187960994	2.286225801	0	0	0.324290969	0.940296236	Tumor	BRCA
TCGA-A2-A0CQ-01A	2695	0	0	0	3.464166747	3.573489676	3.955855312	0.635373945	2.938999627	7.462116448	3.42154209	0	2.161610634	0.136722059	0.354724083	0.339948112	0.436555946	2.201659065	0	0	0.186892219	0.880761727	Tumor	BRCA
TCGA-AR-A250-01A	2707	0	1.963999076	0	4.582601262	6.916305645	5.317031291	0.226614856	6.419397205	6.38013291	5.051053537	2.386912169	4.484387058	0.06815999	0.775861425	2.379809771	1.670430481	2.452348291	0.053572701	0	0.51682589	0.800484212	Tumor	BRCA
TCGA-BH-A0C3-01A	2709	0	0	0	3.849711148	5.785872766	4.88657805	0.714539852	5.993567069	8.270874058	4.833053668	0	3.798222798	0.071595003	1.224970011	1.80993009	2.245734028	1.798586749	0	0	0.383384628	3.627459791	Tumor	BRCA
TCGA-BH-A1F5-01A	2712	1	0.027895917	0	1.894225441	7.009737586	5.559230211	0.526016487	4.818638007	5.37970407	4.718480979	0.021235414	2.280284848	0.112593488	0.353210138	1.823159423	1.21172112	1.98547022	0.524037269	0	2.179294615	0.654061869	Tumor	BRCA
TCGA-B6-A0RT-01A	2721	0	0	0	5.159306667	5.074723777	4.857670855	0.992167916	5.169910833	7.842685623	4.515622327	0	5.300922883	0.060376305	0.318661414	2.170123437	1.875613309	3.893366801	0.070569161	0	1.180523225	1.517646872	Tumor	BRCA
TCGA-AC-A2FF-01A	2759	0	0	0	2.727290966	6.717671414	5.094794143	0.320258508	6.165235316	6.468141121	4.794583475	0	3.602452597	0.165039015	1.044062793	3.585617859	2.296518973	3.009326112	0.559612983	0	1.172156547	4.096994781	Tumor	BRCA
TCGA-BH-A18K-01A	2763	1	0.027415451	0.017824614	4.658952873	4.950724811	4.288215808	0.470472449	6.516745589	7.11937554	3.756430299	0	4.065969051	0.02848383	0.588054289	2.198763872	1.376866805	2.005662134	0.013434553	0	0.438418941	2.047307631	Tumor	BRCA
TCGA-BH-A0C7-01B	2767	0	0.484298478	0	4.788966281	6.510354828	5.445940785	1.277691799	6.326061083	6.470191172	5.426162463	0.058403324	4.246024405	0.129913854	0.826081873	2.982631986	0.883577146	1.880207917	0.012700689	0	1.60905406	1.901381482	Tumor	BRCA
TCGA-A2-A3XT-01A	2770	0	0	0	5.414892481	5.917107767	4.219268216	0.487103503	4.554910866	8.268835339	3.918134188	0.017517107	3.521887575	0	0.074146619	0.604946719	0.529971367	2.438892798	0	0	1.131553381	0.867859461	Tumor	BRCA
TCGA-BH-A1EO-01A	2798	1	0.055753995	0	4.464194467	8.236991444	5.536323452	0.365085663	7.688537456	5.877022972	5.644089091	0	4.820124444	0.057904787	0.380115432	2.49206447	2.8769982	2.371307692	0	0	0.541859393	2.270800675	Tumor	BRCA
TCGA-A2-A0CP-01A	2813	0	0	0	2.845974069	4.791225666	4.048969685	0.743846168	6.220507757	6.538250711	3.834665079	0	3.58909195	0.045417491	0.418246036	1.133822803	1.417144086	1.498673248	0.021487854	0	0.918366918	2.763783157	Tumor	BRCA
TCGA-AR-A252-01A	2838	0	0	0	4.17431651	6.129552976	5.622027879	0.190240175	5.52122487	6.368092115	5.179261266	0	4.552018857	0.310984723	0.250615643	3.205693705	2.1356594	3.188852365	0.117229941	0	1.436683659	2.022772513	Tumor	BRCA
TCGA-AR-A256-01A	2854	1	2.966258481	0	4.342620485	6.859351891	4.853755297	0.413635378	5.124397287	7.981668958	5.823696878	0.06262568	3.563469075	0.112302189	1.543642234	1.704053595	0.57852877	1.413323564	0.013634569	0	1.336967744	0.255700384	Tumor	BRCA
TCGA-AR-A1AP-01A	2856	0	0	0	5.967991528	5.674298002	5.371502149	0.255927559	5.241654909	7.393617991	4.776706862	0	3.438811124	0.202352322	0.325770916	1.918617038	0.837148056	2.065718663	1.641289276	0	0.342742205	2.217282036	Tumor	BRCA
TCGA-AR-A24L-01A	2866	1	0.115517801	0	3.226429764	6.923408321	5.868130397	0.774651679	6.869356804	5.626368773	5.231530461	0.071282596	4.637874149	0.142705685	0.448311316	3.205174658	1.729329925	1.914978585	1.079907903	0	1.193792307	1.834041574	Tumor	BRCA
TCGA-AR-A1AU-01A	2868	0	0	0	3.162763202	6.536572899	4.774230978	1.180196875	5.861048301	6.397781359	4.989097547	0.049213223	3.993548526	0.161849491	0.510409444	1.878358922	1.441326567	1.69402293	0.078204179	0	1.41058893	3.104141578	Tumor	BRCA
TCGA-AO-A03P-01A	2911	1	0.021684084	0	3.326051966	3.834112612	4.540302742	1.112413947	3.633274503	5.643779053	3.603169286	0	2.58962334	0.022530852	0.281150616	1.142802264	0.454148878	0.786184824	0.021152891	0	0.316469977	0.230740478	Tumor	BRCA
TCGA-AR-A1AN-01A	2920	0	0	0.035520851	5.093812876	6.389639593	4.795024974	0.303657956	6.660391774	7.268122052	4.004455246	0	4.446750349	0.056557104	0.760167777	1.796301553	1.330035981	1.873775863	0	0	0.37276455	2.390309813	Tumor	BRCA
TCGA-AO-A1KP-01A	2953	0	0.024576719	0	2.285070022	6.999170981	5.470306245	1.754989768	5.117824189	5.029657772	4.07799107	0.091183493	2.334187567	0.342396478	1.268036466	1.257667158	0.662648925	2.212529015	0.047558579	0.024099629	0.723318489	1.56100854	Tumor	BRCA
TCGA-B6-A0IH-01A	2965	1	0	0	2.918833291	6.527311479	5.2947445	0.949177179	6.273734189	7.664227471	4.770598196	0	3.038474544	0.096348204	0.48483979	3.224507187	1.70917968	2.456774424	0.175835188	0.046245251	2.193677394	4.421672782	Tumor	BRCA
TCGA-BH-A1F6-01A	2965	1	0	0	4.26087189	6.881207426	4.760086326	0.591940352	5.259648187	7.635334481	5.706626709	0	4.766045364	0.042437652	0.087846023	0.740099782	1.664518869	1.832225189	0.02006711	0	1.347745382	1.166246204	Tumor	BRCA
TCGA-B6-A0WS-01A	2965	1	0	0	4.034301145	7.231917701	5.314900966	0.4766468	6.03659375	6.661526039	4.763008847	0	4.148466409	0.064992334	0.034535798	2.161385474	2.11423835	2.044913141	0	0	0.276884491	1.988860325	Tumor	BRCA
TCGA-AR-A1AL-01A	2971	0	0.067838195	0	3.991660177	6.204625778	5.300579886	0.679045081	6.668838332	7.196437979	5.460101343	0	3.717465335	0.104416583	0.144356748	3.110306326	1.549762693	2.832850892	0.016837467	0	1.126715461	3.491678681	Tumor	BRCA
TCGA-AR-A24S-01A	2976	0	0.025017229	0	4.997536118	6.444657449	5.072720891	0.200553388	6.335774303	6.498416548	5.477933464	0	3.852216421	0.02599299	1.52280718	1.403450979	1.706338478	2.837117993	0.012254142	0	0.510927627	1.248638654	Tumor	BRCA
TCGA-AO-A12B-01A	2989	0	0	0	1.507476371	4.969715444	3.908724801	0.206537655	2.368209619	5.361164713	3.411284571	0	2.706485181	0.034046027	0.202464444	1.916058992	0.142668905	1.187529843	0	0	0.019047411	1.294507682	Tumor	BRCA
TCGA-AR-A0TQ-01A	2991	0	0	0	4.89834899	5.638872621	5.052118919	0.593123663	4.980631075	6.305243085	4.670359654	0	3.534210164	0.165425045	0.241855306	1.330629339	1.172589572	1.78604249	0.046246082	0	0.782122711	1.859036421	Tumor	BRCA
TCGA-AR-A1AM-01A	2991	0	0	0	4.62182137	5.45839717	4.907555566	1.849736429	5.483489897	7.447707177	4.492183895	0	3.121707984	0.230014081	1.167564939	2.192144904	1.471695377	2.202162603	0.648641918	0	1.272311628	3.237969428	Tumor	BRCA
TCGA-AR-A24Z-01A	3001	0	0	0	3.21990208	5.470257936	5.486471117	0.922245825	5.435353295	6.114727654	4.993628426	0	3.584281799	0.091801747	0.697577896	2.568002249	1.010961702	1.717119879	1.724329879	0	0.138231656	0.510890045	Tumor	BRCA
TCGA-AR-A24X-01A	3004	0	0	0	2.432563906	6.169325184	5.500527206	1.060497426	6.169667321	7.572754289	5.093411235	0	3.285685662	0.152076314	1.836627814	2.038220692	1.766967233	1.866768829	0.049314165	0	0.388853026	1.596383285	Tumor	BRCA
TCGA-AR-A0TW-01A	3009	0	0	0	3.448781408	5.33179137	4.915186088	0.475344047	3.928469637	8.103845215	3.820849052	0	2.774350183	0.08238292	0.168113864	1.316164919	0.705733333	1.760784748	0	0	0.460604486	0.74475614	Tumor	BRCA
TCGA-A2-A0CV-01A	3011	0	0	0	3.161228424	6.176327608	5.050550248	0.312906099	5.386804114	7.919608291	3.793867096	0	2.818611732	0.048858776	0.051332793	2.117169098	1.161576592	2.522666994	0.011611614	0	2.106690434	2.813890091	Tumor	BRCA
TCGA-A2-A0CL-01A	3015	0	0	0.023484663	5.09658104	5.303973175	5.029566778	0.693287488	6.111465112	6.34319913	5.295739283	0	5.540220854	0.306737641	0.288581245	1.892965546	1.933085844	4.077699018	0.103133724	0	0.811044851	1.959003601	Tumor	BRCA
TCGA-A2-A0ST-01A	3017	0	0	0	5.594501011	4.782949392	4.841495446	0.513038907	3.869982858	6.211857315	4.670828241	0	5.829217969	0	0.276693969	1.846752209	1.364737856	4.066929507	0.160812423	0	1.015107179	1.941669915	Tumor	BRCA
TCGA-AR-A1AQ-01A	3021	0	0	0	4.885765269	5.916559204	4.225883836	0.371156588	4.330322108	8.581960488	4.963546867	0	4.472281128	0	0.410416605	1.15449766	0.925278044	2.23963717	0	0	1.408487353	0.427423001	Tumor	BRCA
TCGA-AC-A2BM-01A	3022	0	0.035547766	0	3.964847291	7.014572211	5.525000387	0.671297395	4.688355116	6.667706443	4.51943871	0.402808754	2.951414393	0.302581181	0.437688687	2.518187101	0.548662347	3.190532823	0	0.034860269	0.444404097	1.359030089	Tumor	BRCA
TCGA-AR-A251-01A	3030	0	0.036414252	0	3.027473637	9.184840991	4.356174273	2.127748672	6.270523077	6.080005539	5.851766474	0.013936354	3.881663496	0.074690876	0.519062949	1.084083554	0.784747738	1.819349829	0.035526635	0	1.826573091	1.59939268	Tumor	BRCA
TCGA-AR-A24N-01A	3035	0	0.027045093	0	3.629216603	6.116413398	4.636027496	0.352290606	6.153637834	8.1367839	4.535107218	0	3.57842771	0.028099182	0.246266471	2.500658593	1.527802669	1.767390439	0.013252197	0	0.285606426	1.460796813	Tumor	BRCA
TCGA-B6-A0RS-01A	3063	1	0	0	3.81885853	6.053948213	5.813715067	0.614638207	4.168151776	8.059836936	4.517633221	0	3.471376892	0.067241005	0.738929633	0.452094709	0.661302356	1.50812191	0	0.021482544	0.675777988	0.587722542	Tumor	BRCA
TCGA-B6-A1KF-01A	3088	0	0	0	1.355545477	4.753934291	4.930604119	0.372680227	4.102439378	8.341887652	5.244507096	0	2.791220302	0.035837563	0.110155525	0.816130886	0.660163873	0.631152877	0.033655223	0.033829232	0.554777416	0.393194564	Tumor	BRCA
TCGA-GM-A2DN-01A	3091	0	0	0	5.674900481	4.897861238	4.760130139	0.381614778	4.372453168	7.9052675	4.579513674	0	4.145974896	0.035071719	1.213926598	1.964805395	1.185657975	3.049921722	0.016561726	0.033105816	0.964831559	1.299755299	Tumor	BRCA
TCGA-A2-A0EM-01A	3094	0	0	0	4.134064873	4.722429642	5.375790438	0.160626374	5.852942653	6.976843863	4.550875254	0	3.313946309	0.093556798	0.789095513	1.077473135	1.308949615	1.996557843	3.109062161	0	0.184878162	1.865012575	Tumor	BRCA
TCGA-A2-A04W-01A	3102	0	0	0	2.614396386	6.072541677	3.928771606	0.169353504	6.181982608	8.504396886	3.980692136	0	3.999581434	0.066588118	0.069938345	1.997296947	1.185762128	0.965720953	0	0	0.118282723	2.229221744	Tumor	BRCA
TCGA-AO-A12A-01A	3112	0	0	0	3.624816655	5.853151341	5.16808379	0.931801165	5.931682577	7.47392112	4.697543825	0	3.859367699	0.255353166	0.35609981	2.515804348	1.645323777	2.317925414	0.064089166	0	1.879950943	2.046425698	Tumor	BRCA
TCGA-E2-A1LI-01A	3121	0	0	0	3.587281043	5.024387054	3.686337573	0.192027209	2.941246405	7.436435008	4.84545851	0	3.472291189	0.105580689	0.434347741	0.531413189	0.703064098	1.817065293	0.020413193	0.020519223	1.806289486	0.455264517	Tumor	BRCA
TCGA-B6-A0RP-01A	3126	1	0	0	4.819663545	4.867902027	5.131905802	0.261719361	6.310884242	7.530558127	4.794510231	0	3.809228212	0.110860915	0.299796192	1.489100757	1.844062078	2.216211535	0	0	0.302615952	1.817849161	Tumor	BRCA
TCGA-AR-A24U-01A	3128	0	0	0	4.059518192	7.013318574	5.584611588	0.113604314	5.697088237	7.710737991	4.838139702	0	4.64557507	0	0.484469586	1.494080977	1.198804975	3.283992008	0.026791079	0	0.315643958	1.232223594	Tumor	BRCA
TCGA-B6-A40B-01A	3152	0	0	0	4.693423026	4.297214134	3.904947354	0.700207371	6.002708432	7.762289267	3.423836909	0.01892587	3.460043978	0.124798068	0.180169674	1.831372729	1.327859477	1.445221907	0	0	1.607243039	2.535136414	Tumor	BRCA
TCGA-AR-A1AK-01A	3159	0	0	0	3.895205395	4.796311342	4.482157027	1.11838566	4.136207699	6.987284242	4.81984475	0	3.663398547	0.149919814	0.364998485	2.494517686	1.619903612	3.159861976	0	0	0.901873173	2.848769044	Tumor	BRCA
TCGA-AR-A24Q-01A	3172	0	0	0	3.698057943	6.013585473	4.382293342	1.426989752	5.580272517	5.802095483	4.900993796	0	3.648700824	0.076867974	0.60209429	2.35760967	1.585450807	2.164830811	0.01229554	0	0.640057453	1.192008074	Tumor	BRCA
TCGA-AR-A24T-01A	3202	0	0	0	2.136414314	6.39419004	5.338941937	0.728664407	7.477284215	6.053966793	5.410512755	0.023452603	4.666925871	0.238087674	1.243610742	2.787523738	2.339530037	3.179197943	0.030048926	0	1.077894969	3.002998395	Tumor	BRCA
TCGA-AR-A24V-01A	3203	0	0	0.017662788	4.638900416	6.832092048	5.424456933	0.58285589	6.651065989	5.017274806	5.020945528	0.02067957	4.027761176	0.16162361	0.368335345	1.79561234	1.324837674	1.756987499	0.176044673	0	0.253906316	2.708711992	Tumor	BRCA
TCGA-A2-A25E-01A	3204	0	0	0	3.287564212	5.565675949	5.124679876	0.45784451	4.748069509	6.573533733	5.348727985	0	3.573614366	0.141180044	0.518457385	2.084452058	1.297999216	2.004113666	0.041161537	0	1.215192818	1.326052492	Tumor	BRCA
TCGA-GM-A2DM-01A	3226	0	0	0	3.297812716	5.78029979	4.785276864	0.29331416	3.950010699	7.289281344	4.119856784	0	2.955348155	0.072176416	0.216407662	1.144481352	0.303898626	3.989282376	0	0	1.196589945	0.102636299	Tumor	BRCA
TCGA-E2-A1LH-01A	3247	0	0	0	3.428443543	4.743012737	3.712047808	0.174754938	4.022803348	7.290208303	3.088968384	0	3.465461529	0.114249995	0.194633265	0.551646078	0.442261356	1.998917802	0.018476301	0	0.781214304	0.622552687	Tumor	BRCA
TCGA-AO-A128-01A	3248	0	0.025507312	0	5.725622056	6.102113198	5.49926824	0.625893553	3.276854204	7.970277124	4.97078628	0	5.103853607	0.078088779	0.303274124	1.355533434	0.455464549	3.545766695	0.024883269	0.049598369	0.354555694	0.180442263	Tumor	BRCA
TCGA-Z7-A8R6-01A	3256	0	0	0	4.453956626	4.065832417	4.017130172	0.765164629	4.400144186	6.951246171	3.969494481	0	3.329855981	0.153975263	1.013321071	0.78887011	0.649583944	1.303228384	0.14494963	0	0.096199007	1.486596201	Tumor	BRCA
TCGA-AR-A0U4-01A	3261	0	0.063025077	0.020723289	6.869210091	6.727372656	4.934973375	0.20109672	4.720555246	6.340043312	5.005610256	0	5.704931166	0.065450054	0.549553878	1.780352545	1.58498081	3.517623288	0.061502495	0	1.702077466	0.194753041	Tumor	BRCA
TCGA-AR-A0TZ-01A	3262	1	0.577700076	0	5.78528464	5.857654593	4.850485578	1.031513012	6.014404685	5.732187959	4.813286487	0.019847817	3.298345105	0.2037138	0.524624528	2.238177007	1.694338499	2.179551803	0.111101558	0	0.739825011	1.959087354	Tumor	BRCA
TCGA-A2-A25A-01A	3276	0	0.040195366	0	4.073804413	6.031935221	5.062547147	0.56733399	5.488008283	7.261283381	5.076148347	0	3.321487136	0.321469126	0.67999247	2.749651555	2.23280671	2.976823571	0.009904602	0	0.704172628	3.559549974	Tumor	BRCA
TCGA-A2-A0CW-01A	3283	0	0.05006898	0.032642367	5.476194439	5.905011982	4.721752637	0.318843809	3.267615989	7.328176641	4.953990145	0.019218325	2.56080799	0.077320104	0.027575958	1.280735248	1.010450683	1.159771515	0.07267448	0	1.38614656	0.471822793	Tumor	BRCA
TCGA-A2-A0CR-01A	3283	0	0.167410167	0	5.331197252	3.378733496	3.528767022	0.572470822	3.873269604	7.093555826	1.879595138	0	3.733638054	0.030426264	0.210247801	1.45594493	1.406772146	3.053249403	0.137508341	0	0.445513183	3.291581493	Tumor	BRCA
TCGA-AO-A129-01A	3286	0	0	0	4.313798945	4.205539237	3.851286417	0.258843098	4.221826003	7.22731574	4.187518562	0	3.765652472	0	0.33856923	0.924548522	0.95591061	1.986776752	0.028102362	0	0.770447921	1.087289864	Tumor	BRCA
TCGA-Z7-A8R5-01A	3287	0	0	0	3.597433996	4.495730724	3.716147802	0.693556638	3.509316524	6.676273063	2.666224499	0	2.347784018	0.118245191	0.083897548	1.310793451	1.824002529	2.67510319	0.038038875	0	0.756416079	2.231588344	Tumor	BRCA
TCGA-AR-A1AI-01A	3296	0	0	0	4.702457067	7.071491721	4.844661321	0.843211829	3.08529881	7.129834829	6.27124992	0	3.928994631	0.067016606	1.432940088	0.264885783	0.271393049	2.590714774	0.03183191	0	0.73828421	0.227554128	Tumor	BRCA
TCGA-AO-A126-01A	3307	0	0	0	2.394876287	3.3168269	4.373978999	0.807335665	4.825010285	5.99214668	3.010979297	0	2.470176512	0.293804822	0.236502592	1.42556807	0.981847535	1.263558566	0.05008456	0	0.689589765	3.05385037	Tumor	BRCA
TCGA-AR-A0TT-01A	3316	0	0.429336987	0	5.787256674	6.122348734	5.197340499	0.233779042	5.417009717	6.645129242	5.217877399	0	5.192678405	0.04267421	0.288040656	1.175522918	2.0483476	4.181027872	0	0	0.293445207	0.694624413	Tumor	BRCA
TCGA-GI-A2C9-01A	3342	0	0	0	4.060704938	6.461925557	4.545657183	1.561725466	3.990209073	6.470311947	5.202081356	0	2.628771829	0.082890429	1.784915562	2.201524629	0.753996038	2.053897006	0	0	1.141968728	1.397160595	Tumor	BRCA
TCGA-GM-A3NW-01A	3361	0	4.473272798	0	2.042887804	8.417572369	4.852363188	0.26129584	3.469861731	6.272792941	3.677344904	0.168391392	1.484371679	0.251697589	0.531472417	3.710627092	0.956295499	2.598810031	0.028390658	0.028537714	0.988565911	2.14051461	Tumor	BRCA
TCGA-BH-A42U-01A	3364	0	0.201623573	0	3.62216727	4.261579287	4.115087544	1.369244001	3.579485652	7.297589986	2.958181609	0	2.391813581	0.313249496	0.149632318	1.442779897	1.295846644	1.99730925	0.057465859	0	1.069704935	3.976969212	Tumor	BRCA
TCGA-A8-A08T-01A	3409	1	0	0	4.220996909	5.696569649	5.753966054	0.481053054	4.074609093	6.772631914	4.772553093	0	2.97613752	0.088576057	0.573647458	2.931689658	0.81013825	2.037000393	0.014216997	0	0.24132529	0.711102518	Tumor	BRCA
TCGA-AR-A24R-01A	3430	0	0.026177966	0	4.633105176	6.026886164	4.557235667	0.509704859	5.662908532	6.662061572	4.602761234	0	3.797496791	0.180428129	0.356339071	2.142157614	1.302351015	1.782557064	0.025537658	0.075679297	0.192814862	1.198317522	Tumor	BRCA
TCGA-AO-A125-01A	3456	0	0	0	2.627643448	2.960064386	4.052884222	0.592221237	2.294672008	7.374741174	3.484300323	0	1.750230319	0.519150302	0.343828976	0.082209026	0	0.961537498	0	0	0.0618826	0.214547101	Tumor	BRCA
TCGA-B6-A0WY-01A	3461	1	0	0	2.980198549	5.806095937	5.348043324	0.737995986	5.348166239	6.526718208	5.187638341	0	3.723585231	0.281018637	0.320485276	2.255274526	1.531532655	1.407062783	0.014484094	0	0.492558988	1.748189038	Tumor	BRCA
TCGA-BH-A1ES-01A	3462	1	1.24148716	0	1.81708926	8.60266753	5.28101445	0.72273771	5.33860829	5.87564704	4.89625231	1.20575037	4.38910766	0	0.09063037	2.71189503	1.74924252	4.49230115	0.46056646	0	2.39842631	1.8712673	Tumor	BRCA
TCGA-BH-A1ES-06A	3462	1	0	0.070345488	4.271415671	7.712992672	4.461290347	0.600819602	1.176891508	6.491916905	4.002060417	0.04163824	1.675947539	0.028620638	0.030080542	1.359196642	1.97790171	3.770665431	0.358429925	0	2.102726635	0.673692526	Tumor	BRCA
TCGA-BH-A1FC-01A	3472	1	0	0	4.411504388	5.958041332	4.000374028	1.939342042	3.830516102	8.273834719	5.574790175	0	4.719008823	0.029037307	0.377740582	0.596840696	2.142761439	2.936256553	0.013696993	0	1.455518487	0.380675384	Tumor	BRCA
TCGA-AO-A124-01A	3506	0	0	0	3.265931283	5.829937436	4.944078637	1.339443514	2.353665064	6.946652876	5.346666401	0	2.349200804	0.15003478	0.428394626	1.538142447	0.110377028	0.555358203	0	0	0.46062874	0.285433027	Tumor	BRCA
TCGA-GM-A2DL-01A	3519	0	0	0	5.561632921	5.485328096	4.088570874	0.219678945	5.924634286	7.227561378	4.10073531	0	3.670905513	0.097845099	0.713273147	1.158755843	1.640553675	1.014909133	0	0	0.28843345	1.593193913	Tumor	BRCA
TCGA-A2-A0EP-01A	3603	0	0	0	6.072177906	5.343914775	4.317898407	0.528184924	6.352712673	7.027928221	3.933033459	0.018815299	4.729873764	0.170890673	0.179173315	1.549079358	2.3696058	3.59040387	0.059555943	0	0.495624035	3.975874992	Tumor	BRCA
TCGA-AR-A24O-01A	3607	0	0	0	3.659300216	5.678444244	5.418339435	0.412340842	6.863480933	6.713676853	5.133762505	0	4.366833477	0.183340003	0.735498669	2.944095712	2.201053591	3.576429319	0.117394658	0	0.468192486	2.968557682	Tumor	BRCA
TCGA-AR-A24M-01A	3660	0	0	0	4.237157954	6.069284129	5.892255419	0.159229851	6.843195315	7.098304263	5.180222231	0	3.685798288	0.195138504	0.542899403	2.548191735	1.94884812	2.624761983	0.024303915	0	0.435797236	1.483065913	Tumor	BRCA
TCGA-BH-A1FB-01A	3669	1	0.028162257	0	3.982517524	7.000697354	5.328525471	0.53025992	6.769502604	6.318778537	5.172806536	0	4.29041129	0.193351813	0.601278293	2.941956126	2.537784181	3.530766324	0.528267478	0	1.050922892	3.006802476	Tumor	BRCA
TCGA-A2-A04R-01A	3709	0	0	0	2.531437861	5.430381442	4.839793448	0.383189711	5.113923843	6.218904577	4.712394592	0.02262721	3.810274892	0.061106981	0.213174251	3.852197532	0.509694073	0.753093444	0.099026809	0	0.268647084	2.035224938	Tumor	BRCA
TCGA-AR-A1AH-01A	3807	0	0	0.018318711	3.617939422	4.721947607	4.208052237	0.493984038	4.106615515	8.199371686	7.084355343	0	2.944809371	0	2.318224853	0.550802947	0.828782791	1.145995514	0.067752994	0	2.619312223	0.293776718	Tumor	BRCA
TCGA-B6-A0IM-01A	3873	1	0.047868231	0	2.813085688	7.266679718	5.253326509	0.269582727	6.383503119	5.766339154	4.943901655	0	4.859844815	0.121227789	0.331245824	2.236218069	1.638737206	1.426197682	0.023541953	0	0.25128961	0.791394283	Tumor	BRCA
TCGA-B6-A0IP-01A	3926	1	0	0	3.191388107	4.485352465	4.407859318	0.308290893	4.672368341	7.394658258	4.607993951	0	3.265979837	0.298434029	0.920110237	1.820240513	1.240006266	2.164152181	0.092686532	0	0.955741067	1.690363707	Tumor	BRCA
TCGA-B6-A0IB-01A	3941	1	0	0	2.161715464	5.042519621	3.98347194	0.525114347	3.41903663	7.565583265	3.513734042	0.018253844	1.703502161	0.231743026	0.220219488	1.795481994	0.447931191	3.359031611	0	0	0.923773314	1.013273424	Tumor	BRCA
TCGA-B6-A0X0-01A	3945	1	0	0	5.289107578	4.492999703	4.910658265	0.303280566	3.4937981	7.678997171	4.533059167	0	2.659013676	0	1.352418598	1.564430607	0.62176795	1.891017829	0.15367344	0	2.184031088	0.600703742	Tumor	BRCA
TCGA-AQ-A04L-01B	3957	0	0	0	3.445021166	4.492102152	4.450263133	0.200109531	5.209896018	7.010667285	3.684941731	0	3.506812329	0.348745263	0.341425589	0.935790889	0.874379259	1.188123815	0	0	0.3712912	0.388249403	Tumor	BRCA
TCGA-BH-A209-01A	3959	1	0	0	3.683107478	6.238902607	4.728654514	0.61766365	4.605646908	7.624593993	4.837205765	0	4.682670186	0.073978169	1.010300791	0.910746982	1.494141046	3.110679219	0.046722654	0	0.263155768	1.203125124	Tumor	BRCA
TCGA-3C-AALI-01A	4005	0	0.046672944	0	4.31784964	6.042476355	5.834679672	2.171300593	5.053981788	6.726406412	4.409255505	0	3.773060541	0.348678803	0.8111825	0.920376497	0.471727242	1.993736684	0.02294927	0	0.262682112	1.316084931	Tumor	BRCA
TCGA-3C-AAAU-01A	4047	0	0.095580618	0	4.758023398	4.897361027	4.725463098	1.282264016	4.491349689	7.734535228	4.031442187	0.073163017	3.794890591	0.161760965	0.070261459	1.683863062	0.456138922	1.658216785	0.031773981	0	1.644480063	0.958746913	Tumor	BRCA
TCGA-AR-A0U3-01A	4080	0	0	0	3.640484055	5.644232257	5.29210302	0.208312495	4.251423454	7.19550948	5.050278642	0	2.816692567	0.053627609	1.936385787	2.411733352	0.547529698	1.502732503	0	0	0.396334969	0.787222091	Tumor	BRCA
TCGA-A2-A0EN-01A	4088	0	0	0	4.539896814	5.780075955	4.056901801	0.251479611	6.0669243	6.701138008	4.38374527	0	4.056078544	0.134215801	0.597036651	1.605934873	1.648972603	3.050564242	0	0.021945894	0.515581986	1.741249404	Tumor	BRCA
TCGA-A2-A0CK-01A	4159	0	0.030321454	0	3.250872088	4.337450733	3.875154342	1.015701184	3.731608609	6.31023329	3.446204112	0.023086445	2.217880451	0.412655088	0.217222895	2.478280939	1.48384678	2.049914737	4.788694035	0	0.503582803	2.771347055	Tumor	BRCA
TCGA-B6-A1KN-01A	4233	0	0.287522947	0	2.585898201	7.378157531	5.728087369	0.599193697	5.152506604	7.524421402	5.306751095	0.019998045	4.013397206	0.181055652	0.402048671	3.564088902	1.690812113	1.421479008	0	0	0.278131627	1.510252773	Tumor	BRCA
TCGA-B6-A0RQ-01A	4267	1	0	0	1.851877314	5.179153276	4.837372973	0.708081943	3.086806449	6.557729858	4.873428813	0	1.004149701	0.082680267	0.639893395	1.536546051	1.470706218	3.589338284	0.320858762	0	1.012675515	2.112722041	Tumor	BRCA
TCGA-AR-A0TP-01A	4275	0	0	0.018719673	2.743209567	4.771571628	4.162496008	1.92077086	2.397633905	6.748502943	5.020823345	0	2.07020946	0.059209771	0.092317625	1.205043712	0.559881203	0.912898169	0	0	0.770050118	0.111412528	Tumor	BRCA
TCGA-B6-A0IQ-01A	4285	0	0	0	3.327935847	2.374190367	3.226234307	0.817650171	2.691447438	7.36186047	4.311165202	0	3.062485019	0.043512596	0.420166778	1.137283667	0.310241515	1.091062246	0.010326421	0	0.838488513	0.43517315	Tumor	BRCA
TCGA-A2-A04N-01A	4354	0	0	0	2.931629679	5.707555847	4.676910624	0.510600976	6.4788026	6.151856406	4.522955177	0	3.506425256	0.21864851	0.400070754	1.749356272	1.898083317	1.994098701	0.233272783	0	0.773227858	2.298649706	Tumor	BRCA
TCGA-B6-A0I2-01A	4361	0	0	0	4.500713118	3.222239907	3.862684686	0.14702968	1.436706869	7.158479609	4.087405007	0	3.208586467	0.029056043	0.254032835	0.296780536	0.157203889	2.435265217	0	0.027424142	1.363926349	0.09521821	Tumor	BRCA
TCGA-B6-A0IG-01A	4456	1	0.109590575	0	4.821811361	4.763785758	4.341758914	1.175872051	4.4284002	6.407105273	3.819560585	0.017192026	3.264903528	0.135447753	1.390454514	1.089255447	0.716076534	0.649679002	0	0	0.48251734	1.228981429	Tumor	BRCA
TCGA-AR-A24H-01A	4894	0	0.071424122	0	4.424990146	6.507842745	5.615790241	0.984627889	4.495219016	6.705642498	5.49356647	0	3.017952611	0.144701236	0.434357048	1.842548642	0.788375105	1.952192387	1.543019323	0	1.720217038	0.391428721	Tumor	BRCA
TCGA-B6-A0RO-01A	4929	0	0.077917706	0	4.639390408	6.878579946	4.671580715	0.225252481	3.270382979	7.281677115	4.352311929	0	1.396255281	0.182159435	0.336646969	2.246171993	0.941534982	1.160606228	0	0	1.034649523	0.765556911	Tumor	BRCA
TCGA-B6-A0IO-01A	5042	0	0.046234806	0	2.837019961	5.423734936	5.116674808	0.236953858	3.957125821	5.967763524	4.061418752	0.017732082	2.462821282	0.071450216	0.05045697	1.229914194	0.930646831	2.15379372	0.202729834	0	1.673534534	0.648530411	Tumor	BRCA
TCGA-AR-A2LE-01A	5062	0	0	0	5.116192273	3.698774351	4.797631607	0.216395584	4.47225222	6.488650526	4.811716229	0	2.428573717	0.215496609	0.472192929	4.211613979	1.547686055	1.54560521	3.195918301	0	0.527978439	1.256582015	Tumor	BRCA
TCGA-B6-A0RV-01A	5156	0	0	0	3.120688874	6.289159467	4.9655592	0.391602116	4.584177835	6.93049433	4.701702618	0	2.690902658	0.224121449	0.935909237	2.667310043	1.293344095	2.551979371	0.409869481	0	0.685259896	2.068289729	Tumor	BRCA
TCGA-B6-A2IU-01A	5176	0	0.061875086	0	2.630700306	6.063282419	5.383303299	0.429689365	3.513377737	6.728823159	4.345906496	0.092969078	1.57671114	0	0.517067775	1.293089224	0.889481511	1.426585293	0.089647632	0	2.355911939	1.639973756	Tumor	BRCA
TCGA-B6-A0WT-01A	5739	0	2.10170512	0	3.10104924	7.57403384	4.81813654	0.67176536	6.67201131	6.10262683	5.03312774	0.76919315	4.67811	0.31146465	1.30430327	2.13054562	1.97707351	2.52085519	0.64644235	0	3.24832237	2.27972157	Tumor	BRCA
TCGA-B6-A0WZ-01A	6292	0	0	0	3.215826489	3.951257752	4.053898394	0.281906965	4.861251879	7.344790068	4.031333322	0	2.433459704	0.316755812	1.605938959	0.325552859	0.626002794	1.156552676	0.299127563	0	0.206304538	2.216142791	Tumor	BRCA
TCGA-B6-A0RH-01A	6456	1	0	0	2.697262357	3.266844707	4.129177882	0.379860997	4.759850864	7.4535824	3.764752596	0.016836571	2.92108498	0	0.401582616	0.641043499	0.634521471	0.70824526	0.053371099	0	0.833747688	1.142946315	Tumor	BRCA
TCGA-GM-A2DA-01A	6593	1	0.049922586	0	3.768175608	3.58415256	3.729732134	0.280279638	5.283035845	5.984392643	2.889052305	0	3.048863652	0.242420035	0.429033662	1.3175654	1.468934097	1.938472949	0.024561184	0.048961759	0.534136015	3.390248781	Tumor	BRCA
TCGA-B6-A0IJ-01A	7106	0	0	0	5.503697264	4.886104891	4.054589743	0.313566321	3.02780079	7.628123705	4.409134354	0	4.490124192	0.021970606	0.367879154	0.404317381	0.732305246	2.783407115	0.020626667	0	0.857063967	0.313373075	Tumor	BRCA
TCGA-B6-A0RI-01A	7126	0	0	0	5.528234508	6.752250724	4.696385883	0.396490826	6.373753891	7.136974491	4.903943147	0	4.94482198	0.30744634	0.80675484	1.617258627	1.856905658	1.765896641	0.551911501	0	0.303734897	0.894218565	Tumor	BRCA
TCGA-B6-A0X1-01A	7455	1	0	0	4.047704284	6.24917097	4.658135867	1.477829636	4.144305284	7.116757324	5.729080696	0	4.468723667	0.054594708	1.066942794	2.299647522	1.78703315	1.969568729	0.05129029	0	2.186628543	0.583887415	Tumor	BRCA
TCGA-B6-A0RE-01A	7777	0	0.183249531	0	3.892950676	7.153361749	4.669054067	0.606346304	4.731085896	7.807086199	5.510340104	0.024523568	3.571260961	0.033456781	0.318122759	1.645548467	1.397259858	0.971387771	0.077297856	0	1.045573469	0.579725427	Tumor	BRCA
TCGA-B6-A0RN-01A	8008	0	0	0	2.122751621	4.270065889	5.351348518	0.517881853	6.874611897	6.761160373	4.334331252	0	3.063956401	0.144420457	1.184726451	1.670444939	1.857495742	1.840177064	0	0	0.242592441	2.335692897	Tumor	BRCA
TCGA-B6-A0IA-01A	8391	0	0	0	2.779705937	3.526494374	4.316655148	0.128137494	2.762872845	7.188156527	2.84409329	0	1.833855808	0.13107368	0.378546659	0.309991744	0.133036696	2.472082561	0	0	0.397908235	0.203995863	Tumor	BRCA
TCGA-B6-A0I5-01A	8556	0	0	0.018221088	2.704669279	4.226578022	3.936228544	0.147316237	4.114790527	7.112719275	2.364771504	0	2.644125988	0.243028054	0.228349564	0.930647943	0.810875576	1.324843157	0	0	0.584209788	0.939654653	Tumor	BRCA
TCGA-B6-A0RU-01A	8605	0	0	0	1.988080422	5.081638009	4.711862693	1.318138968	4.327703364	7.386543778	4.880060324	0	2.925779206	0.127872753	0.548858127	2.285510848	1.150809955	1.215856125	0	0	0.550149358	2.186564879	Tumor	BRCA
TCGA-EK-A2RO-01A	2	0	0	0	3.173696423	4.207004285	2.895683135	0.259505243	3.382933873	6.567997947	2.907908474	0	2.456860325	0.123911653	0.066473623	0.83671473	1.306687708	0.650438377	0	0	0.104164541	1.431464838	Tumor	CESC
TCGA-EK-A3GJ-01A	3	0	0	0	6.958355045	5.160393089	3.83619138	1.348383275	0.954281015	6.710637187	4.594367079	0	2.250175203	0.261615389	0.080000679	0.136701496	0.077343937	1.12640414	0.012183209	0	0.084549447	0.456648891	Tumor	CESC
TCGA-EK-A2R9-01A	4	0	0	0	4.570265662	4.152841711	5.753167693	3.488393753	2.718223422	5.393850283	3.485047784	0	3.903135741	0.241373517	0.080591235	2.81853966	4.63538046	2.555164904	0	0	0.734562849	3.286871668	Tumor	CESC
TCGA-ZJ-AAXU-01A	5	0	0.021778741	0	4.810294238	4.971479508	3.812757417	0.405139865	1.02516601	5.587325618	3.827525575	0	2.597641569	0.088461915	0.43199812	0.708293349	1.985154236	3.612032586	0.042182169	0	0.161926452	1.739994016	Tumor	CESC
TCGA-LP-A5U2-01A	9	0	0	0	3.471055559	4.059734259	3.807473473	0.801202072	0.763605979	7.905846298	4.194144902	0	1.979739688	0.101799059	0.668488275	2.565400439	0.563027845	0.58747291	0	0	0.681284609	0.684483357	Tumor	CESC
TCGA-EK-A2RB-01A	9	0	0	0	3.590883639	3.977763218	3.322951628	1.075362585	0.959442006	5.494526602	2.189380582	0	1.561706227	0.176097715	0.145584169	0.606145836	0.962089618	3.048518176	0	0	0.440690392	0.50747245	Tumor	CESC
TCGA-EA-A97N-01A	11	0	0	0	5.2633805	6.668937807	5.038651588	0.595604603	4.780086382	7.550393612	4.931142353	0	4.843081398	0.138350136	0.098359572	0.895995704	2.104458025	1.58761621	0	0	0.302633351	2.77281405	Tumor	CESC
TCGA-EK-A2PK-01A	12	0	0	0.018774833	5.917589085	5.626966952	4.626359778	0.135515394	2.384737619	5.768060702	3.642188307	0	3.328779886	0.029996406	0.062377253	0.622114539	0.114110364	1.93104774	0.028166301	0	0.105683307	0.616798413	Tumor	CESC
TCGA-EK-A2PL-01A	13	0	0	0	5.734376831	5.547990813	4.468053847	0.160235122	1.377567737	6.664246112	4.241964262	0	1.490165295	0.137815137	0.074097176	0.376912713	1.639776347	3.031329835	0	0	0.179504669	1.336122915	Tumor	CESC
TCGA-EK-A2RK-01A	13	0	0	0	2.626931831	4.69872739	3.086246379	0.162958523	0.654480389	8.282797439	4.04246753	0	2.128175503	0.341270917	0.356850776	0.23418419	0.460306478	2.526719865	0	0	0.69238644	0.857787539	Tumor	CESC
TCGA-C5-A1MJ-01A	14	1	0	0	4.236457818	6.397279545	4.525975437	0.513224359	4.518398928	6.897960244	4.250756868	0	4.425730742	0.023188465	0.117947805	2.585094038	2.942271846	1.125450375	0	0.021883616	0.772216885	2.548838757	Tumor	CESC
TCGA-EK-A3GK-01A	15	0	0	0	5.514630335	6.366324122	6.754545794	1.470479587	0.324567141	7.220050679	4.987723018	0	1.828908065	0	0.338990695	1.449618768	0.051787215	0.693650128	0	0	0.534663417	0.659238097	Tumor	CESC
TCGA-EK-A2PM-01A	18	0	0	0.017089551	1.402076345	5.721109124	3.68312719	0.381144266	4.148133471	6.747950803	5.214585025	0	1.216853783	0	0.084462813	1.269056836	7.212666077	0.192595111	0	0	0.744553282	1.328167511	Tumor	CESC
TCGA-ZJ-AAX4-01A	21	0	0	0	5.353009508	5.670639916	4.144142884	2.118080371	2.485152412	7.011760152	4.595010491	0	5.294491324	0.346563115	0.362355567	1.422079993	1.359557095	2.649696737	0	0	0.22651971	1.537298363	Tumor	CESC
TCGA-LP-A5U3-01A	25	0	0	0	5.277606034	6.514263058	5.748130752	0.358248332	0.961774736	7.754761764	5.501271525	0	3.346403877	0.067782182	0.036034587	0.247764135	0.910311269	2.871696658	0	0	0.155468126	0.440649798	Tumor	CESC
TCGA-EK-A2R7-01A	27	0	0	0	3.82497548	5.299291388	4.180142994	0.62927546	1.946373095	6.14150134	3.592931793	0.017156187	2.498401293	0.113508523	0.048836073	0.776251865	2.491833362	3.146295685	0	0.022109217	0.581661744	2.545791795	Tumor	CESC
TCGA-LP-A4AW-01A	27	0	0	0	3.923514668	6.281826797	4.792967805	1.651479499	2.959748133	7.345974501	4.454769719	0	3.579988645	0.248675429	0.040203446	1.680002575	4.366602321	2.407467517	0.053566067	0	0.649247577	4.801964952	Tumor	CESC
TCGA-EK-A3GN-01A	27	0	0	0	4.697474156	5.127459797	4.095339423	1.310095558	0.816634486	7.694586113	3.855700755	0.045437869	1.149213566	0.081862232	0.419710381	1.068246237	1.784951531	0.648140845	0.009846337	0	0.774663585	2.293347027	Tumor	CESC
TCGA-FU-A770-01A	34	0	0	0	5.023559994	7.033453794	5.142234887	0.237663446	1.665887829	6.31825185	4.27284333	0	1.957126178	0.23668315	0.82916754	1.450530788	0.166006964	3.986599612	0	0	0.445146739	2.197648042	Tumor	CESC
TCGA-DG-A2KH-01A	34	0	0	0	4.837900943	5.856208849	4.36226135	0.570191167	1.239930732	6.666141942	4.174852457	0	2.643003885	0.06726006	0.11588741	2.094049593	0.406496238	2.410752667	0	0	0.958233415	0.105966168	Tumor	CESC
TCGA-ZJ-AAXA-01A	43	0	0	0	3.25579221	4.992341194	4.162617221	0.76867454	2.341513358	7.353386565	4.522097255	0	5.204549171	0.131095669	0.03563379	0.744710889	0.515609598	0.561935619	0	0	0.166623327	1.366238537	Tumor	CESC
TCGA-EK-A2R8-01A	44	0	0	0	7.249722986	7.342125952	5.56718636	0.154182401	4.313211958	8.29320948	4.308324315	0	5.433186006	0.067807658	0.265931776	0.287489846	0.184163316	2.275149507	0	0	0.311555264	0.907729845	Tumor	CESC
TCGA-FU-A3TX-01A	45	0	0	0	6.944055538	6.049840608	4.723373828	1.320529052	2.016391144	6.718653118	4.99768039	0	3.21855496	0.116460763	1.043250092	1.377832583	7.570764755	1.57539372	0.011337135	0	0.212989506	0.283922946	Tumor	CESC
TCGA-EK-A2PG-01A	46	0	0	0	2.493796348	3.606022976	3.840557871	0.823046108	0.262231966	5.816885347	2.787003924	0	1.038775593	0.08747089	0.06942134	1.390598126	0.362538851	2.440381962	0	0	0.055384784	0.063390795	Tumor	CESC
TCGA-EK-A2RM-01A	50	0	0	0.037763255	4.646877286	7.159354139	5.34938663	0.698782285	4.386822811	7.00611618	4.991969237	0	3.520905704	0.173273701	0	0.610034108	4.376814666	2.55015407	0	0.056758619	0.576520809	2.161792513	Tumor	CESC
TCGA-VS-A9UJ-01A	52	1	0.486103609	0	2.722552509	7.921558132	5.479080772	0.500608415	2.408327511	5.875299326	4.618865888	0	2.926403298	0.169832085	0.38573156	1.521070227	0.218023895	4.097502712	0.027916251	0	1.358617318	1.945949255	Tumor	CESC
TCGA-EK-A2RJ-01A	53	0	0.178185033	0	4.793310804	5.854715888	4.319731953	0.111112536	1.308064145	9.018649679	4.942935319	0.062637853	2.154907745	0.08505191	0.252860822	0.097026496	0.101235724	0.668939391	0	0	0.886863432	0.081593399	Tumor	CESC
TCGA-EK-A2RE-01A	57	0	0	0	5.472487486	6.353753302	4.978843163	0.361977991	2.201646277	6.494725735	4.140557317	0	2.571464481	0.145960081	0.132196236	0.197060334	2.813798552	0.213022148	0	0	0.167024922	0.746453569	Tumor	CESC
TCGA-EK-A2RN-01A	71	0	0.014763218	0.04729491	2.414659299	4.397292174	2.136443291	0.30073462	0.415048841	5.878720007	1.570391394	0	2.856853378	0.146530382	0.047851459	0.08574276	2.8448716	2.629764616	0	0	0.046454343	0.057932967	Tumor	CESC
TCGA-C5-A1MK-01A	74	1	0	0.018291173	4.311725563	5.891969502	4.705436324	0.378275684	4.418154554	6.084306884	4.841863446	0	4.062045442	0.057872821	0.379927213	0.219227639	3.963521366	0.980092821	0.027443001	0	0.255351031	1.953346372	Tumor	CESC
TCGA-C5-A7X8-01A	83	0	0	0	5.481049636	4.723160971	3.966469705	1.080455268	4.271528539	6.533300549	2.834467863	0	2.805447025	0.13941702	0.180608476	1.539128658	1.615742241	1.925085741	0.017068359	0	0.154369716	4.951526299	Tumor	CESC
TCGA-PN-A8MA-01A	90	0	0	0	3.541885724	5.735664468	4.931385204	1.040557135	2.122934349	6.051890879	4.323698129	0	3.791174913	0.154124119	0.374502727	2.067037282	0.399446473	1.835759162	0	0	0.150313306	1.767093781	Tumor	CESC
TCGA-JW-A5VH-01A	100	1	0	0	4.433329816	6.19845675	5.487392695	0.312501823	2.128031505	5.59458447	4.2077248	0	4.68994772	0.239499828	0.217557962	0.902165654	4.137268567	3.244010841	0	0	0.356115621	0.991859288	Tumor	CESC
TCGA-VS-A9UV-01A	104	1	0	0	4.634971394	4.413076795	3.297392561	0.724835163	1.609975917	7.796326697	4.809573023	0	1.534647649	0.207533751	0.723119263	1.261003261	1.41692261	1.163061848	0	0	0.048853008	0.485687597	Tumor	CESC
TCGA-C5-A1MP-01A	109	0	0	0.022352523	5.609189444	4.421117937	4.266036197	1.130045049	4.522707423	7.133964372	4.347047898	0	3.552202079	0.201966729	0.10970183	1.356567997	4.012765471	2.745041514	0.016853774	0	0.820984959	2.667047967	Tumor	CESC
TCGA-ZX-AA5X-01A	119	0	0	0	4.972895726	6.070751098	4.917771123	0.593859382	3.745793549	7.168132745	4.478536356	0	4.413991202	0.203082909	0.966193824	1.151073171	2.417535572	2.244479552	0	0	0.527731678	3.897631468	Tumor	CESC
TCGA-EK-A2RC-01A	129	0	0.027164196	0	5.338000732	5.181406444	4.362378209	1.192128722	3.5834184	5.590412795	3.894997937	0	2.525817213	0.260088441	0.087218865	1.320883931	1.22742304	3.001622404	0.013310838	0	0.452411291	2.844046111	Tumor	CESC
TCGA-VS-A9V4-01A	132	1	0.190939538	0	3.004193899	6.75906838	4.321405346	0.193624068	1.802229765	6.408986584	4.713097524	0.620451417	2.985296186	0.069049522	0.072520505	1.356889622	0.146265895	0.320901922	0.032809654	0	0.784969075	0.160193854	Tumor	CESC
TCGA-VS-A94Y-01A	144	1	0	0	8.567291409	6.186140694	5.344320865	0.322516864	3.474398062	8.652691229	5.925071802	0	6.256950038	0.046681838	1.294211177	0.911945255	0.52984255	2.836649953	0	0	0.430561698	2.317928831	Tumor	CESC
TCGA-C5-A902-01A	149	0	0	0	6.558945907	3.674127199	4.217137008	1.176710413	1.053175363	8.056838252	3.296955913	0	2.255149049	0.092934574	1.396467202	0.592791466	0.242977997	0.620092964	0	0	0.888869032	0.757598903	Tumor	CESC
TCGA-VS-A9V1-01A	157	1	0.42483502	0	6.791923994	6.377583424	4.002924932	0.158148982	1.222758377	6.229726516	4.068730412	0	1.726736354	0.161735172	0.321342401	0.700575544	0.311483622	3.024860168	0	0	0.260716903	1.588887041	Tumor	CESC
TCGA-C5-A1BN-01B	166	1	0	0	6.551738718	7.070627064	5.512195394	0.457888801	1.865641517	7.480779934	5.677395239	0	3.524512292	0.030334855	0.181504862	0.07526419	0.222176175	1.016185948	0	0	0.632193471	0.84322504	Tumor	CESC
TCGA-EK-A2IP-01A	202	0	0	0	5.62455192	5.500288117	4.691567081	0.875134011	1.70249456	6.648041642	3.219970152	0	3.918313452	0.08664347	0.046202592	0.557325045	0.576967825	2.201136183	0	0	0.657197005	0.866233938	Tumor	CESC
TCGA-EA-A50E-01A	227	1	0	0	3.685339706	5.978314174	4.394076445	0.408297758	4.274340913	7.067542105	4.114176194	0	3.636409252	0.174829468	0.239554849	1.121529862	2.174494971	1.893273116	0	0	0.343554325	1.323016625	Tumor	CESC
TCGA-EX-A1H6-01B	241	0	0	0	4.764307068	4.495860214	4.068724377	2.067392448	0.919347913	5.852330029	2.649994887	0	2.387752829	0.178304541	0.169284301	1.320781252	0.249713351	2.98702526	0.00887756	0	0.739785654	4.352228603	Tumor	CESC
TCGA-DS-A7WI-01A	252	1	0	0	6.203707845	4.785505615	4.438139864	0.589736042	1.238335966	7.489525648	2.815593756	0	1.288674323	0.031532507	0.188296269	0.319710822	0.05446639	1.173076307	0	0	0.221600659	0.572386123	Tumor	CESC
TCGA-JW-A852-01A	252	1	0	0	3.019119589	3.827355512	3.024750461	0.641817483	0.470076717	7.319172802	1.667868729	0	1.540031737	0.03585382	0.037677887	0.428594159	5.50303679	1.424797977	0	0	0.332377841	0.406534023	Tumor	CESC
TCGA-EX-A69M-01A	253	1	0	0	5.470330526	7.059285136	4.523989669	1.00151689	1.216517827	8.736421461	4.431625045	0	2.630959179	0.031290399	1.166726476	0.423957448	0.106150774	3.770660594	0.014765874	0	0.462876445	0.418071108	Tumor	CESC
TCGA-C5-A8XI-01A	254	0	0	0.02062505	5.241821097	6.457705759	4.611393457	2.040009009	1.391533335	7.123233568	4.661001699	0	3.890774672	0.127474097	0.368961398	1.8344456	3.474214377	3.852017006	0.030932149	0	0.55498349	1.775311911	Tumor	CESC
TCGA-MA-AA42-01A	259	0	0	0	5.769818264	5.894346873	4.014783497	0.421618062	0.684235366	6.395072866	3.989504059	0	4.70297017	0	0.145268177	1.399897657	5.184132411	4.847670703	0.033700326	0	0.27531547	0.795802195	Tumor	CESC
TCGA-DS-A1O9-01A	266	1	0	0.034855977	4.185364955	5.70500396	5.747499225	0.156934844	4.158025418	7.137516074	4.878921632	0	5.310086947	0.073543355	0.365934798	1.126483578	6.264339218	3.89956504	0	0	0.066672155	0.271075102	Tumor	CESC
TCGA-Q1-A6DT-01A	275	1	0	0	5.2254234	5.597417749	5.037972858	0.8473744	2.098603881	7.719417483	5.231980998	0	2.256656368	0.103529011	0	0.056269792	1.614398144	0.485711292	0	0	0.203920058	1.56578498	Tumor	CESC
TCGA-MA-AA41-01A	279	0	0	0	6.846293857	3.7306079	4.776061932	1.576943584	1.233079639	7.218124674	4.968576865	0	2.304253068	0.037083291	0.113884799	0.472762907	2.787625001	1.014006665	0	0	0.266487774	1.483511185	Tumor	CESC
TCGA-Q1-A73Q-01A	284	0	0	0.024059761	3.154084427	7.077353412	4.616140279	0.664285941	2.551605555	6.846645766	4.966255948	0	3.808909417	0.249519815	0.360232912	0.918323921	6.189987425	1.330956791	0.018143666	0	0.506228963	1.283562691	Tumor	CESC
TCGA-C5-A7X3-01A	284	1	0	0	6.306648104	6.6121908	5.127700189	0.858298294	3.60872788	7.05858491	4.264687163	0	4.384110646	0.276332444	0.326199899	0.087040818	1.035785526	1.665611436	0.020271652	0	0.294661247	2.271700877	Tumor	CESC
TCGA-HM-A6W2-06A	287	0	0.36407556	0	4.75339775	6.34184165	5.3895679	2.93418152	1.21503779	7.04414907	6.42000517	0.07656353	2.23490064	0.33463668	0.80332081	0.81597134	1.84695996	1.77354992	0	0	0.9973255	0.32209115	Tumor	CESC
TCGA-HM-A6W2-01A	287	0	0	0	2.597885356	4.497992478	3.309206524	2.314518297	2.121470458	5.851442355	4.302841381	0	1.641084282	0.22015507	0.199865007	0.752998176	0.269072334	3.010878912	0	0.03169996	1.145639499	2.236385019	Tumor	CESC
TCGA-VS-A8EB-01A	305	1	0	0	5.273815978	4.467168207	4.787727307	0.902152722	1.827445615	6.694504899	4.602907733	0	2.228853659	0.099966258	0.138284097	0.709849174	3.001125265	1.371261193	0	0	0.028520817	0.947174402	Tumor	CESC
TCGA-FU-A5XV-01A	321	0	0	0.059541033	4.292705453	6.375477486	5.204226508	0.573750993	1.492378397	6.942339214	5.321425449	0	2.110402348	0.124470188	0.066779237	0.560556569	0.693997641	3.732069126	0.015168541	0	0.379505677	0.922779386	Tumor	CESC
TCGA-LP-A4AU-01A	343	0	0	0	4.621008504	5.479739003	4.493046252	0.167330961	3.585078309	6.458742306	4.122105317	0	3.500035807	0.251929263	0.189594196	0.305751191	3.000242847	1.719218908	0.012857808	0	0.219825999	1.809255593	Tumor	CESC
TCGA-MA-AA43-01A	346	0	0	0	3.606368435	6.534785887	5.105694086	0.564501832	4.709318266	5.683715574	4.196388935	0	5.261496981	0.230643522	0.579949315	0.301753667	3.265039895	0.780754239	0.287799909	0	0.287510035	0.735028951	Tumor	CESC
TCGA-C5-A0TN-01A	348	1	0	0	5.137121493	6.758449145	5.274838865	0.91651225	2.965453892	6.564654989	4.692556424	0	4.206476326	0.108821161	0.03908454	0.564312043	0.907141053	0.780850647	0	0	0.647868623	0.263258781	Tumor	CESC
TCGA-VS-A8QC-01A	350	1	0	0.018614548	4.343709587	5.373232086	4.509077946	1.150876031	3.907390459	7.454829431	4.611271711	0	3.823372998	0.169892122	0.361470076	1.480063706	1.933474784	0.889809306	0.027926614	0	0.503173427	1.606767098	Tumor	CESC
TCGA-UC-A7PD-01A	355	1	0	0	6.288569719	5.940116535	4.869086624	1.454721802	3.002647819	6.649510758	3.671095561	0	3.495825484	0.062601927	0.432692338	0.126242185	0.266268123	0.951966075	0	0	0.339511586	1.332918069	Tumor	CESC
TCGA-EA-A44S-01A	369	0	0	0.034993694	5.324270141	4.517312708	4.547028292	1.537889768	0.941824283	7.004642899	3.618878183	0.020609577	2.777730994	0.211039023	0.058538365	0.82492471	3.391852225	1.497977265	0	0	0.367821549	2.356810866	Tumor	CESC
TCGA-UC-A7PG-06A	370	1	0	0	3.40929127	5.382938352	4.430594475	0.45818838	2.854597161	7.936547777	3.796165687	0	4.65679558	0.117776738	0.093674142	0.524568497	0.662812827	2.654138016	0	0	0.16898886	0.192360504	Tumor	CESC
TCGA-UC-A7PG-01A	370	1	0	0	3.47115454	5.948638856	4.414181303	0.597644275	2.448072361	7.549202676	4.315802525	0	4.175739792	0.091792364	0.157214815	0.605763944	2.650918523	1.182547162	0.014747125	0	0.101816009	2.467826668	Tumor	CESC
TCGA-FU-A23K-01A	372	0	0.023577961	0	3.173309958	3.579417678	3.175522257	1.18550671	1.801391266	5.883379295	1.189943143	0	1.824237687	0.072280446	0.124384118	1.413427776	0.433354604	0.879308574	0.01154621	0	0.067166179	1.440841577	Tumor	CESC
TCGA-DS-A1OC-01A	376	0	0	0	5.87120163	5.512300405	5.609169893	1.069139917	2.80960956	7.985808274	6.208793949	0	3.216513918	0	0.190007797	0.64557505	1.51250941	2.299046524	0	0	0.409063883	1.358905677	Tumor	CESC
TCGA-LP-A4AX-01A	380	0	0	0	5.017320499	6.740030082	4.919326813	1.07262019	2.499191123	6.784816047	5.410412026	0.068016265	4.943930312	0.411773887	0.143006499	0.9033037	0.681582895	2.052958646	0	0	0.298424117	2.687931999	Tumor	CESC
TCGA-EK-A2GZ-01A	383	0	0	0.022622616	4.412732826	5.980353093	4.809314151	0.82568862	0.822828692	6.86503839	5.728085549	0	4.034393234	0.018170689	0.11098772	0.213774549	5.870627265	1.790224259	0	0	0.158843908	1.736278604	Tumor	CESC
TCGA-EA-A3QD-01A	397	0	0	0	5.048165318	5.351534797	3.931257937	1.98307154	2.965453523	6.865090198	3.464715283	0	3.288611421	0.273134268	0.056375009	2.013980895	1.096410641	2.48512703	0.01276949	0	0.269799356	2.197159404	Tumor	CESC
TCGA-LP-A7HU-01A	406	0	0.035869139	0.023344787	3.381897544	4.011466218	4.052764667	2.868141547	1.181611081	7.352080645	3.636970451	0	3.117617509	0.177375701	0.778506276	2.103386119	0.184816654	1.880682925	0.06916052	0.035175499	0.205270773	1.481585089	Tumor	CESC
TCGA-EA-A78R-01A	410	0	0	0	3.606755656	5.111004517	4.161182325	0.080713458	2.548572007	6.737677863	2.845128516	0	4.326280112	0.06915247	0.036771235	0.930245734	3.823238494	3.18021923	0	0	0.1045361	1.283875839	Tumor	CESC
TCGA-C5-A7X5-01A	414	1	0	0	2.335562419	6.09276142	4.463811415	0.53138232	2.525301761	6.697585029	5.58923448	0	4.199306614	0.086267479	0.518005088	0.172569211	2.78866778	0.379431865	0	0	0.256209486	0.478836099	Tumor	CESC
TCGA-FU-A40J-01A	426	0	0	0.013866378	5.577058757	6.027389178	4.605594084	1.794461819	0.868306512	6.781735729	3.824537148	0	2.184650489	0.107623977	0.091064054	2.170883398	0.641228198	3.96034619	0.041344253	0	0.422812816	3.781336839	Tumor	CESC
TCGA-Q1-A73O-01A	428	0	0	0	5.990418211	6.998221299	6.005521213	0.494054265	2.333777073	7.117961101	6.188069895	0	3.099389067	0.14483316	0.507895213	0.37315706	3.368975152	4.516446119	0	0	0.290823955	1.676149108	Tumor	CESC
TCGA-VS-A9UL-01A	442	1	0	0	2.360339118	5.834078046	4.735881431	2.461181768	1.601957518	6.545037826	5.378388799	0	3.613618946	0.196360708	0.427572698	2.912827367	0.326386571	2.108401764	0	0	0.582102084	2.501489112	Tumor	CESC
TCGA-VS-A9UU-01A	442	0	0	0	4.034867498	5.871570911	4.046603671	1.095394909	0.719801518	7.243139732	4.012660488	0	1.823434421	0.296578735	0.111027636	1.30108911	3.747898306	1.080120429	0.050598641	0	0.17251404	1.595893618	Tumor	CESC
TCGA-RA-A741-01A	444	0	0.038292335	0.049434895	5.956998977	6.70675482	4.498432607	0.712693007	0.892093828	6.517255671	3.684109952	0	2.535402473	0.078490119	0	1.213801307	0.271275127	1.728847616	0	0	0.246965712	2.49762172	Tumor	CESC
TCGA-EX-A449-01A	447	0	0.03283896	0	4.35199145	6.174265664	4.02549	1.653193442	0.687499921	6.582990387	4.000564128	0	1.575017722	0.131875878	0	1.033639539	0.073245974	3.867581719	0.016107693	0	0.110907776	0.350658675	Tumor	CESC
TCGA-C5-A907-01A	448	0	0.035971101	0	7.286532193	5.752718731	4.783294783	0.022013513	2.350074287	6.50736274	4.064727582	0	4.443174554	0.143995769	0.22101933	0.163810552	0.095631384	0.564070412	0.017653786	0	0.595639861	0.929898759	Tumor	CESC
TCGA-EA-A556-01A	453	0	4.659793084	0.023646044	4.46453211	6.370412036	4.708788894	0.87866399	3.184596434	6.160417397	4.668651682	0.431488561	2.829087111	0.455308561	0.115851949	1.300742521	3.029421981	4.234614401	0.017831053	0	2.538297468	3.163807758	Tumor	CESC
TCGA-HM-A4S6-01A	454	0	0	0	5.72377614	5.636811408	5.447898498	0.36775805	2.761519574	7.125718255	5.891971892	0	3.135353384	0.108676246	0.439897408	0.336753265	6.128312993	2.202055434	0.034881638	0	0.309747007	1.120664225	Tumor	CESC
TCGA-EX-A3L1-01A	463	0	0	0	6.651424943	6.758527809	7.156685349	0.450145361	3.831753584	6.549994512	5.188130708	0	3.900708789	0.058886869	0	0.496158632	0.407547742	1.774855422	0	0	0.165726986	0.583991858	Tumor	CESC
TCGA-VS-AA62-01A	469	1	0	0	6.555567393	6.060309582	5.178786797	0.327463972	4.590003104	6.827758611	5.073434607	0	4.137249342	0.158287459	1.20841743	0.544299273	0.409364343	3.008056723	0.03872324	0	0.143883447	1.361461144	Tumor	CESC
TCGA-C5-A7CL-01A	471	1	0	0	6.636565319	6.319846179	4.623075428	1.511595903	4.017849345	7.287725233	5.300527446	0	3.782942391	0.398581567	0.675836313	0.48644878	2.614716796	5.185421747	0.030447758	0	0.83536119	2.373375113	Tumor	CESC
TCGA-EX-A8YF-01A	473	0	0	0	4.734686814	5.889198692	5.364996481	0.723568362	3.468191798	7.233639747	4.048285757	0	2.512074792	0.037681918	0.078137572	1.017691418	0.244043001	2.01341524	0	0.035571496	0.952509683	0.887088458	Tumor	CESC
TCGA-Q1-A5R1-01A	474	0	0	0	5.29244598	5.653409891	4.646907435	1.618203242	0.502462755	5.896321621	5.180585673	0	2.126887026	0.107494524	0.112823827	0.822133061	0.224485839	4.856835604	0.017349435	0	0.516543228	2.022772278	Tumor	CESC
TCGA-JW-A5VL-01A	474	0	0	0	6.135895312	5.530496106	5.119983221	1.5235973	1.233523635	7.557674176	4.583175491	0.022768281	3.056791066	0.43114439	0.885156396	0.049510082	0.118070246	1.552125679	0	0	0.084850159	0.404146816	Tumor	CESC
TCGA-VS-A953-01A	477	1	0	0	3.515811881	6.218880059	4.024265166	0.723306141	1.333589968	5.950226761	4.103044699	0	3.408381391	0.229449666	0.735233979	2.629302501	1.964027496	1.35458904	0	0	0.370898305	0.174370076	Tumor	CESC
TCGA-VS-A9UT-01A	482	0	0	0	4.546361335	6.005374829	4.81176637	2.443768256	2.479268234	5.395732914	5.146535178	0.046515454	5.021493315	0.06328586	0.922903806	1.818631707	2.684023603	3.566009076	0.11657792	0	0.688362798	2.040937129	Tumor	CESC
TCGA-Q1-A73P-01A	483	0	0	0	6.440703589	6.3984211	4.79196633	0.864468529	2.169647751	6.443440375	4.014752282	0	3.319416456	0.099248569	0.201347782	2.314936255	5.06865677	5.401452513	0	0	0.092286381	1.489685347	Tumor	CESC
TCGA-Q1-A5R3-01A	485	0	0	0	5.060363478	3.405795135	3.215529843	0.384574697	0.308852744	7.00738654	1.604670851	0	1.908666021	0	0	0.398920797	3.097358368	2.756493145	0.009020235	0	0.41258045	0.942758807	Tumor	CESC
TCGA-FU-A3EO-01A	490	0	0	0	5.601150003	4.451180931	3.03337885	0.362747618	0.55484266	5.865805685	0.622799607	0	0.878786921	0	0.123296941	0.44322686	0.10281528	3.40154915	0	0	0.098733913	0.84210803	Tumor	CESC
TCGA-Q1-A6DV-01A	491	0	0	0	5.078670222	6.52056915	5.011252769	1.114651537	1.001668593	5.673401884	5.178276906	0	3.689488106	0.19827899	0.036778207	2.704658598	0.401252833	3.080116521	0.016526298	0	0.26902135	2.338724451	Tumor	CESC
TCGA-FU-A3WB-01A	491	0	0	0.061930458	4.55215749	5.163643037	4.864443104	0.739732807	2.220150897	6.343189309	5.115250075	0	4.035354513	0.317569412	0.858975626	1.987624424	2.059874956	2.485387191	0.011856444	0	0.121806632	1.184179928	Tumor	CESC
TCGA-DS-A7WF-01A	492	1	0	0	4.993210454	6.992633521	4.907856224	0.880973814	2.097282743	5.293426865	5.119962407	0	4.923568907	0.106945615	0.281864015	2.161252603	0.237115053	5.566945185	0.017258063	0	0.651674157	0.969718908	Tumor	CESC
TCGA-VS-A9V5-01A	494	1	0	0	6.91328835	6.099511089	4.503174733	2.099377625	1.412447417	6.694955255	4.920365761	0	1.596839952	0.23781864	0.03832484	1.68318365	0.290281768	4.130383791	0	0	0.733397183	2.39060397	Tumor	CESC
TCGA-Q1-A5R2-01A	499	0	0	0	4.031414329	3.74709538	3.335046833	0.628655118	1.179373922	7.039744713	2.657502433	0	2.083206948	0.028329103	0.222581022	0.979879445	2.059328083	2.402012343	0	0	0.307179429	0.743758446	Tumor	CESC
TCGA-VS-A94X-01A	506	1	0	0	7.041289599	6.429425932	4.92700081	0.746156871	1.49242056	7.916716053	6.253857101	0	2.932035587	0.111893906	0.117432573	0.252091976	2.143010858	2.824255047	0.018082788	0	0.736192	0.705812447	Tumor	CESC
TCGA-DS-A5RQ-01A	512	0	0	0.040242785	5.3141823	6.182171833	4.475057311	0.384852613	0.876541291	6.377395555	4.505894096	0	3.786373332	0.094986549	0	0.501622103	4.3161305	4.173632912	0	0	0.155268714	0.894205952	Tumor	CESC
TCGA-C5-A901-01A	518	0	0	0	5.618483559	5.316187061	4.429576591	0.51279061	2.03260582	6.840922656	5.211670641	0	3.589794908	0.112277194	0.674218314	0.963723134	3.122081192	2.023674288	0	0	0.101912931	2.093125889	Tumor	CESC
TCGA-C5-A7UC-01A	523	1	0.097720585	0	6.929920913	7.284169349	5.556341552	0.099139464	4.038929033	7.43475993	5.35991599	0	3.463766724	0	0.106474138	0.159398661	0.158668783	1.72270034	0	0	0.314097441	0.394041111	Tumor	CESC
TCGA-MY-A913-01A	524	0	0	0	7.057304377	6.522179277	5.359036692	1.011106771	1.966695915	6.311919055	5.249350142	0.070371297	4.4139917	0.399703115	0.132131448	0.163708336	0.187717789	1.054414251	0	0	0.180470676	1.446819335	Tumor	CESC
TCGA-DS-A7WH-01A	533	0	0	0	7.763469924	7.249957362	4.799320303	0.871881759	5.148505721	6.132741629	5.998185097	0	4.565898704	0	0.851502142	1.820314926	1.221508252	3.936528985	0	0	0.733140523	3.095376409	Tumor	CESC
TCGA-2W-A8YY-01A	533	0	0	0	4.656455136	6.238782688	5.032879398	0.453091258	1.414665939	6.61434498	4.305122072	0	4.319756596	0.097564639	0.52750264	1.981701267	3.782495073	4.189506449	0.015701015	0	0.125464508	0.587649653	Tumor	CESC
TCGA-Q1-A6DW-01A	534	0	0	0.123407853	4.621712486	6.793366044	4.425360448	0.943544909	2.160800558	8.395475364	6.15505785	0	3.112335476	0.067289631	0.512745775	1.407009489	2.116286044	2.683272013	0.016070108	0	0.179978125	1.429070582	Tumor	CESC
TCGA-VS-A9V3-01A	540	0	0	0	6.189512759	6.257218552	4.946843115	0.668718689	1.432790785	7.991058194	6.006350218	0	3.492243338	0.170938666	0.43587546	1.131760804	5.995174883	2.504561108	0	0	0.288884263	1.700389714	Tumor	CESC
[truncated: 8,445 more rows]
