# Supplementary material for: Pan-cancer analysis of ADAMs: A promising biomarker for prognosis and response to chemotherapy and immunotherapy
Source: Front Genet. 2023 Apr 4;14:1105900. doi: 10.3389/fgene.2023.1105900 (PMC10110990; doi:10.3389/fgene.2023.1105900)
Supplement: Supplementary file 2 [file DataSheet1.zip › expTime1.txt]

id	futime	fustat	ADAM2	ADAM7	ADAM8	ADAM9	ADAM10	ADAM11	ADAM12	ADAM15	ADAM17	ADAM18	Type	CancerType
TCGA-OR-A5KZ-01A	125	1	0	0	1.674032605	5.853314795	4.533520926	1.004564649	2.348763003	5.69819862	4.352693666	0.080035098	Tumor	ACC
TCGA-OR-A5LC-01A	159	1	0	0.180962073	2.687769779	4.136676537	3.623278177	1.705216557	1.180979758	5.132735547	2.615422789	0	Tumor	ACC
TCGA-P6-A5OF-01A	207	1	0	0.018581992	2.683117339	7.341672049	3.701038372	1.17305612	1.78245547	4.487430701	3.118313072	0	Tumor	ACC
TCGA-OR-A5K9-01A	344	1	0.032350715	0	3.376485753	6.557331177	4.299083175	1.209151303	3.425986436	4.045155685	3.740839612	0	Tumor	ACC
TCGA-OR-A5J5-01A	365	1	0.021180594	0	2.720425831	2.256608285	1.885391444	2.644114278	0.838898895	3.703371084	1.684504927	0	Tumor	ACC
TCGA-P6-A5OG-01A	383	1	0	0	4.080299319	6.481963462	4.227902411	0.549629197	4.100284871	6.562919517	3.517548268	0	Tumor	ACC
TCGA-OR-A5JS-01A	383	0	0	0.019169429	1.925046901	5.13188827	4.38348653	1.04861567	0.728406799	4.834056212	3.537876871	0	Tumor	ACC
TCGA-OR-A5KY-01A	391	1	0	0.030737951	1.992399578	3.967369606	3.463139202	0.404708414	2.304766948	4.455382383	3.244006275	0.035960286	Tumor	ACC
TCGA-OR-A5JP-01A	464	0	0	0.019290566	1.647802364	6.117284609	3.982444268	0.602831431	4.005023566	4.839656293	3.119844749	0	Tumor	ACC
TCGA-OR-A5J7-01A	490	1	0	0	2.955318803	5.148208242	4.164259524	1.038564534	2.556925378	4.288496182	3.649475457	0	Tumor	ACC
TCGA-OR-A5JJ-01A	490	1	0	0	2.714424002	3.536404326	3.231610785	1.208990904	1.389830684	4.12469293	2.801632934	0	Tumor	ACC
TCGA-OR-A5K5-01A	498	1	0	0	2.570385934	4.904702463	4.181015883	1.563013018	0.521451763	3.767982428	3.146485385	0	Tumor	ACC
TCGA-OR-A5JG-01A	541	1	0	0	1.368462499	4.581691268	3.009197503	1.19076451	0.310369543	3.059724726	2.502704989	0	Tumor	ACC
TCGA-OR-A5LT-01A	549	0	0	0	1.367211141	3.412348028	3.070940415	0.847475562	0.730897202	3.473285187	1.837268849	0.027926592	Tumor	ACC
TCGA-OR-A5JB-01A	551	1	0	0.019469684	6.04662388	4.373481735	4.659079751	0.545668246	0.726666292	6.736093473	3.157068723	0	Tumor	ACC
TCGA-OR-A5JY-01A	552	1	0.029145187	0.037660631	3.068982532	5.515625388	5.596265271	1.785922614	0.922855283	3.072177259	4.246111385	0.022188691	Tumor	ACC
TCGA-OR-A5JM-01A	562	1	0	0	2.917334065	6.877006653	4.522974903	1.352809373	1.430368779	3.052622662	4.289578581	0	Tumor	ACC
TCGA-OR-A5J8-01A	579	1	0	0.038294207	2.041105944	5.538672082	4.183135813	1.521430908	5.152513493	5.429233079	4.642784203	0	Tumor	ACC
TCGA-PK-A5H9-01A	616	0	0	0	2.343437181	6.117146889	4.728362897	0.826105908	0.18842213	4.942631685	4.253831617	0	Tumor	ACC
TCGA-OR-A5LE-01A	662	1	0	0	2.211422331	4.664785782	5.098835666	0.314929154	1.156616744	3.647563925	3.846611846	0.59171245	Tumor	ACC
TCGA-OR-A5LA-01A	719	0	0.038487215	0	0.965693674	3.407576267	2.079143872	0.02356128	0.099887844	3.30467759	0.557792973	0	Tumor	ACC
TCGA-OR-A5K8-01A	749	0	0	0	0.801050553	2.872206763	1.98657756	0.134726904	0.483131463	3.262286689	1.424188858	0	Tumor	ACC
TCGA-PA-A5YG-01A	756	0	0	0	1.306942002	4.772390166	2.866517658	0.209544928	0.505605181	4.768900968	2.388705706	0	Tumor	ACC
TCGA-OR-A5JZ-01A	822	0	0	0	1.048741103	5.845941997	3.994631004	0.406116691	0.851927497	3.900955658	2.91881055	0	Tumor	ACC
TCGA-OR-A5LR-01A	853	0	0	0	1.345699346	5.245724808	3.10975068	0.752225987	0.27275562	3.568730337	2.481903096	0	Tumor	ACC
TCGA-OR-A5L6-01A	861	0	0.099151518	0	1.304538548	2.586785576	2.269643321	0.917019304	0.394413948	2.740188885	1.704115757	0	Tumor	ACC
TCGA-OR-A5L9-01A	871	0	0	0	0.335121339	1.068238479	0.935245833	0.120808295	0.047962246	2.382500156	0.259754992	0	Tumor	ACC
TCGA-OR-A5L8-01A	885	0	0	0	1.812343561	4.531783628	4.240902443	1.41208876	0.885127339	4.064295215	3.406281426	0	Tumor	ACC
TCGA-OR-A5JT-01A	907	0	0	0.018253855	1.254142615	5.691608737	3.42645134	0.416918119	0.514404534	4.787901113	2.72770177	0	Tumor	ACC
TCGA-OR-A5JA-01A	922	1	0.991018264	0	2.779377558	4.101515361	3.67262237	0.820067359	0.691534034	2.989538844	2.821281684	0	Tumor	ACC
TCGA-OR-A5JX-01A	950	0	0.051009087	0.065768576	1.879446441	3.310758331	2.603920283	1.550302022	0.23260554	4.435828972	1.781202616	0	Tumor	ACC
TCGA-OR-A5L4-01A	967	0	0	0	0.406125569	4.150780489	3.279382327	0.098725346	0.571968903	4.073407189	2.466857859	0	Tumor	ACC
TCGA-OR-A5K2-01A	994	1	0	0	2.304349872	4.120146091	3.466011136	0.949707797	0.998421815	3.496119982	1.945371681	0.039359425	Tumor	ACC
TCGA-OR-A5K0-01A	1029	0	0	0	1.883008202	4.663057005	3.896152905	3.067372038	1.559008802	5.20080816	2.811054318	0	Tumor	ACC
TCGA-OR-A5K4-01A	1082	0	0.1324102	0.02964761	1.216698937	5.506082098	3.986693776	0.573217371	0.238006704	3.552149816	2.821415934	0.034686913	Tumor	ACC
TCGA-OR-A5LS-01A	1096	0	0.078289374	0	3.04189379	4.390764907	3.7702871	2.248777455	0.771027768	3.560904594	2.746043789	0.030231956	Tumor	ACC
TCGA-OR-A5JQ-01A	1103	0	0	0	1.81755895	4.853287642	3.473659926	0.382953378	0.905303231	4.299073278	2.578968768	0	Tumor	ACC
TCGA-OR-A5LJ-01A	1105	1	0	0	2.649253729	3.238327029	3.273151283	1.874991266	2.460743048	3.88743687	2.92165994	0	Tumor	ACC
TCGA-OU-A5PI-01A	1171	0	0	0	2.2588713	3.108985014	3.390127144	2.181235287	0.601480871	3.897847023	3.307279777	0.030698665	Tumor	ACC
TCGA-OR-A5JO-01A	1194	0	0	0	2.891068908	5.789065538	4.136032281	0.457610717	0.48117249	6.186028905	3.315333013	0.050754485	Tumor	ACC
TCGA-OR-A5LD-01A	1197	1	0	0	2.771581303	1.611448862	1.957367438	1.214609232	0.927243691	2.206296465	0.986683548	0	Tumor	ACC
TCGA-PK-A5HA-01A	1201	0	0	0.199579317	1.962545714	4.028098935	2.645226288	0.444555911	1.395524111	3.335956302	1.753896282	0	Tumor	ACC
TCGA-OR-A5LB-01A	1204	1	0	0	1.562505828	4.53851167	4.634502095	2.258809023	0.606256386	3.260506564	2.977794575	0	Tumor	ACC
TCGA-PK-A5HB-01A	1293	0	0	0	2.273888602	6.287009907	4.776107478	1.455426818	3.782140629	3.942651609	4.623684806	0	Tumor	ACC
TCGA-OR-A5L5-01A	1317	0	0.020925644	0	1.35268377	3.584475966	2.742273463	0.420206018	0.321539603	4.058717966	2.180271973	0	Tumor	ACC
TCGA-OR-A5J9-01A	1352	0	0.074581888	0	1.964204447	4.193859924	4.266477219	2.001800027	2.378422008	4.672525895	3.651275027	0	Tumor	ACC
TCGA-OR-A5J1-01A	1355	1	0	0	1.690827663	3.203002784	3.614312145	0.698217269	0.125416216	3.921483691	2.442989503	0	Tumor	ACC
TCGA-OR-A5KX-01A	1364	0	0	0	3.387255728	4.527998762	3.92421858	2.908851124	2.092462982	2.814397292	2.289867372	0.066162683	Tumor	ACC
TCGA-OR-A5KO-01A	1414	0	0	0	2.565267779	5.853043537	3.555395523	0.680995687	1.139420589	4.76276802	2.819335006	0	Tumor	ACC
TCGA-OR-A5K6-01A	1493	0	0	0	2.236870907	4.095529234	3.892038394	0.87905217	0.385094564	4.11860313	2.794412245	0	Tumor	ACC
TCGA-OR-A5JK-01A	1497	0	0.023355579	0.131171016	1.932404749	3.401536754	2.55786167	0.562762992	0.157564914	3.900521596	1.531532755	0	Tumor	ACC
TCGA-OR-A5LG-01A	1589	0	0	0	1.442530409	3.06834667	3.734508781	0.130241086	0.029012393	5.286924518	1.791663164	0	Tumor	ACC
TCGA-OR-A5LL-01A	1613	1	0	0	1.01468773	5.459873708	4.850327633	0.218616003	0.18715756	4.85081706	2.678309051	0	Tumor	ACC
TCGA-OR-A5J2-01A	1677	1	0.025457138	0.032907268	1.761718475	5.073667152	4.537146364	0.645030116	0.731933967	4.586288916	4.143244881	0	Tumor	ACC
TCGA-OR-A5JC-01A	1750	1	0.053464197	0	2.241377324	3.034704874	3.23390051	1.088574426	0.256595258	3.70894677	1.96943162	0	Tumor	ACC
TCGA-OR-A5LP-01A	1857	0	0	0	1.009318141	4.552753303	2.724057214	0.168373266	0.72662154	4.274662847	2.819233372	0	Tumor	ACC
TCGA-OR-A5LM-01A	1858	0	0.094910161	0	1.587026972	3.557368006	3.110380336	0.659716895	0.37351329	2.752317881	2.064798899	0	Tumor	ACC
TCGA-OR-A5JF-01A	2015	0	0	0.023557651	0.754530561	4.073640928	2.991762669	0.624367569	0.365331803	3.170501414	2.565435226	0	Tumor	ACC
TCGA-OR-A5JV-01A	2023	0	0.395257577	0.084158803	1.55483279	5.479149603	3.815386382	0.570963079	1.027038703	3.031044833	3.289624412	0.309607115	Tumor	ACC
TCGA-OR-A5JL-01A	2056	0	0.216866009	0.018831797	1.891780739	4.14288601	4.239078546	0.567137916	0.131694703	3.492138904	2.696309576	0	Tumor	ACC
TCGA-OR-A5KW-01A	2076	0	0.3507471	0	1.612880841	5.131209819	3.690414308	0.511448289	0.980421964	4.681465602	2.83321521	0	Tumor	ACC
TCGA-OR-A5J3-01A	2091	0	0.059994909	0	2.253283126	4.242132163	3.130784769	0.920042526	0.931306778	4.17009853	2.834468011	0	Tumor	ACC
TCGA-OR-A5JE-01A	2105	1	0	0.041043371	2.589879273	4.383642049	3.471178748	0.869635206	1.080826916	3.547084156	2.138959156	0.024193351	Tumor	ACC
TCGA-OR-A5JW-01A	2202	0	0	0	2.582424594	4.853551579	4.387000992	0.606495657	1.107573959	2.561784972	2.997204287	0	Tumor	ACC
TCGA-OR-A5JI-01A	2331	0	0	0.012817769	0.941606684	3.725568622	2.188489024	0.417368643	0.227021077	3.203081824	1.208810701	0	Tumor	ACC
TCGA-OR-A5LN-01A	2342	0	0	0	1.037898214	2.440869829	2.066301758	0.107639201	0.230597756	3.012794683	0.919623837	0	Tumor	ACC
TCGA-OR-A5LH-01A	2385	1	0.024659632	0	1.126925956	3.575005482	3.187845727	0.588768316	0.050403671	3.310693935	1.86951461	0	Tumor	ACC
TCGA-OR-A5LO-01A	2405	1	0.026076826	0.082833435	2.344606928	3.682779811	3.765616894	2.066267506	1.496571296	2.488331265	2.358957399	0	Tumor	ACC
TCGA-OR-A5J6-01A	2703	0	0.083656735	0	1.81376509	5.224400032	3.473551252	0.381823714	0.137074034	4.059441666	2.792303762	0.021641399	Tumor	ACC
TCGA-OR-A5LK-01A	2740	0	1.083622836	0	1.030070369	2.19625177	1.993701139	0.158381353	0.207104646	3.444685414	1.446876154	0	Tumor	ACC
TCGA-OR-A5KT-01A	2895	0	0.06062269	0	2.01847599	5.57180706	3.7736564	0.21016204	0.7723647	5.0608888	2.59464373	0	Tumor	ACC
TCGA-OR-A5JD-01A	3038	0	0	0	1.237599759	3.866643054	2.201273	0.301411825	0.224789563	3.857059102	1.750358827	0	Tumor	ACC
TCGA-OR-A5K1-01A	3289	0	0	0	0.7945255	4.632127976	3.090456719	0.254320863	0.374881238	4.349618764	1.999671036	0	Tumor	ACC
TCGA-OR-A5K3-01A	3465	0	0	0	0.725763465	2.715225143	2.157448076	0.117597116	0.204894004	1.746585332	1.276677842	0	Tumor	ACC
TCGA-PK-A5H8-01A	3623	0	0.170390712	0	2.116713458	4.696461382	3.404158308	0.938230418	0.543986076	3.378954513	2.379866154	0	Tumor	ACC
TCGA-OR-A5JR-01A	3688	0	0	0	1.241272478	5.207156673	3.352096344	0.296100883	0.17023663	3.779426333	2.391220614	0	Tumor	ACC
TCGA-OR-A5KV-01A	3878	0	0.082608199	0	4.619291919	4.402562881	3.360140253	2.714333225	0.637469574	5.02259525	3.121140763	0	Tumor	ACC
TCGA-OR-A5L3-01A	4628	0	0	0	0.400715109	0.967864678	1.87565775	0.196397206	0.010142506	3.013198801	0.691016099	0	Tumor	ACC
TCGA-OR-A5KU-01A	4673	0	0.040455576	0.026344378	1.983836839	4.063065829	3.269877859	1.064281131	0.538488131	3.512805567	2.003266737	0.061011399	Tumor	ACC
TCGA-E7-A8O8-01A	13	0	0	0	4.846559489	4.599706764	4.896720587	0.800951329	0.280380825	5.252421576	2.356127966	0.0677552	Tumor	BLCA
TCGA-GC-A4ZW-01A	15	0	0	0	4.956984222	5.218366598	4.887744282	1.378572101	0.92607821	7.492798753	4.469702108	0	Tumor	BLCA
TCGA-E7-A5KE-01A	17	0	0.103474059	0	5.028926548	4.992790268	6.135535245	1.353197456	1.07222903	7.195332725	4.487971691	0.053317841	Tumor	BLCA
TCGA-4Z-AA80-01A	19	1	0	0	3.203385195	5.10733533	6.027208357	3.034753909	2.44699648	6.242162096	5.32424899	0	Tumor	BLCA
TCGA-YC-A9TC-01A	20	1	0.631890074	0	2.91680975	4.855693419	4.008053873	1.152495833	2.112923076	6.809347357	3.634357455	0.022977073	Tumor	BLCA
TCGA-E7-A5KF-01A	20	0	0	0	7.979865216	5.385714053	5.985429338	1.050212865	0.425488502	7.269443973	4.648774648	0	Tumor	BLCA
TCGA-E7-A7DU-01A	28	0	0.048556218	0	6.619638034	4.529432492	6.28438689	0.719167982	0.991544948	7.072197753	2.998207336	0	Tumor	BLCA
TCGA-KQ-A41S-01A	35	0	0	0	6.604970682	6.625441097	5.500520291	0.462959777	4.466444914	6.545152445	3.91966944	0.021117479	Tumor	BLCA
TCGA-E7-A7DV-01A	37	0	0.049578352	0	6.544651194	7.042478824	5.296715411	0.132006576	4.151345981	7.55016969	3.942232093	0	Tumor	BLCA
TCGA-H4-A2HO-01A	46	0	1.542521688	0	4.006208702	3.785775661	5.142789069	0.169186651	0.713903494	4.318064421	3.247858999	0	Tumor	BLCA
TCGA-K4-A6FZ-01A	55	0	0	0	6.589241246	6.646433514	5.567544018	0.405461063	1.464340166	6.378742899	4.97700511	0.019993171	Tumor	BLCA
TCGA-CU-A5W6-01A	56	1	2.652264504	0	5.3515158	4.301992625	6.673306186	1.203810085	2.069379988	6.310198877	4.425166822	0	Tumor	BLCA
TCGA-S5-A6DX-01A	56	1	0.645127039	0.115092067	3.636150774	3.172063694	5.14928309	3.391023362	1.865131321	6.868486054	1.202731206	0.133997355	Tumor	BLCA
TCGA-XF-A8HH-01A	57	1	0.033830949	0	5.477284299	4.901341165	6.478428005	3.985518974	3.904396853	6.10513309	4.265964874	0	Tumor	BLCA
TCGA-C4-A0F0-01A	59	0	0	0	3.194059353	5.612295913	4.677292435	0.114109034	2.364848809	6.233979061	4.293344595	0	Tumor	BLCA
TCGA-C4-A0F7-01A	62	1	0.982831498	0	3.120476232	6.410220488	5.781380229	1.936826024	2.225849496	6.597848682	6.070960078	0.409670322	Tumor	BLCA
TCGA-XF-A9T6-01A	64	0	0.779328239	0	5.663275078	5.446247505	4.073051041	0.601263526	1.145075824	7.830603101	3.207762138	0.111830095	Tumor	BLCA
TCGA-GD-A3OP-01A	64	0	0	0	5.023485138	6.023251889	5.583477384	1.548208112	3.545846369	6.148625519	4.442774964	0	Tumor	BLCA
TCGA-DK-A1A5-01A	65	1	0	0	5.628329536	6.680480306	7.386961973	0.567869931	6.143337405	5.641362358	5.384833358	0	Tumor	BLCA
TCGA-GD-A6C6-01A	67	0	0.062358775	0	3.235093046	3.401720271	4.429466563	1.170503616	0.773376047	7.258379851	1.020221052	0	Tumor	BLCA
TCGA-XF-A9T3-01A	68	0	0.873959621	0	6.312429088	6.653209076	4.419598495	0.845509881	4.12987626	7.582555307	4.156603498	0.06374018	Tumor	BLCA
TCGA-E7-A4XJ-01A	68	1	0	0	5.289389079	4.64002546	4.387009973	2.62277971	1.188458741	6.04831782	2.796369832	0	Tumor	BLCA
TCGA-FD-A6TF-01A	69	1	0	0	7.159903892	5.835900693	5.34505002	0.776411924	3.633651587	7.676116229	4.27194118	0	Tumor	BLCA
TCGA-5N-A9KI-01A	76	1	0	0.019975368	6.334920089	6.391841925	5.41213344	0.305514614	2.782955928	6.550859599	4.155726607	0	Tumor	BLCA
TCGA-BL-A13J-01B	81	1	1.10814792	0.06599354	6.20947954	7.59843599	8.74288148	2.31006281	5.67030059	6.65146469	6.99419695	0.21980001	Tumor	BLCA
TCGA-BL-A13J-01A	81	1	0.10982423	0	5.857367402	7.148610814	7.963044127	1.350509994	5.114924878	6.771359451	6.159476361	0.022866063	Tumor	BLCA
TCGA-FD-A62N-01A	82	0	0.105648549	0	6.007912266	4.892018804	4.280507725	0.747302875	4.040942221	6.613626351	3.322489971	0.027486035	Tumor	BLCA
TCGA-K4-A4AB-01B	84	1	0.230487985	0	5.598459803	6.704415556	5.162718225	0.639367721	4.257456207	6.880345427	4.911290597	0.55569533	Tumor	BLCA
TCGA-ZF-AA4N-01A	88	1	0	0.055286275	2.417272357	6.424241099	4.578851843	0.632940029	5.567963904	6.562796891	5.006496619	0	Tumor	BLCA
TCGA-C4-A0F1-01A	89	0	0	0.035298195	4.870228921	5.605986395	4.410758212	0.016694806	3.446096963	6.408304252	4.908738505	0.020789813	Tumor	BLCA
TCGA-XF-AAMT-01A	90	1	0.151164997	0	5.400334736	5.859005713	5.3780013	0.937302372	4.774457228	6.333614748	5.065308733	0.181718349	Tumor	BLCA
TCGA-FD-A6TG-01A	93	1	0.053287231	0	6.597985917	5.371779016	5.779587752	1.154425935	4.186702258	6.504062413	5.023320923	0.060551993	Tumor	BLCA
TCGA-GD-A3OQ-01A	95	0	0	0	7.37969236	6.779963996	6.161814197	0.140846474	3.69190998	6.064679469	4.993828866	0	Tumor	BLCA
TCGA-XF-A9SJ-01A	98	1	0	0	7.124626349	4.987839438	4.556691453	0.485390279	3.15108554	7.837144245	3.034834228	0	Tumor	BLCA
TCGA-FT-A3EE-01A	99	1	0.01810778	0	2.373910422	7.57165669	6.230262769	0.90242943	1.598402548	7.006694976	5.548617653	0	Tumor	BLCA
TCGA-K4-A3WU-01B	105	0	2.095681664	0	4.389486294	6.409397086	5.297497897	2.736215507	2.12815184	6.005583518	3.950060314	0.03543728	Tumor	BLCA
TCGA-ZF-A9RE-01A	106	1	0.261540485	0	4.231980001	6.953560256	5.703319844	0.37180441	1.151452422	7.027931431	5.389543543	0	Tumor	BLCA
TCGA-FD-A43X-01A	110	0	0	0	5.44511312	4.232064074	6.647302917	0.741339796	0.647144605	6.428631321	3.414923542	0	Tumor	BLCA
TCGA-UY-A9PF-01A	117	0	0	0	4.77619035	4.306277978	5.396122806	1.507346185	1.194556269	6.420241876	3.696775965	0	Tumor	BLCA
TCGA-XF-AAN8-01A	118	1	0	0.03610821	4.436669449	5.069312224	3.810305291	0.737201118	5.769450546	6.617749699	3.977567329	0	Tumor	BLCA
TCGA-FD-A3B7-01A	122	1	0.028936719	0	7.420259892	7.289019066	4.719756905	0.151920144	5.502466921	7.145162438	5.293197139	0	Tumor	BLCA
TCGA-XF-A9ST-01A	128	1	0.041035315	0	7.101692222	5.565689382	4.293174766	3.767245937	4.105210296	7.486005041	5.236290218	0.061879453	Tumor	BLCA
TCGA-E7-A6MD-01A	129	0	0	0.044970273	4.618397219	4.299738383	7.455596682	1.2350768	3.735805319	5.998153554	4.002843632	0	Tumor	BLCA
TCGA-FD-A6TH-01A	131	1	0	0	7.484621992	6.458251574	5.537835614	0.384883986	3.60121521	7.951872281	5.569287444	0	Tumor	BLCA
TCGA-BT-A3PH-01A	142	1	3.903339964	0	6.997801204	6.97287079	6.668508097	1.698106174	2.109876437	6.026996166	5.032797171	0.088206766	Tumor	BLCA
TCGA-GU-A767-01A	144	1	0.118274233	0	4.404968543	3.707422925	5.550649097	2.218848905	1.249832247	6.720622059	2.305579334	0	Tumor	BLCA
TCGA-DK-A3IK-01A	146	1	0.036260254	0.023600453	3.87974665	4.233697665	5.168206616	0.821537171	3.012151412	5.45000709	3.526473468	0.041236748	Tumor	BLCA
TCGA-CU-A0YO-01A	149	1	0.1203748	0	4.516060124	5.570242491	5.891637537	0.482807765	1.310666701	5.889752092	4.257521561	0.023641294	Tumor	BLCA
TCGA-BT-A20V-01A	154	1	0.052907127	0	6.781792989	7.814227575	4.84356315	1.335801951	0.702475232	6.511491533	5.700021123	0	Tumor	BLCA
TCGA-BT-A20R-01A	154	1	0	0	4.053271907	6.156631758	5.813224047	0.650046956	5.605689025	6.129418981	4.989978074	0	Tumor	BLCA
TCGA-CU-A3QU-01A	158	0	0	0.017294008	3.138157391	6.251589146	5.670239981	0.83352566	1.83210531	7.632841933	4.260417822	0	Tumor	BLCA
TCGA-FD-A5BV-01A	163	1	0.152857836	0	4.272268602	5.845556784	6.046836931	0.990595655	1.089400219	6.232556806	3.439009097	0.059968812	Tumor	BLCA
TCGA-E7-A3Y1-01A	163	0	0.025277221	0	4.156448258	2.988651051	5.562416526	1.461847476	0.681743228	6.310503102	2.728861464	0	Tumor	BLCA
TCGA-FD-A3SO-01A	168	1	0	0	6.679156977	4.9931093	5.447344537	0.18010514	5.421133959	7.904312952	5.165751368	0	Tumor	BLCA
TCGA-ZF-AA5N-01A	168	1	0.650951648	0	7.832769778	7.407639312	5.69024891	0.916437105	0.477149766	6.127933123	4.339102558	0	Tumor	BLCA
TCGA-FD-A5BX-01A	173	1	0.038570822	0	5.56244086	4.15614914	3.616550932	0.531616318	1.241908183	6.044672027	2.959853889	0	Tumor	BLCA
TCGA-XF-A9SU-01A	182	1	0	0	6.222261029	5.493162846	5.558847846	1.531967821	3.393217402	6.40751013	2.501742513	0	Tumor	BLCA
TCGA-FD-A6TC-01A	187	0	0.098182176	0	5.310728779	5.979961183	6.431591755	1.061102532	5.382279061	6.743262988	5.193021742	0	Tumor	BLCA
TCGA-UY-A9PE-01A	189	0	0	0	2.956319217	4.399903526	4.899294746	1.409393472	2.722105542	5.490103623	3.346893222	0	Tumor	BLCA
TCGA-FD-A62P-01A	191	1	0	0	5.567505996	4.926317432	5.027345423	0.609338947	3.499367434	6.970976762	4.903459112	0	Tumor	BLCA
TCGA-BT-A0S7-01A	200	1	1.113915566	0	1.258880399	5.905135275	6.565028887	3.633653249	3.077181834	6.301832058	5.365668915	0	Tumor	BLCA
TCGA-XF-A8HC-01A	200	1	0	0	2.8864318	3.887385663	4.665821613	0.711708992	0.459048336	6.879199431	3.019651	0	Tumor	BLCA
TCGA-BL-A3JM-01A	205	1	0	0	1.97611953	5.916511699	5.696271402	1.208881562	3.27019058	5.57053899	4.531427364	0	Tumor	BLCA
TCGA-XF-AAMX-01A	206	1	0.041913943	0	5.285347984	5.483913694	5.091860389	1.316200436	3.331603913	6.534849752	4.839729736	0.210037992	Tumor	BLCA
TCGA-G2-AA3C-01A	211	1	0	0	2.444376132	4.970035124	3.682722751	0.158710887	4.125264385	6.81499476	2.350077721	0	Tumor	BLCA
TCGA-GU-AATQ-01A	213	1	0.579030794	0	2.952199271	6.109161757	5.075789946	0.629318994	2.273779724	6.72015715	4.789171121	0	Tumor	BLCA
TCGA-FD-A62O-01A	216	1	0	0	5.848739458	6.185611781	6.009716872	1.453780186	2.146716567	5.381501598	4.694085522	0.050815571	Tumor	BLCA
TCGA-G2-A3IB-01A	220	1	0	0	5.027130455	6.126405288	4.965483935	1.060365805	1.817954211	7.552456796	5.399704424	0	Tumor	BLCA
TCGA-BL-A13I-01A	223	1	0.615661303	0.651009876	3.282567794	7.969794045	6.360119815	1.422071446	5.842298783	6.651043713	5.356085681	0.125590106	Tumor	BLCA
TCGA-BL-A13I-01B	223	1	2.11624489	2.14172867	3.0576903	9.13342722	7.75139332	1.54820723	6.27259449	5.68155287	6.48803158	0.9838828	Tumor	BLCA
TCGA-GD-A76B-01A	224	1	0.172595983	0	4.774818652	4.395965183	4.698086914	1.740384994	0.91423885	5.757012688	3.526331783	0.08450479	Tumor	BLCA
TCGA-GU-A762-01A	232	1	0	0	5.981760961	5.430539815	4.427083447	0.533449086	3.127216488	6.908033188	3.860919868	0	Tumor	BLCA
TCGA-XF-AAML-01A	232	1	1.102238982	0	6.088836488	4.719578563	5.03272531	1.728427057	2.343662467	6.578150723	4.751605561	0	Tumor	BLCA
TCGA-DK-A2I2-01A	237	1	0	0	4.979576569	5.616587305	4.32905326	0.79105188	3.995425088	6.725073395	5.059439808	0	Tumor	BLCA
TCGA-E7-A97Q-01A	246	1	1.784745873	0	6.58602763	8.022680073	5.414734292	1.950175999	3.546554756	6.010962505	4.064885482	0	Tumor	BLCA
TCGA-DK-A3IM-01A	248	1	0	0	5.003054266	4.475726923	4.678958657	0.818900657	1.556699394	7.311322657	4.831360658	0	Tumor	BLCA
TCGA-DK-A3IN-01A	250	1	0.462524452	0	4.704603969	5.52245489	5.622136138	0.59598655	4.738657319	6.251007027	4.964693241	0.045294629	Tumor	BLCA
TCGA-FD-A5BY-01A	251	0	0	0	4.91192892	6.206641372	5.158836969	0.734887164	4.641090352	7.339308518	4.69675721	0.027528708	Tumor	BLCA
TCGA-BT-A20X-01A	251	1	0.090537137	0	2.678597474	5.79443633	3.904862596	0.373874551	3.042916098	6.759231523	5.194144618	0	Tumor	BLCA
TCGA-XF-AAMW-01A	253	1	0	0	6.525540621	6.541953479	5.712656394	0.244838141	3.3491846	6.075640306	5.478597587	0	Tumor	BLCA
TCGA-BT-A20W-01A	254	1	0.08575849	0.028348011	4.801803323	4.847137185	6.292764769	2.709062428	2.307934051	5.999779252	4.596916625	0	Tumor	BLCA
TCGA-2F-A9KW-01A	254	1	0	0	5.265045029	6.161144216	5.731643786	0.701915988	2.835317636	5.341986073	4.758694693	0.030154194	Tumor	BLCA
TCGA-GV-A3QH-01A	258	1	0.023515342	0	6.321170247	4.964983522	5.311613817	2.958924144	0.877822268	6.344300637	5.423940581	0.053030435	Tumor	BLCA
TCGA-ZF-AA56-01A	259	1	0.034929862	0	4.815144604	6.898174269	5.733391111	0.343296786	3.008466036	6.776608532	5.935723782	0	Tumor	BLCA
TCGA-GV-A40E-01A	261	1	0.030313935	0	6.400354992	6.476602239	5.713585316	1.261023859	2.8960475	6.793952333	4.092932422	0	Tumor	BLCA
TCGA-ZF-AA4U-01A	262	1	0.14068597	0	4.937661547	5.938906422	6.892387979	0.598977001	0.380487526	6.577948027	4.821254463	0	Tumor	BLCA
TCGA-FJ-A871-01A	272	1	0	0	1.960004409	5.763271958	4.378303072	2.515280928	3.213044361	6.086061209	2.941727026	0	Tumor	BLCA
TCGA-FD-A3B5-01A	272	1	0.382426358	0.015679142	4.581088156	5.894902152	5.8332953	1.104479488	3.898789883	6.90536546	5.693326267	0.106806522	Tumor	BLCA
TCGA-C4-A0EZ-01A	273	1	0	0	2.512229496	4.52975107	3.950223732	3.158485257	3.706569759	5.238154625	4.294376082	0	Tumor	BLCA
TCGA-HQ-A5ND-01A	274	1	0.458337885	0	6.548125721	7.36281926	6.48374582	0.694360899	0.486827702	8.186841106	5.199782026	0.028974479	Tumor	BLCA
TCGA-K4-A5RH-01A	276	0	0	0.01281048	4.49866981	5.04904549	4.611438805	1.086272819	4.367040999	7.31017872	4.200763159	0	Tumor	BLCA
TCGA-K4-A4AC-01A	278	1	0	0	5.077177872	4.621437939	4.970523463	0.692156502	1.615042975	5.897702846	4.308240404	0	Tumor	BLCA
TCGA-YC-A8S6-01A	293	0	0.048388326	0	6.105332265	5.797650607	5.877258178	0.272296884	3.231313075	6.632907972	4.361846417	0	Tumor	BLCA
TCGA-DK-A3IV-01A	294	1	0	0	6.145664891	6.069501915	5.914216669	0.87417431	1.240894018	6.966352546	4.165096132	0	Tumor	BLCA
TCGA-FD-A6TI-01A	294	1	1.268015608	0	4.772171347	6.596839331	5.277568988	0.519592664	1.209861483	5.564676206	3.777694492	0	Tumor	BLCA
TCGA-BT-A3PK-01A	303	1	0.144085696	0.009785705	4.761946837	5.752488894	5.421894325	1.718062541	4.664453773	6.662644635	4.837642521	0	Tumor	BLCA
TCGA-4Z-AA86-01A	311	1	0.224725338	0	6.221378243	5.568518133	5.516064555	0.572985219	4.78266345	6.574279641	5.049351907	0.194106179	Tumor	BLCA
TCGA-DK-A3WX-01A	321	1	0.031236012	0.02031801	7.394745573	6.201375183	4.92731429	0.310263003	5.000493427	6.895640347	4.993108101	0	Tumor	BLCA
TCGA-FJ-A3ZE-01A	324	1	6.236477158	0	6.16567006	7.810309836	7.262400327	2.477443103	0.4873749	3.604012493	3.855097178	0.34866934	Tumor	BLCA
TCGA-GU-AATO-01A	324	1	0.332992936	0	6.534068791	5.324500258	4.159397865	0.135957301	2.148140334	5.735092352	3.489648719	0.10291592	Tumor	BLCA
TCGA-FD-A5BT-01A	328	1	0	0	4.846843099	4.140330516	3.644599391	0.468775053	4.410123194	5.875704348	1.400435432	0.213622336	Tumor	BLCA
TCGA-FD-A6TK-01A	330	0	0	0	6.83173884	6.57261043	4.936391954	0.390614287	4.536755278	6.985450482	3.994480827	0	Tumor	BLCA
TCGA-GU-A42P-01A	332	1	0.114310184	0	4.77554242	4.05006499	6.210654686	1.89988902	2.161577698	5.731796288	4.619080348	0.017957379	Tumor	BLCA
TCGA-CF-A47S-01A	333	0	0	0	5.515892628	4.225115607	4.926794372	0.301746137	0.584865271	4.8241102	2.468649501	0	Tumor	BLCA
TCGA-FT-A61P-01A	337	0	0.037080801	0	7.087808526	8.565399314	6.493401439	0.514110963	4.454555167	7.022669171	4.067923893	0	Tumor	BLCA
TCGA-DK-AA75-01A	340	1	0	0	4.501784561	2.878491719	4.241952049	2.960298306	1.147263136	7.407993156	3.154780641	0	Tumor	BLCA
TCGA-XF-AAMH-01A	344	1	0.031942295	0	2.257744846	4.198288329	4.295157802	1.456912875	0.725086039	5.074498749	2.291814731	0	Tumor	BLCA
TCGA-GU-A42Q-01A	344	1	0.140365172	0	3.72346418	5.898390929	4.389636137	0.291643325	2.585830153	6.69484088	6.25780526	0.022220487	Tumor	BLCA
TCGA-CF-A8HY-01A	345	0	0	0	5.583333909	3.170526683	5.966166073	0.603685323	0.399774495	6.345419718	1.450103367	0	Tumor	BLCA
TCGA-CF-A8HX-01A	345	0	0	0	4.883828479	3.148854665	3.683468019	0.3528502	0.557108263	5.20631668	2.231398967	0	Tumor	BLCA
TCGA-K4-A5RI-01A	356	1	0.032870902	0	3.290088935	6.72829525	5.454743278	0.74303629	2.943891318	7.133481771	5.149928215	0	Tumor	BLCA
TCGA-K4-AAQO-01A	359	0	1.210139639	0	5.758961162	5.52042434	6.018902012	1.938100034	2.69947878	6.238852833	4.188633029	0.05645309	Tumor	BLCA
TCGA-CF-A9FF-01A	361	0	0	0	5.593082847	3.957533122	4.187713856	0.193214976	1.196630715	5.442699907	2.466486441	0.023250753	Tumor	BLCA
TCGA-KQ-A41Q-01A	361	0	0	0	5.071236229	4.191251768	5.299912399	0.667561614	2.475253136	5.299877038	3.901890585	0	Tumor	BLCA
TCGA-XF-A9SW-01A	362	1	0	0	4.243995096	5.970289934	4.111274153	0.827422998	4.366151701	6.082206873	2.898022253	0	Tumor	BLCA
TCGA-YF-AA3L-01A	364	0	0	0	5.577144439	4.689411072	5.271561877	0.616608504	0.750009493	6.509244123	1.347184785	0	Tumor	BLCA
TCGA-2F-A9KP-01A	364	1	0.882799052	0	4.266386817	5.162947567	7.136047952	0.977620503	0.878372403	6.907381377	5.492208654	0.264770186	Tumor	BLCA
TCGA-CF-A5UA-01A	365	0	0	0	3.509452058	4.812195807	5.300717589	1.128568662	1.648633174	6.072833682	1.577099017	0	Tumor	BLCA
TCGA-DK-AA76-01A	366	0	0.420089286	0	4.460846126	4.696436702	6.213694661	0.497440214	1.35156343	5.862186152	5.496322111	0.11845326	Tumor	BLCA
TCGA-CF-A47W-01A	368	0	0.045750567	0	4.432283285	3.658841821	5.732672779	1.235084649	0.267950126	5.909211895	1.658239609	0	Tumor	BLCA
TCGA-CF-A7I0-01A	368	0	0	0	6.226151031	4.623788039	5.256278249	0.645289435	1.368861338	5.560848631	3.03899453	0.022376726	Tumor	BLCA
TCGA-CF-A3MG-01A	369	0	0.113846225	0	7.426498638	6.07855857	5.732854781	0.115490019	1.023019488	6.642462145	4.562675632	0.058764542	Tumor	BLCA
TCGA-HQ-A5NE-01A	370	1	0.037616769	0	6.943066124	7.361413103	5.574353821	0.673796438	3.972179506	7.171827059	5.499314017	0.35713755	Tumor	BLCA
TCGA-BT-A20O-01A	370	1	0	0	4.955602205	6.935721372	5.019092517	0.54082953	5.503715445	6.590205201	5.218510847	0	Tumor	BLCA
TCGA-CF-A3MI-01A	370	0	0.101666029	0	5.904763177	2.827911435	4.774424967	0.824345727	1.507304695	5.178542742	1.827561061	0.039454867	Tumor	BLCA
TCGA-PQ-A6FI-01A	372	0	0	0	5.720879712	5.580059237	4.477812716	0.354752132	1.590969084	7.087745609	4.69881065	0.019161979	Tumor	BLCA
TCGA-ZF-AA5P-01A	372	0	0	0	4.999341647	5.899675825	4.48409624	2.916216955	3.173815266	5.985870739	3.938432993	0	Tumor	BLCA
TCGA-CF-A47Y-01A	373	0	0	0	3.532734092	4.275976276	5.035038635	0.43745194	0.186286213	5.130518957	2.184358243	0	Tumor	BLCA
TCGA-FD-A6TE-01A	376	0	0.328100065	0.062296218	3.325074351	5.711702422	5.045376833	0.64141904	1.280639755	6.644711481	4.693033541	0	Tumor	BLCA
TCGA-BL-A5ZZ-01A	377	0	0.032125537	0.041499312	4.216064296	6.545058526	4.778615358	2.064030746	4.144999217	6.262392193	4.149701402	0	Tumor	BLCA
TCGA-CF-A47V-01A	379	0	0	0	7.180892289	4.292310399	5.034210122	0.671560978	1.533888852	5.636582511	3.234790899	0	Tumor	BLCA
TCGA-CF-A1HS-01A	382	0	0	0	5.486793841	4.885855198	4.615100995	0.36221425	3.071575754	6.477458301	4.751913748	0	Tumor	BLCA
TCGA-CF-A3MF-01A	383	0	0	0	3.801073572	1.780744044	3.336175645	0.123505641	0.267644935	3.408781366	1.326818552	0	Tumor	BLCA
TCGA-CF-A47X-01A	384	0	0.105054394	0.034882604	6.004944685	4.391757816	5.195419709	1.643280748	0.702067077	5.76985181	4.153576881	0.080476286	Tumor	BLCA
TCGA-FD-A3B8-01A	384	0	0.173960538	0	5.481951594	6.762594859	5.095729498	0.640926031	5.654217288	6.82932415	5.191306552	0.023214648	Tumor	BLCA
TCGA-FJ-A3Z9-01A	385	1	0	0	5.594674982	5.116319832	5.820957138	0.764630203	1.128977179	4.904958854	3.930632363	0.052540943	Tumor	BLCA
TCGA-CF-A47T-01A	385	1	0	0	4.560958496	3.426245837	5.049619096	0.599649791	0.964112586	5.512451574	2.090412092	0.042492543	Tumor	BLCA
TCGA-FD-A6TD-01A	386	1	0.185352727	0.021204431	5.274834007	6.074385691	4.709188918	0.306335786	3.959877624	6.900359637	3.570397564	0	Tumor	BLCA
TCGA-XF-A9SV-01A	388	1	0	0	4.551000607	5.952744851	5.79198724	0.894481996	4.378128584	5.898811498	7.246164871	0	Tumor	BLCA
TCGA-CF-A1HR-01A	389	0	0	0	4.844992103	4.810176616	5.87301398	0.311208767	1.490116817	5.964698241	4.581060758	0	Tumor	BLCA
TCGA-FD-A3SS-01A	391	1	0.106331459	0	5.120005357	5.916581562	5.378681866	2.505085268	2.688063278	7.816579322	4.432754332	0.097217758	Tumor	BLCA
TCGA-CU-A0YN-01A	393	1	0.029645526	0	5.95344362	5.372255461	5.323553468	0.423724607	3.999301302	6.10846302	5.317280559	0	Tumor	BLCA
TCGA-E7-A85H-01A	394	0	0.726763328	0	5.71352282	6.473425917	5.751876528	2.682520548	2.810586092	6.273895862	3.879384953	0	Tumor	BLCA
TCGA-CF-A3MH-01A	398	0	0	0	6.29382226	5.105854185	5.2895739	0.202092986	1.269759827	6.902736525	3.340011174	0	Tumor	BLCA
TCGA-CF-A9FM-01A	398	0	0	0	6.524536391	6.409257112	6.066678288	0.285834498	0.731595095	5.612974858	4.209220854	0	Tumor	BLCA
TCGA-CF-A5U8-01A	399	0	0	0	5.093482794	5.294122531	6.173628372	0.564261725	0.238900899	5.704781806	3.098445353	0	Tumor	BLCA
TCGA-BT-A0YX-01A	400	1	0.23134892	0	2.645898136	5.926793535	4.830577595	0.277216326	2.751249404	6.70877187	6.146296978	0	Tumor	BLCA
TCGA-FD-A62S-01A	406	1	0.068424951	0	4.438151832	6.35449835	5.205334791	0.927675912	6.684147243	6.125885519	4.993743314	0.052261161	Tumor	BLCA
TCGA-ZF-A9RD-01A	408	1	0	0	4.38686859	5.56252294	4.38209379	0.34531608	2.626109	6.47955326	4.29916018	0	Tumor	BLCA
TCGA-MV-A51V-01A	410	0	0.091534843	0	5.123671062	4.713765066	4.52459679	0.551305362	1.221332893	7.053842442	3.687779154	0.047071268	Tumor	BLCA
TCGA-CU-A72E-01A	413	1	1.625665528	0	3.957876614	5.80465646	4.895361916	0.538346843	3.541935696	6.714382553	4.447330013	0.034218948	Tumor	BLCA
TCGA-DK-A3IL-01A	413	1	0.216386902	0	5.69245806	3.569555992	4.836416668	0.47944133	2.4726005	5.51247584	3.284187595	0	Tumor	BLCA
TCGA-DK-AA6Q-01A	413	1	0	0.027175529	3.625530251	5.210681856	5.52885556	2.020040902	1.718555618	6.999270556	5.048285508	0	Tumor	BLCA
TCGA-DK-AA6W-01A	415	1	0.193892706	0	4.188987926	4.296754278	3.660614514	3.422781096	1.645011834	6.150623089	5.489468483	0	Tumor	BLCA
TCGA-YF-AA3M-01A	415	0	0.055743211	0	5.034325025	6.376662305	5.042255459	0.934846717	2.778485641	6.626026911	4.473570374	0	Tumor	BLCA
TCGA-DK-AA71-01A	415	0	2.6573395	0	4.708766888	6.594083277	6.768915116	2.184392179	2.192976399	7.036913182	3.561122254	0.185801345	Tumor	BLCA
TCGA-E7-A7PW-01A	416	0	0.262289276	0.138143761	5.735489452	3.340914722	4.930687671	1.207079395	0.672607162	6.985835412	2.71525414	0.224348815	Tumor	BLCA
TCGA-XF-A9T8-01A	418	1	0.029957023	0	4.159479933	6.474342454	4.596486325	0.468161095	3.39079936	6.19832247	4.437547344	0	Tumor	BLCA
TCGA-CF-A27C-01A	425	0	0.187351041	0	7.102467348	5.29911998	6.049745379	0.650815832	0.925111032	6.307457152	4.378442038	0.07403782	Tumor	BLCA
TCGA-E7-A7XN-01A	428	0	0	0.043752023	6.169564535	5.670138375	4.949280895	0.158018956	1.102975132	8.10481459	4.259283354	0	Tumor	BLCA
TCGA-GC-A3RD-01A	428	0	0.058863726	0	5.490646707	6.445630522	6.899671829	2.941670093	2.495165657	6.41855851	4.999472029	0.130779804	Tumor	BLCA
TCGA-R3-A69X-01A	433	0	0	0	7.39951963	6.603784049	6.243318972	0.892582465	5.319067828	7.479181628	5.561275634	0	Tumor	BLCA
TCGA-GV-A3JV-01A	434	1	0	0.032375302	5.20415171	6.662976418	6.350153759	0.266188152	3.372785954	5.920153854	3.808071916	0	Tumor	BLCA
TCGA-E7-A97P-01A	437	1	0.141085836	0	6.642169522	6.422354462	5.593570334	0.476167687	4.140155245	6.910148384	4.850079064	0	Tumor	BLCA
TCGA-BT-A20T-01A	453	1	0	0	5.902945259	4.721224326	6.485680199	1.06757076	4.282471207	5.49748697	4.26177596	0	Tumor	BLCA
TCGA-XF-A9SP-01A	454	1	0	0	3.097725505	4.436326248	4.021425973	1.345670205	4.615801713	6.003866293	3.798125362	0	Tumor	BLCA
TCGA-BT-A20U-01A	455	1	0	0	5.503750583	5.808656271	5.382760433	0.386603327	3.824048379	7.481833832	6.065220356	0	Tumor	BLCA
TCGA-FD-A43S-01A	455	0	0.030683004	0.019956963	5.256204438	4.463085826	4.207932876	0.760289541	3.003083658	6.503978075	1.750785497	0	Tumor	BLCA
TCGA-DK-AA6P-01A	457	0	0	0	5.949877686	4.464272109	5.727214607	1.751476374	1.072021238	7.01638471	5.118036817	0	Tumor	BLCA
TCGA-4Z-AA84-01A	460	0	0.098660697	0	4.608826636	4.960214608	4.82401331	1.475962124	2.667285826	6.442683533	4.468856223	0	Tumor	BLCA
TCGA-CU-A0YR-01A	460	1	0.549113711	0	4.189461753	5.614849635	7.278554032	1.629186611	3.247444151	5.779280811	5.061127605	0.026466823	Tumor	BLCA
TCGA-LC-A66R-01A	466	0	0.056936252	0	6.325799918	6.088252065	4.933921496	0.575611669	2.848544708	6.487300391	4.637761123	0	Tumor	BLCA
TCGA-E7-A8O7-01A	466	0	0	0	6.183120612	6.190224387	6.420249439	0.101159233	1.552198071	5.809378413	4.63644639	0	Tumor	BLCA
TCGA-DK-AA6X-01A	467	0	0	0	4.070507747	5.927718868	5.299223841	0.27784829	2.171459406	5.655127614	4.591155025	0	Tumor	BLCA
TCGA-XF-A8HG-01A	467	1	0	0	5.977941198	4.697907967	5.069532939	1.369769742	0.270403816	5.064485929	3.674624478	0	Tumor	BLCA
TCGA-E5-A4TZ-01A	467	1	0.026810624	0	3.343966994	4.266603044	6.045033035	2.447629889	1.376919918	6.432024856	5.328701804	0	Tumor	BLCA
TCGA-K4-A6MB-01A	469	0	0.186299302	0	5.389446535	6.655988416	6.797857606	3.12485022	3.631617861	6.734981324	5.210011767	0.083821035	Tumor	BLCA
TCGA-LT-A5Z6-01A	474	0	0.31778971	0	4.481600947	4.212690236	5.360926957	2.149478485	1.352570663	6.633071191	4.381418569	0.41885913	Tumor	BLCA
TCGA-FD-A43Y-01A	474	1	0.195057139	0	3.949226164	4.851738976	5.490389965	0.612588876	4.103577888	6.258845464	4.537693806	0	Tumor	BLCA
TCGA-DK-A1AG-01A	475	0	0.02930546	0	5.910522135	4.817510213	6.242646319	0.392246323	1.498692235	7.376168477	4.051283121	0.044282222	Tumor	BLCA
TCGA-DK-A6B2-01A	477	0	0.370946152	0	6.60606412	5.622074453	5.624951488	0.694304733	5.059221343	5.483677868	4.994590242	0	Tumor	BLCA
TCGA-GU-A766-01A	480	0	0.028025702	0	4.925906444	4.187425783	4.253506095	0.454530217	2.127415417	5.471225921	3.803409633	0	Tumor	BLCA
TCGA-GC-A3OO-01A	481	0	0	0	5.726845727	6.351058982	5.336756378	0.585184335	3.007185055	6.686677243	4.22886536	0	Tumor	BLCA
TCGA-GC-A3RC-01A	484	0	0	0	5.039746875	5.511371197	5.094868975	0.344643709	3.312481609	5.886792705	4.621930541	0.177423261	Tumor	BLCA
TCGA-G2-A2EK-01A	485	0	0.020475593	0	5.412543262	4.815972408	6.64019653	0.412288283	0.851486652	6.501332752	4.318361161	0	Tumor	BLCA
TCGA-XF-A9SK-01A	486	1	0	0	6.0746131	6.756001089	5.3442808	0.678270866	5.005055857	5.583874154	3.998449971	0.062163207	Tumor	BLCA
TCGA-DK-A1AE-01A	491	0	0.036776656	0	1.442659085	4.691274533	5.306488531	0.880687617	1.802190374	5.567154238	5.31123504	0	Tumor	BLCA
TCGA-BT-A2LB-01A	492	1	0	0	5.844411832	4.642516716	5.866928829	0.958622503	4.084433572	6.803273454	4.623392236	0	Tumor	BLCA
TCGA-XF-A9T4-01A	495	1	0	0	7.080836871	7.561235303	6.12805333	0.194836223	3.85604042	6.165614902	5.596909405	0.018463007	Tumor	BLCA
TCGA-4Z-AA7M-01A	495	0	0	0	4.42643016	4.53363552	6.155307306	2.042012508	2.886424794	6.015550168	5.17727076	0	Tumor	BLCA
TCGA-K4-A83P-01A	495	0	0.084925089	0	6.138485939	4.896418825	4.656166858	1.024272272	4.153160949	5.969777532	4.625500449	0	Tumor	BLCA
TCGA-S5-AA26-01A	503	0	0.21316121	0	4.933693417	4.043493657	4.954478008	0.774939357	0.852253507	5.923995347	2.928402721	0.138517545	Tumor	BLCA
TCGA-PQ-A6FN-01A	507	0	0	0	5.355871471	4.153215333	4.202087759	1.093143707	2.545568253	8.15821981	3.18207049	0	Tumor	BLCA
TCGA-DK-A1AB-01A	508	1	0	0	5.697943519	6.650891343	5.403469533	0.464107874	6.179242989	7.107082035	5.4973417	0.073928977	Tumor	BLCA
TCGA-E7-A519-01A	508	0	0	0	5.254473041	2.220499498	3.825315068	0.427514088	0.585520502	5.737921489	0.470127682	0	Tumor	BLCA
TCGA-4Z-AA7Q-01A	510	1	0	0	6.320790676	4.28300459	4.944658969	0.704653234	1.175280106	6.630852908	5.267141476	0.024422642	Tumor	BLCA
TCGA-FD-A3B4-01A	510	1	0	0	5.272790157	6.584090309	5.456586582	0.582347497	3.943665253	6.628705284	4.230911576	0.112217138	Tumor	BLCA
TCGA-4Z-AA7O-01A	512	0	0.044341958	0	3.500708146	6.709178068	6.915895072	1.059018164	2.675562689	6.689682181	4.272728013	0	Tumor	BLCA
TCGA-BT-A2LA-01A	522	0	0.025102308	0	2.145383134	3.881030936	4.156825785	4.192561168	2.430380576	6.020613483	4.762811446	0.074945036	Tumor	BLCA
TCGA-4Z-AA7R-01A	522	1	3.257043054	0	4.857386474	6.35701477	5.555163555	1.197375297	3.10740146	6.745520705	4.967955108	0.024034788	Tumor	BLCA
TCGA-FJ-A3ZF-01A	524	0	1.558801144	0	4.875509697	2.844230089	4.181316009	3.078918767	1.834005116	6.121082709	4.696200113	0.054348225	Tumor	BLCA
TCGA-5N-A9KM-01A	530	1	0	0	5.773065834	6.080373312	1.935276356	0.203275225	4.364858535	5.142874664	4.800218209	0	Tumor	BLCA
TCGA-G2-A3VY-01A	536	0	0.512023378	0	4.062827257	5.837964556	4.729912726	1.998447887	0.842445316	6.513886155	5.568113054	0.160485759	Tumor	BLCA
TCGA-UY-A78K-01A	536	1	0	0	6.187831762	4.331106228	5.107559445	0.965626151	3.206644362	7.075411726	3.60650338	0	Tumor	BLCA
TCGA-DK-A1AF-01A	536	0	0.049643407	0	6.131243951	6.861552335	6.286553898	1.024369492	5.666862933	7.157160648	4.856358571	0	Tumor	BLCA
TCGA-DK-A3IQ-01A	539	1	0.067201069	0	5.604943535	6.632878772	5.712076199	1.285364575	7.413451346	5.319075096	4.119718202	0	Tumor	BLCA
TCGA-K4-A5RJ-01A	539	0	0	0	4.721930081	5.472593832	4.981521895	0.185503951	4.052235786	7.601890164	4.497721581	0	Tumor	BLCA
TCGA-GC-A3WC-01A	540	0	0.034113636	0.022197536	3.532547174	5.059903346	4.25644803	0.608430971	2.86138707	7.089330573	5.539420102	0	Tumor	BLCA
TCGA-UY-A9PD-01A	542	0	0.358851285	0	4.703642171	5.726127314	6.406410335	2.652748988	3.186171514	6.367240494	4.588831624	0	Tumor	BLCA
TCGA-BT-A20P-01A	544	1	0	0.034356741	3.43724919	4.595579247	5.026547959	0.878177586	1.461107784	5.828464902	3.244939352	0	Tumor	BLCA
TCGA-XF-A8HI-01A	544	1	0	0	6.899876143	5.624786555	6.672495808	1.508400514	0.920319224	6.92747182	5.145359855	0	Tumor	BLCA
TCGA-DK-A2I1-01A	546	0	0	0	4.619275558	5.047931273	4.763464441	1.287778952	4.580577032	5.908070193	3.412660018	0	Tumor	BLCA
TCGA-FD-A3SM-01A	547	1	0.3228024	0	6.983982347	8.510874126	6.582571673	0.123115021	4.980654861	5.714067571	5.659941698	0.02271636	Tumor	BLCA
TCGA-DK-A3X2-01A	547	1	0	0	3.067614956	6.743619547	4.900414791	3.903694352	1.01199022	7.937706601	6.25231497	0	Tumor	BLCA
TCGA-FD-A5C0-01A	550	1	0	0	5.841758489	4.885433081	4.873285167	1.455224855	4.122021956	8.583852712	5.235394483	0	Tumor	BLCA
TCGA-DK-A1A7-01A	560	0	0.074617225	0	4.479117233	2.438379244	4.563182352	1.292397937	0.827118248	5.144769059	2.288291161	0.038262222	Tumor	BLCA
TCGA-CU-A3KJ-01A	562	0	0.125057621	0.012042998	3.475841256	5.654786423	5.840658248	0.201238491	2.890312396	6.90032779	5.702317532	0.028072662	Tumor	BLCA
TCGA-CF-A9FL-01A	565	1	3.304337443	0	3.961289976	5.508335186	6.783715973	0.849221443	3.139637779	5.784204722	3.585615248	0	Tumor	BLCA
TCGA-XF-AAN7-01A	565	1	0	0.05037246	1.13729433	5.25425869	4.46427202	1.24438035	4.78868795	6.00707834	4.49159752	0	Tumor	BLCA
TCGA-FD-A6TB-01A	572	0	0	0	5.367461776	4.979086628	6.067155229	1.410636422	4.090337677	5.74847835	4.713217177	0	Tumor	BLCA
TCGA-DK-AA6T-01A	572	0	0	0	2.665873124	2.680593253	3.378589258	0.214521262	1.443182154	4.850327747	3.222320863	0	Tumor	BLCA
TCGA-YC-A89H-01A	573	0	0	0	3.098892662	5.403592562	6.140078284	1.732999412	2.960661231	6.409703133	3.60501707	0	Tumor	BLCA
TCGA-XF-A9T2-01A	575	1	0	0	3.186219979	5.49292971	5.731961272	0.559623147	2.64206278	5.934817959	3.585570203	0	Tumor	BLCA
TCGA-GU-A42R-01A	577	1	0.058034896	0	4.627808125	5.406187054	6.886726001	1.986328541	1.900377109	5.705699054	4.544398468	0	Tumor	BLCA
TCGA-DK-A1AA-01A	578	0	0.335076944	0	5.230542186	6.780546638	6.826958878	0.26186723	2.045885186	6.77581201	5.423821488	0	Tumor	BLCA
TCGA-DK-AA6U-01A	578	0	0.028614852	0	4.067458976	5.464918991	6.431956581	2.043761903	1.907020948	6.482702889	4.822758887	0.021783988	Tumor	BLCA
TCGA-BT-A20J-01A	579	1	0.078570448	0.025928527	4.997947959	5.739493961	3.474044316	0.441394533	3.881329837	6.394261302	4.950577115	0.375803217	Tumor	BLCA
TCGA-GV-A40G-01A	580	0	0	0	4.234076849	4.298443895	5.832460914	1.778088537	1.496035782	7.909692928	4.093231048	0	Tumor	BLCA
TCGA-GV-A3JX-01A	581	0	0.050909444	0	5.846672914	5.777311576	4.765439005	1.050917519	1.415058299	6.993053116	4.81819294	0.057856495	Tumor	BLCA
TCGA-GC-A3RB-01A	582	0	0	0	5.733549043	5.727707565	7.05516987	2.303022569	2.400220764	8.046688027	5.581835534	0	Tumor	BLCA
TCGA-FD-A5BU-01A	588	0	0	0	3.968029554	5.126049109	5.22516392	0.519772032	4.470946787	6.31129056	5.116556567	0	Tumor	BLCA
TCGA-H4-A2HQ-01A	590	0	0.411225188	0	3.964910981	5.315779067	6.84227674	1.454599016	2.021800979	5.389001745	6.262767536	0.02980466	Tumor	BLCA
TCGA-ZF-AA54-01A	590	1	0	0	2.722661416	6.60373773	4.604234596	0.655485952	3.638748219	5.826534915	5.628299983	0	Tumor	BLCA
TCGA-BT-A20Q-01A	593	1	0	0	5.341878547	6.079155908	6.285859482	0.371788135	4.767136587	5.558200037	5.19163255	0	Tumor	BLCA
TCGA-ZF-AA4T-01A	599	1	0	0	6.509718387	3.319484573	5.010813811	1.224864197	1.398844007	7.166498205	5.573597328	0	Tumor	BLCA
TCGA-FD-A3SR-01A	602	1	0	0.025961924	6.395026438	8.009181743	6.337679252	1.262670159	4.947750905	8.589399541	5.595470207	0.030381333	Tumor	BLCA
TCGA-GV-A3JZ-01A	603	0	0	0	5.994142805	5.092566773	5.881352885	0.687427995	3.401957554	6.087992077	4.823566145	0	Tumor	BLCA
TCGA-GU-A764-01A	610	0	0.178635256	0	6.538954059	5.386222927	4.367402219	0.745547992	3.506332085	6.233177451	3.976731356	0.0204862	Tumor	BLCA
TCGA-G2-A3IE-01A	612	1	0	0	5.055647197	4.949148657	5.255877102	1.199892808	2.155961534	5.62202526	3.586700848	0	Tumor	BLCA
TCGA-ZF-A9RN-01A	615	1	0	0.241614489	6.391386814	4.853101622	5.478178372	0.310204877	0.682675692	6.933920422	4.918787552	0	Tumor	BLCA
TCGA-GV-A3QF-01A	617	1	0.197200749	0	4.982846644	4.876079816	5.344751046	0.398989084	0.346253338	6.553840407	4.436007336	0	Tumor	BLCA
TCGA-DK-AA77-01A	618	0	0.039049486	0	5.860708779	5.985047343	6.282611355	0.433916795	1.547883612	7.256916684	5.413793925	0.058905318	Tumor	BLCA
TCGA-BT-A2LD-01A	623	1	0.234549681	0	6.526882321	7.527591953	5.090632238	1.71069144	1.94330174	6.99760223	4.889786268	0	Tumor	BLCA
TCGA-GC-A3I6-01A	630	1	0.065280703	0	5.333698959	6.876215583	5.886252492	0.721047609	3.80842625	6.406122979	4.662754468	0.098028854	Tumor	BLCA
TCGA-DK-A3WW-01A	633	0	0.029814549	0	6.987538196	4.922426077	4.775780715	0.452897194	1.690208622	6.83380407	4.209330213	0	Tumor	BLCA
TCGA-FD-A43U-01A	636	0	0.083265384	0.072220091	5.747640891	4.261215941	6.596647955	1.992445373	4.078952179	6.315793563	1.940878588	0	Tumor	BLCA
TCGA-GD-A3OS-01A	638	0	0	0	3.984135635	5.183565798	4.553167307	4.627040323	4.766168956	6.637472059	4.80028655	0	Tumor	BLCA
TCGA-XF-A9SY-01A	640	0	0	0	6.158128909	6.389818278	4.818891746	0.864513123	4.854775839	5.433518123	5.109668196	0.073802132	Tumor	BLCA
TCGA-LT-A8JT-01A	641	0	0.055357307	0.018169519	6.001014938	7.012785531	6.161160557	0.90266823	1.217439632	6.161497863	4.073070686	0	Tumor	BLCA
TCGA-ZF-A9R2-01A	642	0	1.923447095	0.02667315	5.352869758	6.601675538	6.651016429	0.706070598	0.457653274	6.255661151	4.829745514	0	Tumor	BLCA
TCGA-K4-A3WV-01A	646	0	7.217707023	0	2.88222109	9.136835825	4.96616027	2.062541637	2.72972469	4.783468319	6.039530581	0.212241849	Tumor	BLCA
TCGA-DK-A3IT-01A	648	0	2.755838592	0	6.395091655	6.928802027	6.25617155	1.362829869	3.946465612	7.726503007	4.881913384	0.022996323	Tumor	BLCA
TCGA-GV-A3JW-01A	649	0	1.780655441	0	5.464969713	6.106994705	6.108778334	2.228297396	1.415306741	7.41839761	6.684039179	0.244881136	Tumor	BLCA
TCGA-GC-A3BM-01A	651	1	0.034147063	0	3.116214394	6.993730481	7.356664224	1.289292045	1.713385185	6.904905455	4.851848688	0	Tumor	BLCA
TCGA-ZF-A9R7-01A	665	0	1.01980089	0	5.798479233	4.370255965	4.648568453	1.030744863	0.939210412	6.029979912	2.836957776	0.033723308	Tumor	BLCA
TCGA-DK-A1A3-01A	665	1	0	0	3.596930122	6.55233332	5.982968349	0.734310052	3.606753787	6.38287133	4.779395169	0	Tumor	BLCA
TCGA-E7-A4IJ-01A	674	1	0	0	4.726459829	5.111670312	5.952162767	0.900033067	1.640553331	7.352195607	3.851346133	0	Tumor	BLCA
TCGA-ZF-A9R0-01A	680	1	0	0	6.240277739	4.157165763	5.27662562	2.008742241	1.982014661	5.718337519	3.365926554	0	Tumor	BLCA
TCGA-FD-A3N5-01A	685	1	0	0.04613393	5.432900638	5.289044565	4.855130104	1.454564559	2.854924533	7.059424916	4.677657509	0	Tumor	BLCA
TCGA-UY-A78M-01A	690	1	0.190077509	0.018686075	7.233783773	4.155018156	5.820087069	1.479645674	3.559915798	6.281511802	3.304002031	0.021876312	Tumor	BLCA
TCGA-GV-A6ZA-01A	691	0	0.799813036	0.020228792	5.189995866	5.810080532	6.139532279	1.015672029	1.487497737	6.81363624	3.27511507	0.200308703	Tumor	BLCA
TCGA-G2-A2EC-01A	696	1	0	0	4.779600558	6.077643129	5.792923145	0.588153796	2.87788256	4.788772036	4.067565221	0	Tumor	BLCA
TCGA-FD-A43N-01A	699	0	1.159352615	0	6.17744204	4.688935329	5.439759868	1.285931488	3.66536131	5.951389158	4.305003768	0	Tumor	BLCA
TCGA-C4-A0F6-01A	700	0	1.23805741	0	3.419967017	6.049564111	6.337350575	2.732902082	3.880842189	5.615819221	4.751322426	0.141692122	Tumor	BLCA
TCGA-DK-A3IU-01A	706	1	0.480462211	0	5.104149332	6.591940015	5.458411866	0.643005884	4.266954954	6.406198819	4.454661029	0.060568857	Tumor	BLCA
TCGA-FD-A3SL-01A	712	1	0	0	3.590456583	5.248294421	5.87384234	1.099530219	4.260346337	6.303048794	3.790698371	0	Tumor	BLCA
TCGA-XF-A9SX-01A	719	1	0	0	5.211068716	5.176249774	4.335407589	0.981370409	4.035110272	6.417558774	2.839085169	0	Tumor	BLCA
TCGA-E7-A6ME-01A	731	0	0	0	6.18658211	4.849766173	5.843059027	1.146437786	1.188677385	7.317593437	5.176710709	0	Tumor	BLCA
TCGA-2F-A9KO-01A	734	1	0	0.026980492	4.469682046	6.072042179	6.425634927	0.664913375	2.796588438	6.415012264	5.110053449	0	Tumor	BLCA
TCGA-FD-A3SJ-01A	739	1	0	0	5.998359166	4.960843254	5.893535308	2.942626027	2.918002255	7.686942753	4.606614022	0	Tumor	BLCA
TCGA-E7-A6MF-01A	750	0	0	0	5.020001176	6.534590325	5.067479923	1.013054503	0.585709654	6.235877391	4.641248159	0	Tumor	BLCA
TCGA-GC-A3YS-01A	758	0	0	0	6.606577565	6.347850826	4.849589629	1.11413192	5.381931795	6.188000616	4.283425483	0	Tumor	BLCA
TCGA-K4-A3WS-01A	761	0	1.205433923	0.022031002	5.031513496	5.158520651	5.253456456	1.365336936	5.656388563	6.071899113	3.901596108	0	Tumor	BLCA
TCGA-ZF-A9R1-01A	773	0	0.111578577	0	6.775910526	5.804130458	7.441078226	2.417399083	1.557109967	7.037899263	4.801450952	0	Tumor	BLCA
TCGA-E7-A541-01A	778	1	0.103037274	0	4.833919401	5.85109801	5.590274831	1.288520804	1.366092614	6.6192338	4.090191212	0	Tumor	BLCA
TCGA-FD-A3SP-01A	783	0	0.195306165	0	6.495818773	5.999310176	5.111645203	0.745768938	6.62593163	5.87881048	4.987726872	0.026233304	Tumor	BLCA
TCGA-BT-A3PJ-01A	789	0	0	0	5.647821772	5.997959255	5.524778737	0.157874991	3.021794032	6.698587432	5.11199709	0	Tumor	BLCA
TCGA-BT-A20N-01A	795	1	0.0883406	0	5.025245771	6.605713102	7.13824738	1.1698352	3.577668412	8.01221551	5.848225629	0	Tumor	BLCA
TCGA-E7-A678-01A	798	0	0	0	5.132458109	4.260301146	6.077864009	0.677257843	0.405946199	5.674089104	2.15503003	0	Tumor	BLCA
TCGA-XF-A9T0-01A	799	0	0	0	4.685151476	4.188254303	5.962989754	3.172045154	4.005020388	5.314874256	4.473721696	0	Tumor	BLCA
TCGA-GD-A2C5-01A	812	0	1.661202894	0	5.282772041	6.758451027	5.949736592	0.396293937	3.130721202	6.183434925	4.675795502	0	Tumor	BLCA
TCGA-FD-A5BR-01A	813	0	0	0	5.386177941	5.236105059	5.189935803	1.977859532	2.700168882	6.183050357	3.934507183	0.026729313	Tumor	BLCA
TCGA-G2-A2EL-01A	819	1	0	0	0.991877972	5.356877919	4.692674944	0.690545025	1.893185604	4.062371383	3.767770007	0.019247712	Tumor	BLCA
TCGA-E7-A677-01A	820	0	0	0	5.34251119	6.521911739	5.95910278	0.62872334	4.201771222	5.152798896	4.953905504	0.051705605	Tumor	BLCA
TCGA-XF-AAN4-01A	823	1	0	0	4.47679476	6.290013008	4.291135942	0.62088287	4.167193567	6.191467653	3.626323383	0	Tumor	BLCA
TCGA-GV-A3QK-01B	832	0	0.069383302	0	6.207537192	4.858316501	5.570425089	0.998314975	1.008961901	5.834061107	3.983498669	0.026741975	Tumor	BLCA
TCGA-FD-A43P-01A	832	0	1.568362192	0	5.857488635	5.272621663	6.468859129	3.165674821	3.271303704	6.668319302	5.052277346	0	Tumor	BLCA
TCGA-FD-A5BZ-01A	835	1	0.045403438	0	6.118383093	5.740875413	6.052398707	1.540117665	6.282717917	5.832256744	4.596330615	0	Tumor	BLCA
TCGA-4Z-AA7W-01A	840	0	0	0	5.419612536	3.361136981	3.166259566	0.354896254	1.392756948	7.68581968	1.524875011	0	Tumor	BLCA
TCGA-K4-A54R-01A	842	0	0	0	5.67219972	6.501145953	6.147281433	0.394195638	5.172944487	5.766554324	4.452721134	0	Tumor	BLCA
TCGA-FD-A3N6-01A	851	0	0	0	3.083652496	5.071522506	4.330718944	0.658743326	2.637552667	6.802458755	5.220425421	0	Tumor	BLCA
TCGA-XF-A9SZ-01A	859	1	0.465865967	0	5.440466747	5.745714524	5.028759637	0.700393652	4.811934843	6.068875257	4.418297734	0	Tumor	BLCA
TCGA-BT-A42F-01A	864	0	0	0	5.638965995	3.464428799	4.329117941	0.11349403	1.884568075	8.137015036	3.61277125	0	Tumor	BLCA
TCGA-ZF-A9R9-01A	864	1	0.032116315	0	5.121236112	4.141508944	3.84190754	1.039582114	4.198755687	4.100131823	2.259176019	0	Tumor	BLCA
TCGA-BT-A42C-01A	873	0	0.112719797	0	5.402859333	5.035315619	5.704389679	0.481227983	1.740533235	6.613396697	4.541485344	0.035183975	Tumor	BLCA
TCGA-FD-A3SN-01A	887	0	0.47487255	0	6.515392997	6.412828464	5.027929325	0.276215959	3.031697148	7.001100149	5.09791824	0.046691386	Tumor	BLCA
TCGA-G2-AA3F-01A	893	0	0	0	3.50442488	4.766013865	6.24348347	2.645813154	3.095552852	6.710954337	5.027025495	0	Tumor	BLCA
TCGA-ZF-AA5H-01A	897	0	0.371326436	0	7.928302933	7.991342443	4.987219199	0.198146213	3.997474252	7.972669066	4.410808151	0.194407432	Tumor	BLCA
TCGA-UY-A9PB-01A	899	0	0	0	5.831621103	5.153448884	4.332909636	0.865124773	5.111941983	5.843887513	4.472150267	0.03648418	Tumor	BLCA
TCGA-E7-A3X6-01A	904	1	1.730209195	0	6.168364095	6.373776777	7.202115833	0.302142578	3.174515999	7.551423115	5.56733884	0	Tumor	BLCA
TCGA-CU-A3YL-01A	906	0	1.355560722	0	3.404826172	4.630997674	6.22423164	2.094326906	1.862661118	6.422488878	3.263642839	0	Tumor	BLCA
TCGA-ZF-A9R4-01A	921	0	0.154332974	0	4.260784623	4.424769224	5.860940815	2.576429165	0.857320526	6.64149972	4.466607067	0.024532522	Tumor	BLCA
TCGA-XF-AAN1-01A	941	1	0.047012363	0	4.891697755	4.203730775	7.1649816	0.40355202	2.211112101	6.210313688	3.679313466	0	Tumor	BLCA
TCGA-FJ-A3Z7-01A	945	0	0	0	4.232240189	2.913612009	3.141393319	1.151318392	2.134287172	5.10488642	2.724978549	0	Tumor	BLCA
TCGA-ZF-A9R3-01A	949	1	2.076568459	0	6.875244826	6.088588796	5.739406527	0.517435166	2.918244063	5.077413019	4.584942585	0	Tumor	BLCA
TCGA-FD-A3B3-01A	974	1	0.086677961	0	4.596964227	5.717164059	4.79033381	0.16679552	5.044177406	5.981161402	4.919856357	0.016862985	Tumor	BLCA
TCGA-GU-A763-01A	997	0	0	0	4.547673388	3.236866347	5.166655401	2.146337442	0.211504898	6.186537458	1.760262808	0.030579127	Tumor	BLCA
TCGA-GU-AATP-01A	1003	0	0.078144534	0	4.595215194	4.186095397	5.635558344	1.66422608	4.757080274	5.566146608	3.147667695	0	Tumor	BLCA
TCGA-G2-A2ES-01A	1004	1	0.596923695	0.015882601	4.642840247	6.900493168	4.639218713	0.368830018	3.689091325	6.436072274	4.492474104	0	Tumor	BLCA
TCGA-FD-A3B6-01A	1005	1	0	0	6.934435234	4.30602083	4.74382873	0.07669623	3.386293934	6.094571081	4.593729385	0	Tumor	BLCA
TCGA-SY-A9G0-01A	1008	1	0	0	5.119237606	6.832776861	5.476420842	1.258478072	4.717556552	6.240717116	4.501327295	0	Tumor	BLCA
TCGA-4Z-AA89-01A	1029	0	0	0	5.412727021	5.643082926	6.412794951	0.851566305	0.427553495	6.051845523	4.299660164	0	Tumor	BLCA
TCGA-ZF-AA4R-01A	1036	1	3.116465282	0	4.751146263	7.184739988	5.424816185	1.436461303	6.159659574	6.650189475	5.013056832	0	Tumor	BLCA
TCGA-XF-A9SM-01A	1048	0	0	0	6.34654068	5.379393349	4.586655968	0.449200617	3.974851452	6.811754656	4.526024771	0.142125282	Tumor	BLCA
TCGA-4Z-AA7S-01A	1064	1	0	0.022913994	5.214346029	5.937542021	5.582585721	0.745955002	1.407261542	6.371552801	3.484795881	0	Tumor	BLCA
TCGA-UY-A9PA-01A	1072	0	0	0	6.133685513	6.25512307	6.295082819	0.222345004	2.247434418	6.074261961	4.668255545	0	Tumor	BLCA
TCGA-ZF-AA52-01A	1077	1	0	0	7.162925623	5.729287581	4.603874235	0.515081528	4.410780333	7.112316948	2.922236732	0	Tumor	BLCA
TCGA-ZF-A9R5-01A	1090	0	0	0	2.654394886	4.360399733	6.718105351	0.720340811	0.490537553	5.27654255	4.053131531	0	Tumor	BLCA
TCGA-KQ-A41P-01A	1094	0	0.050430479	0	4.924591543	4.020856289	4.596680471	1.312696214	2.688146966	5.643935446	2.784660024	0	Tumor	BLCA
TCGA-BT-A42E-01A	1108	0	0.062252329	0	3.494745752	5.216771454	4.398445221	0.412729466	2.263674979	5.356423897	4.231416146	0.047522732	Tumor	BLCA
TCGA-GV-A3QI-01A	1110	0	0	0	1.051026952	5.630845398	5.763743113	2.676744588	3.560405193	6.319450155	5.164936101	0	Tumor	BLCA
TCGA-DK-A6B6-01A	1115	0	0	0	4.94285131	3.583361018	4.922170095	0.790646492	0.643438631	5.619116392	4.377393613	0	Tumor	BLCA
TCGA-UY-A78L-01A	1127	0	0.047852659	0	5.85567957	6.024906586	4.738864273	0.269501383	3.667315502	7.085816008	3.967948333	0	Tumor	BLCA
TCGA-DK-AA6L-01A	1163	1	0	0	6.603807598	3.942084348	5.773101043	1.181560935	2.490737649	7.583965652	4.944738094	0	Tumor	BLCA
TCGA-HQ-A2OE-01A	1174	0	0	0	2.878752904	6.297330485	5.634561648	1.141571641	0.804680306	5.598312813	5.903913268	0.030036573	Tumor	BLCA
TCGA-E5-A4U1-01A	1181	0	0	0	5.117027916	3.53025038	4.379262365	1.370090414	0.47205086	6.466120141	1.70441366	0.298966639	Tumor	BLCA
TCGA-SY-A9G5-01A	1186	0	0.342865585	0	6.997849023	6.837133019	5.910480795	0.610184294	5.66736717	5.995203034	3.358529011	0	Tumor	BLCA
TCGA-BL-A0C8-01B	1219	0	3.21867105	0	4.97041026	5.79238589	8.2638673	1.08715793	2.85923659	4.40985725	6.72753071	0.08915181	Tumor	BLCA
TCGA-BL-A0C8-01A	1219	0	0.241585793	0	5.372259559	5.22882407	7.299196508	0.378151962	1.773029253	5.193792448	6.00474964	0.069596792	Tumor	BLCA
TCGA-4Z-AA81-01A	1270	1	0	0	7.557333461	7.286341373	5.39192848	0.139416432	1.084565243	7.250881559	4.108243145	0	Tumor	BLCA
TCGA-E5-A2PC-01A	1326	0	1.959971318	0	4.023138127	6.375024569	5.911742289	0.337576608	0.966783815	7.409614671	6.365677252	0	Tumor	BLCA
TCGA-XF-AAMZ-01A	1348	1	0	0	6.100771725	4.892069987	6.830658266	3.500436664	2.27656268	6.601427938	3.966480822	0	Tumor	BLCA
TCGA-KQ-A41R-01A	1350	0	1.05273964	0	4.254379195	3.862495587	4.125294895	1.641349196	0.755471181	7.040670121	2.439349675	0.025368798	Tumor	BLCA
TCGA-4Z-AA7N-01A	1367	1	0.063121296	0	5.795033634	6.105692239	5.655230744	1.272824038	4.571027487	5.632337119	4.501421992	0	Tumor	BLCA
TCGA-XF-A8HB-01A	1370	0	0	0	5.537568337	5.602353521	5.024020029	1.114539732	0.61022181	6.865438584	4.030879114	0.019643469	Tumor	BLCA
TCGA-DK-A2HX-01A	1420	1	0	0	6.704538132	7.477203482	6.105418149	0.428687763	5.242530624	7.172671563	4.477224542	0	Tumor	BLCA
TCGA-FD-A3SQ-01A	1423	1	0	0	6.060118156	6.345356078	5.93720668	0.733507935	5.201200883	6.136080726	5.097252384	0	Tumor	BLCA
TCGA-4Z-AA87-01A	1454	0	0.358509463	0	5.681759995	4.111989688	4.758872171	3.115997842	2.114530066	5.712872125	4.285870715	0	Tumor	BLCA
TCGA-ZF-A9RM-01A	1455	0	0.037025068	0	5.467838194	5.838607479	6.298541045	2.470865755	2.667592622	7.410643765	6.349403947	0.055871291	Tumor	BLCA
TCGA-G2-A2EJ-01A	1460	0	0	0	6.369659918	6.507917828	5.319568477	0.096654502	1.648820924	6.341338779	4.682033782	0.035185476	Tumor	BLCA
TCGA-4Z-AA7Y-01A	1522	0	0	0.262271255	5.830950809	6.704264969	5.608407345	0.117918674	2.514378728	6.342337983	5.122092787	0	Tumor	BLCA
TCGA-DK-A3IS-01A	1529	0	0.091836333	0	3.595089461	5.581890258	6.365327955	0.88798908	0.704291926	6.227279807	3.823875151	0.216896966	Tumor	BLCA
TCGA-KQ-A41O-01A	1538	0	0.057228098	0	2.077776819	3.922626825	5.720350507	1.158454345	0.230040431	5.243599376	2.83240901	0.106790698	Tumor	BLCA
TCGA-DK-A6B5-01A	1542	0	1.25342787	0	7.469416732	4.24789452	5.708224273	0.941525243	2.483599593	6.888547752	5.855079782	0	Tumor	BLCA
TCGA-4Z-AA82-01A	1556	1	0.037138695	0	5.257706882	6.767348565	5.110694489	0.43230221	5.330704619	6.397079686	5.688231283	0	Tumor	BLCA
TCGA-UY-A9PH-01A	1561	0	0	0	6.210519931	4.58268725	6.281506978	0.591251172	2.992310192	5.742203411	3.45772324	0	Tumor	BLCA
TCGA-DK-AA6M-01A	1582	0	0	0	4.15698023	4.760271177	4.713811935	0.604238596	1.866839863	6.950588171	2.855165011	0	Tumor	BLCA
TCGA-KQ-A41N-01A	1604	0	1.953287278	0	2.411638483	4.312974202	4.887998564	0.855281478	0.750478869	6.049655956	2.13450879	0.019538628	Tumor	BLCA
TCGA-DK-A6AW-01A	1621	0	0.057981646	0	1.804154399	4.505454712	5.456558859	0.459033209	0.845925156	6.341809488	2.736061707	0	Tumor	BLCA
TCGA-FD-A5BS-01A	1639	0	0.606781277	0	6.533146078	4.564660462	3.875763437	0.316081651	4.459285506	6.166387111	2.543533577	0.513636895	Tumor	BLCA
TCGA-ZF-AA58-01A	1649	0	0.03351016	0	5.865358756	6.863910046	4.418533201	0.486168833	3.590946961	5.047880067	3.439137986	0	Tumor	BLCA
TCGA-XF-AAMJ-01A	1670	1	0	0.030018586	4.387900418	5.59797629	4.860327329	0.396339014	6.008309674	6.150722624	4.152829103	0	Tumor	BLCA
TCGA-DK-AA74-01A	1708	0	0.05561189	0	5.878903409	5.765321041	4.045575706	0.281440031	4.78942454	6.402512241	2.042196058	0.200675756	Tumor	BLCA
TCGA-ZF-AA51-01A	1714	0	0	0	4.447438967	5.749799788	5.277322381	1.139624488	2.139479926	6.819038055	4.244337959	0	Tumor	BLCA
TCGA-XF-AAN0-01A	1718	1	0	0	4.46628422	5.529939536	5.337966494	0.589437481	2.33266925	6.612272382	4.502590809	0	Tumor	BLCA
TCGA-ZF-AA53-01A	1761	0	0.161293354	0	4.936323842	6.7887962	4.413318631	0.324395351	3.643949342	5.584136719	3.77486299	0.489821169	Tumor	BLCA
TCGA-FD-A5C1-01A	1792	0	0.090100415	0	6.684301036	6.051355764	4.264947362	0.408236365	4.022615548	5.722400081	2.917895387	0.091203693	Tumor	BLCA
TCGA-G2-A2EO-01A	1804	1	0	0	3.929719422	4.815836966	5.560368376	2.433374975	4.549720583	6.295991614	2.906434853	0	Tumor	BLCA
TCGA-ZF-AA4V-01A	1806	0	0.027977827	0	7.14089856	4.551404472	5.562122032	0.20793598	4.27443224	7.168545428	4.193025129	0	Tumor	BLCA
TCGA-ZF-AA4W-01A	1830	0	0	0	6.056441417	4.514767159	4.772930617	0.701539359	1.55300002	7.614694418	3.827385758	0	Tumor	BLCA
TCGA-FD-A3NA-01A	1845	0	0	0	4.304156103	7.067110456	6.008808099	2.938201265	4.616111651	6.817401137	4.824930713	0	Tumor	BLCA
TCGA-XF-AAN2-01A	1869	1	0	0	5.691633216	5.460607877	5.746357881	0.226442879	3.594025235	6.872965723	5.607280958	0	Tumor	BLCA
TCGA-G2-A2EF-01A	1884	0	0.045234769	0	4.490986196	6.555962331	4.389858365	0.522507691	2.088004557	5.12327576	5.053553573	0.017344834	Tumor	BLCA
TCGA-FD-A6TA-01A	1912	0	0	0	6.224193545	6.013586635	6.507586007	2.230828365	4.510277037	6.708583567	5.071238658	0.030168737	Tumor	BLCA
TCGA-HQ-A2OF-01A	1947	0	0	0	1.745420599	6.479583968	6.524942882	1.642504173	0.833636818	6.210689537	5.043610863	0	Tumor	BLCA
TCGA-ZF-A9RF-01A	1949	0	0	0	5.779338774	5.965538782	4.489845009	1.322505948	3.222824687	6.934854453	4.420836205	0	Tumor	BLCA
TCGA-DK-A6AV-01A	1952	0	0	0	6.218941305	5.113771752	6.154773226	0.47056677	1.786945679	6.224469551	4.7747781	0	Tumor	BLCA
TCGA-XF-A9SH-01A	1971	1	0	0	5.537280468	5.722045212	5.204148458	0.833758871	0.770046028	5.379030217	2.957005337	0	Tumor	BLCA
TCGA-G2-AA3B-01A	2008	0	0.858536443	0	3.079473175	4.71691527	4.465451175	0.957967783	1.424839528	5.633279471	3.109852315	0	Tumor	BLCA
TCGA-DK-A3X1-01A	2009	0	1.116694013	0	4.07526185	3.646580009	4.990302934	0.606407076	2.627943829	5.361633243	3.602059878	0.032054232	Tumor	BLCA
TCGA-DK-A1A6-01A	2020	0	0.054197512	0	5.240967708	7.252253448	7.790912443	2.805639612	2.667147163	6.069900572	5.730915849	0	Tumor	BLCA
TCGA-XF-A9SL-01A	2020	1	0	0	6.291892764	5.425502943	4.729744306	1.034133709	4.100787922	6.554981771	3.072197287	0	Tumor	BLCA
TCGA-4Z-AA83-01A	2024	0	0	0	5.987094116	5.476572663	5.721962932	0.259576093	1.858721963	5.316823458	4.375401998	0	Tumor	BLCA
TCGA-XF-A9T5-01A	2027	0	0.071315744	0	5.040262069	4.71629381	3.367860272	0.608473733	2.741642069	8.212718801	4.675659487	0.027498117	Tumor	BLCA
TCGA-ZF-AA4X-01A	2044	0	0.125244143	0	5.168801728	5.768642833	5.061203689	0.934587038	0.310900499	6.885391165	3.974348364	0.024631279	Tumor	BLCA
TCGA-DK-A6B1-01A	2049	0	0	0	2.787900076	5.85748666	6.226820151	0.694984577	2.015391311	6.053184384	4.085897867	0	Tumor	BLCA
TCGA-UY-A8OB-01A	2109	0	0	0	5.167710177	5.404698214	5.870762796	0.442611716	1.310956972	7.154121402	4.025370552	0	Tumor	BLCA
TCGA-G2-AA3D-01A	2139	0	2.074172785	0	4.423266462	5.096324256	5.403975699	1.725646864	0.407834605	6.453136682	4.216200468	0	Tumor	BLCA
TCGA-XF-AAMQ-01A	2177	0	0.02222195	0	5.422399021	6.647197174	6.401013367	0.215003154	1.599568821	6.85633423	4.219017373	0	Tumor	BLCA
TCGA-XF-AAN5-01A	2293	0	0.686597465	0	5.90138212	6.707561213	5.322387368	0.245607726	2.529455591	5.85489115	4.323679009	0	Tumor	BLCA
TCGA-UY-A78O-01A	2312	0	0	0.04013013	5.028523288	4.971883614	4.971985394	1.459233881	0.953221973	5.772429406	2.649281825	0.300313328	Tumor	BLCA
TCGA-DK-A6B0-01A	2330	0	0	0	5.639289583	5.046157807	5.91956487	0.675784819	0.404600283	5.579727592	3.093576395	0	Tumor	BLCA
TCGA-2F-A9KT-01A	2352	0	0	0.03258358	7.034067603	6.334378497	8.174362486	1.006468999	3.46639423	5.907093271	4.634209768	0.075249606	Tumor	BLCA
TCGA-UY-A78P-01A	2380	0	0.116961894	0.019603396	6.978273905	5.247419907	4.84102324	0.141251069	2.720702334	6.578867775	3.447210989	0.022949001	Tumor	BLCA
TCGA-XF-A9SI-01A	2423	0	0	0	7.259098054	3.842064888	5.004430361	1.027456747	2.758135629	6.827184252	4.373726492	0	Tumor	BLCA
TCGA-XF-AAN3-01A	2625	0	0	0	6.417099993	6.477729788	5.874639629	0.660470787	4.524582238	6.658581496	5.323542411	0	Tumor	BLCA
TCGA-UY-A78N-01A	2641	1	0.028059556	0.018244812	3.774823779	4.84118436	5.506838738	3.031491569	2.341363404	4.889445425	3.591602545	0.042408889	Tumor	BLCA
TCGA-DK-A2I6-01A	2656	0	1.383387494	0	2.197798659	6.826623586	5.103987347	0.46670513	2.69040263	8.614998161	5.543167093	0	Tumor	BLCA
TCGA-ZF-A9RL-01A	2703	0	0	0	3.660677181	4.251655687	5.643385881	1.30157629	0.581208977	5.199902012	4.195487352	0.028992108	Tumor	BLCA
TCGA-XF-AAMR-01A	2790	0	0	0	4.378488638	6.673916981	4.473898913	1.367133393	3.286132906	5.932561079	5.050113146	0.02549159	Tumor	BLCA
TCGA-XF-AAME-01A	2828	1	0	0	4.949594049	5.809136504	4.883615146	1.165189362	4.784289794	6.927297084	4.365938037	0	Tumor	BLCA
TCGA-ZF-A9RC-01A	2868	0	0	0	6.369687698	3.886931332	5.798428571	1.360987095	4.209776587	6.163365799	3.518794055	0.03102102	Tumor	BLCA
TCGA-2F-A9KQ-01A	2886	0	0.902550014	0.093649199	4.182595949	5.698211578	6.264012502	0.249860257	2.060469841	6.432688791	4.809859528	0.359488012	Tumor	BLCA
TCGA-XF-A8HF-01A	2954	1	0.075045989	0	3.885619749	5.13484187	6.044479082	2.280604505	3.205121161	5.225510272	2.689728509	1.862304289	Tumor	BLCA
TCGA-XF-A8HD-01A	2964	0	0.025704585	0	6.881547781	7.532841205	5.363568117	0.981399905	2.740501574	5.879455457	4.367985114	0	Tumor	BLCA
TCGA-XF-AAMY-01A	3011	0	5.039739678	0	6.63288035	6.466190967	5.857083828	0.877365563	4.777546207	5.685781821	3.971952672	0	Tumor	BLCA
TCGA-2F-A9KR-01A	3183	1	0.723848663	0	2.994484601	4.940816064	6.552337282	1.688050095	1.463865874	7.413866158	4.949251746	0	Tumor	BLCA
TCGA-XF-AAMG-01A	3364	0	0.31493292	0	3.767334862	5.258695528	4.808529793	3.10797496	4.488479624	6.307208796	4.500227546	0	Tumor	BLCA
TCGA-DK-A1AD-01A	3420	0	0.081810261	0	2.439218382	4.855210706	6.485199414	0.556614138	2.933499687	6.079584317	4.405125634	0.180065758	Tumor	BLCA
TCGA-UY-A8OD-01A	3432	0	0	0	3.897457332	5.800565895	5.0021437	0.83979068	3.605018449	5.329786672	2.970553554	0	Tumor	BLCA
TCGA-XF-A8HE-01A	3817	0	0.23882498	0.020886331	4.478606877	5.922046416	4.988322565	0.286033328	3.785515561	7.682588264	4.897803254	0	Tumor	BLCA
TCGA-DK-A2I4-01A	3835	0	0.025643741	0	7.137531582	6.665909046	6.58958909	0.297908513	4.565464273	6.9149563	5.179423949	0	Tumor	BLCA
TCGA-DK-A1AC-01A	3981	0	0	0	3.256827022	4.262114149	6.094436237	1.98324367	3.596123337	7.506676465	5.595187641	0	Tumor	BLCA
TCGA-DK-A3WY-01A	4967	0	0.034476639	0	5.624338805	4.331795866	4.465805074	0.733624913	3.863933182	6.240540129	4.158981641	0	Tumor	BLCA
TCGA-DK-AA6R-01A	5041	0	0.034896746	0	5.738930113	7.131592582	5.946345253	0.80367383	3.030365022	6.917652184	4.613747941	0	Tumor	BLCA
TCGA-DK-AA6S-01A	5050	0	0	0	6.235674695	4.557370294	4.821380203	0.832682206	5.47259912	5.364031319	4.803748459	0	Tumor	BLCA
TCGA-C8-A275-01A	1	0	0	0.016295705	4.525539456	6.216351996	5.382851494	0.132357032	5.108236174	7.865648278	4.461027117	0	Tumor	BRCA
TCGA-BH-A1F8-01A	1	1	0	0	2.378765435	7.667910588	5.902211313	0.299107228	5.457455567	6.299885176	5.608667559	0.055441951	Tumor	BRCA
TCGA-AC-A7VC-01A	1	0	0	0	4.034621614	4.980862544	3.971166456	1.772446522	6.683759814	6.620599389	3.337776893	0	Tumor	BRCA
TCGA-AN-A0AM-01A	5	0	0	0	4.728874443	5.159037392	4.384242792	0.526949929	4.235469068	7.035955946	4.875733387	0	Tumor	BRCA
TCGA-C8-A1HJ-01A	5	0	0	0.012154157	1.599909227	4.456303632	3.915645047	0.989826168	3.819731939	5.731365913	3.683218617	0.014234707	Tumor	BRCA
TCGA-PL-A8LX-01A	5	0	0.032440925	0	3.494256056	3.390862526	4.275198932	0.352750357	2.48446144	5.765802808	2.951851953	0	Tumor	BRCA
TCGA-AN-A041-01A	7	0	0.246716284	0.034456586	4.35643455	5.999384457	5.65374025	0.459247988	6.403593852	6.435975756	5.00408157	0.098719423	Tumor	BRCA
TCGA-PL-A8LY-01A	8	0	0	0	2.126014971	4.438651559	5.256526711	0.965975794	1.94588475	6.587243064	3.899757613	0	Tumor	BRCA
TCGA-AN-A0XP-01A	9	0	0	0	4.703024967	5.036596975	5.494564454	0.070046514	4.855437154	7.494889153	4.617874884	0	Tumor	BRCA
TCGA-AN-A0AR-01A	10	0	0.227753037	0	3.82772267	4.256743022	4.049881912	0.969495913	2.449956194	7.197095381	4.336155861	0.176166956	Tumor	BRCA
TCGA-AN-A0AT-01A	10	0	0	0	3.996076629	5.300986272	3.90226282	0.730518284	3.3199127	6.643518704	5.886346377	0	Tumor	BRCA
TCGA-AN-A046-01A	10	0	0	0	3.390037416	4.437665038	4.146891603	0.541445192	5.443531654	7.274205753	4.102392551	0	Tumor	BRCA
TCGA-AN-A0FV-01A	10	0	3.400362606	0.075846031	4.843206922	5.843452297	4.672698709	0.579787088	5.53596613	7.218443947	4.086303027	0.171885018	Tumor	BRCA
TCGA-AN-A0FX-01A	10	0	0	0.018088049	3.243700265	5.587539452	4.47790767	1.637208679	5.56388067	7.080527347	5.802163681	0.021176932	Tumor	BRCA
TCGA-AN-A0FZ-01A	10	0	0.710774942	0	2.507477654	6.990277534	5.027875209	0.250435715	5.026493523	7.325522436	4.511719471	0.526634066	Tumor	BRCA
TCGA-AN-A03X-01A	10	0	0	0	2.80114111	6.210486739	5.081805928	1.044512066	7.316393608	6.411861548	3.97442472	0	Tumor	BRCA
TCGA-AN-A0XR-01A	10	0	0	0	5.230254234	5.060399999	4.600495703	0.197098761	4.655617539	7.966870513	4.062847204	0.05737179	Tumor	BRCA
TCGA-AN-A0FY-01A	10	0	0	0	3.453601243	5.726938218	4.481556799	0.566127148	5.888494747	6.122268144	4.703533264	0	Tumor	BRCA
TCGA-AN-A0AS-01A	10	0	0	0	6.290165602	5.705438517	4.991236349	0.309548411	6.518222503	6.664834524	4.439530776	0	Tumor	BRCA
TCGA-AN-A03Y-01A	10	0	0	0	2.846248066	4.885979474	4.207936225	0.520344791	4.148371952	6.875871228	3.235231099	0	Tumor	BRCA
TCGA-AN-A0XT-01A	10	0	1.052496243	0	2.698870788	6.500243553	6.426526879	0.271920536	2.97344273	6.236604132	4.515448124	0.261792378	Tumor	BRCA
TCGA-AN-A0XS-01A	10	0	0	0	3.613518434	4.992002375	5.00814235	0.411548689	5.659684973	6.107489695	4.612208181	0	Tumor	BRCA
TCGA-AN-A0XN-01A	10	0	0	0	6.049680357	6.710219622	5.376765013	0.84044183	6.990371705	6.649636574	4.821579586	0.030594723	Tumor	BRCA
TCGA-AN-A0XU-01A	10	0	0	0	4.925165892	6.387840697	4.463044934	1.043461741	3.757949243	7.330547047	6.188132141	0	Tumor	BRCA
TCGA-AN-A0FW-01A	11	0	0.023462149	0	3.606438296	5.775450517	5.013737802	0.226198452	4.625239406	7.417623796	4.029198744	0.017853717	Tumor	BRCA
TCGA-AN-A0G0-01A	16	0	0	0	4.727566862	7.83248435	5.069553912	0.181032994	4.718170039	7.08736383	5.143577688	0	Tumor	BRCA
TCGA-AN-A049-01A	19	0	0	0	4.466083833	4.889394901	4.906803972	1.024421264	5.843876898	6.960111363	4.808955279	0	Tumor	BRCA
TCGA-E9-A244-01A	21	0	0.024269531	0	4.937417561	6.412053894	4.069998924	0.378089724	4.153721724	7.71794794	4.281241428	0.018469335	Tumor	BRCA
TCGA-E9-A5FL-01A	24	0	0	0	2.254212162	3.687660669	2.943460416	0.476916225	4.470258496	6.071088486	3.375093774	0.022559326	Tumor	BRCA
TCGA-E9-A245-01A	26	1	0.867311	0.59540854	4.36164787	4.84649577	4.195443	0.62820166	3.23983506	7.56663533	3.94573424	0.6769792	Tumor	BRCA
TCGA-A8-A08A-01A	30	0	0	0	5.784684094	5.032712164	4.622853297	0.106351828	5.64335361	7.908508238	4.144111874	0.022759169	Tumor	BRCA
TCGA-A8-A0A7-01A	30	0	0	0	4.503084309	6.85453637	4.978377794	0.106991913	5.717260009	6.007374074	4.365685316	0	Tumor	BRCA
TCGA-A8-A09W-01A	30	0	0	0	5.039568366	6.411495427	4.515583336	0.407807419	4.776019823	8.332441574	4.657176166	0	Tumor	BRCA
TCGA-A8-A08L-01A	30	1	0	0	4.658271803	5.672187687	4.647715915	1.192856497	6.71956774	7.954024577	5.330769502	0	Tumor	BRCA
TCGA-A8-A08R-01A	30	0	0	0	4.601964054	7.14979376	5.12942062	1.256003632	5.544465238	7.076213211	5.470743934	0.02083856	Tumor	BRCA
TCGA-A8-A06Q-01A	31	0	0	0	1.629844653	8.109784428	4.765046256	0.180806384	2.744600495	6.638324906	4.972152721	0.039490284	Tumor	BRCA
TCGA-A8-A09N-01A	31	0	0	0	3.693323546	5.211327336	4.226865494	0.347856669	5.540250364	7.459842969	4.318262135	0	Tumor	BRCA
TCGA-A8-A06Z-01A	31	0	0	0	5.067206228	4.77221011	4.838952564	0.242483539	3.262450842	7.89079975	3.834187652	0	Tumor	BRCA
TCGA-AC-A8OQ-01A	34	0	0.044286719	0	4.771618134	6.350077567	4.422874667	1.878481606	5.315843944	7.256985953	5.065636037	0	Tumor	BRCA
TCGA-E9-A1RD-01A	34	0	0	0	3.652852509	4.968030167	5.194103576	0.386717932	5.114540166	7.405051942	4.614734676	0	Tumor	BRCA
TCGA-AC-A8OR-01A	40	0	0	0	4.384122598	6.489513013	4.383054648	0.945385021	1.808181456	6.586275673	4.424312697	0	Tumor	BRCA
TCGA-D8-A27P-01A	49	0	0	0	5.078466644	4.931394997	6.624851518	0.278249011	5.115826045	7.293409203	5.043649274	0	Tumor	BRCA
TCGA-AC-A6NO-01A	51	0	0	0	3.87294931	5.356918767	4.80528223	1.085295104	4.818541729	8.44468607	4.17963754	0	Tumor	BRCA
TCGA-AN-A04D-01A	52	0	0	0	1.879359081	3.055098009	3.227747107	1.018440699	1.960147596	7.144546934	4.249034977	0	Tumor	BRCA
TCGA-AN-A04C-01A	54	0	0.020273054	0	2.903942497	3.162015948	4.908314623	0.704114345	2.834533365	6.882391933	3.412841446	0	Tumor	BRCA
TCGA-E9-A248-01A	59	0	0.52211881	0	3.941217419	5.68126458	5.358454033	0.477190175	5.373556079	6.777378973	5.101413013	0	Tumor	BRCA
TCGA-OK-A5Q2-01A	64	0	0	0.045154474	4.210870838	4.771813648	4.517427333	0.675918881	5.002268235	7.23519074	4.356205258	0	Tumor	BRCA
TCGA-AC-A8OS-01A	70	0	0	0	3.35784342	5.299194729	3.796028689	0.579641892	5.786479199	7.356236776	4.217202341	0	Tumor	BRCA
TCGA-BH-A0HL-01A	72	0	0.031094111	0	3.318632497	5.466695138	5.05485902	2.533540201	3.560300215	6.102699031	4.651677454	0.046970206	Tumor	BRCA
TCGA-BH-A0HO-01A	76	0	0	0	3.727717342	4.793114075	5.455910785	0.152851669	4.13823703	8.058744126	4.276884925	0	Tumor	BRCA
TCGA-E9-A1R3-01A	78	0	0	0	5.861670168	6.386289909	5.833834922	0.207682403	6.924264371	7.054972397	4.918654181	0.017305875	Tumor	BRCA
TCGA-BH-A0DS-01A	78	0	0	0	3.785082798	5.489525337	4.60246896	0.237447182	5.432606616	7.495495084	3.420532085	0	Tumor	BRCA
TCGA-AQ-A54N-01A	78	0	0	0	3.706609086	4.386114137	3.05113334	0.796499653	1.650259334	6.668811014	2.904094335	0	Tumor	BRCA
TCGA-HN-A2NL-01A	79	0	0	0	2.848912323	4.132322302	3.335210012	2.302558908	2.848976689	5.471601163	4.604921951	0	Tumor	BRCA
TCGA-LL-A6FQ-01A	80	0	0	0	4.113998366	3.895448103	3.162205474	0.406529386	3.535124428	7.787408232	1.743745256	0.022349199	Tumor	BRCA
TCGA-AR-A24P-01A	84	0	0	0.017891261	3.582261974	5.225533449	6.038923493	0.798128853	7.067178161	7.626073746	5.148334037	0	Tumor	BRCA
TCGA-AN-A04A-01A	90	0	0	0	3.084247711	5.406851417	4.506107167	0.208292071	6.539713742	5.795594637	4.295552563	0	Tumor	BRCA
TCGA-E9-A1R5-01A	92	0	0	0	4.04671656	4.594731355	5.52813613	0.517904468	6.491731312	6.834525095	5.098368723	0	Tumor	BRCA
TCGA-BH-A0DQ-01A	98	0	0.23692565	0	3.084802882	5.311082148	4.472303032	0.849305933	6.453610938	6.265351741	4.352453223	0.048079373	Tumor	BRCA
TCGA-UU-A93S-01A	116	1	0.042720683	0	2.590474973	6.021957018	3.312043158	0.329124635	1.589782644	8.564775536	2.993550316	0	Tumor	BRCA
TCGA-E2-A1IL-01A	118	0	0	0.030656073	3.731910186	5.932682842	5.400872982	0.608613415	6.220461235	7.609431479	5.025860666	0.035864668	Tumor	BRCA
TCGA-BH-A0E0-01A	134	0	0	0	1.993764295	3.939529479	3.292863112	0.202837278	3.324699401	8.093554047	4.96776022	0	Tumor	BRCA
TCGA-BH-A18G-01A	149	0	0	0	1.78249212	5.37188077	4.510275028	0.168402528	4.799945764	6.536886058	3.583056456	0	Tumor	BRCA
TCGA-A2-A0CU-01A	158	1	0	0	1.881723684	6.408758351	5.133013889	0.911699146	4.239892382	5.344668465	4.285830012	0.020986575	Tumor	BRCA
TCGA-BH-A6R9-01A	160	0	0	0	4.343889686	6.788349217	4.964945708	0.542052448	7.338537929	5.274452213	4.655458564	0.02465115	Tumor	BRCA
TCGA-AR-A0TR-01A	160	1	0.030406102	0	2.657020515	3.928976305	4.757788518	1.216062744	1.690533274	7.294569428	4.578791423	0	Tumor	BRCA
TCGA-AN-A0XV-01A	162	0	0	0	2.811683814	4.688519336	4.84484213	0.6865771	5.450494329	7.202452526	4.417693838	0.021764913	Tumor	BRCA
TCGA-AN-A0XL-01A	163	0	0	0	2.69303864	6.116348992	5.217325596	0.456163027	5.123400319	7.385298432	4.808001626	0	Tumor	BRCA
TCGA-BH-A0RX-01A	170	0	0.092056852	0	4.421924169	4.569310929	4.373994574	0.567084442	4.411833881	7.437668461	4.484870344	0	Tumor	BRCA
TCGA-AN-A0XW-01A	170	0	0	0	4.0293709	6.176029009	5.145347576	0.526177572	6.107407061	6.177755664	4.718732468	0.025318803	Tumor	BRCA
TCGA-AQ-A0Y5-01A	172	1	0.058565565	0	4.931175766	6.217220032	5.304189292	0.187479418	5.957758	6.081918286	4.526684351	0.022520487	Tumor	BRCA
TCGA-AN-A0FF-01A	172	0	0.032856415	0	4.663656152	5.349974603	4.888137509	1.289829597	5.327696229	7.471218415	4.382994397	0	Tumor	BRCA
TCGA-BH-A0HK-01A	178	0	0	0	5.035966917	4.241720876	4.196043188	0.750524401	4.104866211	6.646893148	4.042424211	0	Tumor	BRCA
TCGA-E9-A1R4-01A	186	0	0	0	5.851206678	6.309299683	4.204753012	0.790592841	5.12728915	6.507494736	4.909605402	0.053695538	Tumor	BRCA
TCGA-EW-A1PC-01B	187	0	0	0	3.397076473	5.725293147	4.165182816	3.60439298	4.313767461	7.798784796	5.015273827	0	Tumor	BRCA
TCGA-AN-A0FD-01A	196	0	0	0.064385183	4.107419362	4.771947141	4.337885387	0.137613949	5.623730665	6.293517562	4.367133347	0	Tumor	BRCA
TCGA-AC-A3EH-01A	197	1	0	0	2.499069686	5.80288844	4.412917698	0.332339575	5.808228066	7.893352037	3.500938842	0	Tumor	BRCA
TCGA-E9-A1RF-01A	200	0	0.044702461	0	4.608272468	5.499829351	4.613877765	0.252972104	5.531149498	5.729644608	4.359640013	0	Tumor	BRCA
TCGA-AN-A0FS-01A	210	0	0	0	3.103041194	5.412408275	4.977765424	0.329487579	5.737417797	6.572960732	4.989401162	0.01764535	Tumor	BRCA
TCGA-AN-A0FK-01A	213	0	0	0	3.684654123	5.860022412	4.550440741	0.349287289	4.011340088	7.869198083	3.740141026	0.046189452	Tumor	BRCA
TCGA-AN-A0FT-01A	214	0	0	0	3.89323684	4.034526074	3.478687154	0.478007034	3.912896555	6.870879225	2.523288173	0	Tumor	BRCA
TCGA-B6-A400-01A	215	0	0.024572513	0	4.574202	5.640533287	4.670721716	2.056397905	4.687292551	7.37875524	4.57906148	0.05538928	Tumor	BRCA
TCGA-E9-A249-01A	217	0	0	0	2.596962265	6.64188292	4.586505401	0.699601036	4.401105829	8.227451385	4.268353492	0.017437234	Tumor	BRCA
TCGA-AN-A0FN-01A	218	0	0	0	4.162313968	5.544947739	5.153475993	0.457796998	7.496212559	6.258638702	4.680614558	0	Tumor	BRCA
TCGA-A2-A4RW-01A	222	0	0	0	3.63027933	5.64308906	5.2134227	1.74883927	5.18800977	6.44663892	5.10963407	0.12825826	Tumor	BRCA
TCGA-BH-A18T-01A	224	1	0	0.017810722	4.547198642	4.874364437	4.335200083	0.159300687	3.9439864	8.243669315	6.617314725	0	Tumor	BRCA
TCGA-AN-A0AK-01A	224	0	0.90957948	0.099172267	4.622053129	6.592776844	4.844802823	0.649345724	3.006632818	7.94737799	4.812587212	0.196543832	Tumor	BRCA
TCGA-GI-A2C8-01A	225	0	0	0	2.685492839	6.017655225	5.913308542	0.30751433	5.929696608	5.801402847	4.145635559	0	Tumor	BRCA
TCGA-AN-A0AL-01A	227	0	0.119957418	0	5.198718884	7.184776787	5.213764671	0.144838056	5.812556863	7.009639617	4.208509283	0	Tumor	BRCA
TCGA-LL-A73Z-01A	227	1	0.179714599	0	3.211608942	5.130273968	4.579071567	0.659018142	4.127160111	7.607441919	3.754100119	0	Tumor	BRCA
TCGA-AN-A0FL-01A	231	0	0	0	3.947697072	3.004167715	3.80062562	0.062010834	2.334075576	7.787003835	2.658276378	0	Tumor	BRCA
TCGA-EW-A1P8-01A	239	1	0	0.019887985	5.867194802	6.246912656	4.472685873	0.844611019	3.967329774	7.923526066	5.026594234	0	Tumor	BRCA
TCGA-AN-A0FJ-01A	242	0	0	0.145543325	4.228442517	4.775107867	4.455068033	0.534980283	3.884263115	6.947380349	5.459618989	0	Tumor	BRCA
TCGA-A1-A0SM-01A	242	0	0	0	4.204563528	5.522072607	4.952138845	0.387050935	6.099483078	7.592307509	4.79393697	0	Tumor	BRCA
TCGA-A8-A07S-01A	243	0	0	0	5.034681121	4.385000922	4.431920825	0.214157267	4.997324293	7.765905542	4.590234748	0	Tumor	BRCA
TCGA-AC-A7VB-01A	250	0	0	0	3.011882613	5.166671311	4.831983668	3.035241169	2.302855481	6.572811783	4.429255411	0	Tumor	BRCA
TCGA-E2-A56Z-01A	252	0	0	0	3.007226226	7.604029883	4.361857653	0.702307294	3.048708992	6.100934926	2.650163944	0.02331559	Tumor	BRCA
TCGA-A2-A0T2-01A	255	1	0.547549049	0	3.657703488	5.074983911	3.956706788	0.216840328	4.692158794	7.04419699	4.502637278	0	Tumor	BRCA
TCGA-EW-A1IY-01A	258	0	0	0	4.406837406	6.057933841	5.542660823	0.206261779	6.952548092	7.059211233	5.026583606	0	Tumor	BRCA
TCGA-A1-A0SB-01A	259	0	0	0	1.321689236	5.391259683	4.846543509	1.401913702	2.371811895	5.85432217	4.918156024	0	Tumor	BRCA
TCGA-E2-A1LK-01A	266	1	0	0	4.032915465	8.046224187	4.540587037	2.188989102	3.324994592	8.397459623	5.004525614	0	Tumor	BRCA
TCGA-A7-A6VY-01A	266	0	0	0	5.878524635	5.693918056	4.269401008	0.499457396	4.48747922	7.844023007	4.519292216	0	Tumor	BRCA
TCGA-OL-A97C-01A	271	0	0	0	3.040166451	5.890017032	4.775481404	4.800991349	6.507691853	6.474312168	5.020195921	0.045631823	Tumor	BRCA
TCGA-A8-A07R-01A	273	0	0	0	2.786558214	6.296728124	4.396978981	2.384071279	4.058473578	7.468075411	4.438050103	0	Tumor	BRCA
TCGA-A8-A09R-01A	273	0	0	0	5.257500605	6.669865745	5.259668384	0.508361625	6.541299354	6.687370303	5.180731309	0	Tumor	BRCA
TCGA-A8-A079-01A	274	0	0	0	5.03358998	3.869121111	4.556063872	0.763009926	3.732549269	6.837650363	4.243739846	0	Tumor	BRCA
TCGA-E2-A15K-06A	275	0	0	0	5.337217121	3.860743144	5.29932649	0.057480667	1.77619308	7.224347711	4.116731831	0.024172663	Tumor	BRCA
TCGA-E2-A15K-01A	275	0	0.036890199	0	6.031790943	4.494353659	4.845932877	0.191514217	5.63472393	7.400081349	4.502294803	0.028103036	Tumor	BRCA
TCGA-A7-A6VW-01A	285	0	0	0	4.604183728	4.858249168	3.481576932	0.841578713	3.561161907	7.162441076	3.390334419	0	Tumor	BRCA
TCGA-BH-AB28-01A	287	0	0	0.025221083	3.934557639	4.045083994	4.119463382	0.719320773	5.498919937	7.87916487	4.491629428	0	Tumor	BRCA
TCGA-E9-A2JT-01A	288	0	0	0	5.486124622	5.629483262	5.151717085	0.511487096	4.623270713	6.616006107	4.773121821	0	Tumor	BRCA
TCGA-E2-A15O-01A	289	0	0.636698433	0.023383824	4.053203095	5.681841856	4.507666922	1.888651758	4.197534154	6.017117384	4.741347843	0.654934838	Tumor	BRCA
TCGA-BH-A6R8-01A	293	0	0	0.165609243	5.000790808	5.826375664	3.624396781	0.355524889	3.590814563	7.012864694	3.689986812	0	Tumor	BRCA
TCGA-BH-A0E6-01A	293	0	0	0.016869077	2.83896687	4.725288202	4.121853037	1.190445528	3.392659903	8.025444955	3.441160683	0	Tumor	BRCA
TCGA-BH-A8FY-01A	295	1	0	0	3.599200736	4.112127968	4.517517172	0.923491457	1.604290665	8.326312289	3.114326078	0	Tumor	BRCA
TCGA-C8-A278-01A	297	0	0.049332421	3.291480209	3.680069812	5.417559186	5.136524149	0.088895358	5.764485266	6.993059291	5.11251165	0	Tumor	BRCA
TCGA-E9-A1NI-01A	300	0	0	0	3.795840752	4.525521406	4.689593577	0.587420318	5.995092085	7.192407926	4.131870057	0	Tumor	BRCA
TCGA-D8-A1Y1-01A	302	1	0	0	4.776864873	7.433659058	4.932248476	0.402948557	6.048208544	7.30586496	4.057358516	0.051759552	Tumor	BRCA
TCGA-PL-A8LZ-01A	302	0	0	0	4.738698022	5.735447285	4.921068102	0.203001611	4.77283921	7.866971731	5.653520119	0	Tumor	BRCA
TCGA-5T-A9QA-01A	303	0	0.137592206	0	4.861773242	6.784971525	4.173031476	1.540789259	1.09760137	6.840315284	3.455552896	0	Tumor	BRCA
TCGA-AN-A0AJ-01A	303	0	0	0	4.512072795	5.138683017	4.710992213	0.96564203	4.609495448	7.463193308	4.776870704	0	Tumor	BRCA
TCGA-A8-A099-01A	304	0	0	0	4.359319845	5.776862618	4.772091155	0.552041324	5.148414144	7.931314613	4.638245343	0	Tumor	BRCA
TCGA-A8-A07O-01A	304	0	0.112721781	0	4.414705388	8.970679008	4.970432595	0.672568247	4.211876177	8.688282789	5.72149322	0	Tumor	BRCA
TCGA-A8-A07W-01A	304	0	0.030104628	0	4.845204459	8.017365264	4.983806353	0.813660588	4.50661177	6.373626904	5.008086533	0.045483416	Tumor	BRCA
TCGA-A8-A09A-01A	304	0	0.509889851	0	2.879832487	7.265300419	5.258574184	0.689919166	6.264370548	6.188734284	5.142235104	0.056925756	Tumor	BRCA
TCGA-D8-A27R-01A	307	0	0.132380616	0	4.712113781	7.480434612	4.6851759	1.162737619	3.965694583	6.294941743	4.676583785	0.034678899	Tumor	BRCA
TCGA-A7-A6VV-01A	313	0	0	0	5.269818125	5.771424834	4.628463652	0.610896866	5.844025699	7.648895998	4.779468827	0	Tumor	BRCA
TCGA-A7-A3J0-01A	313	0	0.022349371	0	4.482694446	6.416848543	4.661260241	0.711082972	2.750865803	6.527584771	4.253367957	0	Tumor	BRCA
TCGA-A7-A6VX-01A	317	0	0	0.025459903	4.61041049	6.380411701	5.590793019	0.978566279	6.328304363	7.404464494	4.394394405	0	Tumor	BRCA
TCGA-C8-A1HL-01A	317	0	0.137568082	0	5.062800382	5.434734202	4.749751062	0.204552195	5.106698794	7.111870442	3.975262758	0.227699764	Tumor	BRCA
TCGA-EW-A1PE-01A	320	0	0	0.037646425	4.703522323	5.904705971	5.55873343	0.40382853	5.203863536	7.405084472	4.94828158	0	Tumor	BRCA
TCGA-BH-A42T-01A	320	1	0	0	3.616291102	5.146558149	4.161685392	2.728611459	4.418930603	7.309989158	3.877601301	0	Tumor	BRCA
TCGA-AR-A5QQ-01A	322	1	0	0	5.529717356	6.08256194	4.767480379	0.385294774	4.408527315	6.460797894	3.986612517	0.027278488	Tumor	BRCA
TCGA-A2-A25F-01A	322	0	0	0	5.439680113	6.586788394	5.343879783	0.807358151	6.481912975	6.645821896	5.459177023	0	Tumor	BRCA
TCGA-A7-A3IZ-01A	322	0	0	0	1.568841885	8.496627238	5.568771532	0.296894481	3.759834321	5.875843255	3.902712154	0.099278152	Tumor	BRCA
TCGA-LD-A9QF-01A	323	0	0.034547074	0	5.443179138	5.998378714	4.550550224	0.468583026	5.784967731	6.753821406	4.334015226	0	Tumor	BRCA
TCGA-A7-A5ZW-01A	326	0	0	0	2.944569566	6.744388433	5.109486622	0.448101964	7.006866502	6.884526414	4.607013427	0	Tumor	BRCA
TCGA-BH-A0GZ-01A	328	0	0	0	1.434279638	3.993112777	3.554837445	0.611196799	5.117215941	6.040917535	3.417100843	0.020053287	Tumor	BRCA
TCGA-C8-A1HF-01A	332	0	0	0	4.198266143	5.179476239	4.147451707	0.056562759	5.77672935	6.173439179	3.977608735	0	Tumor	BRCA
TCGA-A8-A07P-01A	334	0	0	0	2.043472242	6.538334408	5.143078449	0.613067638	5.242754114	6.405458485	4.446498746	0.021490309	Tumor	BRCA
TCGA-A7-A5ZX-01A	336	0	0	0	3.368433335	5.602315877	5.508278042	1.030078786	5.664856695	7.359091902	4.728003713	0	Tumor	BRCA
TCGA-E2-A15M-01A	336	1	0.037547795	0	4.378414999	6.914498376	5.447464508	0.132708712	5.960037659	6.995895472	5.188535264	0.014373667	Tumor	BRCA
TCGA-E2-A1IU-01A	337	0	0	0	3.003422919	4.88844833	5.936166679	0.142336548	3.406837214	7.206910747	4.421709563	0	Tumor	BRCA
TCGA-E9-A1R6-01A	339	0	0	0	3.744562264	6.439386892	4.503909667	0.872309956	4.286796768	6.177860152	4.239272149	0	Tumor	BRCA
TCGA-A7-A3J1-01A	343	0	0	0	4.932966253	4.445350138	4.527251472	1.098516693	5.351154881	7.307956783	4.779515294	0	Tumor	BRCA
TCGA-C8-A1HI-01A	343	0	0.020310954	0	2.765313083	4.53489617	4.625038653	0.208421758	3.648651171	7.060368933	4.197668277	0	Tumor	BRCA
TCGA-A7-A3IY-01A	345	0	0	0	4.898306117	6.362008218	5.069625527	0.457835781	4.141810382	5.975808388	3.875833692	0	Tumor	BRCA
TCGA-C8-A1HG-01A	345	0	0	0	2.97763521	5.453296014	4.428641373	0.521566642	4.497578772	6.552096793	3.913118606	0	Tumor	BRCA
TCGA-W8-A86G-01A	347	0	0	0.025766541	2.114184243	5.17552289	3.998639907	1.508958887	4.913773748	7.503564583	4.094289331	0	Tumor	BRCA
TCGA-4H-AAAK-01A	348	0	0	0	3.935909663	5.598734529	4.818794209	0.632896441	6.735769946	6.136598413	4.428942195	0	Tumor	BRCA
TCGA-AC-A62V-01A	348	1	0.086614059	0	3.24579513	5.243968719	3.771005608	0.550659307	3.892261823	7.075457883	2.160240954	0	Tumor	BRCA
TCGA-AO-A1KS-01A	350	0	0.059489538	0.019544642	1.799771949	7.046660474	5.581936143	0.456013673	4.991906531	6.04784056	5.056681055	0	Tumor	BRCA
TCGA-JL-A3YX-01A	352	0	0.048970739	0	3.676050204	5.861537498	3.906440087	1.429048166	4.316929061	8.18438176	4.083684497	0	Tumor	BRCA
TCGA-C8-A12N-01A	358	0	0	0	4.375636294	4.854290348	4.776923938	0.378752137	6.699390719	6.099519377	4.355637166	0	Tumor	BRCA
TCGA-C8-A12M-01A	358	0	0	0	2.143545748	4.630108064	5.235139195	0.165584122	3.109215664	5.630801154	4.636743823	0	Tumor	BRCA
TCGA-C8-A12P-01A	358	0	0	0	3.607961016	6.334368059	4.570812286	0.145108867	5.813534725	8.754839961	4.988038472	0	Tumor	BRCA
TCGA-JL-A3YW-01A	360	0	0.247438735	0	6.318109668	5.62485638	4.479822335	0.283959557	6.193217049	6.776600825	4.881237982	0	Tumor	BRCA
TCGA-B6-A0I9-01A	362	1	2.089297092	0	3.99257941	6.340764459	5.157788397	0.255441973	4.066897756	7.087558889	5.053903431	0.040427428	Tumor	BRCA
TCGA-C8-A12L-01A	363	0	0.126882902	0	4.569211398	6.96040866	5.56678229	0.356075532	4.963798273	8.436245211	5.510562451	0	Tumor	BRCA
TCGA-A7-A426-01A	364	0	0	0.016328676	3.810901353	5.595053208	4.294552062	1.369185275	4.350629852	7.480312251	4.174874686	0.037988131	Tumor	BRCA
TCGA-BH-A1EV-01A	365	1	0.062496623	0	4.237658926	6.27696997	3.973414476	0.609525166	5.111334854	8.023905446	4.804600855	0	Tumor	BRCA
TCGA-A8-A0A1-01A	365	0	0	0.03152441	4.95327735	5.60475216	4.99672452	0.27217066	6.39224359	7.26530125	4.70233319	0.07283808	Tumor	BRCA
TCGA-A8-A08I-01A	365	0	0.040045219	0.013096843	4.526096059	6.19287173	4.991559102	1.758153462	3.550665152	5.294370134	5.081344257	0	Tumor	BRCA
TCGA-A8-A07J-01A	365	0	0.042332805	0	4.499908921	6.845747774	5.758035685	0.521292024	6.523221576	6.509024831	4.994461621	0	Tumor	BRCA
TCGA-A8-A097-01A	365	0	0	0	4.474506046	7.756835748	5.242924533	0.608803192	6.098801196	6.378968489	4.904394801	0.015920802	Tumor	BRCA
TCGA-A8-A09B-01A	365	0	0	0	2.563613924	5.127418941	4.666233418	0.580960323	5.364358168	6.495247846	4.250843369	0	Tumor	BRCA
TCGA-D8-A1JF-01A	366	0	4.327827532	0.013837692	1.980637031	8.554166814	4.797595744	0.20662198	5.865810757	7.520739672	4.611184197	0	Tumor	BRCA
TCGA-C8-A1HK-01A	366	0	0	0	3.255616385	6.48662188	4.860688516	0.191839225	4.185217613	6.63702333	5.174013284	0	Tumor	BRCA
TCGA-A7-A5ZV-01A	368	0	0	0	4.899061792	5.233727893	5.933942197	1.265313253	2.151889735	8.859677	4.499490076	0	Tumor	BRCA
TCGA-C8-A130-01A	370	0	0	0	2.69226216	4.014593463	3.914806963	0.530551954	4.73243792	6.893777153	4.109701007	0	Tumor	BRCA
TCGA-D8-A1JS-01A	371	0	0	0	2.410052351	2.367568312	3.599361326	0.215296225	1.525572333	8.204814309	3.611414581	0.019175685	Tumor	BRCA
TCGA-EW-A1IW-01A	371	0	0	0	2.664238456	5.933608726	5.657593249	0.66066053	5.535704509	6.886920112	5.082473553	0.059059663	Tumor	BRCA
TCGA-D8-A27W-01A	373	0	1.840876391	0	2.847149556	5.806623356	5.004241522	2.076562877	3.871574786	6.495670722	4.717931064	0.110168212	Tumor	BRCA
TCGA-AC-A6IX-01A	373	0	5.907575771	0.043830674	5.350800825	5.683988518	4.794426908	0.686000686	5.698177258	6.716695922	4.604872925	0.148558802	Tumor	BRCA
TCGA-AC-A6IX-06A	373	0	1.084107741	0	5.287502927	5.960073679	4.689645732	0.741265011	2.362540273	6.91947811	4.146524111	0.037275719	Tumor	BRCA
TCGA-C8-A1HM-01A	375	0	0	0	4.775904264	6.199876793	5.916527879	0.622424823	3.169055012	6.058456259	4.858390145	0	Tumor	BRCA
TCGA-C8-A1HE-01A	375	0	0	0	3.393047799	5.241211048	5.040165683	0.236164716	4.169778757	7.08011948	5.005959992	0	Tumor	BRCA
TCGA-C8-A1HO-01A	375	0	0.312278871	0	2.550419343	8.308754414	3.485958511	0.198090573	3.442224891	5.718568586	4.460556631	0.040172925	Tumor	BRCA
TCGA-AN-A0XO-01A	375	0	0	0	2.653642043	4.520873595	4.750640913	0.701623456	5.66953144	7.636972877	4.683403628	0	Tumor	BRCA
TCGA-E9-A295-01A	375	0	0	0	3.560399803	5.64464776	4.040888566	0.494566727	4.70889081	6.859937754	4.036548802	0	Tumor	BRCA
TCGA-C8-A26X-01A	376	0	0.98397773	0	4.476329348	5.797331913	5.198773454	0.184576149	4.680999386	8.615857644	4.051852081	0	Tumor	BRCA
TCGA-LL-A7T0-01A	376	0	0.077083497	0	5.234206327	5.170325672	4.339785797	1.060950243	4.027233987	7.005304047	4.254697743	0	Tumor	BRCA
TCGA-D8-A1XC-01A	377	1	0.107012026	0	4.641437313	5.868649272	4.966034333	0.228892269	1.780238025	7.137449109	4.42006701	0	Tumor	BRCA
TCGA-C8-A137-01A	379	0	0.0815878	0	2.340946907	6.061896636	5.504216222	0.098779849	5.869365994	6.743835504	4.983091409	0	Tumor	BRCA
TCGA-C8-A138-01A	380	0	0	0	5.355498528	4.031783399	3.776798118	0.259627491	5.594460628	6.677231742	3.186451021	0.043673821	Tumor	BRCA
TCGA-C8-A8HQ-01A	380	0	0.349791026	0	5.061133498	5.146696046	4.696806668	1.239192392	5.837353228	6.458143108	4.1056963	0.02131548	Tumor	BRCA
TCGA-D8-A27V-01A	381	0	0	0.012676524	3.553805306	6.624314344	5.169259841	0.136890791	4.127946979	6.959309255	4.73259701	0	Tumor	BRCA
TCGA-C8-A26W-01A	381	0	0.070251902	0	3.690205449	4.914280021	5.017181503	0.393996215	5.226350088	6.009513634	4.79128578	0.138894479	Tumor	BRCA
TCGA-C8-A12Z-01A	382	0	0	0	5.851992861	5.913507062	5.227362845	0.133175728	5.75586771	8.194430765	4.872653023	0	Tumor	BRCA
TCGA-C8-A134-01A	383	0	0	0	4.158685174	6.540157898	5.139757137	2.899051614	4.752029644	6.839506199	5.301939081	0	Tumor	BRCA
TCGA-C8-A132-01A	383	0	0.03544283	0	4.24005121	5.731796444	5.372105028	1.32167129	6.844536472	6.994044216	5.247952554	0	Tumor	BRCA
TCGA-C8-A12W-01A	385	0	0	0	4.925164263	5.701040896	5.113450867	0.501019029	5.868014431	6.647165895	4.881618794	0	Tumor	BRCA
TCGA-C8-A12V-01A	385	0	0	0	6.138903222	5.674200665	4.533528353	0.420810281	5.425135436	6.860466933	5.535275398	0	Tumor	BRCA
TCGA-D8-A73W-01A	385	1	0	0	6.305352782	5.519085493	4.594962768	0.63211221	4.446489714	7.535981149	4.982719664	0	Tumor	BRCA
TCGA-C8-A12X-01A	385	0	0	0	2.776110872	7.286787209	3.778442605	0.338073421	3.357411507	6.874280722	3.800932315	0	Tumor	BRCA
TCGA-C8-A12Q-01A	385	1	0.027151512	0.052322282	5.060193731	7.397778031	5.133302505	0.142912234	6.155203315	7.980556	5.048440926	0	Tumor	BRCA
TCGA-C8-A12O-01A	385	0	0	0	4.776706546	8.604063466	5.291524674	0.790184866	7.038242964	7.419216197	4.955036199	0.046940557	Tumor	BRCA
TCGA-C8-A12U-01A	385	0	0.76403681	0	4.184758178	3.924261936	5.074235303	0.079563275	2.329182958	8.750384169	3.90573062	0.098562238	Tumor	BRCA
TCGA-BH-A0HU-01A	392	0	0.025586569	0	2.407715719	4.330660753	3.4195021	0.627484547	3.832171414	7.297490266	4.323239057	0	Tumor	BRCA
TCGA-E2-A15H-01A	393	0	0.034787017	0.044925359	5.768968491	4.936823971	4.863366423	0.738855178	5.763726202	8.069210416	4.576923659	0	Tumor	BRCA
TCGA-C8-A135-01A	393	0	0	0.304566584	2.531284212	5.013659079	4.275801075	0.077552451	5.438952422	9.022553732	4.576521193	0	Tumor	BRCA
TCGA-C8-A3M8-01A	394	0	0	0	2.440748006	5.132042705	4.938053681	0.550017544	4.60222618	7.292043391	4.462390205	0.015102143	Tumor	BRCA
TCGA-C8-A1HN-01A	394	0	0	0	3.655902547	6.256801933	5.002308757	0.191022022	5.017579343	6.25939116	4.630570685	0	Tumor	BRCA
TCGA-LL-A5YM-01A	394	0	0	0	2.598376744	2.80670912	2.448503827	1.265806116	2.936516194	7.630683536	1.001652178	0	Tumor	BRCA
TCGA-D8-A1XU-01A	395	0	0	0	4.632798631	5.667382952	5.11201603	0.295013486	6.966150501	7.413286468	4.455889479	0	Tumor	BRCA
TCGA-A8-A0A4-01A	396	0	0.4237847	0.0776722	2.31534596	5.85047916	3.76846483	1.05267548	1.85420675	6.81435606	4.57505741	0.03084425	Tumor	BRCA
TCGA-C8-A8HP-01A	396	0	0	0	5.201530498	6.199059212	4.249654368	0.697565156	3.890264986	8.00350601	3.84026778	0	Tumor	BRCA
TCGA-A8-A06P-01A	396	0	0.027422086	0	4.665271509	6.718874591	4.276023976	0.382779284	6.295975884	6.473314407	5.003399242	0	Tumor	BRCA
TCGA-A8-A086-01A	396	0	1.736778496	0	4.10556626	8.293548767	4.912111267	1.475915863	5.859727146	5.738481131	5.003632918	0.098027268	Tumor	BRCA
TCGA-A8-A06O-01A	396	0	0	0	2.812804747	5.623863238	4.62982971	0.628727778	4.946444052	7.319926872	3.928417176	0	Tumor	BRCA
TCGA-D8-A27H-01A	397	0	0	0	4.569896721	8.522005356	5.689784755	1.120353635	6.549947511	6.587372554	5.472258359	0	Tumor	BRCA
TCGA-D8-A27T-01A	398	0	0	0	3.450768261	6.068070223	5.34357118	0.436939895	6.375984517	6.578536241	4.647077142	0	Tumor	BRCA
TCGA-LD-A74U-01A	402	0	0	0	5.579448201	5.961235061	4.720854215	0.827697875	6.080230667	7.844264093	4.539201166	0	Tumor	BRCA
TCGA-EW-A1J2-01A	403	0	0	0	4.509310201	5.94020825	5.273826956	0.745031729	7.098313977	6.908205043	5.381062807	0	Tumor	BRCA
TCGA-D8-A140-01A	403	0	0.040098888	0	3.819731181	5.306081213	5.896775763	0.480044809	4.554789959	6.342684303	5.003340367	0.060477236	Tumor	BRCA
TCGA-LD-A7W6-01A	404	0	0	0.024589418	4.032483165	4.588830351	4.596826401	1.662153947	4.076047413	6.789545228	4.646227239	0.028777513	Tumor	BRCA
TCGA-D8-A1JT-01A	405	0	0	0	3.023738057	5.688868358	5.365276372	0.058908552	2.698043174	5.877003156	4.440836825	0	Tumor	BRCA
TCGA-A7-A3RF-01A	408	0	0	0.016764722	5.601814354	3.721164181	3.848416522	0.150364004	2.840864676	7.532300527	3.08753949	0	Tumor	BRCA
TCGA-C8-A8HR-01A	408	0	0	0	3.960795604	4.988057452	4.469706924	0.873904227	5.292728901	6.828249482	4.103801703	0	Tumor	BRCA
TCGA-D8-A27G-01A	409	0	0	0	4.360850247	6.09916603	4.577236711	0.404541152	7.03798797	6.783689246	4.840373874	0.021407754	Tumor	BRCA
TCGA-D8-A145-01A	410	0	0.334290285	0	4.230091051	5.711251661	5.126224476	0.59617622	5.621946359	6.526055577	4.356285458	0	Tumor	BRCA
TCGA-D8-A27M-01A	410	0	0	0	5.136714416	7.56591654	4.916889311	0.399411129	5.99570142	7.166171228	5.264087731	0.021904635	Tumor	BRCA
TCGA-C8-A131-01A	411	0	0	0	3.430133124	4.686114283	4.833680074	0.105498458	5.686895163	7.924897693	3.664034693	0	Tumor	BRCA
TCGA-GM-A5PV-01A	412	0	0	0.020710067	3.19372903	3.610465885	4.665561447	0.377347688	1.561904304	6.353441802	3.389423662	0.048085269	Tumor	BRCA
TCGA-AC-A6IW-01A	413	0	0	0	3.543301174	5.974817321	3.508404853	0.416512236	2.294272047	7.926448091	4.160320348	0	Tumor	BRCA
TCGA-BH-A0HP-01A	414	0	0	0	2.803192455	5.323238286	4.344963236	0.395488244	3.780596947	6.875162872	4.52197616	0	Tumor	BRCA
TCGA-A1-A0SJ-01A	416	0	0.09085645	0	2.284348391	6.959498686	5.558438598	1.120633006	5.179444499	6.1446711	4.447378905	0.046717075	Tumor	BRCA
TCGA-AC-A62X-01A	417	0	0	0	1.938542242	4.508096386	3.400730367	1.988005244	1.934524415	7.537860743	5.192856187	0	Tumor	BRCA
TCGA-A7-A4SB-01A	418	0	0	0	1.641810653	5.288536182	4.298860365	1.10142274	3.14255653	6.369629912	3.897348255	0	Tumor	BRCA
TCGA-S3-AA11-01A	421	0	0	0.028615662	4.37739688	5.092304351	5.103173436	1.212836067	4.191345915	6.918457903	5.077235914	0	Tumor	BRCA
TCGA-BH-A0DK-01A	423	0	0.11266142	0	4.180177099	4.603561649	4.107592957	0.428949993	5.293361304	6.81660005	4.153900723	0	Tumor	BRCA
TCGA-S3-AA17-01A	424	0	0	0	4.569194883	4.349495561	3.929492687	0.805924143	4.205067174	7.05935674	4.275907483	0	Tumor	BRCA
TCGA-EW-A1PD-01A	424	0	0.292902458	0.020892184	3.974538694	6.623672555	5.272875881	0.705418256	6.496350745	7.020015632	5.459542128	0.206473413	Tumor	BRCA
TCGA-D8-A142-01A	425	0	0	0	4.389033558	5.941224509	4.512343729	0.1952905	5.989326293	7.575450301	5.048094322	0	Tumor	BRCA
TCGA-D8-A1JH-01A	426	0	0	0	3.04229465	6.660905292	5.183081716	0.395452793	6.457681873	6.314305263	5.005829767	0	Tumor	BRCA
TCGA-A8-A07I-01A	426	0	0.084210824	0.055126223	4.49639175	8.048833688	5.117582772	0.596926087	6.229460328	6.119282371	5.113217684	0	Tumor	BRCA
TCGA-A8-A09X-01A	426	1	0	2.162247774	3.262626284	6.146769174	4.499554089	0.074084782	5.181362552	8.178083894	3.686879678	0	Tumor	BRCA
TCGA-E2-A15S-01A	428	0	0.024653349	0	3.082082211	5.431845304	4.753417549	1.322505942	2.864215327	5.538389889	5.278145047	0	Tumor	BRCA
TCGA-OL-A66P-01A	428	0	0.040175464	0.923450243	4.499782661	5.601385787	3.571491495	0.389084392	3.926980611	8.915058055	2.516254167	0.030614039	Tumor	BRCA
TCGA-D8-A1Y3-01A	430	0	0	0	4.34106461	6.385729984	3.906853653	0.548558392	3.217082055	7.729517639	2.713846153	0	Tumor	BRCA
TCGA-D8-A143-01A	431	0	0	0	3.618542847	5.23503744	4.91450817	1.482533203	3.715642243	7.754397392	6.271315028	0	Tumor	BRCA
TCGA-D8-A1J8-01A	431	0	0.289216467	0.017190464	5.325519623	7.194226397	5.443919675	0.168541059	5.307508804	6.129435179	5.385405288	0.020127133	Tumor	BRCA
TCGA-D8-A1Y2-01A	433	0	0	0	5.635985346	5.892301847	4.594858448	0.453675809	5.648045308	6.508855753	4.334691279	0	Tumor	BRCA
TCGA-A1-A0SG-01A	434	0	0	0	3.754687538	6.685711017	4.654462925	0.268342452	5.574258833	6.575166956	4.694047639	0	Tumor	BRCA
TCGA-BH-A0E2-01A	435	0	0.288190476	0	2.976017788	7.348468081	5.464444217	0.292109999	5.386489893	5.912366811	4.392522167	0.026670438	Tumor	BRCA
TCGA-A1-A0SD-01A	437	0	0.090374498	0	3.292867276	6.190695071	6.598436376	0.351170024	5.479296809	6.73507666	5.017769991	0	Tumor	BRCA
TCGA-D8-A27I-01A	439	0	0.051799211	0	3.587324823	6.10030932	4.992851447	0.628035637	6.746735342	7.029118906	4.852433929	0.019889806	Tumor	BRCA
TCGA-C8-A27B-01A	439	0	0	0	4.646929448	7.763508139	4.822483609	0.163217346	4.05049578	6.311592132	5.980573505	0.01648257	Tumor	BRCA
TCGA-EW-A1PF-01A	439	0	0.091916387	0	3.677413187	6.156566834	5.085680638	1.81174964	6.4290129	7.115903847	4.778763877	0.023828852	Tumor	BRCA
TCGA-LL-A5YO-01A	440	0	0	0.136082493	5.325970357	5.674120847	4.556692905	0.877107318	4.202730498	8.209723149	3.396366075	0	Tumor	BRCA
TCGA-LL-A740-01A	441	0	3.71821883	0	3.719439773	8.094470933	5.035822008	0.481049893	5.9535531	8.142883659	4.641969314	0	Tumor	BRCA
TCGA-D8-A1XK-01A	441	0	0	0.017556928	5.184143134	6.483806639	5.058748723	1.187323788	3.411672881	5.935260065	6.875610249	0	Tumor	BRCA
TCGA-A7-A4SD-01A	441	0	0	0.030157868	5.706866247	6.261896071	4.833742636	0.482391578	4.70363125	7.530506121	5.524487778	0.03528285	Tumor	BRCA
TCGA-A7-A4SC-01A	446	0	0	0.034017654	3.580712998	5.529675862	4.801126792	1.386545043	6.129375304	8.700260021	4.977502724	0	Tumor	BRCA
TCGA-AC-A2QJ-01A	446	1	0	0	4.395852328	3.48533345	2.623299129	0.657549448	4.279402922	6.60108991	1.553909811	0	Tumor	BRCA
TCGA-A7-A425-01A	447	0	0	0	5.134250083	4.694488657	3.560468531	0.726196242	4.931015944	7.930601862	3.575786612	0	Tumor	BRCA
TCGA-LL-A5YN-01A	447	0	0	0	5.486297469	3.177644028	3.28769032	0.885986631	3.409112518	7.294415599	2.286067215	0	Tumor	BRCA
TCGA-D8-A1JU-01A	447	0	0	0	2.713505569	6.590095229	5.290958695	0.330341879	7.323205401	6.778525461	4.928871155	0	Tumor	BRCA
TCGA-A7-A56D-01A	448	0	0	0	5.470611058	3.235615164	3.741638962	0.988087182	4.135109788	6.468468481	1.011053562	0	Tumor	BRCA
TCGA-D8-A1XG-01A	448	0	0	0	4.304563137	5.788423696	4.86706136	1.057664607	4.460840363	6.922040417	4.674612351	0.028335504	Tumor	BRCA
TCGA-E2-A158-01A	450	0	0	0	1.936442443	4.537417771	3.750390778	1.876674551	3.668230723	7.517364007	5.961779441	0	Tumor	BRCA
TCGA-LL-A5YP-01A	450	0	0	0	4.836608398	5.692702974	4.029869052	1.210497511	5.361991134	7.508828608	5.222139692	0	Tumor	BRCA
TCGA-AC-A3OD-01B	451	0	0.11447334	0.07520673	2.36891571	5.29940228	3.91748457	0.92998886	4.92324589	4.48229729	5.09422198	0	Tumor	BRCA
TCGA-A7-A4SA-01A	454	0	0.084229934	0.027832835	6.60757038	4.671368111	4.486792315	0.866977485	5.702068224	7.027958066	4.088731178	0	Tumor	BRCA
TCGA-AC-A5XU-01A	455	0	0.034953672	0	2.771364993	5.540400978	4.39929457	0.441961794	5.133253186	6.454222209	4.057193044	0.026623539	Tumor	BRCA
TCGA-AC-A3TN-01A	456	0	0	0	2.652352779	2.55700169	3.837904306	0.730625347	4.188281682	7.678776155	2.406231702	0	Tumor	BRCA
TCGA-A8-A09V-01A	457	0	0	0	4.121959676	6.527717168	5.636479441	1.080491932	6.535115959	6.56491491	5.159552525	0.022360511	Tumor	BRCA
TCGA-A8-A084-01A	458	0	0	0	5.831828474	5.256441903	4.404179154	0.262806552	5.62201047	8.039395801	4.817703061	0	Tumor	BRCA
TCGA-BH-A0H0-01A	461	0	0	0	1.387008973	2.741196672	4.581232056	0.425856985	2.149314674	5.898669088	4.591723076	0	Tumor	BRCA
TCGA-D8-A1XV-01A	461	0	0	0	3.02467219	4.886133396	3.918931542	0.254613608	2.33103023	6.70343573	3.333978864	0	Tumor	BRCA
TCGA-EW-A6S9-01A	463	0	0.525091846	0	4.100728364	7.199591911	5.54084865	0.672798006	6.307389568	6.213343328	5.192288145	0.026479784	Tumor	BRCA
TCGA-D8-A1XF-01A	463	0	0	0	2.150191327	6.43784145	4.53765516	0.939652777	3.133496473	6.845687944	5.231076697	0.092708138	Tumor	BRCA
TCGA-D8-A1XZ-01A	466	0	0	0	4.556602464	5.644333347	5.105085972	0.063321353	5.214719824	6.207261247	4.647230762	0	Tumor	BRCA
TCGA-XX-A899-01A	467	0	2.64686009	0	4.837604051	8.194238023	4.815863987	0.561127103	6.384119547	6.921206791	4.34181364	0	Tumor	BRCA
TCGA-BH-A18N-01A	468	1	0	0	3.116910342	4.675474632	5.657728469	0.644117682	4.072016546	5.924261695	4.346414975	0	Tumor	BRCA
TCGA-C8-A26Z-01A	470	0	2.625076616	0	2.367056181	6.500969843	5.300380506	0.732042664	5.402918812	5.717349393	4.380203789	0.152856356	Tumor	BRCA
TCGA-AC-A3W7-01A	471	0	0	0	6.295893505	5.523176041	4.314348315	0.89929664	6.320131661	8.343209249	4.297459289	0	Tumor	BRCA
TCGA-D8-A1Y0-01A	472	0	0	0	4.281925721	6.304989981	5.393653583	0.782040968	5.4303066	6.646724347	5.19358499	0	Tumor	BRCA
TCGA-AQ-A1H2-01A	475	0	0	0	4.507758177	4.979443564	5.021160762	0.631282908	3.365208815	6.918009711	4.381475834	0	Tumor	BRCA
TCGA-BH-A0DP-01A	476	0	0	0	2.813099888	5.698945599	4.92828934	0.870378385	5.889862687	7.053691825	4.730413886	0	Tumor	BRCA
TCGA-BH-A0E1-01A	477	0	0	0	4.720930304	4.308094996	4.674572839	0.244714332	5.090354599	8.242901908	4.245890276	0	Tumor	BRCA
TCGA-EW-A1J5-01A	477	0	0	0	5.118369949	4.392359613	4.397275002	1.827470424	4.824482928	7.147380697	5.098120313	0	Tumor	BRCA
TCGA-LL-A73Y-01A	477	0	0	0	3.943532864	5.231847155	4.528933828	1.168430376	6.194309487	6.545744056	4.499397783	0	Tumor	BRCA
TCGA-D8-A1JC-01A	480	0	0.264818509	0	4.991713265	8.06617722	5.762596378	0.37466954	6.034670209	6.851223973	5.495174424	0	Tumor	BRCA
TCGA-D8-A1XR-01A	482	0	0	0	5.740251456	4.209468762	5.104780912	0.543514318	5.166249087	6.823750343	4.245094863	0	Tumor	BRCA
TCGA-XX-A89A-01A	488	0	0	0	6.191498259	5.637902694	4.650532182	0.360643539	7.1904213	6.385073401	4.23649571	0	Tumor	BRCA
TCGA-D8-A27F-01A	488	0	0	0	4.197605044	6.911983315	5.298084251	0.696444517	5.42376981	7.201761677	6.066658892	0	Tumor	BRCA
TCGA-LL-A6FR-01A	489	0	0	0	4.680079403	4.768110607	3.383335864	1.055643284	4.178697552	7.046549031	1.679855732	0.027076949	Tumor	BRCA
TCGA-D8-A73U-01A	492	0	0.109068042	0.024266983	5.792446675	5.481972024	4.383160697	0.739480018	5.191054257	7.149170969	4.44081927	0.028400696	Tumor	BRCA
TCGA-BH-A0DZ-01A	495	0	0.349221117	0	4.459407279	6.317908656	5.482899806	0.415309774	6.148618953	5.184493735	4.529569915	0	Tumor	BRCA
TCGA-D8-A1XS-01A	496	0	0	0	4.059074551	6.625158046	5.67610006	0.374849801	6.553456349	6.54716819	5.231864194	0	Tumor	BRCA
TCGA-AC-A3HN-01A	496	0	0.02559624	0	4.513087217	5.182843993	5.099775128	0.800168534	6.985963062	7.626241601	4.615549566	0	Tumor	BRCA
TCGA-D8-A1XQ-01A	499	0	0	0	5.244176925	6.68148591	5.419045008	0.629326247	5.575249931	5.688705531	5.87869153	0.021699068	Tumor	BRCA
TCGA-D8-A27L-01A	499	0	0.080522439	0.017777502	4.834111727	7.19474534	5.497497334	0.36884266	7.028016119	6.474792863	5.309915678	0	Tumor	BRCA
TCGA-A2-A1G6-01A	501	0	0	0	2.657551921	6.373114614	5.591495757	0.79401737	4.179270059	6.088845935	4.878083783	0	Tumor	BRCA
TCGA-E2-A1BC-01A	501	0	0	0	2.20798226	5.67046934	5.62932668	0.36907641	6.60659588	6.74622899	4.80221551	0	Tumor	BRCA
TCGA-D8-A1JA-01A	502	0	0	0	5.167321017	8.337519912	6.525651917	0.089209034	6.445705355	6.30937739	5.14910691	0	Tumor	BRCA
TCGA-D8-A1XY-01A	503	0	0	0	4.963693914	7.233778978	5.375625483	0.183200767	6.474383842	6.331745473	4.850207603	0	Tumor	BRCA
TCGA-AC-A3W5-01A	504	0	0	0	4.435250999	5.253618432	4.613073116	0.571200496	6.566362022	7.909259504	4.29454608	0	Tumor	BRCA
TCGA-EW-A1J3-01A	504	0	0.111072448	0	3.255584392	5.537981359	5.231738225	1.057988375	5.211677593	5.774250515	4.550394785	0.068499187	Tumor	BRCA
TCGA-D8-A1XT-01A	506	0	0.260216256	0	4.114872441	6.868753106	6.294363507	0.523796436	6.464334378	6.870444441	5.948718115	0	Tumor	BRCA
TCGA-C8-A274-01A	508	0	0	0	4.881146675	6.285694278	4.604331148	0.556952277	4.019735175	7.886042899	4.955530907	0.017196542	Tumor	BRCA
TCGA-D8-A1X7-01A	509	0	0.027500042	0	4.835663972	7.118054893	5.150931456	0.113755016	5.160127832	7.366212444	5.231543512	0	Tumor	BRCA
TCGA-EW-A6SA-01A	510	0	0.027468148	0	2.869522758	6.941401868	4.186918876	0.289742044	2.550669275	5.845091389	4.176673873	0	Tumor	BRCA
TCGA-AC-A5EH-01A	511	0	0	0.092768554	5.103766694	5.872156161	5.634744218	0.458919495	5.96270502	7.853273655	4.43145767	0	Tumor	BRCA
TCGA-C8-A273-01A	513	0	0	0	4.742977761	6.210629628	5.309255712	0.398491489	5.968961694	6.78831238	4.57731571	0	Tumor	BRCA
TCGA-BH-A0HN-01A	516	0	0	0	3.653658295	3.606241166	3.917707088	0.571015301	3.138947013	7.741476561	2.61486039	0	Tumor	BRCA
TCGA-A8-A075-01A	518	0	0	0	6.481134759	6.120079919	4.921266596	0.246536788	5.914286515	7.502837271	4.27605646	0	Tumor	BRCA
TCGA-UL-AAZ6-01A	518	0	0.568302006	0	4.440975496	4.871668449	3.846234759	0.739109776	1.789640313	6.583353424	3.480736021	0.29581829	Tumor	BRCA
TCGA-A8-A0AB-01A	518	0	0.075952123	0	2.027566308	7.087379239	5.418882809	0.681273594	5.801849266	7.180022563	5.379841544	0	Tumor	BRCA
TCGA-LL-A5YL-01A	519	0	0	0	4.02288753	5.589910672	3.613374638	0.737622909	4.049568798	7.433284406	1.845045448	0.066416366	Tumor	BRCA
TCGA-D8-A27N-01A	519	0	0	0	5.909476081	6.44573025	4.933228957	0.26968684	6.21404338	7.291925431	4.454887587	0	Tumor	BRCA
TCGA-A2-A0T1-01A	521	0	0	0	4.61883666	5.285790693	4.273960317	0.133071083	5.854815997	6.396736719	4.54165319	0	Tumor	BRCA
TCGA-D8-A1XD-01A	522	0	0.716401243	0	2.390458739	5.605560881	4.911212176	1.441363573	6.266171075	5.178884424	4.897492539	0.065592434	Tumor	BRCA
TCGA-A2-A25C-01A	523	0	4.734291344	0	5.808083215	6.95632971	6.141418626	0.393214238	6.410124506	6.838651089	4.875894638	0.665470523	Tumor	BRCA
TCGA-AR-A1AR-01A	524	1	1.649542238	0	5.002747204	7.054107586	6.006815388	0.262464847	6.434373929	7.314853477	5.60628094	0	Tumor	BRCA
TCGA-S3-AA15-01A	525	0	0.052231667	0	5.00447574	5.681883682	4.727014411	0.742943586	6.07188477	7.145612209	4.784787122	0	Tumor	BRCA
TCGA-E2-A15D-01A	526	0	0	0	4.313786787	5.916975276	5.736824328	0.389874631	5.500831293	7.430847928	4.587695174	0	Tumor	BRCA
TCGA-OL-A66O-01A	528	0	0	0	3.566776441	4.140824033	3.345151426	2.68621226	3.768985888	7.028950283	2.122892427	0.020970885	Tumor	BRCA
TCGA-A2-A1FW-01A	528	0	0.134619809	0	1.766103746	4.977456709	5.559509096	0.322121691	5.019591506	6.843992137	4.65446597	0.123183318	Tumor	BRCA
TCGA-S3-AA14-01A	529	0	0.087991016	0	2.51606522	6.45355499	4.647789359	1.154201735	6.673470279	6.684578036	4.565255375	0.034048613	Tumor	BRCA
TCGA-D8-A27E-01A	530	0	0	0	2.280165981	5.729043921	4.653873506	0.166571652	2.625466021	7.144604688	4.175754217	0	Tumor	BRCA
TCGA-AC-A62Y-01A	530	0	0	0	5.245348658	5.005226496	4.37143978	0.453556044	4.053183471	7.407076293	3.914965536	0	Tumor	BRCA
TCGA-A2-A0T5-01A	531	0	0	0	3.413524794	5.395276683	4.974149128	0.649309717	4.181160615	7.586864923	4.72976852	0.022548524	Tumor	BRCA
TCGA-LL-A9Q3-01A	532	0	0.069397407	0.045348646	5.646752023	5.761283752	3.483709181	0.903289325	3.973368406	7.246507122	2.668460294	0	Tumor	BRCA
TCGA-EW-A3U0-01A	532	0	0.033666005	0.498844221	5.111097838	5.141528341	4.294470015	2.077532013	5.284408004	6.409285233	4.916638724	0	Tumor	BRCA
TCGA-D8-A1J9-01A	532	0	0	0.014691224	5.895928967	6.359238323	5.160027933	0.428997347	5.710183862	8.314822091	5.594350224	0	Tumor	BRCA
TCGA-EW-A423-01A	533	0	0.021340528	0	5.599158952	3.841818556	3.859063343	0.868590195	2.788610224	7.697958091	2.808907002	0	Tumor	BRCA
TCGA-A2-A0T0-01A	533	0	0	0	3.855190771	4.968088908	4.236370722	0.519145188	4.673529136	7.922945081	5.99266661	0	Tumor	BRCA
TCGA-D8-A1XM-01A	538	0	0	0	4.457565691	6.181823702	5.62857888	0.4071718	6.919565863	6.401981812	5.148951629	0	Tumor	BRCA
TCGA-BH-A1EY-01A	538	1	0.042413413	0.027625831	5.800187159	6.596162664	5.206399481	0.610635073	6.782602909	7.414393405	4.153351382	0	Tumor	BRCA
TCGA-D8-A1X6-01A	541	0	0	0	4.287571427	4.838836795	5.0138661	0.137915757	3.827817574	6.52318476	3.881043796	0	Tumor	BRCA
TCGA-AO-A1KT-01A	541	0	0.095282839	0	4.381574717	6.648565768	4.787808293	0.196016863	5.041474296	6.450870082	3.827113614	0.018581895	Tumor	BRCA
TCGA-A7-A4SF-01A	545	0	0	0	5.524102971	3.044608735	3.912606135	0.479574556	4.127035365	7.147433422	3.680113149	0	Tumor	BRCA
TCGA-A8-A093-01A	546	0	0.029837736	0	2.798333282	5.387514567	4.728244485	0.384538627	6.691675424	6.929409113	4.566649328	0.022717241	Tumor	BRCA
TCGA-A8-A06R-01A	547	0	1.686868285	0.13872616	5.005395198	6.388294668	4.734702275	0.46408155	5.551225482	7.167235571	4.576953565	0.021176881	Tumor	BRCA
TCGA-A2-A04P-01A	548	1	0	0	2.03476548	3.057676851	2.987011894	0.142422211	3.374298513	6.647992085	2.599903836	0	Tumor	BRCA
TCGA-A8-A082-01A	549	0	0	0	3.819251557	8.423504555	4.282582695	0.564120842	5.015088165	6.089572214	4.40853263	0	Tumor	BRCA
TCGA-GM-A5PX-01A	551	0	0	0	4.176510461	4.913859581	4.460435639	0.671088654	5.903439643	6.873478061	2.794027209	0	Tumor	BRCA
TCGA-D8-A1JD-01A	552	0	0	0	4.517311631	6.169066487	5.212165996	0.255955375	6.404310513	6.677583723	4.896874309	0	Tumor	BRCA
TCGA-D8-A1XB-01A	552	0	0.045502518	0	3.929335782	6.879152786	5.001171539	0.610595305	7.24901632	6.58972648	4.916877602	0	Tumor	BRCA
TCGA-BH-A0BD-01A	554	0	0	0	5.113121037	6.502951967	5.003430173	0.293074216	5.489294244	7.716616384	4.798981209	0.021172826	Tumor	BRCA
TCGA-E2-A15G-01A	554	0	0	0	2.884044737	4.476160982	4.799004513	0.550696587	4.013120361	7.662752145	4.604150791	0	Tumor	BRCA
TCGA-A2-A0YE-01A	554	0	0	0	3.821467588	6.710255148	5.197071401	2.320469206	4.724891462	7.257884757	6.123742513	0	Tumor	BRCA
TCGA-EW-A1IZ-01A	554	0	0.491663747	0	4.979785398	5.699239473	4.389509551	1.089705193	3.340532813	6.143308821	3.723002712	0	Tumor	BRCA
TCGA-A1-A0SQ-01A	554	0	0.031811661	0	3.941349712	6.008553273	5.253027134	0.183683674	3.015712153	6.510275099	3.953846027	0.024224051	Tumor	BRCA
TCGA-B6-A0WW-01A	558	1	0	0	2.950590273	5.142378587	5.137644787	0.112067022	5.1937397	6.549249385	4.754766071	0	Tumor	BRCA
TCGA-EW-A1P6-01A	562	0	0	0	2.545478357	5.645568882	4.348770036	0.606072122	5.371074987	6.777184694	4.317293786	0	Tumor	BRCA
TCGA-S3-A6ZG-01A	562	0	0.121053368	0	4.577351401	5.60083224	5.330357393	1.028195114	4.453790618	6.74784253	4.700754422	0.023779095	Tumor	BRCA
TCGA-D8-A3Z6-01A	563	0	0.026865733	0	6.256679598	4.743150992	4.433269112	0.543882605	5.091929592	7.630507454	4.230375402	0	Tumor	BRCA
TCGA-E2-A14Z-01A	563	1	0	0	4.508129492	4.574793085	4.582433876	0.233225292	5.044428432	7.064687609	4.196755471	0.026069237	Tumor	BRCA
TCGA-D8-A1X5-01A	565	0	0	0	6.003251018	5.789075469	5.505920227	0.476958719	6.190986756	7.369099745	4.715439719	0	Tumor	BRCA
TCGA-A2-A0YJ-01A	566	0	0	0	3.682053526	9.291555118	5.225389302	0.212067445	3.296424427	8.773962192	6.803008274	0	Tumor	BRCA
TCGA-BH-A5IZ-01A	567	0	0	0	7.042810542	6.549570231	5.322903489	0.235655799	3.83198436	8.599993273	5.350303012	0	Tumor	BRCA
TCGA-AC-A6IV-01A	568	0	0.02917653	0	4.78307201	5.65872477	4.569466915	1.59243714	5.656851913	6.45710597	4.584301451	0	Tumor	BRCA
TCGA-B6-A0IK-01A	571	1	0.386672984	0	2.878008102	7.298474848	5.54547839	0.436793158	4.638532189	7.941221587	4.761655789	0	Tumor	BRCA
TCGA-S3-A6ZF-01A	572	0	0	0	3.806255654	6.337557939	4.821981669	0.617499263	5.617865098	7.048770621	4.910628741	0.023253473	Tumor	BRCA
TCGA-B6-A409-01A	573	1	0	0	3.180872021	6.279175251	3.898286864	0.452384395	3.424570913	7.857929213	3.823213308	0	Tumor	BRCA
TCGA-BH-A8FZ-01A	574	0	0	0	4.842825863	5.429616645	5.057930095	1.088031328	5.145211552	6.906278239	4.866516328	0	Tumor	BRCA
TCGA-S3-AA12-01A	574	0	0	0	3.327601579	4.801382041	4.542553314	0.301313099	3.76788693	5.664611738	3.928334437	0.068016942	Tumor	BRCA
TCGA-D8-A1JE-01A	575	0	0	0	4.700456579	6.257280987	5.095069612	0.19576377	6.91825418	5.984663517	4.877548222	0	Tumor	BRCA
TCGA-EW-A1PA-01A	575	0	0.180035638	0	3.179740105	7.0836204	4.84452059	0.555308295	4.725810053	6.360410655	4.823291057	0	Tumor	BRCA
TCGA-EW-A1J1-01A	575	0	0	0	3.628923999	5.270755917	5.301726157	0.936070255	3.834958116	7.206451942	4.597601078	0	Tumor	BRCA
TCGA-A2-A0T6-01A	575	0	0	0.019329349	3.570358446	6.710293667	5.977991524	0.464982362	7.30832373	6.429930363	4.962239961	0	Tumor	BRCA
TCGA-E9-A1NH-01A	576	0	0	0	4.295838416	5.966374469	5.28026339	0.528418236	6.564871745	7.109578494	4.658382036	0	Tumor	BRCA
TCGA-BH-A1FG-01A	577	1	0	0	2.369552252	6.17865161	4.456677529	0.207501638	3.3610561	5.586033079	4.360349413	0	Tumor	BRCA
TCGA-A8-A07G-01A	577	0	0	0	3.934896124	5.593162337	5.02852163	0.200490253	7.080281029	7.39077901	5.025523894	0	Tumor	BRCA
TCGA-A8-A07F-01A	577	0	0	0.020268808	3.691071084	7.87477837	5.516932571	0.324978439	6.215823122	7.191580206	5.443982499	0	Tumor	BRCA
TCGA-D8-A1JI-01A	577	0	0	0	1.659749535	4.181035785	3.651786741	0.438619951	2.552759548	7.002885397	3.969107605	0	Tumor	BRCA
TCGA-A8-A0A2-01A	579	0	0	0	2.195764324	4.565050973	5.128670263	0.354388738	5.644925629	6.882578824	4.25116191	0	Tumor	BRCA
TCGA-A8-A09T-01A	579	0	0	0	4.56634288	5.17737068	5.44650472	0.4743263	5.58216016	6.38638223	4.82304096	0	Tumor	BRCA
TCGA-AQ-A7U7-01A	584	1	0	0.025211572	4.73123147	5.537027344	4.776645174	1.907015709	5.855898449	6.774454822	4.839658516	0	Tumor	BRCA
TCGA-A2-A1G1-01A	584	0	0	0	4.36879512	8.05099562	4.810654751	0.217215108	5.514211211	6.159410751	6.086403861	0.018156226	Tumor	BRCA
TCGA-D8-A147-01A	584	0	0	0	5.24188842	7.219922134	4.883572423	1.982486268	4.49705845	6.278686933	6.022150303	0	Tumor	BRCA
TCGA-A1-A0SP-01A	584	0	0	0	4.708552573	5.572548934	4.402471857	0.867372013	4.043115932	6.854393119	5.370366939	0.066875848	Tumor	BRCA
TCGA-AC-A23C-01A	585	0	0.193808526	0	4.553946463	6.07259042	5.086471916	0.409650063	5.799429683	7.104572924	4.989534199	0.057899207	Tumor	BRCA
TCGA-S3-AA10-01A	586	0	0	0	5.030276352	6.400526467	4.039880399	1.546031379	3.392626065	7.789310842	5.248327663	0	Tumor	BRCA
TCGA-A2-A0YK-01A	588	0	0	0	4.288895097	5.890029591	5.062569638	0.543037028	5.666038316	7.258069405	4.756767854	0	Tumor	BRCA
TCGA-AC-A2QI-01A	588	0	0.063924323	0	4.649953724	6.170564388	5.169398273	0.568375129	5.586320796	7.476691323	4.835517477	0	Tumor	BRCA
TCGA-AC-A5XS-01A	588	0	1.237443155	0	4.784756986	5.785868428	4.809061453	0.466398748	3.506225597	7.350328804	3.375719633	0.083374708	Tumor	BRCA
TCGA-D8-A1JM-01A	590	0	0	0	3.006249134	4.662677276	5.051526905	0.65194743	4.361764376	8.394327389	5.374965146	0	Tumor	BRCA
TCGA-E2-A154-01A	591	0	0	0	3.649036082	5.835647174	4.783029789	0.536289886	5.774851925	7.513909399	4.402664066	0	Tumor	BRCA
TCGA-LL-A7SZ-01A	594	0	0.046356215	0	4.842151943	3.851357026	3.205641786	0.656914524	2.126702883	7.189358964	1.989626387	0	Tumor	BRCA
TCGA-A2-A1G4-01A	595	0	0	0	3.491280404	6.886557228	5.321412554	0.508138792	3.74949544	5.730580895	4.651145992	0	Tumor	BRCA
TCGA-E2-A15P-01A	595	0	0	0	2.405630864	4.3758009	4.738462846	0.657279625	5.260456668	7.97207963	4.927666731	0	Tumor	BRCA
TCGA-LL-A8F5-01A	596	0	0	0	3.990911577	3.196323584	3.114474495	1.964658539	2.760350825	8.214422362	3.673639574	0	Tumor	BRCA
TCGA-E2-A1L9-01A	598	0	0	0	4.768299615	5.773308779	4.913023342	0.332040046	6.804887521	6.726670826	4.759515267	0	Tumor	BRCA
TCGA-OL-A6VQ-01A	600	0	0.09546649	0	3.68360314	5.67221022	5.00386758	0.80730337	6.74171015	6.98753364	4.88537628	0	Tumor	BRCA
TCGA-D8-A1XL-01A	606	0	0	0	4.613646912	3.947983964	3.614500652	0.352574885	3.230994888	7.086821906	3.818784819	0	Tumor	BRCA
TCGA-EW-A1PH-01A	607	0	0.081361559	0	2.992355613	5.678695639	4.125952074	1.405369889	4.407419965	6.171806604	4.626158856	0	Tumor	BRCA
TCGA-A8-A08G-01A	607	0	0.025813404	0.033366598	4.843176719	7.228661732	4.611721399	0.525862731	5.009286786	6.97028677	4.557089017	0.132219685	Tumor	BRCA
TCGA-A8-A07E-01A	608	0	0	0	3.835108525	5.872960168	5.137775445	0.290160665	6.735647081	7.735939929	4.924449563	0.019902227	Tumor	BRCA
TCGA-EW-A1PB-01A	608	0	0	0	5.225306765	5.40285224	4.847982816	0.458480556	1.808069155	7.639162294	5.143702647	0.019660772	Tumor	BRCA
TCGA-D8-A1JL-01A	611	0	0	0	4.299164238	6.928692229	5.512260915	1.249650763	5.900702582	7.29700304	5.879665462	0	Tumor	BRCA
TCGA-D8-A1JJ-01A	611	0	0	0	5.524218389	5.408584337	5.543810707	0.222321023	6.130945381	7.06905816	5.054136253	0	Tumor	BRCA
TCGA-BH-A18J-01A	612	1	0	0	4.123128698	5.650931724	4.563060395	0.178465478	4.960571959	8.07501267	4.753088882	0	Tumor	BRCA
TCGA-E9-A243-01A	612	0	0	0	3.574522319	5.894393866	5.020973161	0.094700071	5.703447605	5.430377859	4.842658625	0.012154534	Tumor	BRCA
TCGA-BH-A2L8-01A	612	0	0	0	3.978996171	5.355694134	4.648747815	0.736318225	5.840412047	6.29184503	4.104121827	0	Tumor	BRCA
TCGA-AC-A8OP-01A	614	0	0	0	3.165894135	5.229609785	4.898085395	0.836780394	5.360142145	6.861802148	4.498709548	0	Tumor	BRCA
TCGA-A7-A13E-01B	614	1	0.42018915	0.24193366	2.64937601	7.77429192	6.35717127	0.34998371	6.09112238	4.15842872	6.12651723	0.37804367	Tumor	BRCA
TCGA-A7-A13E-01A	614	1	0	0	4.58181241	7.08601421	4.913372209	0.774758259	4.627351931	8.234232299	6.472433922	0	Tumor	BRCA
TCGA-A2-A1G0-01A	616	0	0	0	2.486984644	5.995496557	5.133394321	0.734008503	6.118966915	6.537093149	4.871800043	0	Tumor	BRCA
TCGA-AR-A2LH-01A	616	1	0	0	4.03032085	6.287627047	5.491748511	0.533602067	3.911185676	8.626485967	4.543017627	0	Tumor	BRCA
TCGA-C8-A26V-01A	616	0	0	0	4.545694111	5.500551724	5.273985297	0.661438626	4.341354882	6.867040732	5.00237239	0	Tumor	BRCA
TCGA-AO-A0J7-01A	618	0	0	0	2.715984267	5.30566751	3.636712089	0.992444092	4.803478002	6.66437465	4.357250136	0	Tumor	BRCA
TCGA-BH-A0HI-01A	620	0	0	0	4.752369225	4.129737686	4.640841535	0.196837656	5.081186349	7.658022932	4.269507802	0	Tumor	BRCA
TCGA-D8-A1JN-01A	620	0	0	0.027186613	2.517999216	5.472847227	4.475485797	0.170116065	1.612817322	8.389841703	3.956184915	0	Tumor	BRCA
TCGA-OL-A5S0-01A	620	0	0	0	4.429518018	4.635387992	3.911040152	0.697777634	4.443785985	7.271900832	3.673479597	0	Tumor	BRCA
TCGA-AO-A1KO-01A	622	0	0	0	0.880119188	5.022165509	4.708934965	0.404143466	4.324237822	5.599147097	4.846730607	0	Tumor	BRCA
TCGA-BH-A0AW-01A	622	0	0	0	4.026545824	4.901297829	4.422872693	0.042973604	4.771946014	7.267861654	3.947913928	0	Tumor	BRCA
TCGA-A2-A0T4-01A	624	0	0.193056847	0	3.228228478	5.704084723	4.970023306	0.556683682	6.098670853	6.637038724	4.169803386	0.176952572	Tumor	BRCA
TCGA-E2-A15L-01A	626	0	0	0	4.683789113	5.726354476	5.835148944	0.498543559	6.35853998	7.275051976	5.051594153	0	Tumor	BRCA
TCGA-D8-A141-01A	626	0	0	0.020242102	4.76616581	6.286174636	5.056874185	0.589400151	7.275608442	7.554434328	4.706086024	0	Tumor	BRCA
TCGA-A7-A26J-01A	627	0	0.026284455	0.067166056	4.431075858	6.151322933	5.650530902	0.885167042	5.971332671	6.704543962	5.686390642	0.080064734	Tumor	BRCA
TCGA-A7-A26J-01B	627	0	0.14724008	0.09710812	4.69010381	6.28595877	6.47630443	2.20134732	6.79699152	5.97860757	6.50216259	0	Tumor	BRCA
TCGA-S3-AA0Z-01A	629	0	0	0.021043942	4.408952307	4.91261129	4.522818441	1.092457234	3.996800008	8.189309489	5.453721033	0	Tumor	BRCA
TCGA-E2-A15E-06A	630	0	0.322293449	0	3.273705444	5.948620405	4.851841772	0.305210733	3.308925251	6.969251797	4.27945068	0.11957333	Tumor	BRCA
TCGA-E2-A15E-01A	630	0	1.291651436	0	3.090642463	6.128475243	5.350992483	0.527021641	5.573909777	7.223678418	5.038257317	0	Tumor	BRCA
TCGA-A2-A0T7-01A	631	0	0	0	4.209138298	6.285755932	4.993646175	0.880704389	6.771752868	8.379930579	5.271702646	0.043217415	Tumor	BRCA
TCGA-A1-A0SI-01A	635	0	0.134938825	0	6.072962899	5.543581391	4.904194565	0.454399084	7.690207228	8.751271798	4.929467914	0	Tumor	BRCA
TCGA-BH-A42V-01A	635	0	0	0.01673879	3.674209648	5.464900845	4.534701762	0.942082721	4.525794056	6.94516122	4.247764244	0	Tumor	BRCA
TCGA-D8-A13Z-01A	635	0	0	0.016341777	5.914741279	6.975095299	4.629342726	0.174374348	5.674965473	7.049128086	5.613877207	0	Tumor	BRCA
TCGA-D8-A1JP-01A	639	0	0.041476992	0.027012844	3.479871149	5.530277166	5.164952956	0.380698868	5.598745614	6.245988823	4.422613844	0	Tumor	BRCA
TCGA-B6-A0WX-01A	639	1	0	0	3.028636515	5.965527335	4.101427218	1.011403287	6.556533761	7.05428893	4.658933995	0	Tumor	BRCA
TCGA-A8-A0A6-01A	640	0	0	0	4.20147485	5.52388315	5.27151945	0.75227705	4.47611823	7.02354223	4.60508862	0	Tumor	BRCA
TCGA-E2-A155-01A	640	0	0.097482271	0	2.754021426	7.241897734	6.183132051	0.543653752	3.488076731	5.874538558	4.51805464	0.019022569	Tumor	BRCA
TCGA-S3-A6ZH-01A	641	0	0	0	2.966333929	7.013479884	4.923070044	0.619524757	4.29419319	6.790781129	4.34783731	0	Tumor	BRCA
TCGA-A2-A4S2-01A	643	0	0	0	5.375510938	6.013644158	3.805224552	0.930086132	5.07471531	7.271369322	4.466663585	0	Tumor	BRCA
TCGA-D8-A146-01A	643	0	0.094481456	0	5.167888118	6.777581408	5.320301847	0.381032191	6.252025925	7.160939403	4.706008309	0.024510049	Tumor	BRCA
TCGA-A7-A4SE-01A	644	0	0	0	4.33772353	5.62560933	4.65441086	1.92575169	5.85293278	8.61911855	5.59473134	0.04241627	Tumor	BRCA
TCGA-LD-A66U-01A	646	0	0.028125841	0.018288059	4.800122736	4.498263347	3.412715663	1.175614949	4.413999028	7.318713834	2.813602121	0	Tumor	BRCA
TCGA-E9-A1RG-01A	647	0	0	0	5.511783698	4.722675422	3.226214329	0.813161654	4.578543997	7.315931619	2.776027997	0.023699742	Tumor	BRCA
TCGA-A2-A4RY-01A	648	0	0	0	4.247483389	5.735454212	4.832294339	1.787860207	5.747805112	7.492944009	4.943776371	0	Tumor	BRCA
TCGA-AO-A0J3-01A	651	0	0.348780893	0	1.337725231	7.44588381	4.681872232	0.110112353	1.923443035	6.774366608	3.850134801	0.540991984	Tumor	BRCA
TCGA-BH-A18H-01A	652	0	0.041169973	0	5.263783741	4.847190002	4.595858617	0.234252523	4.723792286	6.783702797	3.804431599	0	Tumor	BRCA
TCGA-AO-A0JA-01A	655	0	0.40005292	0	4.352942522	6.429838908	4.88920402	0.488648684	6.68042014	7.583659452	5.179392972	0.073143238	Tumor	BRCA
TCGA-E2-A15F-01A	658	0	0	0	3.763631418	8.172060759	5.064103368	0.4962958	4.46085856	7.124316847	4.84381281	0.030455344	Tumor	BRCA
TCGA-A2-A0YH-01A	659	0	0	0	5.132423144	7.273141531	4.854917611	0.28450387	5.023513669	6.548632095	4.132727818	0	Tumor	BRCA
TCGA-D8-A4Z1-01A	659	0	0.05320569	0	3.52673562	6.24889089	4.91876377	1.44145854	4.09630824	7.334823	4.64209313	0	Tumor	BRCA
TCGA-BH-A0BJ-01A	660	0	0.387153935	0	4.209310031	6.492206666	4.907995819	0.349344855	6.23715254	7.370054005	4.688754495	0.075803898	Tumor	BRCA
TCGA-A7-A26I-01B	661	0	0	0.13169303	5.60550785	6.77640409	5.21058443	1.20320382	7.16941851	7.75654441	6.2102106	0.07862394	Tumor	BRCA
TCGA-BH-A8G0-01A	662	0	0	0	4.793495079	5.643538328	4.965048043	1.104766034	5.875076788	6.875697006	4.398131045	0	Tumor	BRCA
TCGA-D8-A1XJ-01A	664	0	0	0.015948728	4.205722159	6.223625267	4.773148241	0.156940779	4.740690782	7.25951605	4.705636032	0	Tumor	BRCA
TCGA-A2-A4S3-01A	666	0	0	0	4.146979123	7.290267839	4.085837146	1.416486174	4.515368594	7.509296948	4.588108973	0	Tumor	BRCA
TCGA-A2-A0YG-01A	666	0	0	0	3.06548648	5.975789934	5.522698508	0.232561063	4.862980447	9.34198308	5.374253476	0.16021905	Tumor	BRCA
TCGA-EW-A2FW-01A	672	0	0.032142786	0	4.350630795	5.263974968	4.398795994	0.270007394	4.31982563	6.038112408	3.650961787	0	Tumor	BRCA
TCGA-E2-A1IN-01A	675	0	0	0	2.573183796	5.996863537	4.776718609	0.290534358	6.428194362	6.433132544	4.321378259	0	Tumor	BRCA
TCGA-AC-A3QP-01A	675	0	0	0	2.25325223	5.745153678	3.942284454	0.597679296	4.903834555	6.871747795	3.191388957	0	Tumor	BRCA
TCGA-AC-A2B8-01A	677	0	0	0.015581258	4.633446119	6.419165783	5.324077517	0.205491964	6.61046087	6.917336	4.940105762	0.018244763	Tumor	BRCA
TCGA-E9-A1N6-01A	678	1	0.081260668	0.555161959	3.775531223	6.873023408	4.909107198	0.397899638	6.623081189	7.512566307	4.616301229	0	Tumor	BRCA
TCGA-A7-A2KD-01A	679	0	0	0	4.205259413	5.498933977	5.290082288	1.342095761	5.919474344	5.939198699	5.050332175	0	Tumor	BRCA
TCGA-OL-A5RZ-01A	679	0	0	0.025285729	3.669470695	4.309415328	4.238390408	0.973654241	3.372595994	5.971501207	3.57448716	0	Tumor	BRCA
TCGA-AO-A0J8-01A	680	0	0	0	4.949493617	5.989592778	4.87079287	0.78474164	5.521199044	7.693986987	4.741541058	0	Tumor	BRCA
TCGA-MS-A51U-01A	681	0	0	0	3.927523395	5.511741665	4.558684457	1.388932672	6.457001346	6.748884368	4.527388637	0	Tumor	BRCA
TCGA-A2-A1FZ-01A	683	0	0	0	3.419558897	5.384660726	4.927488444	0.611915665	6.303318748	6.630555806	5.276266642	0.031338974	Tumor	BRCA
TCGA-E2-A15C-01A	694	0	0	0	3.527884127	4.776574785	5.577853322	0.83013682	5.917633382	6.363620099	4.913539651	0	Tumor	BRCA
TCGA-EW-A1OW-01A	694	0	0	0	4.079668569	6.138499643	5.468822224	2.073145722	4.947152875	7.361482185	5.45995177	0	Tumor	BRCA
TCGA-AC-A23E-01A	698	0	0	0.051098736	4.408151515	6.495118818	5.242917746	0.293836598	6.819804749	6.48747281	4.954851208	0	Tumor	BRCA
TCGA-BH-A0WA-01A	701	0	0	0	4.249717353	7.147873091	5.291992436	0.970493211	4.484126321	7.600415157	6.316402828	0	Tumor	BRCA
TCGA-BH-A0H7-01A	702	0	0.142230371	0	3.291975814	6.336416684	4.579188955	0.687030659	6.764761674	6.497935673	4.009115976	0.259089825	Tumor	BRCA
TCGA-EW-A1P5-01A	703	0	0	0	4.871810343	4.4207072	4.305221129	0.898528561	4.290393591	6.595806714	4.610394789	0.026559855	Tumor	BRCA
TCGA-A2-A4S0-01A	706	0	0	0	3.233120576	5.198022181	4.526441362	1.220741492	2.814562151	7.356879477	4.157969291	0	Tumor	BRCA
TCGA-AC-A3YI-01A	707	0	0.039337553	0	3.938249274	6.381608718	4.584975044	0.958078342	6.416921919	6.764266239	4.653818505	0	Tumor	BRCA
TCGA-E2-A153-01A	707	0	0	0	4.859450855	6.024973802	5.115674693	0.418579723	6.596217355	7.237691448	4.554557278	0	Tumor	BRCA
TCGA-AR-A0TU-01A	709	0	0	0	3.91477668	5.332340336	4.412032204	1.591009202	3.399746774	6.75800986	4.72285276	0	Tumor	BRCA
TCGA-E2-A15A-06A	710	0	5.429475127	0.03933146	3.733264896	5.659810452	5.498419798	0.54057879	5.604914335	6.549228033	4.912594853	0.045990707	Tumor	BRCA
TCGA-E2-A15A-01A	710	0	6.07263002	0	4.170771047	7.284135256	5.552728785	0.552557353	5.302894269	7.00293545	5.108939597	0.845105192	Tumor	BRCA
TCGA-OL-A66I-01A	714	0	0	0	5.135671632	5.72105636	3.9720113	0.235908946	4.168369858	6.963496574	4.29531196	0	Tumor	BRCA
TCGA-A2-A1FV-01A	714	0	0	0	1.23656389	7.112461009	4.893319552	0.166980764	3.805972293	5.112856532	4.713600756	0	Tumor	BRCA
TCGA-BH-A5J0-01A	715	0	0.030963819	0	5.947859792	3.87795116	3.85201944	0.353274878	4.900076405	7.152042319	2.320234917	0	Tumor	BRCA
TCGA-EW-A424-01A	715	0	0	0	3.21216853	4.127129528	3.556667474	2.406512829	4.780873255	6.757372314	3.857525325	0	Tumor	BRCA
TCGA-A7-A13G-01B	718	0	0	0.04479811	4.21949362	5.52406615	5.36244783	1.36232044	7.12995797	7.25715671	5.42096582	0	Tumor	BRCA
TCGA-A7-A26G-01A	722	0	0.022532658	0	3.30277588	6.727504642	5.116824323	0.181689633	7.404010714	6.027310133	4.8930775	0	Tumor	BRCA
TCGA-A2-A0YT-01A	723	1	0.143178787	0	5.14479141	8.362899126	4.999747287	1.019532428	3.754981907	7.600670859	4.916038445	0.074268458	Tumor	BRCA
TCGA-A7-A26H-01A	724	0	0	0	4.938621026	5.981187411	4.761443818	0.5151091	6.720824785	7.165621864	4.842450019	0	Tumor	BRCA
TCGA-E9-A54Y-01A	725	0	0	0.017842874	2.73564866	2.214010123	3.192178268	1.037466404	0.757269059	6.918866245	0.800482748	0	Tumor	BRCA
TCGA-E2-A156-01A	726	0	0	0	4.20463059	5.23789918	6.17858846	0.64918938	3.51906463	6.39384724	5.1817872	0	Tumor	BRCA
TCGA-E9-A54X-01A	727	0	0.125258471	0	3.59234259	5.930891761	4.726716916	0.527987385	1.127459432	7.214198061	3.542623381	0	Tumor	BRCA
TCGA-BH-A0HF-01A	727	0	0	0	3.204826262	5.339723127	4.707696721	0.538653521	6.126929135	6.67932618	4.840005314	0.079216154	Tumor	BRCA
TCGA-D8-A1X9-01A	727	0	1.61760134	0	5.118579281	6.49188614	5.455714795	0.588741112	5.681028246	5.149509558	5.051688224	0.180069173	Tumor	BRCA
TCGA-BH-A0W3-01A	728	0	0	0	2.785828042	3.846350369	5.633187865	0.438227721	4.030580803	8.132655586	4.903468299	0	Tumor	BRCA
TCGA-AC-A3QQ-01B	734	0	0.274042705	0.038592613	1.962977792	5.178537432	4.173871911	1.102057458	5.905586413	3.85003689	4.391451868	0	Tumor	BRCA
TCGA-A7-A26F-01B	738	0	0.17547677	0.07843786	5.53218354	8.01389121	5.60635602	0.77308167	7.39007734	7.38260836	6.19040683	0.1351788	Tumor	BRCA
TCGA-A2-A4RX-01A	742	0	0	0.04033405	4.70163039	6.82658936	4.99525545	0.80412718	5.99176147	7.01800391	5.29677733	0	Tumor	BRCA
TCGA-BH-A0EB-01A	745	0	0	0	4.558740151	4.768276394	5.210586233	0.193088713	5.845734605	7.433507748	4.535794064	0	Tumor	BRCA
TCGA-E9-A24A-01A	747	0	0	0	4.791624244	5.381569875	5.849996326	0.291274682	6.15268084	7.193987115	4.864885987	0	Tumor	BRCA
TCGA-BH-A0H6-01A	747	0	0	0	2.474816391	7.324897246	4.717701382	0.70735	6.048732136	5.929718593	4.878926935	0.027504211	Tumor	BRCA
TCGA-C8-A27A-01A	747	0	3.494361229	0	3.465994329	9.218154607	5.29575664	1.132761828	4.574738469	5.60231645	5.207163102	4.412391385	Tumor	BRCA
TCGA-E2-A1LA-01A	748	0	0	0	4.47101131	4.176607371	4.91733087	0.366551218	4.595687608	5.678378942	3.714816689	0	Tumor	BRCA
TCGA-B6-A0I8-01A	749	1	0	0	3.829556273	6.117948044	4.529359924	0.510752023	5.758228577	7.486047756	4.515163772	0	Tumor	BRCA
TCGA-A2-A0EX-01A	752	0	0	0	1.709723252	6.53604841	5.210251747	0.389928443	5.691308765	7.008852836	4.219201809	0	Tumor	BRCA
TCGA-OL-A5RY-01A	752	0	0.278366564	0	4.6942504	5.907497698	4.533694928	0.33253282	5.97428309	6.825442552	4.56555602	0	Tumor	BRCA
TCGA-AC-A3YJ-01A	754	0	0.111054881	0	3.591585253	4.398944254	4.254123742	0.333313317	2.050800156	7.890851733	2.735203562	0.139189116	Tumor	BRCA
TCGA-AQ-A04H-01B	754	0	0.027329998	0	4.052896842	6.059920282	4.717020451	0.368683662	4.305540827	6.221037247	4.690339172	0.041311554	Tumor	BRCA
TCGA-A2-A0CM-01A	754	1	0	0	4.711966737	6.831453822	4.750281236	0.428474711	5.151958838	8.019385232	4.896204954	0	Tumor	BRCA
TCGA-E9-A1QZ-01A	755	0	0	0	3.83133997	6.030664111	4.973242031	0.409263482	4.430625372	7.106838583	4.441882845	0	Tumor	BRCA
TCGA-BH-A0W4-01A	759	0	0	0	3.128391456	6.213485107	5.790645571	0.679145487	6.55655602	6.059169749	5.077217145	0	Tumor	BRCA
TCGA-LL-A440-01A	759	0	0	0.58369255	4.082980744	6.351378955	4.558594091	1.346645263	7.2368471	6.474135757	4.790891765	0	Tumor	BRCA
TCGA-EW-A6SB-01A	760	0	0	0	4.111548543	3.124764593	3.498702615	0.314183513	1.458107408	7.334568192	3.660045928	0.033285461	Tumor	BRCA
TCGA-A8-A07U-01A	760	0	0.294651201	0	4.456575918	5.492381993	5.508341162	0.420850591	4.623558621	8.040760652	5.366551286	0	Tumor	BRCA
TCGA-A8-A09Q-01A	761	0	0	0	3.464724336	6.23671024	5.026676637	0.393709995	5.117195764	6.996960081	4.329627272	0	Tumor	BRCA
TCGA-LL-A50Y-01A	762	0	0	0	4.946878877	2.923956423	4.039889323	0.711837425	3.271838601	8.018604455	2.319906321	0	Tumor	BRCA
TCGA-AC-A3TM-01A	762	0	0	0	3.948489887	3.537492599	3.427447434	1.045243511	3.958962698	7.269008993	1.492974211	0	Tumor	BRCA
TCGA-E2-A159-01A	762	0	0.029349261	0	4.524818596	6.971552135	4.691763543	0.137674356	4.769070944	8.293512656	5.489485216	0.022344434	Tumor	BRCA
TCGA-A7-A13F-01A	765	0	0	0	3.57460607	4.050161149	4.470384315	0.371509644	4.783978045	7.752273275	4.475705299	0	Tumor	BRCA
TCGA-D8-A73X-01A	767	0	0	0.020931453	3.96321535	5.77865537	4.653017436	1.10684564	6.162139815	6.933814256	4.4108624	0	Tumor	BRCA
TCGA-A2-A0D4-01A	767	0	0.134111378	0	2.436942949	5.443657425	4.929590702	0.640972457	2.996122971	6.474091698	4.532730416	0	Tumor	BRCA
TCGA-A2-A0YD-01A	769	0	0	0	5.262417941	5.818212548	5.075671151	0.631800091	7.346060032	7.321675121	5.29012693	0	Tumor	BRCA
TCGA-BH-A0AY-01A	777	0	0	0	3.326649014	5.830195577	3.878318996	0.142276934	5.909813993	7.062223814	3.596276126	0	Tumor	BRCA
TCGA-D8-A1X8-01A	783	0	0	0	3.223219855	5.076141382	5.293227343	0.458128277	4.929445677	6.604678625	5.14964288	0	Tumor	BRCA
TCGA-BH-A1F0-01A	785	1	0.057567432	0.012630603	4.816697839	7.236773533	5.368004176	0.572976536	5.256613205	7.270646333	5.701243069	0.014792293	Tumor	BRCA
TCGA-E9-A5UO-01A	785	0	0	0	2.380865805	5.445239074	4.900020686	0.451453901	2.833577353	6.53082799	3.895022479	0.028457923	Tumor	BRCA
TCGA-E9-A1NG-01A	786	1	0.026534553	0	5.715449309	6.814467199	5.757477198	0.409082185	6.436941074	6.685475089	5.121099612	0	Tumor	BRCA
TCGA-EW-A2FV-01A	788	0	0.129425661	0	5.748804902	5.464088027	5.045970134	0.274518473	4.37495622	7.270378364	4.52598938	0.099339804	Tumor	BRCA
TCGA-EW-A1OV-01A	789	0	0	0	5.052180089	4.477968264	4.245883777	0.260056371	4.782261593	6.112223075	4.401435197	0.058045344	Tumor	BRCA
TCGA-A8-A06Y-01A	791	0	0.096428657	0	2.840232026	6.27902284	4.125675561	0.403535931	3.093432398	7.466348873	3.982830912	0.144040616	Tumor	BRCA
TCGA-AC-A2FM-01A	792	1	4.101586507	0	2.435792224	7.149655956	4.86918695	1.004586367	3.785526989	6.082607067	3.92714581	0.912183918	Tumor	BRCA
TCGA-OL-A66N-01A	792	0	0	0	2.888421066	5.97744944	3.351683171	0.707315249	4.087387628	7.234187439	2.459006758	0.023047971	Tumor	BRCA
TCGA-AO-A0J5-01A	792	1	0	0	3.649013648	6.040691514	4.846542921	0.33888958	7.49427965	6.12440973	4.688164587	0	Tumor	BRCA
TCGA-BH-A202-01A	795	0	0.020937622	0	3.894186285	6.3373598	5.047268959	0.381506661	4.692898522	7.752862295	4.79732204	0	Tumor	BRCA
TCGA-AO-A0JG-01A	798	0	0.028338331	0	4.430748408	5.139980207	4.411445851	0.637584328	4.697977515	6.017452392	4.78953812	0.021572981	Tumor	BRCA
TCGA-E9-A5UP-01A	803	0	0	0	5.68735237	3.941187302	5.118388993	0.974475032	1.118096096	7.638098163	4.270462557	0	Tumor	BRCA
TCGA-BH-A0HB-01A	806	0	0	0	3.09748763	4.630776007	4.102216885	0.354658903	3.939791373	5.73362206	3.738402088	0	Tumor	BRCA
TCGA-BH-A18L-01A	811	1	0	0	2.871364137	5.487791567	4.944666114	0.285343943	2.371942015	6.991492427	4.659237785	0.02056173	Tumor	BRCA
TCGA-E9-A5FK-01A	812	0	0	0	4.187242573	4.195388471	3.623445591	0.445983242	3.558351621	7.644601671	1.955580031	0.047485379	Tumor	BRCA
TCGA-OL-A66H-01A	812	0	0.035759083	0	5.890895455	5.36387149	4.222059276	0.315614607	3.893710801	7.532318965	3.670938598	0	Tumor	BRCA
TCGA-AQ-A04J-01A	819	0	0	0.041916849	3.5347544	4.818846403	5.265189177	0.38380273	4.728575643	7.007559606	5.042444767	0	Tumor	BRCA
TCGA-A2-A4S1-01A	820	0	0	0	4.012810854	6.04876073	4.571752521	0.752221466	3.481860805	6.223501605	4.257209412	0.041845619	Tumor	BRCA
TCGA-E2-A2P5-01A	821	1	0	0	3.416695219	4.692152568	3.655203782	0.511167259	4.351471518	7.928738036	3.140237831	0	Tumor	BRCA
TCGA-A8-A0A9-01A	822	0	0	0.017216538	4.204801409	6.452765303	4.946357407	0.559615355	5.875414044	7.472579738	4.642916309	0	Tumor	BRCA
TCGA-A2-A0SV-01A	825	1	0	0	5.497106915	7.421047076	4.717851496	0.560376728	5.670693231	7.735046049	3.890400773	0.016978948	Tumor	BRCA
TCGA-BH-A0HX-01A	829	0	0.680972558	0	3.277357656	7.040532165	5.151717779	0.598668106	4.697005009	6.710026682	4.69942192	0.051929654	Tumor	BRCA
TCGA-E2-A108-01A	837	0	0	0	4.805226164	5.720556983	4.942541759	0.323264525	5.914300544	7.155706453	4.80663997	0.027968735	Tumor	BRCA
TCGA-D8-A1XA-01A	839	0	0	0	4.416503942	6.663998806	5.405305888	0.328880226	4.99211983	7.819743057	4.151402537	0	Tumor	BRCA
TCGA-E9-A6HE-01A	847	0	0	0.017767955	4.202398436	4.81360879	3.330168355	0.822656722	4.505163662	8.061126469	2.454672849	0	Tumor	BRCA
TCGA-LQ-A4E4-01A	849	0	0.512613406	0.05222281	2.453367536	4.99422265	4.473341267	0.744630989	3.627951589	7.800391216	4.191739397	0	Tumor	BRCA
TCGA-A1-A0SO-01A	852	0	0	0	2.593233069	4.756033564	4.193209803	2.753914038	3.212514511	6.293481279	6.661215274	0.076681939	Tumor	BRCA
TCGA-BH-A201-01A	856	0	0.053511642	0	2.939490824	5.83906846	5.5207259	0.500028097	6.586217743	6.245127803	4.932986631	0	Tumor	BRCA
TCGA-OL-A6VO-01A	858	0	0	0	3.879855048	5.310677427	4.681876513	1.370190948	3.673290307	7.540180182	5.506624209	0	Tumor	BRCA
TCGA-B6-A0X4-01A	860	1	0.900652898	0	4.413069389	4.601273653	4.515177717	0.532802184	2.26944508	7.852115146	3.63172876	0	Tumor	BRCA
TCGA-E9-A1R0-01A	860	0	0.025464057	0	2.751825293	5.743689028	5.467317155	0.203923252	4.952188662	6.314265503	4.341621603	0	Tumor	BRCA
TCGA-E2-A1IJ-01A	865	0	0	0.032954618	4.879244986	5.616683935	4.943509118	0.99920216	7.267155039	7.646555336	4.47267517	0	Tumor	BRCA
TCGA-E2-A10E-01A	865	0	0	0	3.777243696	5.293048221	5.451625691	0.37991454	5.516591881	6.504643656	5.038958863	0	Tumor	BRCA
TCGA-E2-A1B6-01A	867	0	0	0	4.293130289	2.975682924	4.129218194	0.453457933	3.591457279	6.467908188	3.191168062	0	Tumor	BRCA
TCGA-EW-A1J6-01A	875	0	0	0	1.86864549	4.340429337	3.0580337	0.08673131	2.05220708	5.032420938	2.341079296	0.012333389	Tumor	BRCA
TCGA-E2-A10F-01A	878	0	0	0	5.026027684	5.732230944	5.236448311	0.786505608	6.17901588	6.875277792	4.957093224	0	Tumor	BRCA
TCGA-OL-A5RX-01A	878	0	0.156088014	0	5.285469598	5.537871305	4.583037968	1.27889687	5.379649152	7.318129417	4.649866638	0	Tumor	BRCA
TCGA-E2-A1LE-01A	879	1	0	0.019318762	4.911306825	4.349176366	4.400870969	0.235574755	6.027971423	7.424684677	3.669195155	0	Tumor	BRCA
TCGA-A8-A08C-01A	881	0	0	0	3.839643593	5.920266455	5.119471072	0.503307296	5.080857547	8.182634082	4.753034536	0	Tumor	BRCA
TCGA-WT-AB44-01A	883	0	0	0	3.358195772	4.586626026	2.447779296	1.164068081	4.857643577	7.432101006	1.770279989	0	Tumor	BRCA
TCGA-A8-A06U-01A	883	1	0	0	3.013151657	4.798328902	4.257278916	0.793117674	3.92648239	7.413149464	4.233704476	0	Tumor	BRCA
TCGA-LL-A442-01A	889	0	0	0	2.393505856	4.970419074	4.355462641	0.400257461	1.495749033	8.09501071	4.654411037	0	Tumor	BRCA
TCGA-AC-A4ZE-01A	890	0	0	0	3.473354533	4.984096417	4.893335094	0.606658446	1.7718941	6.519454433	4.450583108	0	Tumor	BRCA
TCGA-A7-A13H-01A	899	0	0	0	5.265007634	5.763717845	4.938579142	0.995444302	4.57496806	7.645461861	4.627392224	0	Tumor	BRCA
TCGA-E9-A2JS-01A	904	1	0.025477182	0	3.600609508	7.418635533	4.308390262	1.598851693	4.490194479	6.613723788	4.648613254	1.579694899	Tumor	BRCA
TCGA-A7-A0DC-01A	906	0	0.13962198	0	1.54322331	7.42404014	6.5993799	0.638744	3.57864775	5.11255828	5.87842511	0.1413026	Tumor	BRCA
TCGA-A7-A0DC-01B	906	0	0	0	3.36316113	6.58433665	5.69366972	1.6802609	6.09543458	5.21234599	5.75891383	0.1061841	Tumor	BRCA
TCGA-EW-A1P4-01A	907	0	0	0	6.266724913	5.9282279	5.996777184	0.125203999	4.966685023	5.505868798	4.5874968	0	Tumor	BRCA
TCGA-EW-A1OY-01A	908	0	0	0	4.599627527	5.24006338	4.442846691	0.611910826	3.850532684	7.219029053	4.196796169	0	Tumor	BRCA
TCGA-EW-A1OX-01A	911	0	0.040335295	0	2.699714951	5.914903263	5.564457465	0.371328662	2.156500934	6.333606872	4.428609339	0	Tumor	BRCA
TCGA-BH-A0DI-01A	912	0	0.034807717	0	3.305952376	5.144343971	4.891333655	0.659942842	7.52716949	6.44318851	4.791379787	0	Tumor	BRCA
TCGA-A8-A09K-01A	912	0	0.035492216	0	2.587420779	5.606003312	4.886229673	0.165232908	2.421910953	6.248792318	4.317224727	0	Tumor	BRCA
TCGA-A2-A3XU-01A	912	1	0	0	2.154704051	6.471562631	2.858230861	1.106574225	1.908890658	8.284666197	2.661903522	0	Tumor	BRCA
TCGA-EW-A1P7-01A	915	0	0.036020068	0	5.166864849	6.469651746	4.658601259	0.798296582	5.825094831	6.394846303	4.844315985	0	Tumor	BRCA
TCGA-E9-A3QA-01A	918	0	0.04850436	0	5.331039506	7.172523854	4.183088671	0.727652393	3.694053144	7.010298719	4.956771745	0	Tumor	BRCA
TCGA-BH-A18P-01A	921	1	0	0	4.106692219	5.160583279	5.091790946	0.360133637	6.194894295	7.086431912	4.842403637	0.087326339	Tumor	BRCA
TCGA-BH-A0GY-01A	923	0	0.27246907	0	4.663053999	7.43470426	5.115845847	0.379254879	5.83193438	7.008448897	5.265293463	3.190703551	Tumor	BRCA
TCGA-E9-A3X8-01A	926	0	0	0	3.200854729	3.862865754	2.929016949	0.624059735	4.553859776	7.462450751	1.023091743	0	Tumor	BRCA
TCGA-A7-A0CJ-01A	931	0	0	0	3.77373632	4.08765758	4.059245225	0.55683235	3.232329003	6.412276992	4.772536406	0	Tumor	BRCA
TCGA-E2-A570-01A	931	0	0	0	2.939295944	5.238700549	4.316279598	0.383611314	5.855617957	7.179725583	3.31932102	0.030128744	Tumor	BRCA
TCGA-A8-A092-01A	942	0	0	0	4.515153096	5.420138649	4.661602308	0.56597386	4.953725971	7.573673619	4.620962226	0	Tumor	BRCA
TCGA-A8-A08P-01A	943	0	0	0.022398338	5.280748412	5.726846541	5.118694215	0.121984103	5.375022804	6.676581845	4.713094877	0	Tumor	BRCA
TCGA-A8-A08O-01A	943	0	0	0	3.233164667	6.954057032	5.188850654	0.578326072	6.489641192	5.483369931	4.938105428	0	Tumor	BRCA
TCGA-BH-A0EE-01A	943	0	0.981544566	0	2.284511306	5.117306145	4.717091437	0.062527196	1.928679153	6.953754657	2.973921086	0	Tumor	BRCA
TCGA-A8-A06X-01A	943	1	0	0	3.029773941	5.106677672	4.859705565	1.020452605	3.920478967	7.579839318	4.843691257	0	Tumor	BRCA
TCGA-EW-A6SC-01A	952	0	0	0	4.965531171	6.035704056	4.602718373	1.434959672	6.689989591	5.868512412	4.614947274	0	Tumor	BRCA
TCGA-A7-A26E-01B	954	0	0	0.46825205	3.52363201	6.2220808	6.43533437	0.78301581	7.43605884	6.07617537	6.43919387	0	Tumor	BRCA
TCGA-A7-A26E-01A	954	0	0	0.042621099	2.675628818	5.897070693	6.04397339	0.479647177	5.518023218	6.599422967	5.61555658	0	Tumor	BRCA
TCGA-BH-A1F2-01A	959	1	0.139497229	0	3.378337378	7.437742316	5.440464362	0.100483257	6.444399333	5.703877929	5.213067353	0	Tumor	BRCA
TCGA-A7-A13D-01B	965	0	2.77191703	1.82270324	4.34734605	7.13931492	6.21491559	1.51339736	6.95459076	7.30476155	6.54740012	2.34976923	Tumor	BRCA
TCGA-A7-A13D-01A	965	0	0.142749744	0.009221218	4.293632245	6.559614183	4.981798582	0.536811841	5.254599472	8.289411302	5.578535528	0	Tumor	BRCA
TCGA-A2-A0YM-01A	965	0	0	0	5.895177244	7.451937187	4.79794544	0.887525273	4.592055939	7.16350907	5.752597071	0	Tumor	BRCA
TCGA-A1-A0SK-01A	967	1	0.031817159	0	3.095663697	4.97130865	4.221337166	2.984119171	3.501791489	6.136954001	5.401447599	0	Tumor	BRCA
TCGA-A2-A0EV-01A	968	0	0	0	3.538373394	5.47993032	5.097653108	0.608813007	5.728885674	6.712775427	4.885839124	0	Tumor	BRCA
TCGA-E2-A14X-01A	972	0	0	0	2.911163226	7.463889845	4.504734711	0.316013425	4.196391081	8.168532837	4.906060856	0	Tumor	BRCA
TCGA-OL-A5D8-01A	973	0	0	0.024496434	4.42581594	4.851135291	4.240019192	2.477876692	4.227174485	7.282673692	4.476711317	0	Tumor	BRCA
TCGA-BH-A0BC-01A	974	0	0	0	4.629556872	5.599267649	4.388105428	0.457427693	4.889793701	7.373679046	4.534099099	0	Tumor	BRCA
TCGA-E2-A14W-01A	974	0	0.036669502	0	3.381059036	5.114513655	4.913172055	1.090048736	3.968402309	7.082337751	3.04598631	0	Tumor	BRCA
TCGA-E9-A227-01A	975	0	0	0	4.417369374	4.769262841	4.205088962	0.299394257	5.550013557	7.251066758	4.143941118	0.017185897	Tumor	BRCA
TCGA-A8-A07L-01A	975	0	0.100611611	0	3.261373257	4.978833013	5.308365056	1.029308793	5.228915723	6.626348054	5.054770105	0	Tumor	BRCA
TCGA-E9-A1RB-01A	976	1	0	0	4.152610927	7.461305636	4.526287942	0.301732042	4.556368955	7.880450789	4.454367056	0	Tumor	BRCA
TCGA-E2-A1B5-01A	984	0	0	0.069053456	4.203759786	4.393855917	3.910364586	0.365120562	3.54704702	6.14830276	3.653987242	0	Tumor	BRCA
TCGA-AC-A3BB-01A	987	0	0	0	4.705723702	5.328139355	4.505756153	0.503184394	6.263205014	7.128331603	3.893203736	0	Tumor	BRCA
TCGA-AQ-A1H3-01A	989	0	0	0.017839574	5.007042575	6.04052876	5.17377254	0.470811467	6.209424367	7.42152701	4.920094245	0	Tumor	BRCA
TCGA-A2-A0YC-01A	990	0	0	0	3.483500585	5.068669653	5.375635811	0.723958568	5.34367565	6.799753958	4.884921782	0	Tumor	BRCA
TCGA-BH-A0EA-01A	991	1	0	0	4.37753404	4.791137232	5.507068033	0.840028712	5.27167471	7.081002134	4.45183325	0	Tumor	BRCA
TCGA-B6-A0I6-01A	991	1	0	0	4.853715478	5.12526115	4.911504977	1.666805824	5.18883495	7.333884996	4.719175811	0	Tumor	BRCA
TCGA-A2-A3XV-01A	996	0	1.100895867	0.079082075	2.280263302	4.200593199	2.981907473	0.509588635	3.068094877	7.175621972	1.083646284	0	Tumor	BRCA
TCGA-LL-A441-01A	996	0	0	0	5.431566451	4.94581073	4.028384454	1.849958004	4.576569323	6.493758934	5.026699993	0	Tumor	BRCA
TCGA-AO-A0J2-01A	997	0	2.822653622	0.013116514	3.579598802	6.029078563	4.813886394	0.141437121	3.872762084	8.056984136	4.531754891	0	Tumor	BRCA
TCGA-E9-A1N4-01A	1000	0	0.082981872	0.027412461	5.310990246	6.620166446	5.682394385	0.194373189	6.148147705	6.324769811	4.511476421	0.016127171	Tumor	BRCA
TCGA-E9-A3Q9-01A	1001	0	0.038407939	0	2.086295262	4.008627544	3.93642351	0.12481954	1.719521027	6.322707367	3.277953168	0	Tumor	BRCA
TCGA-BH-A18F-01A	1001	0	0	0	4.835746758	5.919219165	4.542628229	0.30204567	6.159649266	7.443978648	5.171077467	0	Tumor	BRCA
TCGA-AQ-A54O-01A	1001	0	1.371837749	0	3.61173478	4.326583622	3.512502684	1.596221054	3.989618473	6.994673468	1.536043396	0.052567843	Tumor	BRCA
TCGA-A8-A08F-01A	1004	0	0	0	5.309217443	6.551633958	4.70256132	1.287065861	5.967744692	6.605026315	4.130352065	0	Tumor	BRCA
TCGA-A8-A091-01A	1004	0	0.124330276	0	2.411728105	7.953687956	4.810010734	0.307451831	4.649319121	5.137941846	4.671862324	0.110692684	Tumor	BRCA
TCGA-E2-A1B4-01A	1004	1	0	0.070798704	1.897854797	2.747304475	5.137023053	0.391760075	4.742957774	6.724507895	3.500220153	0	Tumor	BRCA
TCGA-A8-A08S-01A	1004	0	0	0	3.179566786	4.720206201	4.76113129	0.742527129	4.74507519	5.611154029	4.202042446	0.020043432	Tumor	BRCA
TCGA-AC-A2QH-01B	1005	0	0	0.066042323	3.830164471	5.21163991	4.739633063	3.596185524	7.675453938	4.418195268	5.342722687	0	Tumor	BRCA
TCGA-A8-A09M-01A	1006	0	0	0	4.124924115	4.899042494	4.286517413	0.294425829	3.93582883	6.375789879	3.949103567	0	Tumor	BRCA
TCGA-A7-A0DB-01C	1007	0	0.82293562	0.6503087	3.39881115	6.77825814	6.09816813	1.62013978	7.49719424	6.24026679	5.9219816	0	Tumor	BRCA
TCGA-A7-A0DB-01A	1007	0	0	0.019374959	2.894236306	6.54347091	5.33416347	0.359315521	5.708081553	7.724066286	5.130466288	0.01165061	Tumor	BRCA
TCGA-BH-A1FD-01A	1009	1	0.484325844	0	4.693021142	7.01151999	4.132496851	0.251130135	5.074472812	7.201272965	5.084642558	0.018880581	Tumor	BRCA
TCGA-EW-A6SD-01A	1010	0	0.214984573	0	5.395761402	6.300297786	5.911611305	0.432438275	5.402721854	7.242126712	5.013332354	0	Tumor	BRCA
TCGA-AR-A5QN-01A	1013	0	0.398548801	0	2.721524284	8.522942147	4.330275522	1.717645378	5.217566222	7.778921309	4.846213919	0.042933443	Tumor	BRCA
TCGA-D8-A3Z5-01A	1015	0	0	0	4.399872936	5.120391836	4.142919516	1.299926556	1.780629847	7.809129136	4.151069994	0	Tumor	BRCA
TCGA-E2-A1II-01A	1025	0	0	0	5.782990482	5.507194845	4.335199351	0.414957912	2.577163795	6.855181585	5.602489595	0.036995096	Tumor	BRCA
TCGA-AR-A1AY-01A	1026	0	0	0.023174996	4.233783208	7.1948066	4.461192538	0.512109762	4.89878158	8.785652591	4.925509305	0	Tumor	BRCA
TCGA-E2-A1IH-01A	1026	0	0	1.082835294	3.586347888	5.367670698	5.114507985	0.46292094	7.067332442	5.671973049	4.45925188	0.037327494	Tumor	BRCA
TCGA-A2-A0D2-01A	1027	0	0	0	4.503376415	6.125922738	4.497086898	0.577788863	4.325073205	6.913200518	4.624149284	0	Tumor	BRCA
TCGA-A2-A3XS-01A	1032	1	0	0	3.630528339	4.529039125	3.237256455	1.509324962	4.356594581	7.614540122	4.563043864	0	Tumor	BRCA
TCGA-A8-A07C-01A	1034	0	0	0	3.708913045	5.699751942	5.499959014	1.777595252	4.77947136	6.170043792	6.199317189	0	Tumor	BRCA
TCGA-C8-A3M7-01A	1034	1	0	0.017751533	3.399992726	5.703040002	4.834287191	0.456634861	2.951934373	7.51668344	4.396003062	0	Tumor	BRCA
TCGA-BH-A1FH-01A	1034	1	1.538452169	0	2.227905377	6.797959346	5.248903748	1.094317031	7.99772054	6.2301268	5.140981712	0.087085954	Tumor	BRCA
TCGA-EW-A3E8-01B	1035	0	0.024993207	0	5.060037349	5.237976063	4.003860379	0.758525424	4.415614944	6.434362104	3.735918043	0	Tumor	BRCA
TCGA-E9-A1N8-01A	1039	0	0	0	4.427669573	4.532084186	4.824398868	1.548953415	3.5133491	5.028075945	5.921033152	0	Tumor	BRCA
TCGA-E2-A14V-01A	1042	0	0	0	4.061825634	5.717533775	5.180637689	0.213712448	5.835779326	7.295393714	5.243123886	0	Tumor	BRCA
TCGA-A2-A0EU-01A	1043	0	0	0.024529127	3.261214516	6.329073253	4.899483657	0.111805357	5.66353648	5.848971368	4.808365902	0	Tumor	BRCA
TCGA-E2-A576-01A	1043	0	0	0.019735183	2.916326612	3.942175382	2.962373438	1.451321929	2.546151163	7.48395228	1.900151591	0.068228166	Tumor	BRCA
TCGA-A7-A0CG-01A	1043	0	0	0.041496017	3.439923923	6.099805278	4.924023231	0.167886428	5.814510616	7.751168511	4.610620174	0.048515631	Tumor	BRCA
TCGA-E2-A107-01A	1047	0	0	0	2.754991028	5.294541109	4.133346444	0.647645679	3.204371941	7.731400289	3.804828579	0	Tumor	BRCA
TCGA-E9-A226-01A	1048	1	0	0	4.746402879	6.127397544	5.808855221	0.201458536	6.533417324	6.355920657	5.782037257	0.052940164	Tumor	BRCA
TCGA-E2-A2P6-01A	1051	0	0.227627175	0	4.199608963	4.771460939	4.906463224	0.683100541	2.43881477	7.534924474	3.354858087	0.016924194	Tumor	BRCA
TCGA-EW-A1PG-01A	1051	0	0.220888615	0	2.657437623	6.580370326	5.248790922	0.215640766	7.184612171	6.30206699	5.057413209	0	Tumor	BRCA
TCGA-A2-A0D1-01A	1051	0	0	0	2.855348249	5.277271264	4.345949823	0.566336082	4.273212042	5.792573223	4.161658774	0	Tumor	BRCA
TCGA-E9-A1N3-01A	1059	0	0	0	3.046939395	5.100481669	4.2885732	0.433348979	2.766651907	7.697559307	3.812872892	0.051595451	Tumor	BRCA
TCGA-OL-A5RV-01A	1062	0	0	0	3.687788729	5.292471956	5.214062771	1.45366508	4.831994672	7.69537559	5.18375598	0	Tumor	BRCA
TCGA-E2-A573-01A	1062	0	0	0	4.833963244	5.564795657	3.895960074	0.549317281	3.442356867	7.655557121	4.887185223	0	Tumor	BRCA
TCGA-E9-A1R2-01A	1063	0	0	0	2.930218217	8.81872016	4.486764872	1.735805946	5.78045285	6.87550667	5.074148894	0	Tumor	BRCA
TCGA-A2-A0ET-01A	1066	0	0	0	2.370399867	5.333808493	4.717783713	0.869163737	2.126997478	6.370518186	4.117171314	0.020795376	Tumor	BRCA
TCGA-E9-A1NF-01A	1072	1	0	0.052667495	3.646710746	5.368986401	4.90268211	0.749666109	6.802192925	6.897868902	3.938076458	0	Tumor	BRCA
TCGA-A7-A0CE-01A	1074	0	0	0	4.059641072	5.3584021	4.931019404	0.99526594	3.353595105	7.915082665	5.378219466	0	Tumor	BRCA
TCGA-A7-A0CH-01A	1079	0	0	0	5.013582329	6.38733461	5.421351248	0.540393682	5.553515143	7.245935374	4.773105191	0	Tumor	BRCA
TCGA-A7-A0DA-01A	1085	0	0	0	3.598977734	5.855200368	4.766320218	0.481514369	6.126552915	7.495155714	5.583785961	0	Tumor	BRCA
TCGA-E9-A1NE-01A	1088	0	0.072843079	0.016048584	5.123284047	5.866140813	4.914942074	0.452024085	5.75408949	6.279112567	5.166847708	0.018791455	Tumor	BRCA
TCGA-A2-A3XY-01A	1093	1	0	0	5.359021046	5.352815482	4.461806806	2.726049409	5.699577917	7.368819446	5.173483214	0	Tumor	BRCA
TCGA-BH-A18I-01A	1093	0	0	0	4.56199009	5.735226932	5.341402023	0.369510705	7.483488241	6.377584725	4.828156063	0	Tumor	BRCA
TCGA-A2-A04Y-01A	1099	0	0	0	4.179714475	3.94645723	4.210826807	0.218605858	3.575229805	6.582038682	3.504058072	0.024323171	Tumor	BRCA
TCGA-E9-A1N9-01A	1101	0	0.184261042	0	2.189098344	5.127164644	4.620979086	1.123109947	5.27028208	5.68392061	4.888892883	0.029549638	Tumor	BRCA
TCGA-A2-A3KC-01A	1102	0	0.03578944	0	4.001869966	5.623814183	5.188198059	1.267429995	6.637126125	7.182492453	5.001879986	0	Tumor	BRCA
TCGA-OL-A5D6-01A	1104	1	1.867166063	1.086976608	2.916199841	5.989988537	4.494061502	0.306091079	5.428866014	8.134881237	4.117116114	0	Tumor	BRCA
TCGA-OL-A5RW-01A	1106	0	0	0	4.317810601	3.3524098	3.765747232	1.078292379	3.234981679	8.013460483	2.922869444	0	Tumor	BRCA
TCGA-E9-A1NA-01A	1112	0	0.054237347	0	5.364888577	5.388840993	5.552951174	0.4453418	6.106025755	8.196975724	5.003635949	0	Tumor	BRCA
TCGA-BH-A28Q-01A	1119	0	0	0	2.735059733	6.939265632	5.27455882	0.550287639	6.131862937	7.717867975	4.972072381	0	Tumor	BRCA
TCGA-E9-A1N5-01A	1120	0	0.134755682	0	4.251638299	6.245642174	4.605142465	0.859888867	6.263883005	6.591560695	4.863379268	0	Tumor	BRCA
TCGA-BH-A28O-01A	1120	0	0.033040053	0	4.152344141	5.307022628	4.750996394	1.600081129	6.26113098	7.012838094	4.583742776	0	Tumor	BRCA
TCGA-BH-A0HQ-01A	1121	0	0	0.024474211	3.572303155	6.204345862	4.787042546	0.384614794	6.029180888	7.893795837	4.520925626	0	Tumor	BRCA
TCGA-A8-A085-01A	1124	0	0.073468228	0	1.800936534	5.874615517	4.42206602	0.507489051	5.876927824	6.178604812	4.497368266	0	Tumor	BRCA
TCGA-A8-A08J-01A	1127	1	0	0.01688905	5.296445739	5.250146393	4.786608389	0.165732911	5.538570635	7.254598033	4.277322104	0.019774583	Tumor	BRCA
TCGA-BH-A0BA-01A	1132	0	2.496400238	0	3.052790773	5.976856723	4.768766168	0.315784294	4.898398867	7.776511194	4.507165323	0.04810293	Tumor	BRCA
TCGA-E2-A1BD-01A	1133	0	0	0	2.585512832	4.18420759	4.352096718	1.433764983	4.319370611	7.70800174	3.842605317	0	Tumor	BRCA
TCGA-E2-A1IF-01A	1138	0	0	0	5.011050581	3.226047839	3.600167374	0.476214636	6.111591039	8.083672221	3.355663449	0	Tumor	BRCA
TCGA-A7-A0D9-01A	1139	0	0.872801738	0.023357765	2.578961712	8.897733875	5.124502592	1.07346763	5.614047021	5.804524497	4.741943813	1.625348923	Tumor	BRCA
TCGA-AO-A0J6-01A	1140	0	0.019044957	0	3.953854056	6.963150673	3.572826667	1.572725727	2.88010951	7.358855063	4.307856876	0	Tumor	BRCA
TCGA-E2-A10B-01A	1141	0	0	0	4.901084929	5.680365656	4.209077162	0.509682215	5.742964845	7.332328476	4.579037307	0	Tumor	BRCA
TCGA-BH-A18R-01A	1142	1	0.824969624	0	6.188940173	6.575047045	4.91772579	0.678951083	4.89024975	6.451235258	4.756849612	0.057802616	Tumor	BRCA
TCGA-E9-A229-01A	1148	0	0.556812906	0	4.230413829	6.614277946	5.207802587	0.643613378	7.257971015	6.346407399	5.359653218	0.020497273	Tumor	BRCA
TCGA-BH-A0B1-01A	1148	0	0	0	1.849904282	8.302854945	5.174039107	0.274848709	5.869967941	7.087333011	4.609725185	0	Tumor	BRCA
TCGA-AR-A1AS-01A	1150	0	0	0	5.2935381	6.525200028	4.703704577	0.145604593	5.116915119	7.936651052	4.665019512	0.031496438	Tumor	BRCA
TCGA-B6-A3ZX-01A	1152	1	0	0.039496423	5.153055955	5.611344495	4.463081031	1.204299337	4.740422638	7.399146678	4.713870682	0	Tumor	BRCA
TCGA-BH-A0DH-01A	1156	0	0	0	3.649430779	5.071392163	5.004427643	0.39369243	3.797187208	6.419723725	4.272323639	0.021548968	Tumor	BRCA
TCGA-A8-A08B-01A	1156	0	0	0	4.44519394	5.06988434	5.12248904	0.99199461	3.42133811	6.67058092	3.78744357	0	Tumor	BRCA
TCGA-A8-A0AD-01A	1157	0	0	0	3.900691441	5.354616882	5.167913873	0.610092095	6.32739136	5.942828251	4.57492323	0	Tumor	BRCA
TCGA-E9-A3HO-01A	1158	0	0	0	3.361673726	3.746259534	2.847707298	0.503778846	3.107436103	6.441047914	2.421307882	0	Tumor	BRCA
TCGA-AR-A2LN-01A	1161	0	0.054595363	0	4.029385465	6.14311037	4.956068086	1.649587336	6.889910243	7.321368922	4.791224018	0	Tumor	BRCA
TCGA-GM-A3NY-01A	1162	0	0	0.013473917	4.251650484	4.185053746	3.474163965	1.264329953	4.765918578	7.19715936	2.559531434	0	Tumor	BRCA
TCGA-E2-A14Q-01A	1163	0	0.028891574	0	4.691120741	4.669409021	5.203328331	0.303416746	4.907163831	7.349420365	4.60081672	0.021995149	Tumor	BRCA
TCGA-A7-A0CD-01A	1165	0	0.106974801	0	2.063775352	5.828246595	5.468084914	0.422059905	4.131853237	6.4883092	4.676618271	0	Tumor	BRCA
TCGA-E9-A22B-01A	1167	0	1.427003505	0	3.039014204	5.481159814	4.723890784	0.175874873	5.116945378	5.649251915	4.098915187	0.495275485	Tumor	BRCA
TCGA-E2-A14R-01A	1174	0	0	0	3.931124991	4.602245802	4.1832751	0.476668788	4.253903398	6.715099759	3.804401012	0	Tumor	BRCA
TCGA-BH-A203-01A	1174	1	0.027527744	0.017897867	4.064786643	6.205545077	4.805463637	0.409795312	5.415170116	6.854813797	4.320245472	0	Tumor	BRCA
TCGA-E2-A574-01A	1179	0	0.876202861	0	5.10796856	9.833809942	4.244141375	0.982912277	1.971138957	7.151126516	3.438869449	3.852604526	Tumor	BRCA
TCGA-AR-A5QP-01A	1185	0	0	0	3.202856997	5.86017032	4.821962248	1.277868695	6.022050954	6.584287102	4.119831131	0	Tumor	BRCA
TCGA-E9-A247-01A	1186	0	0	0.014851985	1.946065225	5.593201101	3.549048089	0.706761986	4.080339218	5.682457129	3.944460081	0.051558119	Tumor	BRCA
TCGA-E9-A22A-01A	1189	0	0	0	4.024880811	5.034720805	4.507372638	0.284656502	5.867574927	6.419502018	4.100095081	0	Tumor	BRCA
TCGA-BH-A0B4-01A	1191	0	0	0	2.271748344	5.173409193	4.356773065	1.299196013	5.568588413	6.349231774	3.763822663	0	Tumor	BRCA
TCGA-A1-A0SN-01A	1196	0	0	0.019012349	5.025742018	5.794345198	5.218271772	0.391421698	6.725381311	7.503356682	4.825659314	0	Tumor	BRCA
TCGA-AR-A2LO-01A	1198	0	0.049192399	0	3.882060352	5.446410367	4.910098939	1.181064918	5.722500069	6.68200841	5.077042217	0.074074861	Tumor	BRCA
TCGA-BH-A0B3-01A	1203	0	0.031288896	0	5.105646505	6.589354987	4.520670141	0.356596555	5.718025015	8.271097304	5.875152528	0	Tumor	BRCA
TCGA-E9-A1NC-01A	1203	0	0	0	4.952598533	6.273375372	3.487697518	0.307691611	4.230459262	6.754270377	3.162871501	0	Tumor	BRCA
TCGA-A2-A3KD-01A	1206	0	0.026508608	0	4.691491558	6.947198006	4.794184448	0.603606278	4.662426381	7.393763395	4.651596808	0	Tumor	BRCA
TCGA-E2-A572-01A	1208	0	0	0	4.410629815	2.971911913	3.4254695	0.090874014	1.167051069	7.236536693	0.979240422	0	Tumor	BRCA
TCGA-EW-A1IX-01A	1208	0	0.036097543	0	3.291646318	8.352914091	5.301262169	0.622988255	6.766608013	6.714378262	4.842635479	0	Tumor	BRCA
TCGA-EW-A1P1-01A	1210	0	0.87732605	0	3.69037668	6.3749975	5.26920546	0.52548609	6.20811743	7.17898951	5.52920924	0	Tumor	BRCA
TCGA-A8-A08Z-01A	1217	0	0.09696482	0	5.740423905	6.954672521	5.815031321	0.721768828	6.855639101	6.697794491	4.899548603	0	Tumor	BRCA
TCGA-OL-A5RU-01A	1219	0	0	0	5.625095988	4.985237154	4.403745344	0.710198714	3.380874657	8.247676345	4.281779587	0.059002988	Tumor	BRCA
TCGA-OL-A6VR-01A	1220	0	0	0	2.757320163	6.852990697	4.746046778	1.25229927	1.316842856	6.636356734	4.474459279	0	Tumor	BRCA
TCGA-E2-A10C-01A	1220	0	0.03013822	0	3.643292737	5.311844563	3.599879624	0.402074616	4.266640676	7.051946938	3.202982313	0.022946585	Tumor	BRCA
TCGA-E9-A1RC-01A	1224	0	0	0.015686799	3.991708335	7.033144193	5.652886122	0.454063035	6.324772996	7.946057379	4.696018494	0	Tumor	BRCA
TCGA-E2-A10A-01A	1229	0	0.067040595	0	5.487124529	7.182240262	5.67111403	0.999567985	5.639603133	7.549700852	5.091330506	0.076131467	Tumor	BRCA
TCGA-EW-A1OZ-01A	1229	0	0	0	5.234406396	5.484564494	4.199563751	0.395395737	5.323145728	6.417931667	4.439482602	0	Tumor	BRCA
TCGA-E9-A22H-01A	1232	0	0	0	3.858214002	4.868979909	5.202209875	0.377233786	4.142090155	7.415761032	4.943659014	0	Tumor	BRCA
TCGA-AR-A2LQ-01A	1233	0	0	0	2.486793199	6.870820688	5.198792898	0.715393205	7.815381164	7.602925516	4.771602949	0	Tumor	BRCA
TCGA-AC-A2FB-01A	1234	0	0	0	3.661344378	5.251196973	5.004459527	0.335732108	4.320121838	6.875964883	4.894267008	0	Tumor	BRCA
TCGA-AO-A12H-01A	1234	0	0	0	2.568016345	3.69234574	4.497539512	0.51921591	2.643613755	6.02581756	3.68508052	0	Tumor	BRCA
TCGA-E9-A22G-01A	1239	0	0	0	2.942873901	4.359624885	3.550318575	0.878081746	3.690283276	7.016234661	5.100035886	0	Tumor	BRCA
TCGA-E2-A14P-01A	1246	0	0.572352556	0	4.342858804	5.331237486	5.059675424	0.225844245	4.133108253	8.340955894	5.298676966	0	Tumor	BRCA
TCGA-BH-A0H9-01A	1247	0	0.86476774	0	3.483998413	6.907417872	4.784937582	0.175096387	5.348166045	7.391140814	5.193950772	0.164387513	Tumor	BRCA
TCGA-E9-A22D-01A	1248	0	3.221348	0.013023864	5.611244409	4.99269615	4.530877453	0.367115979	3.911031606	6.035177713	3.630728504	0.410859584	Tumor	BRCA
TCGA-EW-A1P0-01A	1251	0	0.082981026	0	4.739219863	7.819899773	4.460387964	1.166036747	5.011585275	6.613243302	4.82018363	0	Tumor	BRCA
TCGA-E9-A1ND-01A	1266	0	0.101217152	0	5.275032185	5.40956701	4.538182209	0.270894914	4.254491324	6.855627221	5.530763469	0	Tumor	BRCA
TCGA-E9-A22E-01A	1269	0	0.048257014	0.015812819	3.568429631	5.144144623	4.597656034	0.155666016	7.038553743	6.267087277	3.874560183	0.01851565	Tumor	BRCA
TCGA-BH-A0C0-01A	1270	0	0	0	4.803423248	4.916982118	4.45235289	0.867564019	3.521469478	7.063040418	5.127343288	0	Tumor	BRCA
TCGA-AR-A1AT-01A	1272	1	0	0	4.030319228	6.510077324	4.439529952	0.360605796	4.818567879	8.97308678	5.092576435	0.603480287	Tumor	BRCA
TCGA-OL-A66K-01A	1275	1	0	0	4.342113186	6.069717233	4.625931213	1.487764995	4.813961728	7.44980609	3.905932805	0.089077353	Tumor	BRCA
TCGA-A8-A095-01A	1277	0	0.137146628	0	3.87154381	6.514050071	4.924728615	0.415809167	6.11629485	7.767940615	5.151044878	0	Tumor	BRCA
TCGA-E9-A228-01A	1285	0	3.402823517	0.01578746	3.563782112	8.431933749	5.278918088	0.581469367	4.003893597	5.666515721	4.831864956	1.120041118	Tumor	BRCA
TCGA-BH-A1EU-01A	1286	1	0.118633605	0.013292605	3.538175666	7.028041697	5.398059995	0.521019446	6.515369051	6.306433519	5.035635905	0.046205924	Tumor	BRCA
TCGA-BH-A0W5-01A	1288	0	0	0	4.523340634	5.828552058	4.839622705	0.725635363	6.317033001	6.735110911	4.676527108	0	Tumor	BRCA
TCGA-A2-A25B-01A	1291	0	0	0.019385763	4.894177937	6.057873784	5.80349118	0.220678021	5.142942391	7.127231685	5.353385274	0.151839518	Tumor	BRCA
TCGA-OL-A66L-01A	1301	0	0	0	3.711334159	3.249992784	3.295074839	1.291857565	4.176051481	8.02338468	1.888653189	0	Tumor	BRCA
TCGA-A8-A07B-01A	1308	0	0	0	3.384542027	6.227088827	4.996752721	3.257911681	5.11156782	6.467498517	4.307707002	0	Tumor	BRCA
TCGA-A8-A08X-01A	1308	0	0	0	4.19915505	5.225537492	4.580973936	0.346081149	5.951830412	8.330795502	4.570800359	0	Tumor	BRCA
TCGA-E2-A105-01A	1308	0	0.130990533	0	3.069298018	6.234821707	4.908568255	1.802818092	4.17555987	5.541515872	4.281997504	2.658278995	Tumor	BRCA
TCGA-D8-A1XW-01A	1309	0	0	0	4.128796921	6.864134113	5.326606214	0.780075702	4.743991169	6.721605848	5.164013894	0.019419778	Tumor	BRCA
TCGA-E2-A1LL-01A	1309	0	0	0	2.45192557	6.123596254	5.572167195	0.350654376	3.028415643	6.325649584	5.067798536	0	Tumor	BRCA
TCGA-E2-A14U-01A	1318	0	0.110813768	0	3.127465706	5.399985031	4.567292309	1.006410433	2.197584052	6.758627011	4.580415989	0	Tumor	BRCA
TCGA-A1-A0SE-01A	1321	0	0	0	1.928089558	6.621211452	4.913870202	0.475573612	6.193470066	7.502796324	4.73571225	0	Tumor	BRCA
TCGA-BH-A0BF-01A	1324	1	0	0	4.411614795	5.944647415	5.642293136	0.360361803	6.814878914	7.104751263	4.72254531	0	Tumor	BRCA
TCGA-E2-A3DX-01A	1325	0	0	0	4.015114318	5.791293473	4.686647594	0.638528262	7.152421755	7.344288277	5.165483984	0	Tumor	BRCA
TCGA-B6-A1KC-01B	1326	0	0	0	1.296079404	7.581243358	4.939166046	0.307377194	2.443364857	4.506227731	4.186608678	0	Tumor	BRCA
TCGA-GM-A3XG-01A	1330	0	0	0	2.710092989	5.260885961	4.609994136	1.14385561	3.702322119	6.541895364	4.00439459	0	Tumor	BRCA
TCGA-A2-A0SY-01A	1347	0	0	0	3.154299483	5.01760581	4.515879286	0.262737366	5.223326645	6.349882145	4.332629898	0	Tumor	BRCA
TCGA-AO-A03V-01A	1351	0	0.264194454	0	3.264611603	5.956024117	4.60844687	0.434960245	5.308131368	6.906701066	4.988222268	0	Tumor	BRCA
TCGA-E2-A14O-01A	1359	0	0	0	2.799337021	5.251045008	3.929574402	0.353154397	4.302149354	7.164773266	2.857128641	0.019065326	Tumor	BRCA
TCGA-BH-A0E7-01A	1363	0	0	0	2.782102764	5.569704423	5.896001737	0.182334241	4.906702695	6.362852529	5.4973935	0	Tumor	BRCA
TCGA-BH-A0W7-01A	1363	0	0.221099839	0	5.187648355	6.094471881	4.319673093	0.365344256	6.077611288	6.698199344	3.938514363	0.075749332	Tumor	BRCA
TCGA-A2-A0SW-01A	1365	1	0	0.10189851	3.83675497	4.91361342	3.93985864	0.16839374	5.07676632	8.74660439	3.87605098	0	Tumor	BRCA
TCGA-E9-A1RA-01A	1369	0	0	0	3.676382218	6.457925001	5.010094403	0.313575967	5.979156881	7.858672294	4.102612244	0	Tumor	BRCA
TCGA-A8-A09I-01A	1371	0	0	0.02180508	5.878320212	6.489722879	4.581313029	0.402759593	4.937434647	6.839882353	4.768009778	0.062980638	Tumor	BRCA
TCGA-A8-A07Z-01A	1371	0	0	0	5.188413801	5.456481815	4.784149345	0.215734554	3.978656898	7.539022551	4.099672672	0	Tumor	BRCA
TCGA-BH-A1FM-01A	1388	1	0.024985846	0	3.162237636	5.491948294	5.43051896	0	6.931966225	5.659555146	4.376380221	0	Tumor	BRCA
TCGA-BH-A0C1-01B	1411	1	0	0	3.880632191	7.056513086	5.086184711	0.422297001	6.498114337	8.186681881	5.272018019	0	Tumor	BRCA
TCGA-E9-A1RH-01A	1417	0	0.461258526	0.016674957	4.071183604	7.369614058	5.252747991	0.846058095	5.42996322	6.182608396	6.480222706	0.057797249	Tumor	BRCA
TCGA-E2-A109-01A	1417	0	4.118893053	0	3.12946288	8.357241538	4.942507102	1.019554923	5.063365608	6.971853252	4.883829734	0.569798781	Tumor	BRCA
TCGA-E9-A1RE-01A	1419	0	0.071235069	0	2.052380644	7.694367426	4.341998532	0.527906303	4.652972892	6.062090124	4.065704495	0.206350545	Tumor	BRCA
TCGA-PE-A5DC-01A	1430	1	0.735536335	0	4.314051158	5.248126887	4.957019368	0.781197488	3.595248362	6.458092562	3.251454081	0.112983039	Tumor	BRCA
TCGA-E2-A14N-01A	1434	0	0	0	2.586962253	5.388538983	4.229055872	0.285424912	3.804680796	6.702676753	4.765135188	0	Tumor	BRCA
TCGA-A1-A0SH-01A	1437	0	0.058208305	0	2.457179568	7.359268483	6.25947746	0.248604376	8.219625784	6.069536378	4.792054196	0	Tumor	BRCA
TCGA-A2-A3XX-01A	1439	1	0	0	3.86033969	5.602732132	3.421346028	0.963929949	3.720417712	8.365403196	4.304631891	0	Tumor	BRCA
TCGA-3C-AALK-01A	1448	0	0.032436209	0	3.207253424	5.252145273	4.689900426	0.501238468	6.27031958	6.780196126	4.293471896	0.02470091	Tumor	BRCA
TCGA-E9-A1RI-01A	1449	0	0	0	2.542479377	5.540128522	5.475830159	0.694841292	6.986795014	5.857070363	4.876029464	0	Tumor	BRCA
TCGA-D8-A27K-01A	1461	0	0	0	3.289112101	6.053020232	5.661722468	0.383670255	6.200195185	7.452506175	5.143426516	0	Tumor	BRCA
TCGA-A1-A0SF-01A	1463	0	0	0	3.418723812	5.53136719	4.463823047	0.334546125	4.672059573	6.755396798	4.30224308	0	Tumor	BRCA
TCGA-E9-A1R7-01A	1467	0	0	0	3.79108176	7.229579455	6.019955011	0.590382662	4.1455208	6.046061249	5.003235051	0	Tumor	BRCA
TCGA-A2-A0CO-01A	1468	1	0	0	4.69909279	4.809202967	4.539127472	0.802588275	4.954650278	7.866209178	4.249321461	0	Tumor	BRCA
TCGA-5L-AAT1-01A	1471	0	0	0	4.247801326	5.177206118	4.476266824	0.589886979	5.819449637	6.860348566	3.692103893	0	Tumor	BRCA
TCGA-3C-AALJ-01A	1474	0	0	0.044628691	4.509383383	6.146534821	3.723923964	1.736674664	5.200397244	7.069022145	4.250364518	0	Tumor	BRCA
TCGA-A2-A0YL-01A	1474	0	0	0	2.779604784	6.074759711	5.535368413	0.763215891	6.297856018	6.998585118	5.223677662	0	Tumor	BRCA
TCGA-C8-A12Y-01A	1476	0	0	0	4.202194037	4.507090018	3.678857037	0.710015786	4.320924477	7.222975343	3.424102752	0	Tumor	BRCA
TCGA-5L-AAT0-01A	1477	0	0	0	3.46245302	4.30870992	4.0114328	0.60044453	6.19313731	6.39854513	4.22012048	0	Tumor	BRCA
TCGA-A8-A09E-01A	1492	0	0	0	2.745685286	6.194083365	4.973422051	0.472728962	4.502809121	7.869195498	4.444574935	0	Tumor	BRCA
TCGA-A2-A0YI-01A	1505	0	0	0	4.717515505	5.671738432	5.069247331	0.287763786	5.64224237	6.726955813	4.864352441	0.020752699	Tumor	BRCA
TCGA-BH-A1EX-01A	1508	1	0.040251403	0	3.834487937	7.599957287	4.990554951	0.281414175	6.127300489	7.156082761	4.62701459	0.045767025	Tumor	BRCA
TCGA-A2-A0T3-01A	1516	0	0	0	2.408054459	5.376957298	4.495135983	1.955216442	4.975731592	6.694181585	5.058309485	0	Tumor	BRCA
TCGA-BH-A0BV-01A	1519	0	0	0	4.673397417	5.051240345	4.653222809	0.558815933	5.980085543	7.175827038	4.067096641	0	Tumor	BRCA
TCGA-A8-A09D-01A	1522	0	0.172571641	0	4.26004629	5.928612138	4.750219789	0.286002467	5.833655916	6.563182655	4.478165358	0	Tumor	BRCA
TCGA-E2-A1LG-01A	1523	0	0	0	2.739089575	5.426583301	5.062698911	0.476449464	1.459401318	7.764769158	4.864511118	0	Tumor	BRCA
TCGA-AO-A0JI-01A	1528	0	0	0	1.790466419	7.886756122	5.497456522	0.792321391	3.183553925	5.868272553	4.377572031	0	Tumor	BRCA
TCGA-A2-A3XZ-01A	1532	0	0.161987836	0	6.091898533	5.877304183	4.3312767	0.432721794	4.205726525	7.361413446	4.760202521	0	Tumor	BRCA
TCGA-A2-A0SX-01A	1534	0	0	0	5.724978598	6.142413567	5.103699764	0.462156362	5.887860257	6.409953681	5.608719444	0	Tumor	BRCA
TCGA-A2-A0YF-01A	1535	0	0	0	4.154207044	5.570342334	5.755520051	0.200888452	3.752021965	7.339390268	4.899661047	0.110831708	Tumor	BRCA
TCGA-AO-A0JB-01A	1542	0	0	0	1.191181116	2.153580319	2.351755164	0.476555541	2.031828471	6.059273696	1.443363267	0	Tumor	BRCA
TCGA-BH-A0HY-01A	1545	0	0	0	2.458511255	6.990741113	4.722254097	0.189595896	5.564211906	7.504730918	4.807003681	0	Tumor	BRCA
TCGA-A2-A3Y0-01A	1546	0	0.067437423	0	4.653502243	3.791794372	4.228779703	1.171960827	3.176494801	8.480055902	4.660826592	0	Tumor	BRCA
TCGA-AO-A0JC-01A	1547	0	0	0	5.518071133	3.757624906	5.035275674	0.890709631	3.625044006	5.149501397	4.378059505	0	Tumor	BRCA
TCGA-AR-A24K-01A	1548	0	0.053977189	0	3.358387628	5.506391118	5.056264372	0.839468587	5.393163912	7.927046584	4.65203083	0	Tumor	BRCA
TCGA-AR-A24W-01A	1550	0	0	0	1.748037076	6.848352857	5.294803393	0.493713059	6.214506783	6.954608773	4.981091096	0	Tumor	BRCA
TCGA-BH-A18V-01A	1556	1	0.18269257	0	4.886503626	6.656537952	5.841044583	0.482727188	5.368003501	6.95028274	4.920427994	0	Tumor	BRCA
TCGA-BH-A18V-06A	1556	1	0.046117164	0	5.106055941	5.512283451	5.47623462	0.955801355	4.219782952	7.206540335	4.224986844	0	Tumor	BRCA
TCGA-BH-A0HW-01A	1561	0	0	0	1.953772463	6.80957546	4.955214053	1.199090577	2.884007329	5.011151681	4.24082501	0.019791611	Tumor	BRCA
TCGA-BH-A18U-01A	1563	1	0	0	4.20909928	8.767726125	4.783565425	1.41867855	5.281903228	6.856777139	4.564755356	0.715544632	Tumor	BRCA
TCGA-E2-A15T-01A	1563	0	0	0	2.595678808	4.792047896	4.891478779	0.455385697	3.761545426	6.176716158	4.662528911	0.02284385	Tumor	BRCA
TCGA-BH-A0B8-01A	1569	0	0	0	2.879067565	4.241935262	3.834802007	0.785067013	4.494060566	6.174337768	4.354827239	0	Tumor	BRCA
TCGA-BH-A0B9-01A	1572	0	0	0.023672449	4.811626782	4.32541816	3.917019575	0.373420414	2.322406597	6.743513494	5.302839749	0.013919436	Tumor	BRCA
TCGA-AO-A0J4-01A	1587	0	0	0	4.511068729	6.364973381	4.974922737	1.174791225	4.54922982	7.497149211	5.079209429	0	Tumor	BRCA
TCGA-A2-A259-01A	1596	0	0	0	3.923319563	5.577467828	5.319066309	0.305520114	5.101926433	6.541052191	5.492833681	0	Tumor	BRCA
TCGA-E2-A1LS-01A	1604	0	0	0.036886763	0.270770809	2.604137075	3.379708459	0.017451206	1.970904368	6.167830074	2.776412939	0	Tumor	BRCA
TCGA-EW-A2FS-01A	1604	0	0	0	2.723199376	4.269683659	4.725195472	0.855156913	3.417174204	5.039852072	3.595345818	0.033844886	Tumor	BRCA
TCGA-EW-A1P3-01A	1611	0	0	0	3.616001858	3.277869519	4.330538945	0.895836601	5.163685808	6.680629393	3.376773424	0	Tumor	BRCA
TCGA-BH-A0HA-01A	1611	0	0	0	4.106520965	4.399785696	4.269994859	0.497196367	6.12979269	6.389414978	3.690019657	0	Tumor	BRCA
TCGA-WT-AB41-01A	1611	0	0	0	4.739140691	5.022004666	3.269781009	0.865644108	2.806659002	6.216059734	1.269084826	0.211304233	Tumor	BRCA
TCGA-D8-A1JG-01B	1612	0	0.216351165	0	3.599414507	6.298739251	4.950958482	0.306239067	5.641312082	7.288040926	5.283662361	0	Tumor	BRCA
TCGA-AO-A0J9-01A	1613	0	0	0	3.822504569	3.317782942	3.226052294	0.364013246	4.897802006	5.662936761	2.591418452	0	Tumor	BRCA
TCGA-A8-A06T-01A	1614	0	0.024996757	0	3.005684636	5.056843579	5.201227735	1.038264555	4.785310681	7.340043805	4.678331848	0	Tumor	BRCA
TCGA-A2-A0CZ-01A	1616	0	0.763392334	0	3.126427034	6.634275316	4.425197651	0.444046034	7.063050383	6.111285102	4.01756889	0	Tumor	BRCA
TCGA-BH-A0H5-01A	1620	0	0	0	5.335822017	5.282489583	5.078949927	0.602886787	4.759439714	6.138588316	4.348898372	0	Tumor	BRCA
TCGA-E2-A1B0-01A	1631	0	0	0	3.991088217	8.523122138	5.714651514	0.356921342	6.25743972	8.259459394	5.065957887	0	Tumor	BRCA
TCGA-AO-A12G-01A	1639	0	0	0	2.708550166	4.158104161	4.191963346	0.156616329	4.573656806	6.340805191	4.040483168	0	Tumor	BRCA
TCGA-E2-A15J-01A	1640	0	0	0	4.32125318	3.510940457	4.962194555	0.592137805	4.572592154	7.936569967	4.5889941	0	Tumor	BRCA
TCGA-A8-A076-01A	1642	0	0.754409772	0	4.343624869	7.182476014	4.910577025	0.179017763	6.338472705	6.977028182	4.850967633	0.202916801	Tumor	BRCA
TCGA-BH-A1FR-01A	1642	1	0	0	2.854471888	5.546734697	5.113478949	0.613453585	3.504104072	6.936104013	4.582016326	0	Tumor	BRCA
TCGA-BH-A0DO-01B	1644	0	0	0	4.183499746	5.985793481	4.977033555	0.688428892	4.695124439	7.299710176	4.7763446	0	Tumor	BRCA
TCGA-E2-A1L6-01A	1648	0	0	0	3.912921768	6.015192068	5.112618761	0.530422829	5.827636017	6.69747348	4.911925602	0	Tumor	BRCA
TCGA-AR-A2LK-01A	1649	1	0	0	4.200872144	6.489804438	5.187231307	0.433335041	5.561539357	6.795390135	5.199437745	0.023158551	Tumor	BRCA
TCGA-A2-A0SU-01A	1662	0	0.142159588	0	3.028368269	5.380428081	4.323404474	0.287749485	4.933054912	6.544976833	4.468171302	0.028091099	Tumor	BRCA
TCGA-EW-A2FR-01A	1673	0	0.170644654	0.03315431	5.301107848	7.584714479	5.267696709	0.810453597	7.781333918	6.259228747	4.86383854	0.076548108	Tumor	BRCA
TCGA-BH-A1FL-01A	1673	1	0	0	2.377210121	4.457302631	4.717971228	1.721913517	5.166240412	7.359075421	5.012462888	0	Tumor	BRCA
TCGA-A2-A0CY-01A	1673	0	0.335238283	0	3.454008531	3.219553847	3.23209766	0.309134678	1.834030748	6.553979186	3.104611164	0	Tumor	BRCA
TCGA-D8-A1XO-01A	1682	0	0	0.018181861	2.761434018	6.125779096	4.926585354	0.503021225	7.045192994	6.629527459	5.228776017	0	Tumor	BRCA
TCGA-AO-A0JL-01A	1683	0	0.02234886	0	1.617462414	3.992613473	3.173961381	0.9849874	3.141414243	6.480695502	2.046238898	0	Tumor	BRCA
TCGA-A2-A04X-01A	1686	0	0	0	3.001093849	5.243971227	4.789055895	0.362585947	3.450570419	7.627220379	3.635354364	0	Tumor	BRCA
TCGA-D8-A1JB-01A	1688	0	7.505180318	0	3.945198296	6.691137868	5.346103848	0.795811189	4.33831442	6.390636505	4.660917068	0.237689467	Tumor	BRCA
TCGA-BH-A1FU-01A	1688	1	0	0	3.355654939	5.950743199	5.626231017	0.342329047	6.550300556	7.911219651	5.253586192	0	Tumor	BRCA
TCGA-E2-A15I-01A	1692	0	0.071927786	0	5.220611714	5.087302297	5.436664735	0.725778849	5.9536305	7.045396257	4.917536478	0	Tumor	BRCA
TCGA-BH-A18Q-01A	1692	1	0	0	3.186079052	5.719452225	4.491605359	0.817772094	3.4917275	7.830946409	4.935839525	0.030174684	Tumor	BRCA
TCGA-BH-A1EW-01A	1694	1	0	0	3.92328302	6.68150489	5.42591738	0.57134691	4.695851015	6.940477578	5.402068061	0.055326312	Tumor	BRCA
TCGA-AR-A0TY-01A	1699	1	4.592604503	0	1.889337955	7.378103063	5.72426916	0.149061967	4.096157754	5.630681224	4.782561632	0.52041584	Tumor	BRCA
TCGA-A2-A3XW-01A	1712	0	0	0	4.863887994	3.331825927	2.725202911	1.327317742	2.729631649	7.377615564	2.788430522	0.0688631	Tumor	BRCA
TCGA-D8-A13Y-01A	1728	0	0	0	5.421914245	5.245153698	4.532872977	2.531677829	4.633903179	7.823932021	4.293779435	0	Tumor	BRCA
TCGA-A2-A0CX-01A	1728	0	1.195803112	0.035577407	3.781341949	6.985055886	4.756648134	0.204792936	5.593507274	7.662134262	4.875471669	0	Tumor	BRCA
TCGA-E2-A15R-01A	1732	0	3.953868225	0	1.471921734	8.172038851	5.141961918	0.906058461	4.724057923	6.513136119	4.571899695	0.136290217	Tumor	BRCA
TCGA-AR-A2LR-01A	1742	0	0	0.029466556	3.487762915	6.932881371	3.968345481	3.031299496	5.543291991	7.717095839	5.73265525	0	Tumor	BRCA
TCGA-BH-A208-01A	1759	1	0	0	1.60828275	5.592235829	4.527471564	0.321039406	7.854706289	6.426014633	4.432885435	0	Tumor	BRCA
TCGA-OL-A5D7-01A	1780	0	0	0	5.147455582	4.033185834	2.988953965	1.234272799	2.967313578	8.433627819	3.94397133	0	Tumor	BRCA
TCGA-B6-A0X7-01A	1781	1	0	0	1.868585577	5.407123848	4.878118477	0.209530655	6.094824346	6.474468783	4.447396387	0.021472094	Tumor	BRCA
TCGA-OL-A5DA-01A	1783	0	0	0	3.257820466	5.379195764	4.48550435	0.608974544	4.559980585	6.196739665	4.066409387	0	Tumor	BRCA
TCGA-AO-A03U-01B	1793	1	0	0	4.203172101	7.60102611	5.873027351	0.139385173	5.298849727	5.706570473	5.009763072	0	Tumor	BRCA
TCGA-E2-A1IK-01A	1800	0	0.04126597	0	4.764852773	4.203537696	4.318029732	0.234763848	2.163312564	7.041977131	3.804429409	0	Tumor	BRCA
TCGA-GM-A2D9-01A	1812	1	0.047945263	0.031249821	5.590131331	3.733047131	3.956342692	0.96099964	5.353077757	7.282498876	3.11294888	0	Tumor	BRCA
TCGA-BH-A0AV-01A	1820	0	0.086582167	0	4.932297455	6.25977091	5.518829286	0.587122202	6.878004539	6.839663424	5.111128035	0.022415106	Tumor	BRCA
TCGA-E2-A1L7-01A	1836	0	0	0	3.661927006	4.092474289	4.487900451	0.588804389	4.859510157	7.202904422	4.605570192	0	Tumor	BRCA
TCGA-AO-A12F-01A	1842	0	0.410952911	0	2.591754603	5.616574714	4.770534372	1.450188106	5.665474272	6.936750837	5.213371947	0	Tumor	BRCA
TCGA-A2-A1FX-01A	1847	0	0	0	3.053778298	5.372751283	5.306142693	0.482874836	5.010247123	7.171206412	4.444974322	0	Tumor	BRCA
TCGA-AC-A2FG-01A	1853	0	0	0	4.896860482	5.409160531	5.026798329	0.657228655	3.767763535	7.670265118	4.878464189	0.018099772	Tumor	BRCA
TCGA-E2-A1IO-01A	1855	0	0	0	3.729613841	6.029877766	4.929218234	0.591693885	7.579470475	5.956480649	5.285823936	0.027380459	Tumor	BRCA
TCGA-AR-A1AV-01A	1864	0	0	0	4.689929208	6.96420955	5.546422595	0.862116573	5.909353173	7.984878069	4.736048226	0	Tumor	BRCA
TCGA-AO-A03M-01B	1866	0	0.024089102	0	3.0163788	6.191225705	4.463495273	0.206410689	4.399571896	6.610893013	4.497207101	0	Tumor	BRCA
TCGA-BH-A0BG-01A	1871	0	0	0	4.432652049	5.827413422	4.267343484	0.10336691	4.03608201	6.034747292	4.867759862	0	Tumor	BRCA
TCGA-A2-A0D3-01A	1873	0	0	0	3.99337681	6.847194363	5.03734972	1.147261031	4.11156258	8.520532682	4.561084281	0	Tumor	BRCA
TCGA-BH-A0BM-01A	1876	0	0	0	2.868900553	3.227215393	4.484804071	0.261833578	4.525451438	6.626228888	3.604619358	0	Tumor	BRCA
TCGA-AO-A1KQ-01A	1882	0	0	0	3.855794742	4.941103367	3.708194348	0.397542391	4.254120163	6.745073975	3.654032231	0.026927808	Tumor	BRCA
TCGA-A2-A0EW-01A	1884	1	0	0.043529614	3.017217489	5.958911594	5.329810016	0.588622581	6.54257325	6.825274909	4.83655016	0	Tumor	BRCA
TCGA-AO-A0JJ-01A	1887	0	0	0	4.162455358	5.237180394	5.929147597	0.289261522	6.000291973	7.577726962	4.640337228	0	Tumor	BRCA
TCGA-HN-A2OB-01A	1900	1	0	0	2.766086138	6.66886404	4.84786195	1.191977719	6.991346005	6.817256046	4.596090411	0	Tumor	BRCA
TCGA-BH-A0AU-01A	1914	0	0	0	3.591432869	5.870522705	4.64737674	1.097638366	6.543064973	6.701752613	5.042520264	0	Tumor	BRCA
TCGA-BH-A0AZ-01A	1919	0	0	0	3.279805222	5.300304412	4.835266942	0.716017167	7.707373374	7.081629745	4.546659134	0	Tumor	BRCA
TCGA-A2-A04V-01A	1920	1	0	0	3.667101015	4.91720952	4.410408134	0.483627674	5.856806389	4.867893843	3.813064144	0.037226661	Tumor	BRCA
TCGA-A2-A0EY-01A	1925	0	0.029219938	4.086571647	4.110761267	6.633460428	4.623675022	0.583444843	4.534267134	7.665520531	4.616610863	0.065733872	Tumor	BRCA
TCGA-BH-A0EI-01A	1926	0	1.267950732	0	3.60904772	8.895327902	5.287663471	0.869461617	7.332166371	5.101381616	5.080369801	1.008770765	Tumor	BRCA
TCGA-BH-A1FJ-01A	1927	1	0	0	4.001660867	6.823392323	4.732237767	0.633784916	3.875177295	7.47298659	4.910984057	0.021415318	Tumor	BRCA
TCGA-BH-A0H3-01A	1928	0	0	0	3.314202604	6.074833107	5.692874077	0.525291792	6.685348409	6.956783267	5.137248755	0	Tumor	BRCA
TCGA-AR-A2LM-01A	1935	0	0	0	3.198098985	7.086008005	5.94856519	0.989451585	7.279921549	6.3239913	5.191279093	0.023141206	Tumor	BRCA
TCGA-E2-A150-01A	1935	0	0	0	4.646729569	6.925313826	4.724164783	0.249982715	4.78101147	6.81078853	5.510633567	0	Tumor	BRCA
TCGA-PE-A5DD-01A	1953	0	0	0	5.568612373	4.220843568	3.754608416	0.788208574	4.63282353	7.222872791	3.747242518	0	Tumor	BRCA
TCGA-AR-A0TX-01A	1972	0	0	0	4.190943057	5.642882254	4.586278126	0.208673712	6.119699312	7.337458254	4.860570238	0.023145792	Tumor	BRCA
TCGA-AO-A0JF-01A	1980	0	0	0	4.069854731	5.925246079	5.375225933	0.166349538	6.72042552	7.451651433	5.052910266	0	Tumor	BRCA
TCGA-AR-A0U0-01A	1988	0	0	0	4.752616685	5.905125842	4.306262214	0.588381181	3.319479961	7.880627191	5.675262143	0	Tumor	BRCA
TCGA-B6-A0IE-01A	1993	1	0	0	1.314760196	3.669433688	3.389434243	0.548889484	3.834238822	5.794333128	3.341601695	0	Tumor	BRCA
TCGA-OL-A66J-01A	1996	0	0	0	2.790132864	7.575580529	4.687648887	0.302685848	5.031375791	6.254123829	3.911342659	0.027730789	Tumor	BRCA
TCGA-BH-A18S-01A	2009	1	0	0	3.494883246	4.640276072	4.671315013	0.143342208	2.540448402	7.561262929	4.449631838	0	Tumor	BRCA
TCGA-AR-A2LL-01A	2012	0	0	0	3.154746158	5.174043258	4.886973372	0.847023085	4.873672099	7.016083852	5.15350683	0	Tumor	BRCA
TCGA-GM-A3XN-01A	2019	0	0.026784382	0	3.755365296	5.398885211	4.109270644	1.637504675	6.127479051	7.481497894	4.047442401	0	Tumor	BRCA
TCGA-AO-A03N-01B	2031	0	2.510287823	0	2.716427297	4.195289902	3.700390674	0.175427916	5.021089713	5.681481995	2.014249036	0	Tumor	BRCA
TCGA-V7-A7HQ-01A	2033	0	0.072888259	0.047649704	3.487946457	3.22681868	2.790157329	0.705921813	3.674830957	6.681328959	1.245355918	0	Tumor	BRCA
TCGA-BH-A0DG-01A	2041	0	0	0.065576883	5.156762141	5.645157024	4.785067517	0.31922884	6.276724083	7.110495068	4.770732232	0.051490995	Tumor	BRCA
TCGA-A2-A0D0-01A	2048	0	0	0	3.185977313	4.551994774	4.801692654	1.743519954	2.178159323	6.907339424	4.661308265	0	Tumor	BRCA
TCGA-BH-A0DV-01A	2064	0	0	0	4.318764826	5.805111316	5.186974317	0.32409607	7.051608595	7.436699492	4.752530579	0	Tumor	BRCA
TCGA-B6-A408-01A	2072	0	0	0	5.257418176	4.909028346	4.881685672	0.815339306	4.353876376	7.12792656	3.812881557	0	Tumor	BRCA
TCGA-B6-A0RG-01A	2082	0	0.040235289	0	2.231242641	4.846106035	4.86801321	0.649281879	5.4887591	5.99246341	4.361465313	0.030659777	Tumor	BRCA
TCGA-AO-A03R-01A	2091	0	0.147908941	0	2.456264398	2.485514935	2.863397699	0.366591414	2.982294989	5.55799113	2.694174251	0	Tumor	BRCA
TCGA-B6-A0X5-01A	2097	1	0.038527529	0	3.352076158	4.757287407	1.875681969	0.514559602	3.146397286	6.350607289	4.061195594	0	Tumor	BRCA
TCGA-GM-A3XL-01A	2108	0	0	0	5.135916671	4.151493116	4.102669878	0.925561311	2.040821276	7.60591255	4.370551059	0	Tumor	BRCA
TCGA-E2-A14Y-01A	2109	0	0	0	2.974697924	4.72741619	4.74913171	0.448223658	3.882529289	7.90722516	4.302285442	0	Tumor	BRCA
TCGA-AO-A03T-01A	2124	0	0	0	1.483019415	3.272641708	2.953280647	0.515423527	2.392723939	4.894828701	2.392659965	0.013259042	Tumor	BRCA
TCGA-BH-A1EN-01A	2127	1	0	0	5.080016257	8.467200794	4.331358974	0.097822935	4.710593872	8.745125234	4.110395876	0.01791994	Tumor	BRCA
TCGA-E2-A152-01A	2128	0	0	0	4.658093832	6.804274756	4.826979791	0.396114876	6.608097247	6.827134422	4.644419721	0	Tumor	BRCA
TCGA-BH-A0B5-01A	2136	0	0.195073319	0	4.969346474	5.451906961	5.386873656	1.598372385	6.782590662	7.330541326	5.040127125	0.126487115	Tumor	BRCA
TCGA-E2-A1IG-01A	2140	0	0	0	3.938822922	5.197977436	5.348996162	1.370101074	5.911513919	5.603625734	4.718373116	0	Tumor	BRCA
TCGA-AO-A12E-01A	2142	0	0	0	4.952920525	5.881869843	5.071540033	0.752134028	4.864182258	6.390420514	4.41317446	0	Tumor	BRCA
TCGA-GM-A2DF-01A	2155	0	0	0	3.810421625	7.168670372	4.492093794	2.095307151	4.569040337	7.288791973	4.075983013	0.082916538	Tumor	BRCA
TCGA-BH-A0DX-01A	2156	0	0	0.075201624	4.095619283	6.316165207	4.544054063	0.526095754	6.955305388	7.573503401	4.579728449	0	Tumor	BRCA
TCGA-AR-A255-01A	2161	0	0	0	3.796528032	6.066179572	4.985028867	0.431385961	6.56491227	7.029785009	5.277514606	0	Tumor	BRCA
TCGA-B6-A40C-01A	2164	0	0	0	5.607513637	3.927839237	3.581694966	1.879279624	5.273048035	7.37325292	3.951873419	0	Tumor	BRCA
TCGA-AO-A0JM-01A	2184	0	0	0	3.583319399	6.099293781	4.806436331	0.299318268	6.164230473	7.270114778	4.494909076	0	Tumor	BRCA
TCGA-A2-A0ES-01A	2190	0	0	0	2.12577305	6.957722115	5.236591518	0.75805757	5.257785939	5.93798537	5.317677635	0.025158484	Tumor	BRCA
TCGA-AO-A0JD-01A	2190	0	0	0	2.059740222	6.241540388	5.000710442	0.20235458	3.641109966	7.988779722	4.555206486	0.024419678	Tumor	BRCA
TCGA-GM-A4E0-01A	2191	0	0	0	3.308369203	4.219660101	3.865426233	0.775531095	4.060948247	6.988420431	3.577744162	0	Tumor	BRCA
TCGA-BH-A1FN-01A	2192	1	0	0	4.321366733	6.508311614	5.056906619	0.927376243	5.798133819	6.942347968	5.697340278	0	Tumor	BRCA
TCGA-GM-A2DH-01A	2193	0	0	0.017662469	4.834981242	5.740965773	5.255033631	1.87289294	4.858950574	7.35656447	5.359868103	0	Tumor	BRCA
TCGA-BH-A0BO-01A	2197	0	0	0	5.792978461	6.051914463	5.187456768	0.45557496	5.568516274	7.001379675	5.513369428	0	Tumor	BRCA
TCGA-BH-A18M-01A	2207	1	0.070453317	0.02320592	3.681625177	6.061204672	4.902546552	0.80466312	6.44330973	6.749520202	4.884059815	0	Tumor	BRCA
TCGA-AC-A2BK-01A	2222	0	0	0	2.462056472	5.740995182	4.477897194	3.381820587	0.671886689	6.920240353	6.067945105	0	Tumor	BRCA
TCGA-AR-A5QM-01A	2231	0	0.076082397	0	5.239439416	4.744431137	4.152886805	0.787048743	5.959793353	7.818416865	4.222029836	0	Tumor	BRCA
TCGA-B6-A1KI-01A	2236	0	0	0	2.714616109	5.236836563	4.770281883	0.165791637	4.669567763	6.788124281	4.320076223	0	Tumor	BRCA
TCGA-E2-A1L8-01A	2240	0	0	0.015373707	3.769754927	4.679679017	4.256575524	0.264683725	5.910554778	6.562156375	4.064048175	0	Tumor	BRCA
TCGA-A2-A04T-01A	2246	0	0	0	3.87502131	5.425196766	4.594538342	0.45355955	3.111465863	7.583933515	5.041761557	0	Tumor	BRCA
TCGA-AC-A23G-01A	2248	0	0	0.039058977	3.780356771	6.132173284	4.650869617	0.784237993	7.221187804	7.12200422	4.492451797	0	Tumor	BRCA
TCGA-BH-A0BQ-01A	2255	0	0	0.025735646	4.184611042	6.192439372	4.401361554	0.266622891	6.292297345	7.575605977	4.530778912	0	Tumor	BRCA
TCGA-BH-A0BZ-01A	2255	0	0	0	6.075875711	6.049290018	4.811781108	0.36572815	5.57969341	7.411283323	4.413591326	0	Tumor	BRCA
TCGA-AC-A2FO-01A	2255	0	0	0	3.3878265	5.725357398	5.118944965	0.544306818	5.320096673	6.194815572	4.575308433	0.027227265	Tumor	BRCA
TCGA-A2-A0ER-01A	2263	0	0.051664568	0	2.735834044	8.492783655	4.826631276	0.137400286	4.169867813	5.931411298	4.549296993	0.019837536	Tumor	BRCA
TCGA-BH-A1FE-06A	2273	1	0	0	1.601761055	7.041157845	4.900419778	1.92399971	4.006582465	5.944558041	5.463370146	0	Tumor	BRCA
TCGA-BH-A1FE-01A	2273	1	0	0	3.372559752	6.864635528	5.622881619	0.282208829	7.264815904	6.267711425	5.486825244	0	Tumor	BRCA
TCGA-BH-A0BL-01A	2278	0	0	0	4.598280611	6.065335667	5.01978282	0.551778006	6.704358798	6.839029867	5.094940102	0	Tumor	BRCA
TCGA-B6-A402-01A	2281	0	0	0	3.922330178	5.20207696	4.067422147	0.475140837	3.033362037	7.827046922	4.872971731	0	Tumor	BRCA
TCGA-GM-A2DD-01A	2282	0	1.495467525	0	4.014422916	4.86823118	3.919956115	0.122541343	4.95266926	6.924862468	3.044151439	0	Tumor	BRCA
TCGA-AR-A0TV-01A	2288	0	0	0	3.229975399	4.689784369	4.734813761	0.739013308	2.764668748	6.396492544	3.937829954	0	Tumor	BRCA
TCGA-A2-A0CT-01A	2289	0	0	0.047602615	2.815706557	5.729788507	4.657092637	0.69134536	4.111175853	5.606643094	4.570421365	0	Tumor	BRCA
TCGA-BH-A0BP-01A	2296	1	0	0	3.463798669	5.435124004	4.42979688	0.295507289	6.082721293	6.539697347	4.386392852	0.061585224	Tumor	BRCA
TCGA-E2-A1LB-01A	2306	0	2.147199406	0.127767462	2.397809136	7.157554763	4.923932236	0.19541057	5.147308461	7.051732863	4.608747604	0	Tumor	BRCA
TCGA-E2-A14T-01A	2311	0	0.081909575	0	4.481957086	5.887490759	4.628163927	0.530788059	4.526826993	6.743301674	4.146686165	0.122651981	Tumor	BRCA
TCGA-E2-A1AZ-01A	2329	0	0	0	3.7851798	6.850590031	4.866172022	0.771411187	6.187664137	7.179097853	6.109867142	0	Tumor	BRCA
TCGA-BH-A0BR-01A	2330	0	0	0.070936065	5.534322974	6.670727315	4.710985491	0.343015935	6.859200836	7.575829565	5.043710723	0.028129565	Tumor	BRCA
TCGA-AO-A0JE-01A	2335	0	0	2.57285434	4.604777577	5.58362525	5.38100542	1.291541652	6.362782977	6.920841655	5.050134633	0	Tumor	BRCA
TCGA-A2-A0CS-01A	2348	1	0.037727061	0	4.722100155	5.622183554	4.876419188	0.195630306	5.680313155	6.913288068	3.651254112	0	Tumor	BRCA
TCGA-B6-A0I1-01A	2361	1	0.670866545	0	2.007348498	6.030692333	2.98292398	2.185426815	3.230546779	8.446633244	3.819863408	0.016970389	Tumor	BRCA
TCGA-E2-A1IE-01A	2362	0	0.191628611	0	1.186360339	7.605347516	4.965692761	0.876787273	3.811394332	6.608681509	4.827253274	0.050970808	Tumor	BRCA
TCGA-BH-A0BT-01A	2365	0	0	0	3.028142104	5.114673629	3.718923665	0.804170846	4.806277025	7.750147288	3.746286784	0	Tumor	BRCA
TCGA-BH-A0BW-01A	2371	0	0	0	6.468243808	7.119662131	5.908655551	0.113576847	3.818419854	6.537339323	7.049735069	0	Tumor	BRCA
TCGA-AO-A12C-01A	2372	0	0.067226606	0	3.544508499	6.023777333	5.657840201	0.351604504	7.00951986	5.758970871	5.024359927	0.051340879	Tumor	BRCA
TCGA-BH-A0DE-01A	2372	0	0	0.018505455	2.28522452	5.436096332	5.127887531	0.421932238	4.881907617	6.492126764	4.252068597	0	Tumor	BRCA
TCGA-B6-A0RM-01A	2373	1	0	0	1.664856902	5.97414693	4.726664447	0.446322056	4.121508757	6.050566159	4.535625365	0	Tumor	BRCA
TCGA-BH-A0DL-01A	2381	0	0	0	4.717315541	5.420954493	5.237874499	0.318361839	3.773001754	8.382521226	5.977923337	0	Tumor	BRCA
TCGA-AR-A1AJ-01A	2383	0	0	0	5.57360619	6.769193474	5.029390976	0.423100399	5.074237641	7.90754101	5.607205334	0	Tumor	BRCA
TCGA-A2-A04Q-01A	2385	0	0	0	5.196481458	4.461436743	4.092758408	0.494225958	4.695115349	6.365601391	4.343222558	0	Tumor	BRCA
TCGA-BH-A0DT-01A	2403	0	0.036282965	0	3.65456554	6.341379451	5.294832786	0.423560085	5.765220704	7.468585284	4.836995233	0	Tumor	BRCA
TCGA-GM-A2DB-01A	2406	0	0.827642284	0	3.045144435	4.559932317	3.642101375	0.356327836	3.353822838	7.239299812	2.393053513	0	Tumor	BRCA
TCGA-B6-A0WV-01A	2417	1	0	0.030437344	2.618050608	6.380440729	4.712301575	0.566504813	4.999222613	6.803273737	4.949013986	0.035609234	Tumor	BRCA
TCGA-A2-A0EQ-01A	2426	0	0	0	3.906529375	4.661843891	4.344235394	0.309788712	4.45219422	6.217875977	4.404066167	0	Tumor	BRCA
TCGA-A2-A0EO-01A	2442	0	0	0	3.279892039	5.965591993	4.783309259	0.356777418	6.021011858	6.939535348	4.395320984	0	Tumor	BRCA
TCGA-AO-A03L-01A	2442	0	2.533672841	0	5.785725089	6.20120624	5.230221863	0.422395434	6.086915152	6.276100529	4.648591935	0.197657035	Tumor	BRCA
TCGA-B6-A0RL-01A	2469	1	0.056542999	0	3.033932626	6.300775323	4.937646413	1.743764658	0.829639494	5.973419722	4.21757311	0.105533587	Tumor	BRCA
TCGA-BH-A0B0-01A	2477	0	0.031965205	0	3.999182213	5.80274429	4.626542397	0.131602671	6.871357414	8.29852422	4.091579207	0	Tumor	BRCA
TCGA-AO-A03O-01A	2483	1	0	0	2.781105493	5.322932773	4.926358447	0.198057278	3.586933651	7.141238615	4.536709686	0	Tumor	BRCA
TCGA-BH-A0B6-01A	2483	0	0	0	5.705503005	5.246887204	4.399757903	0.244274348	5.02323801	6.906545977	3.979961952	0	Tumor	BRCA
TCGA-BH-A0DD-01A	2486	0	0	0	3.51981302	6.061310766	5.28194791	0.765088026	4.279713255	6.511718329	4.99462695	0.08154732	Tumor	BRCA
TCGA-BH-A0E9-01B	2489	0	0.129936228	0	2.918039552	6.023907904	5.299702743	0.58709794	3.993200265	7.191262325	5.298018175	0.025587749	Tumor	BRCA
TCGA-AO-A1KR-01A	2513	0	0	0	2.369187019	2.541206388	2.901319912	0.585950955	2.015519969	7.713272855	2.614983574	0.024824428	Tumor	BRCA
TCGA-AO-A12D-01A	2515	0	0	0.022599337	3.781239495	6.160101639	4.642994073	0.199601034	5.43921108	7.937663121	4.808889727	0	Tumor	BRCA
TCGA-BH-A1ET-01A	2520	1	0	0	1.821475454	4.526783378	5.427196496	0.296987606	5.726269808	7.251324123	4.90748024	0	Tumor	BRCA
TCGA-BH-A204-01A	2534	1	0.019112476	0	1.110351017	7.638995326	5.204665041	0.247077366	3.918119583	5.264330788	4.802658929	0.043183401	Tumor	BRCA
TCGA-GM-A2DC-01A	2535	0	0.077196459	0	2.1289235	5.372707067	4.288163915	2.131254643	3.1384326	6.962996648	3.637242285	0.029802973	Tumor	BRCA
TCGA-E2-A106-01A	2541	0	1.781397598	0	5.358879317	5.979025384	5.402109648	0.571516121	3.045794244	7.863462951	3.616362174	0.113588049	Tumor	BRCA
TCGA-AR-A0U2-01A	2551	1	0	0	5.424196398	7.074345659	5.842955939	0.944201796	4.32912638	7.22517387	4.737505501	0.050271268	Tumor	BRCA
TCGA-AR-A0TS-01A	2558	0	0	0	4.429958242	7.451857815	5.50373787	0.692165808	5.346128223	7.206191147	6.481385586	0.024958645	Tumor	BRCA
TCGA-BH-A0B7-01A	2559	0	0.11563194	0	3.805623612	5.875802733	5.43271711	0.341206327	5.719867297	8.055584873	4.823598948	0	Tumor	BRCA
TCGA-B6-A0IN-01A	2573	1	0.496631928	0	2.140151431	3.942303681	3.299650807	0.188841068	3.524988274	5.392919594	2.578814697	0	Tumor	BRCA
TCGA-GM-A2DI-01A	2590	0	0	0	4.923375207	6.60605749	5.35306716	0.37707856	6.414949449	6.60974218	5.274713402	0	Tumor	BRCA
TCGA-GM-A2DO-01A	2596	0	0	0.044966581	5.276810619	5.469208524	4.151814149	0.646470402	3.775665886	5.179710739	3.548542659	0	Tumor	BRCA
TCGA-B6-A401-01A	2596	0	0	0	4.948202238	5.746210548	4.087047002	0.859003482	5.286832522	7.664265167	3.788714696	0	Tumor	BRCA
TCGA-AR-A254-01A	2605	0	0	0	5.362201588	6.357098137	5.733864583	0.506703779	6.601837404	6.787289343	5.083920385	0	Tumor	BRCA
TCGA-AR-A1AO-01A	2618	0	0.689139725	0	5.288940537	6.132233269	5.063368516	0.544139352	6.428972185	7.02384548	4.774487349	0	Tumor	BRCA
TCGA-AR-A1AX-01A	2629	0	0	0	4.412644258	5.606838189	5.508902222	0.556111729	5.366056805	7.716167784	4.860434935	0	Tumor	BRCA
TCGA-AR-A1AW-01A	2632	0	0	0	4.980381718	5.438622663	5.029986765	1.03812752	5.358846958	6.00383999	5.159365045	0	Tumor	BRCA
TCGA-AR-A2LJ-01A	2632	0	0	0	4.355328253	4.619301563	3.557483129	1.389464838	5.117406149	6.64060535	2.673596936	0	Tumor	BRCA
TCGA-AC-A2FE-01A	2636	1	0	0	4.462340311	5.024133581	4.407682709	0.713804594	6.364646516	6.67625675	4.525875726	0	Tumor	BRCA
TCGA-PE-A5DE-01A	2645	0	0	0	5.88178864	4.489672846	4.51699224	0.41945094	4.078864276	7.42376579	3.913554541	0	Tumor	BRCA
TCGA-GM-A2DK-01A	2645	0	0	0	2.633134431	5.134886291	3.702977801	0.166130024	4.263512438	6.212626947	3.405934982	0.019824402	Tumor	BRCA
TCGA-AC-A2FK-01A	2650	0	1.20972607	0	3.118085512	7.021669643	5.84153176	0.948425257	3.722295826	6.452159601	5.406601693	0.033073273	Tumor	BRCA
TCGA-E2-A1B1-01A	2653	0	0.19652999	0	4.528855029	7.183463906	5.578031471	0.522371623	6.558706955	6.361020962	5.396333073	0	Tumor	BRCA
TCGA-A2-A04U-01A	2654	0	0	0	2.93865669	2.635300541	2.915350335	2.474573555	4.463936819	5.90604742	3.919299118	0	Tumor	BRCA
TCGA-A2-A0CQ-01A	2695	0	0	0	3.464166747	3.573489676	3.955855312	0.635373945	2.938999627	7.462116448	3.42154209	0	Tumor	BRCA
TCGA-AR-A250-01A	2707	0	1.963999076	0	4.582601262	6.916305645	5.317031291	0.226614856	6.419397205	6.38013291	5.051053537	2.386912169	Tumor	BRCA
TCGA-BH-A0C3-01A	2709	0	0	0	3.849711148	5.785872766	4.88657805	0.714539852	5.993567069	8.270874058	4.833053668	0	Tumor	BRCA
TCGA-BH-A1F5-01A	2712	1	0.027895917	0	1.894225441	7.009737586	5.559230211	0.526016487	4.818638007	5.37970407	4.718480979	0.021235414	Tumor	BRCA
TCGA-B6-A0RT-01A	2721	0	0	0	5.159306667	5.074723777	4.857670855	0.992167916	5.169910833	7.842685623	4.515622327	0	Tumor	BRCA
TCGA-AC-A2FF-01A	2759	0	0	0	2.727290966	6.717671414	5.094794143	0.320258508	6.165235316	6.468141121	4.794583475	0	Tumor	BRCA
TCGA-BH-A18K-01A	2763	1	0.027415451	0.017824614	4.658952873	4.950724811	4.288215808	0.470472449	6.516745589	7.11937554	3.756430299	0	Tumor	BRCA
TCGA-BH-A0C7-01B	2767	0	0.484298478	0	4.788966281	6.510354828	5.445940785	1.277691799	6.326061083	6.470191172	5.426162463	0.058403324	Tumor	BRCA
TCGA-A2-A3XT-01A	2770	0	0	0	5.414892481	5.917107767	4.219268216	0.487103503	4.554910866	8.268835339	3.918134188	0.017517107	Tumor	BRCA
TCGA-BH-A1EO-01A	2798	1	0.055753995	0	4.464194467	8.236991444	5.536323452	0.365085663	7.688537456	5.877022972	5.644089091	0	Tumor	BRCA
TCGA-A2-A0CP-01A	2813	0	0	0	2.845974069	4.791225666	4.048969685	0.743846168	6.220507757	6.538250711	3.834665079	0	Tumor	BRCA
TCGA-AR-A252-01A	2838	0	0	0	4.17431651	6.129552976	5.622027879	0.190240175	5.52122487	6.368092115	5.179261266	0	Tumor	BRCA
TCGA-AR-A256-01A	2854	1	2.966258481	0	4.342620485	6.859351891	4.853755297	0.413635378	5.124397287	7.981668958	5.823696878	0.06262568	Tumor	BRCA
TCGA-AR-A1AP-01A	2856	0	0	0	5.967991528	5.674298002	5.371502149	0.255927559	5.241654909	7.393617991	4.776706862	0	Tumor	BRCA
TCGA-AR-A24L-01A	2866	1	0.115517801	0	3.226429764	6.923408321	5.868130397	0.774651679	6.869356804	5.626368773	5.231530461	0.071282596	Tumor	BRCA
TCGA-AR-A1AU-01A	2868	0	0	0	3.162763202	6.536572899	4.774230978	1.180196875	5.861048301	6.397781359	4.989097547	0.049213223	Tumor	BRCA
TCGA-AO-A03P-01A	2911	1	0.021684084	0	3.326051966	3.834112612	4.540302742	1.112413947	3.633274503	5.643779053	3.603169286	0	Tumor	BRCA
TCGA-AR-A1AN-01A	2920	0	0	0.035520851	5.093812876	6.389639593	4.795024974	0.303657956	6.660391774	7.268122052	4.004455246	0	Tumor	BRCA
TCGA-AO-A1KP-01A	2953	0	0.024576719	0	2.285070022	6.999170981	5.470306245	1.754989768	5.117824189	5.029657772	4.07799107	0.091183493	Tumor	BRCA
TCGA-B6-A0IH-01A	2965	1	0	0	2.918833291	6.527311479	5.2947445	0.949177179	6.273734189	7.664227471	4.770598196	0	Tumor	BRCA
TCGA-BH-A1F6-01A	2965	1	0	0	4.26087189	6.881207426	4.760086326	0.591940352	5.259648187	7.635334481	5.706626709	0	Tumor	BRCA
TCGA-B6-A0WS-01A	2965	1	0	0	4.034301145	7.231917701	5.314900966	0.4766468	6.03659375	6.661526039	4.763008847	0	Tumor	BRCA
TCGA-AR-A1AL-01A	2971	0	0.067838195	0	3.991660177	6.204625778	5.300579886	0.679045081	6.668838332	7.196437979	5.460101343	0	Tumor	BRCA
TCGA-AR-A24S-01A	2976	0	0.025017229	0	4.997536118	6.444657449	5.072720891	0.200553388	6.335774303	6.498416548	5.477933464	0	Tumor	BRCA
TCGA-AO-A12B-01A	2989	0	0	0	1.507476371	4.969715444	3.908724801	0.206537655	2.368209619	5.361164713	3.411284571	0	Tumor	BRCA
TCGA-AR-A0TQ-01A	2991	0	0	0	4.89834899	5.638872621	5.052118919	0.593123663	4.980631075	6.305243085	4.670359654	0	Tumor	BRCA
TCGA-AR-A1AM-01A	2991	0	0	0	4.62182137	5.45839717	4.907555566	1.849736429	5.483489897	7.447707177	4.492183895	0	Tumor	BRCA
TCGA-AR-A24Z-01A	3001	0	0	0	3.21990208	5.470257936	5.486471117	0.922245825	5.435353295	6.114727654	4.993628426	0	Tumor	BRCA
TCGA-AR-A24X-01A	3004	0	0	0	2.432563906	6.169325184	5.500527206	1.060497426	6.169667321	7.572754289	5.093411235	0	Tumor	BRCA
TCGA-AR-A0TW-01A	3009	0	0	0	3.448781408	5.33179137	4.915186088	0.475344047	3.928469637	8.103845215	3.820849052	0	Tumor	BRCA
TCGA-A2-A0CV-01A	3011	0	0	0	3.161228424	6.176327608	5.050550248	0.312906099	5.386804114	7.919608291	3.793867096	0	Tumor	BRCA
TCGA-A2-A0CL-01A	3015	0	0	0.023484663	5.09658104	5.303973175	5.029566778	0.693287488	6.111465112	6.34319913	5.295739283	0	Tumor	BRCA
TCGA-A2-A0ST-01A	3017	0	0	0	5.594501011	4.782949392	4.841495446	0.513038907	3.869982858	6.211857315	4.670828241	0	Tumor	BRCA
TCGA-AR-A1AQ-01A	3021	0	0	0	4.885765269	5.916559204	4.225883836	0.371156588	4.330322108	8.581960488	4.963546867	0	Tumor	BRCA
TCGA-AC-A2BM-01A	3022	0	0.035547766	0	3.964847291	7.014572211	5.525000387	0.671297395	4.688355116	6.667706443	4.51943871	0.402808754	Tumor	BRCA
TCGA-AR-A251-01A	3030	0	0.036414252	0	3.027473637	9.184840991	4.356174273	2.127748672	6.270523077	6.080005539	5.851766474	0.013936354	Tumor	BRCA
TCGA-AR-A24N-01A	3035	0	0.027045093	0	3.629216603	6.116413398	4.636027496	0.352290606	6.153637834	8.1367839	4.535107218	0	Tumor	BRCA
TCGA-B6-A0RS-01A	3063	1	0	0	3.81885853	6.053948213	5.813715067	0.614638207	4.168151776	8.059836936	4.517633221	0	Tumor	BRCA
TCGA-B6-A1KF-01A	3088	0	0	0	1.355545477	4.753934291	4.930604119	0.372680227	4.102439378	8.341887652	5.244507096	0	Tumor	BRCA
TCGA-GM-A2DN-01A	3091	0	0	0	5.674900481	4.897861238	4.760130139	0.381614778	4.372453168	7.9052675	4.579513674	0	Tumor	BRCA
TCGA-A2-A0EM-01A	3094	0	0	0	4.134064873	4.722429642	5.375790438	0.160626374	5.852942653	6.976843863	4.550875254	0	Tumor	BRCA
TCGA-A2-A04W-01A	3102	0	0	0	2.614396386	6.072541677	3.928771606	0.169353504	6.181982608	8.504396886	3.980692136	0	Tumor	BRCA
TCGA-AO-A12A-01A	3112	0	0	0	3.624816655	5.853151341	5.16808379	0.931801165	5.931682577	7.47392112	4.697543825	0	Tumor	BRCA
TCGA-E2-A1LI-01A	3121	0	0	0	3.587281043	5.024387054	3.686337573	0.192027209	2.941246405	7.436435008	4.84545851	0	Tumor	BRCA
TCGA-B6-A0RP-01A	3126	1	0	0	4.819663545	4.867902027	5.131905802	0.261719361	6.310884242	7.530558127	4.794510231	0	Tumor	BRCA
TCGA-AR-A24U-01A	3128	0	0	0	4.059518192	7.013318574	5.584611588	0.113604314	5.697088237	7.710737991	4.838139702	0	Tumor	BRCA
TCGA-B6-A40B-01A	3152	0	0	0	4.693423026	4.297214134	3.904947354	0.700207371	6.002708432	7.762289267	3.423836909	0.01892587	Tumor	BRCA
TCGA-AR-A1AK-01A	3159	0	0	0	3.895205395	4.796311342	4.482157027	1.11838566	4.136207699	6.987284242	4.81984475	0	Tumor	BRCA
TCGA-AR-A24Q-01A	3172	0	0	0	3.698057943	6.013585473	4.382293342	1.426989752	5.580272517	5.802095483	4.900993796	0	Tumor	BRCA
TCGA-AR-A24T-01A	3202	0	0	0	2.136414314	6.39419004	5.338941937	0.728664407	7.477284215	6.053966793	5.410512755	0.023452603	Tumor	BRCA
TCGA-AR-A24V-01A	3203	0	0	0.017662788	4.638900416	6.832092048	5.424456933	0.58285589	6.651065989	5.017274806	5.020945528	0.02067957	Tumor	BRCA
TCGA-A2-A25E-01A	3204	0	0	0	3.287564212	5.565675949	5.124679876	0.45784451	4.748069509	6.573533733	5.348727985	0	Tumor	BRCA
TCGA-GM-A2DM-01A	3226	0	0	0	3.297812716	5.78029979	4.785276864	0.29331416	3.950010699	7.289281344	4.119856784	0	Tumor	BRCA
TCGA-E2-A1LH-01A	3247	0	0	0	3.428443543	4.743012737	3.712047808	0.174754938	4.022803348	7.290208303	3.088968384	0	Tumor	BRCA
TCGA-AO-A128-01A	3248	0	0.025507312	0	5.725622056	6.102113198	5.49926824	0.625893553	3.276854204	7.970277124	4.97078628	0	Tumor	BRCA
TCGA-Z7-A8R6-01A	3256	0	0	0	4.453956626	4.065832417	4.017130172	0.765164629	4.400144186	6.951246171	3.969494481	0	Tumor	BRCA
TCGA-AR-A0U4-01A	3261	0	0.063025077	0.020723289	6.869210091	6.727372656	4.934973375	0.20109672	4.720555246	6.340043312	5.005610256	0	Tumor	BRCA
TCGA-AR-A0TZ-01A	3262	1	0.577700076	0	5.78528464	5.857654593	4.850485578	1.031513012	6.014404685	5.732187959	4.813286487	0.019847817	Tumor	BRCA
TCGA-A2-A25A-01A	3276	0	0.040195366	0	4.073804413	6.031935221	5.062547147	0.56733399	5.488008283	7.261283381	5.076148347	0	Tumor	BRCA
TCGA-A2-A0CW-01A	3283	0	0.05006898	0.032642367	5.476194439	5.905011982	4.721752637	0.318843809	3.267615989	7.328176641	4.953990145	0.019218325	Tumor	BRCA
TCGA-A2-A0CR-01A	3283	0	0.167410167	0	5.331197252	3.378733496	3.528767022	0.572470822	3.873269604	7.093555826	1.879595138	0	Tumor	BRCA
TCGA-AO-A129-01A	3286	0	0	0	4.313798945	4.205539237	3.851286417	0.258843098	4.221826003	7.22731574	4.187518562	0	Tumor	BRCA
TCGA-Z7-A8R5-01A	3287	0	0	0	3.597433996	4.495730724	3.716147802	0.693556638	3.509316524	6.676273063	2.666224499	0	Tumor	BRCA
TCGA-AR-A1AI-01A	3296	0	0	0	4.702457067	7.071491721	4.844661321	0.843211829	3.08529881	7.129834829	6.27124992	0	Tumor	BRCA
TCGA-AO-A126-01A	3307	0	0	0	2.394876287	3.3168269	4.373978999	0.807335665	4.825010285	5.99214668	3.010979297	0	Tumor	BRCA
TCGA-AR-A0TT-01A	3316	0	0.429336987	0	5.787256674	6.122348734	5.197340499	0.233779042	5.417009717	6.645129242	5.217877399	0	Tumor	BRCA
TCGA-GI-A2C9-01A	3342	0	0	0	4.060704938	6.461925557	4.545657183	1.561725466	3.990209073	6.470311947	5.202081356	0	Tumor	BRCA
TCGA-GM-A3NW-01A	3361	0	4.473272798	0	2.042887804	8.417572369	4.852363188	0.26129584	3.469861731	6.272792941	3.677344904	0.168391392	Tumor	BRCA
TCGA-BH-A42U-01A	3364	0	0.201623573	0	3.62216727	4.261579287	4.115087544	1.369244001	3.579485652	7.297589986	2.958181609	0	Tumor	BRCA
TCGA-A8-A08T-01A	3409	1	0	0	4.220996909	5.696569649	5.753966054	0.481053054	4.074609093	6.772631914	4.772553093	0	Tumor	BRCA
TCGA-AR-A24R-01A	3430	0	0.026177966	0	4.633105176	6.026886164	4.557235667	0.509704859	5.662908532	6.662061572	4.602761234	0	Tumor	BRCA
TCGA-AO-A125-01A	3456	0	0	0	2.627643448	2.960064386	4.052884222	0.592221237	2.294672008	7.374741174	3.484300323	0	Tumor	BRCA
TCGA-B6-A0WY-01A	3461	1	0	0	2.980198549	5.806095937	5.348043324	0.737995986	5.348166239	6.526718208	5.187638341	0	Tumor	BRCA
TCGA-BH-A1ES-01A	3462	1	1.24148716	0	1.81708926	8.60266753	5.28101445	0.72273771	5.33860829	5.87564704	4.89625231	1.20575037	Tumor	BRCA
TCGA-BH-A1ES-06A	3462	1	0	0.070345488	4.271415671	7.712992672	4.461290347	0.600819602	1.176891508	6.491916905	4.002060417	0.04163824	Tumor	BRCA
TCGA-BH-A1FC-01A	3472	1	0	0	4.411504388	5.958041332	4.000374028	1.939342042	3.830516102	8.273834719	5.574790175	0	Tumor	BRCA
TCGA-AO-A124-01A	3506	0	0	0	3.265931283	5.829937436	4.944078637	1.339443514	2.353665064	6.946652876	5.346666401	0	Tumor	BRCA
TCGA-GM-A2DL-01A	3519	0	0	0	5.561632921	5.485328096	4.088570874	0.219678945	5.924634286	7.227561378	4.10073531	0	Tumor	BRCA
TCGA-A2-A0EP-01A	3603	0	0	0	6.072177906	5.343914775	4.317898407	0.528184924	6.352712673	7.027928221	3.933033459	0.018815299	Tumor	BRCA
TCGA-AR-A24O-01A	3607	0	0	0	3.659300216	5.678444244	5.418339435	0.412340842	6.863480933	6.713676853	5.133762505	0	Tumor	BRCA
TCGA-AR-A24M-01A	3660	0	0	0	4.237157954	6.069284129	5.892255419	0.159229851	6.843195315	7.098304263	5.180222231	0	Tumor	BRCA
TCGA-BH-A1FB-01A	3669	1	0.028162257	0	3.982517524	7.000697354	5.328525471	0.53025992	6.769502604	6.318778537	5.172806536	0	Tumor	BRCA
TCGA-A2-A04R-01A	3709	0	0	0	2.531437861	5.430381442	4.839793448	0.383189711	5.113923843	6.218904577	4.712394592	0.02262721	Tumor	BRCA
TCGA-AR-A1AH-01A	3807	0	0	0.018318711	3.617939422	4.721947607	4.208052237	0.493984038	4.106615515	8.199371686	7.084355343	0	Tumor	BRCA
TCGA-B6-A0IM-01A	3873	1	0.047868231	0	2.813085688	7.266679718	5.253326509	0.269582727	6.383503119	5.766339154	4.943901655	0	Tumor	BRCA
TCGA-B6-A0IP-01A	3926	1	0	0	3.191388107	4.485352465	4.407859318	0.308290893	4.672368341	7.394658258	4.607993951	0	Tumor	BRCA
TCGA-B6-A0IB-01A	3941	1	0	0	2.161715464	5.042519621	3.98347194	0.525114347	3.41903663	7.565583265	3.513734042	0.018253844	Tumor	BRCA
TCGA-B6-A0X0-01A	3945	1	0	0	5.289107578	4.492999703	4.910658265	0.303280566	3.4937981	7.678997171	4.533059167	0	Tumor	BRCA
TCGA-AQ-A04L-01B	3957	0	0	0	3.445021166	4.492102152	4.450263133	0.200109531	5.209896018	7.010667285	3.684941731	0	Tumor	BRCA
TCGA-BH-A209-01A	3959	1	0	0	3.683107478	6.238902607	4.728654514	0.61766365	4.605646908	7.624593993	4.837205765	0	Tumor	BRCA
TCGA-3C-AALI-01A	4005	0	0.046672944	0	4.31784964	6.042476355	5.834679672	2.171300593	5.053981788	6.726406412	4.409255505	0	Tumor	BRCA
TCGA-3C-AAAU-01A	4047	0	0.095580618	0	4.758023398	4.897361027	4.725463098	1.282264016	4.491349689	7.734535228	4.031442187	0.073163017	Tumor	BRCA
TCGA-AR-A0U3-01A	4080	0	0	0	3.640484055	5.644232257	5.29210302	0.208312495	4.251423454	7.19550948	5.050278642	0	Tumor	BRCA
TCGA-A2-A0EN-01A	4088	0	0	0	4.539896814	5.780075955	4.056901801	0.251479611	6.0669243	6.701138008	4.38374527	0	Tumor	BRCA
TCGA-A2-A0CK-01A	4159	0	0.030321454	0	3.250872088	4.337450733	3.875154342	1.015701184	3.731608609	6.31023329	3.446204112	0.023086445	Tumor	BRCA
TCGA-B6-A1KN-01A	4233	0	0.287522947	0	2.585898201	7.378157531	5.728087369	0.599193697	5.152506604	7.524421402	5.306751095	0.019998045	Tumor	BRCA
TCGA-B6-A0RQ-01A	4267	1	0	0	1.851877314	5.179153276	4.837372973	0.708081943	3.086806449	6.557729858	4.873428813	0	Tumor	BRCA
TCGA-AR-A0TP-01A	4275	0	0	0.018719673	2.743209567	4.771571628	4.162496008	1.92077086	2.397633905	6.748502943	5.020823345	0	Tumor	BRCA
TCGA-B6-A0IQ-01A	4285	0	0	0	3.327935847	2.374190367	3.226234307	0.817650171	2.691447438	7.36186047	4.311165202	0	Tumor	BRCA
TCGA-A2-A04N-01A	4354	0	0	0	2.931629679	5.707555847	4.676910624	0.510600976	6.4788026	6.151856406	4.522955177	0	Tumor	BRCA
TCGA-B6-A0I2-01A	4361	0	0	0	4.500713118	3.222239907	3.862684686	0.14702968	1.436706869	7.158479609	4.087405007	0	Tumor	BRCA
TCGA-B6-A0IG-01A	4456	1	0.109590575	0	4.821811361	4.763785758	4.341758914	1.175872051	4.4284002	6.407105273	3.819560585	0.017192026	Tumor	BRCA
TCGA-AR-A24H-01A	4894	0	0.071424122	0	4.424990146	6.507842745	5.615790241	0.984627889	4.495219016	6.705642498	5.49356647	0	Tumor	BRCA
TCGA-B6-A0RO-01A	4929	0	0.077917706	0	4.639390408	6.878579946	4.671580715	0.225252481	3.270382979	7.281677115	4.352311929	0	Tumor	BRCA
TCGA-B6-A0IO-01A	5042	0	0.046234806	0	2.837019961	5.423734936	5.116674808	0.236953858	3.957125821	5.967763524	4.061418752	0.017732082	Tumor	BRCA
TCGA-AR-A2LE-01A	5062	0	0	0	5.116192273	3.698774351	4.797631607	0.216395584	4.47225222	6.488650526	4.811716229	0	Tumor	BRCA
TCGA-B6-A0RV-01A	5156	0	0	0	3.120688874	6.289159467	4.9655592	0.391602116	4.584177835	6.93049433	4.701702618	0	Tumor	BRCA
TCGA-B6-A2IU-01A	5176	0	0.061875086	0	2.630700306	6.063282419	5.383303299	0.429689365	3.513377737	6.728823159	4.345906496	0.092969078	Tumor	BRCA
TCGA-B6-A0WT-01A	5739	0	2.10170512	0	3.10104924	7.57403384	4.81813654	0.67176536	6.67201131	6.10262683	5.03312774	0.76919315	Tumor	BRCA
TCGA-B6-A0WZ-01A	6292	0	0	0	3.215826489	3.951257752	4.053898394	0.281906965	4.861251879	7.344790068	4.031333322	0	Tumor	BRCA
TCGA-B6-A0RH-01A	6456	1	0	0	2.697262357	3.266844707	4.129177882	0.379860997	4.759850864	7.4535824	3.764752596	0.016836571	Tumor	BRCA
TCGA-GM-A2DA-01A	6593	1	0.049922586	0	3.768175608	3.58415256	3.729732134	0.280279638	5.283035845	5.984392643	2.889052305	0	Tumor	BRCA
TCGA-B6-A0IJ-01A	7106	0	0	0	5.503697264	4.886104891	4.054589743	0.313566321	3.02780079	7.628123705	4.409134354	0	Tumor	BRCA
TCGA-B6-A0RI-01A	7126	0	0	0	5.528234508	6.752250724	4.696385883	0.396490826	6.373753891	7.136974491	4.903943147	0	Tumor	BRCA
TCGA-B6-A0X1-01A	7455	1	0	0	4.047704284	6.24917097	4.658135867	1.477829636	4.144305284	7.116757324	5.729080696	0	Tumor	BRCA
TCGA-B6-A0RE-01A	7777	0	0.183249531	0	3.892950676	7.153361749	4.669054067	0.606346304	4.731085896	7.807086199	5.510340104	0.024523568	Tumor	BRCA
TCGA-B6-A0RN-01A	8008	0	0	0	2.122751621	4.270065889	5.351348518	0.517881853	6.874611897	6.761160373	4.334331252	0	Tumor	BRCA
TCGA-B6-A0IA-01A	8391	0	0	0	2.779705937	3.526494374	4.316655148	0.128137494	2.762872845	7.188156527	2.84409329	0	Tumor	BRCA
TCGA-B6-A0I5-01A	8556	0	0	0.018221088	2.704669279	4.226578022	3.936228544	0.147316237	4.114790527	7.112719275	2.364771504	0	Tumor	BRCA
TCGA-B6-A0RU-01A	8605	0	0	0	1.988080422	5.081638009	4.711862693	1.318138968	4.327703364	7.386543778	4.880060324	0	Tumor	BRCA
TCGA-EK-A2RO-01A	2	0	0	0	3.173696423	4.207004285	2.895683135	0.259505243	3.382933873	6.567997947	2.907908474	0	Tumor	CESC
TCGA-EK-A3GJ-01A	3	0	0	0	6.958355045	5.160393089	3.83619138	1.348383275	0.954281015	6.710637187	4.594367079	0	Tumor	CESC
TCGA-EK-A2R9-01A	4	0	0	0	4.570265662	4.152841711	5.753167693	3.488393753	2.718223422	5.393850283	3.485047784	0	Tumor	CESC
TCGA-ZJ-AAXU-01A	5	0	0.021778741	0	4.810294238	4.971479508	3.812757417	0.405139865	1.02516601	5.587325618	3.827525575	0	Tumor	CESC
TCGA-LP-A5U2-01A	9	0	0	0	3.471055559	4.059734259	3.807473473	0.801202072	0.763605979	7.905846298	4.194144902	0	Tumor	CESC
TCGA-EK-A2RB-01A	9	0	0	0	3.590883639	3.977763218	3.322951628	1.075362585	0.959442006	5.494526602	2.189380582	0	Tumor	CESC
TCGA-EA-A97N-01A	11	0	0	0	5.2633805	6.668937807	5.038651588	0.595604603	4.780086382	7.550393612	4.931142353	0	Tumor	CESC
TCGA-EK-A2PK-01A	12	0	0	0.018774833	5.917589085	5.626966952	4.626359778	0.135515394	2.384737619	5.768060702	3.642188307	0	Tumor	CESC
TCGA-EK-A2PL-01A	13	0	0	0	5.734376831	5.547990813	4.468053847	0.160235122	1.377567737	6.664246112	4.241964262	0	Tumor	CESC
TCGA-EK-A2RK-01A	13	0	0	0	2.626931831	4.69872739	3.086246379	0.162958523	0.654480389	8.282797439	4.04246753	0	Tumor	CESC
TCGA-C5-A1MJ-01A	14	1	0	0	4.236457818	6.397279545	4.525975437	0.513224359	4.518398928	6.897960244	4.250756868	0	Tumor	CESC
TCGA-EK-A3GK-01A	15	0	0	0	5.514630335	6.366324122	6.754545794	1.470479587	0.324567141	7.220050679	4.987723018	0	Tumor	CESC
TCGA-EK-A2PM-01A	18	0	0	0.017089551	1.402076345	5.721109124	3.68312719	0.381144266	4.148133471	6.747950803	5.214585025	0	Tumor	CESC
TCGA-ZJ-AAX4-01A	21	0	0	0	5.353009508	5.670639916	4.144142884	2.118080371	2.485152412	7.011760152	4.595010491	0	Tumor	CESC
TCGA-LP-A5U3-01A	25	0	0	0	5.277606034	6.514263058	5.748130752	0.358248332	0.961774736	7.754761764	5.501271525	0	Tumor	CESC
TCGA-EK-A2R7-01A	27	0	0	0	3.82497548	5.299291388	4.180142994	0.62927546	1.946373095	6.14150134	3.592931793	0.017156187	Tumor	CESC
TCGA-LP-A4AW-01A	27	0	0	0	3.923514668	6.281826797	4.792967805	1.651479499	2.959748133	7.345974501	4.454769719	0	Tumor	CESC
TCGA-EK-A3GN-01A	27	0	0	0	4.697474156	5.127459797	4.095339423	1.310095558	0.816634486	7.694586113	3.855700755	0.045437869	Tumor	CESC
TCGA-FU-A770-01A	34	0	0	0	5.023559994	7.033453794	5.142234887	0.237663446	1.665887829	6.31825185	4.27284333	0	Tumor	CESC
TCGA-DG-A2KH-01A	34	0	0	0	4.837900943	5.856208849	4.36226135	0.570191167	1.239930732	6.666141942	4.174852457	0	Tumor	CESC
TCGA-ZJ-AAXA-01A	43	0	0	0	3.25579221	4.992341194	4.162617221	0.76867454	2.341513358	7.353386565	4.522097255	0	Tumor	CESC
TCGA-EK-A2R8-01A	44	0	0	0	7.249722986	7.342125952	5.56718636	0.154182401	4.313211958	8.29320948	4.308324315	0	Tumor	CESC
TCGA-FU-A3TX-01A	45	0	0	0	6.944055538	6.049840608	4.723373828	1.320529052	2.016391144	6.718653118	4.99768039	0	Tumor	CESC
TCGA-EK-A2PG-01A	46	0	0	0	2.493796348	3.606022976	3.840557871	0.823046108	0.262231966	5.816885347	2.787003924	0	Tumor	CESC
TCGA-EK-A2RM-01A	50	0	0	0.037763255	4.646877286	7.159354139	5.34938663	0.698782285	4.386822811	7.00611618	4.991969237	0	Tumor	CESC
TCGA-VS-A9UJ-01A	52	1	0.486103609	0	2.722552509	7.921558132	5.479080772	0.500608415	2.408327511	5.875299326	4.618865888	0	Tumor	CESC
TCGA-EK-A2RJ-01A	53	0	0.178185033	0	4.793310804	5.854715888	4.319731953	0.111112536	1.308064145	9.018649679	4.942935319	0.062637853	Tumor	CESC
TCGA-EK-A2RE-01A	57	0	0	0	5.472487486	6.353753302	4.978843163	0.361977991	2.201646277	6.494725735	4.140557317	0	Tumor	CESC
TCGA-EK-A2RN-01A	71	0	0.014763218	0.04729491	2.414659299	4.397292174	2.136443291	0.30073462	0.415048841	5.878720007	1.570391394	0	Tumor	CESC
TCGA-C5-A1MK-01A	74	1	0	0.018291173	4.311725563	5.891969502	4.705436324	0.378275684	4.418154554	6.084306884	4.841863446	0	Tumor	CESC
TCGA-C5-A7X8-01A	83	0	0	0	5.481049636	4.723160971	3.966469705	1.080455268	4.271528539	6.533300549	2.834467863	0	Tumor	CESC
TCGA-PN-A8MA-01A	90	0	0	0	3.541885724	5.735664468	4.931385204	1.040557135	2.122934349	6.051890879	4.323698129	0	Tumor	CESC
TCGA-JW-A5VH-01A	100	1	0	0	4.433329816	6.19845675	5.487392695	0.312501823	2.128031505	5.59458447	4.2077248	0	Tumor	CESC
TCGA-VS-A9UV-01A	104	1	0	0	4.634971394	4.413076795	3.297392561	0.724835163	1.609975917	7.796326697	4.809573023	0	Tumor	CESC
TCGA-C5-A1MP-01A	109	0	0	0.022352523	5.609189444	4.421117937	4.266036197	1.130045049	4.522707423	7.133964372	4.347047898	0	Tumor	CESC
TCGA-ZX-AA5X-01A	119	0	0	0	4.972895726	6.070751098	4.917771123	0.593859382	3.745793549	7.168132745	4.478536356	0	Tumor	CESC
TCGA-EK-A2RC-01A	129	0	0.027164196	0	5.338000732	5.181406444	4.362378209	1.192128722	3.5834184	5.590412795	3.894997937	0	Tumor	CESC
TCGA-VS-A9V4-01A	132	1	0.190939538	0	3.004193899	6.75906838	4.321405346	0.193624068	1.802229765	6.408986584	4.713097524	0.620451417	Tumor	CESC
TCGA-VS-A94Y-01A	144	1	0	0	8.567291409	6.186140694	5.344320865	0.322516864	3.474398062	8.652691229	5.925071802	0	Tumor	CESC
TCGA-C5-A902-01A	149	0	0	0	6.558945907	3.674127199	4.217137008	1.176710413	1.053175363	8.056838252	3.296955913	0	Tumor	CESC
TCGA-VS-A9V1-01A	157	1	0.42483502	0	6.791923994	6.377583424	4.002924932	0.158148982	1.222758377	6.229726516	4.068730412	0	Tumor	CESC
TCGA-C5-A1BN-01B	166	1	0	0	6.551738718	7.070627064	5.512195394	0.457888801	1.865641517	7.480779934	5.677395239	0	Tumor	CESC
TCGA-EK-A2IP-01A	202	0	0	0	5.62455192	5.500288117	4.691567081	0.875134011	1.70249456	6.648041642	3.219970152	0	Tumor	CESC
TCGA-EA-A50E-01A	227	1	0	0	3.685339706	5.978314174	4.394076445	0.408297758	4.274340913	7.067542105	4.114176194	0	Tumor	CESC
TCGA-EX-A1H6-01B	241	0	0	0	4.764307068	4.495860214	4.068724377	2.067392448	0.919347913	5.852330029	2.649994887	0	Tumor	CESC
TCGA-DS-A7WI-01A	252	1	0	0	6.203707845	4.785505615	4.438139864	0.589736042	1.238335966	7.489525648	2.815593756	0	Tumor	CESC
TCGA-JW-A852-01A	252	1	0	0	3.019119589	3.827355512	3.024750461	0.641817483	0.470076717	7.319172802	1.667868729	0	Tumor	CESC
TCGA-EX-A69M-01A	253	1	0	0	5.470330526	7.059285136	4.523989669	1.00151689	1.216517827	8.736421461	4.431625045	0	Tumor	CESC
TCGA-C5-A8XI-01A	254	0	0	0.02062505	5.241821097	6.457705759	4.611393457	2.040009009	1.391533335	7.123233568	4.661001699	0	Tumor	CESC
TCGA-MA-AA42-01A	259	0	0	0	5.769818264	5.894346873	4.014783497	0.421618062	0.684235366	6.395072866	3.989504059	0	Tumor	CESC
TCGA-DS-A1O9-01A	266	1	0	0.034855977	4.185364955	5.70500396	5.747499225	0.156934844	4.158025418	7.137516074	4.878921632	0	Tumor	CESC
TCGA-Q1-A6DT-01A	275	1	0	0	5.2254234	5.597417749	5.037972858	0.8473744	2.098603881	7.719417483	5.231980998	0	Tumor	CESC
TCGA-MA-AA41-01A	279	0	0	0	6.846293857	3.7306079	4.776061932	1.576943584	1.233079639	7.218124674	4.968576865	0	Tumor	CESC
TCGA-Q1-A73Q-01A	284	0	0	0.024059761	3.154084427	7.077353412	4.616140279	0.664285941	2.551605555	6.846645766	4.966255948	0	Tumor	CESC
TCGA-C5-A7X3-01A	284	1	0	0	6.306648104	6.6121908	5.127700189	0.858298294	3.60872788	7.05858491	4.264687163	0	Tumor	CESC
TCGA-HM-A6W2-06A	287	0	0.36407556	0	4.75339775	6.34184165	5.3895679	2.93418152	1.21503779	7.04414907	6.42000517	0.07656353	Tumor	CESC
TCGA-HM-A6W2-01A	287	0	0	0	2.597885356	4.497992478	3.309206524	2.314518297	2.121470458	5.851442355	4.302841381	0	Tumor	CESC
TCGA-VS-A8EB-01A	305	1	0	0	5.273815978	4.467168207	4.787727307	0.902152722	1.827445615	6.694504899	4.602907733	0	Tumor	CESC
TCGA-FU-A5XV-01A	321	0	0	0.059541033	4.292705453	6.375477486	5.204226508	0.573750993	1.492378397	6.942339214	5.321425449	0	Tumor	CESC
TCGA-LP-A4AU-01A	343	0	0	0	4.621008504	5.479739003	4.493046252	0.167330961	3.585078309	6.458742306	4.122105317	0	Tumor	CESC
TCGA-MA-AA43-01A	346	0	0	0	3.606368435	6.534785887	5.105694086	0.564501832	4.709318266	5.683715574	4.196388935	0	Tumor	CESC
TCGA-C5-A0TN-01A	348	1	0	0	5.137121493	6.758449145	5.274838865	0.91651225	2.965453892	6.564654989	4.692556424	0	Tumor	CESC
TCGA-VS-A8QC-01A	350	1	0	0.018614548	4.343709587	5.373232086	4.509077946	1.150876031	3.907390459	7.454829431	4.611271711	0	Tumor	CESC
TCGA-UC-A7PD-01A	355	1	0	0	6.288569719	5.940116535	4.869086624	1.454721802	3.002647819	6.649510758	3.671095561	0	Tumor	CESC
TCGA-EA-A44S-01A	369	0	0	0.034993694	5.324270141	4.517312708	4.547028292	1.537889768	0.941824283	7.004642899	3.618878183	0.020609577	Tumor	CESC
TCGA-UC-A7PG-06A	370	1	0	0	3.40929127	5.382938352	4.430594475	0.45818838	2.854597161	7.936547777	3.796165687	0	Tumor	CESC
TCGA-UC-A7PG-01A	370	1	0	0	3.47115454	5.948638856	4.414181303	0.597644275	2.448072361	7.549202676	4.315802525	0	Tumor	CESC
TCGA-FU-A23K-01A	372	0	0.023577961	0	3.173309958	3.579417678	3.175522257	1.18550671	1.801391266	5.883379295	1.189943143	0	Tumor	CESC
TCGA-DS-A1OC-01A	376	0	0	0	5.87120163	5.512300405	5.609169893	1.069139917	2.80960956	7.985808274	6.208793949	0	Tumor	CESC
TCGA-LP-A4AX-01A	380	0	0	0	5.017320499	6.740030082	4.919326813	1.07262019	2.499191123	6.784816047	5.410412026	0.068016265	Tumor	CESC
TCGA-EK-A2GZ-01A	383	0	0	0.022622616	4.412732826	5.980353093	4.809314151	0.82568862	0.822828692	6.86503839	5.728085549	0	Tumor	CESC
TCGA-EA-A3QD-01A	397	0	0	0	5.048165318	5.351534797	3.931257937	1.98307154	2.965453523	6.865090198	3.464715283	0	Tumor	CESC
TCGA-LP-A7HU-01A	406	0	0.035869139	0.023344787	3.381897544	4.011466218	4.052764667	2.868141547	1.181611081	7.352080645	3.636970451	0	Tumor	CESC
TCGA-EA-A78R-01A	410	0	0	0	3.606755656	5.111004517	4.161182325	0.080713458	2.548572007	6.737677863	2.845128516	0	Tumor	CESC
TCGA-C5-A7X5-01A	414	1	0	0	2.335562419	6.09276142	4.463811415	0.53138232	2.525301761	6.697585029	5.58923448	0	Tumor	CESC
TCGA-FU-A40J-01A	426	0	0	0.013866378	5.577058757	6.027389178	4.605594084	1.794461819	0.868306512	6.781735729	3.824537148	0	Tumor	CESC
TCGA-Q1-A73O-01A	428	0	0	0	5.990418211	6.998221299	6.005521213	0.494054265	2.333777073	7.117961101	6.188069895	0	Tumor	CESC
TCGA-VS-A9UL-01A	442	1	0	0	2.360339118	5.834078046	4.735881431	2.461181768	1.601957518	6.545037826	5.378388799	0	Tumor	CESC
TCGA-VS-A9UU-01A	442	0	0	0	4.034867498	5.871570911	4.046603671	1.095394909	0.719801518	7.243139732	4.012660488	0	Tumor	CESC
TCGA-RA-A741-01A	444	0	0.038292335	0.049434895	5.956998977	6.70675482	4.498432607	0.712693007	0.892093828	6.517255671	3.684109952	0	Tumor	CESC
TCGA-EX-A449-01A	447	0	0.03283896	0	4.35199145	6.174265664	4.02549	1.653193442	0.687499921	6.582990387	4.000564128	0	Tumor	CESC
TCGA-C5-A907-01A	448	0	0.035971101	0	7.286532193	5.752718731	4.783294783	0.022013513	2.350074287	6.50736274	4.064727582	0	Tumor	CESC
TCGA-EA-A556-01A	453	0	4.659793084	0.023646044	4.46453211	6.370412036	4.708788894	0.87866399	3.184596434	6.160417397	4.668651682	0.431488561	Tumor	CESC
TCGA-HM-A4S6-01A	454	0	0	0	5.72377614	5.636811408	5.447898498	0.36775805	2.761519574	7.125718255	5.891971892	0	Tumor	CESC
TCGA-EX-A3L1-01A	463	0	0	0	6.651424943	6.758527809	7.156685349	0.450145361	3.831753584	6.549994512	5.188130708	0	Tumor	CESC
TCGA-VS-AA62-01A	469	1	0	0	6.555567393	6.060309582	5.178786797	0.327463972	4.590003104	6.827758611	5.073434607	0	Tumor	CESC
TCGA-C5-A7CL-01A	471	1	0	0	6.636565319	6.319846179	4.623075428	1.511595903	4.017849345	7.287725233	5.300527446	0	Tumor	CESC
TCGA-EX-A8YF-01A	473	0	0	0	4.734686814	5.889198692	5.364996481	0.723568362	3.468191798	7.233639747	4.048285757	0	Tumor	CESC
TCGA-Q1-A5R1-01A	474	0	0	0	5.29244598	5.653409891	4.646907435	1.618203242	0.502462755	5.896321621	5.180585673	0	Tumor	CESC
TCGA-JW-A5VL-01A	474	0	0	0	6.135895312	5.530496106	5.119983221	1.5235973	1.233523635	7.557674176	4.583175491	0.022768281	Tumor	CESC
TCGA-VS-A953-01A	477	1	0	0	3.515811881	6.218880059	4.024265166	0.723306141	1.333589968	5.950226761	4.103044699	0	Tumor	CESC
TCGA-VS-A9UT-01A	482	0	0	0	4.546361335	6.005374829	4.81176637	2.443768256	2.479268234	5.395732914	5.146535178	0.046515454	Tumor	CESC
TCGA-Q1-A73P-01A	483	0	0	0	6.440703589	6.3984211	4.79196633	0.864468529	2.169647751	6.443440375	4.014752282	0	Tumor	CESC
TCGA-Q1-A5R3-01A	485	0	0	0	5.060363478	3.405795135	3.215529843	0.384574697	0.308852744	7.00738654	1.604670851	0	Tumor	CESC
TCGA-FU-A3EO-01A	490	0	0	0	5.601150003	4.451180931	3.03337885	0.362747618	0.55484266	5.865805685	0.622799607	0	Tumor	CESC
TCGA-Q1-A6DV-01A	491	0	0	0	5.078670222	6.52056915	5.011252769	1.114651537	1.001668593	5.673401884	5.178276906	0	Tumor	CESC
TCGA-FU-A3WB-01A	491	0	0	0.061930458	4.55215749	5.163643037	4.864443104	0.739732807	2.220150897	6.343189309	5.115250075	0	Tumor	CESC
TCGA-DS-A7WF-01A	492	1	0	0	4.993210454	6.992633521	4.907856224	0.880973814	2.097282743	5.293426865	5.119962407	0	Tumor	CESC
TCGA-VS-A9V5-01A	494	1	0	0	6.91328835	6.099511089	4.503174733	2.099377625	1.412447417	6.694955255	4.920365761	0	Tumor	CESC
TCGA-Q1-A5R2-01A	499	0	0	0	4.031414329	3.74709538	3.335046833	0.628655118	1.179373922	7.039744713	2.657502433	0	Tumor	CESC
TCGA-VS-A94X-01A	506	1	0	0	7.041289599	6.429425932	4.92700081	0.746156871	1.49242056	7.916716053	6.253857101	0	Tumor	CESC
TCGA-DS-A5RQ-01A	512	0	0	0.040242785	5.3141823	6.182171833	4.475057311	0.384852613	0.876541291	6.377395555	4.505894096	0	Tumor	CESC
TCGA-C5-A901-01A	518	0	0	0	5.618483559	5.316187061	4.429576591	0.51279061	2.03260582	6.840922656	5.211670641	0	Tumor	CESC
TCGA-C5-A7UC-01A	523	1	0.097720585	0	6.929920913	7.284169349	5.556341552	0.099139464	4.038929033	7.43475993	5.35991599	0	Tumor	CESC
TCGA-MY-A913-01A	524	0	0	0	7.057304377	6.522179277	5.359036692	1.011106771	1.966695915	6.311919055	5.249350142	0.070371297	Tumor	CESC
TCGA-DS-A7WH-01A	533	0	0	0	7.763469924	7.249957362	4.799320303	0.871881759	5.148505721	6.132741629	5.998185097	0	Tumor	CESC
TCGA-2W-A8YY-01A	533	0	0	0	4.656455136	6.238782688	5.032879398	0.453091258	1.414665939	6.61434498	4.305122072	0	Tumor	CESC
TCGA-Q1-A6DW-01A	534	0	0	0.123407853	4.621712486	6.793366044	4.425360448	0.943544909	2.160800558	8.395475364	6.15505785	0	Tumor	CESC
TCGA-VS-A9V3-01A	540	0	0	0	6.189512759	6.257218552	4.946843115	0.668718689	1.432790785	7.991058194	6.006350218	0	Tumor	CESC
TCGA-GH-A9DA-01A	540	0	0.06443257	0	7.086721449	5.904800931	5.345599855	0.585622018	2.654242889	6.594880761	5.269565679	0.024807618	Tumor	CESC
TCGA-MA-AA3Y-01A	542	0	0	0	5.502848735	5.745787337	5.409339182	0.209568328	2.080314292	6.162071085	4.685881532	0	Tumor	CESC
TCGA-4J-AA1J-01A	542	0	0	0	6.954049941	6.543646656	5.870354659	0.737594254	2.071704475	7.062389131	5.166692223	0	Tumor	CESC
TCGA-C5-A3HF-01A	543	1	0	0	6.322159907	6.246585924	4.454263143	0.462216805	2.70201621	6.88981654	4.043067428	0	Tumor	CESC
TCGA-C5-A3HE-01A	548	0	0	0	5.578118943	4.605215459	4.032292148	0.493632573	2.031785685	6.720029806	3.231211605	0	Tumor	CESC
TCGA-JW-AAVH-01A	552	0	0	0	3.240481315	6.013385379	4.209787952	2.005457605	0.508379266	7.607925135	4.28164407	0.029342482	Tumor	CESC
TCGA-VS-A9UY-01A	555	1	0	0	4.1527787	6.197827396	5.395988687	0.580903773	1.399215634	7.126662862	5.538368866	0	Tumor	CESC
TCGA-VS-A9V2-01A	555	0	0	0	4.266908567	5.318229434	4.602237459	0.43377675	1.960815867	7.671885521	4.43419756	0	Tumor	CESC
TCGA-Q1-A73R-01A	567	0	0	0.066838368	3.110721538	6.551712311	4.832352035	3.388218463	2.025827254	6.453159583	5.182565612	0	Tumor	CESC
TCGA-C5-A1BF-01B	570	1	0	0	5.382749408	6.210655772	4.586691555	1.238944725	3.815112424	6.934547497	4.356785179	0	Tumor	CESC
TCGA-VS-A9V0-01A	573	0	0.31304176	0	3.422211235	5.51824335	4.463517266	0.198593498	2.540806822	7.619763142	5.319800954	0	Tumor	CESC
TCGA-FU-A2QG-01A	579	0	0	0	5.355136512	5.861986634	5.603633956	1.125031551	1.185812171	6.969838813	5.866418064	0	Tumor	CESC
TCGA-ZJ-A8QR-01A	582	1	0	0	6.923532565	6.270225947	5.058761449	0.719142496	0.887997141	6.909122181	5.150425054	0	Tumor	CESC
TCGA-EK-A2PI-01A	586	0	0	0.02861321	2.174113135	5.488839247	4.121364383	1.14683243	4.511745637	6.791476378	5.005104742	0	Tumor	CESC
TCGA-MA-AA3Z-01A	595	0	0	0	5.036183731	5.967714567	4.962950777	0.881958589	0.838618204	7.77103986	5.437002007	0	Tumor	CESC
TCGA-R2-A69V-01A	596	0	0	0	6.149375046	4.778552868	4.974993987	0.113985593	1.879975489	7.76470064	3.017746886	0	Tumor	CESC
TCGA-EX-A69L-01A	602	0	0.032653286	0	6.580448561	5.959060156	4.916217882	0.306848549	2.395743929	6.979139169	4.594295334	0	Tumor	CESC
TCGA-C5-A1BQ-01C	604	1	0	0	4.883624943	6.709386021	4.556669805	0.387461768	0.944827833	8.624286898	5.323207701	0	Tumor	CESC
TCGA-MU-A8JM-01A	607	0	0	0.051452791	5.648458056	6.095807651	4.77998037	0.649590811	2.348792286	6.606318566	4.657521349	0	Tumor	CESC
TCGA-VS-A8EJ-01A	607	1	0	0	5.877567944	3.752556997	3.740784339	1.9782239	0.7862475	5.96113405	3.889303737	0	Tumor	CESC
TCGA-MA-AA3X-01A	617	0	0	0	4.293648263	6.088896948	4.058667577	0.153616224	2.188135255	7.044962407	4.583089965	0	Tumor	CESC
TCGA-C5-A7CM-01A	619	0	0	0.04035248	2.935583025	6.095668987	4.546214342	0.539225879	4.680628566	6.362320374	3.781199285	0.023783766	Tumor	CESC
TCGA-EX-A1H5-01A	619	0	0	0	2.720818314	6.015083525	5.081204734	1.521955117	0.858654654	6.539455202	4.742703063	0	Tumor	CESC
TCGA-C5-A3HL-01A	621	0	0	0.016413886	3.43550867	6.872455402	4.641537675	0.505277595	2.297892156	7.024118578	5.416529059	0	Tumor	CESC
TCGA-JW-A5VK-01A	623	0	0	0	3.501335322	4.082692528	2.971384345	0.291718333	0.799764422	6.558632796	2.834341322	0	Tumor	CESC
TCGA-HM-A3JK-01A	632	0	0	0	5.657943029	4.847580189	4.341328135	1.979306815	4.800347616	7.257561574	3.767897415	0	Tumor	CESC
TCGA-C5-A8YT-01A	633	1	0	0	3.48398261	5.883278043	5.226478385	1.65945665	5.86846914	5.775245156	4.693558467	0	Tumor	CESC
TCGA-MY-A5BF-01A	634	0	0	0	5.086595883	6.895132484	5.028755613	0.716869534	1.009874772	6.682052287	4.677365977	0	Tumor	CESC
TCGA-JX-A5QV-01A	636	0	0	0	4.050452466	5.305028714	5.606480083	1.72767272	2.755524868	7.503220563	4.772158421	0	Tumor	CESC
TCGA-C5-A1ML-01A	636	1	0	0.054735896	3.769645126	6.578000935	4.3876486	1.825363372	1.795014913	6.268509513	5.262256989	0	Tumor	CESC
TCGA-C5-A8ZZ-01A	636	0	0	0	2.47020808	6.931476453	5.575461772	0.801556682	5.536782198	6.660078805	5.127300891	0	Tumor	CESC
TCGA-FU-A3NI-01A	638	1	0	0.040696225	3.349731013	7.767117143	5.021614067	1.120444671	2.657016228	7.739751321	4.731687473	0.016035927	Tumor	CESC
TCGA-JX-A3PZ-01A	642	1	0	0	7.06410362	6.524784501	4.092667895	0.280722028	2.997372805	6.260359952	4.250008626	0.200149709	Tumor	CESC
TCGA-JW-A5VJ-01A	652	0	0	0	6.806038235	6.19863914	4.325612618	1.471066957	1.069839005	7.412527954	5.100878583	0	Tumor	CESC
TCGA-HM-A3JJ-01A	659	1	0	0	4.400399014	6.429402507	5.336609453	0.626993482	3.860397952	6.368419968	4.960943807	0	Tumor	CESC
TCGA-MA-AA3W-01A	685	0	0	0	6.04728013	6.410381941	5.305375942	1.879159267	2.141553942	6.774522108	4.837787513	0	Tumor	CESC
TCGA-Q1-A73S-01A	688	0	0	0	3.386831168	4.961860313	5.130304024	1.744920602	1.816552993	6.611574163	4.193292872	0	Tumor	CESC
TCGA-DS-A3LQ-01A	699	0	0	0.120997725	3.240502301	5.908791312	4.292419387	0.887241103	4.77766754	5.864575811	5.455481555	0.016343646	Tumor	CESC
TCGA-C5-A8YQ-01A	715	1	0	0	5.946519199	5.660426103	4.113756757	3.527955364	2.207797424	7.040572727	5.133766761	0	Tumor	CESC
TCGA-BI-A20A-01A	720	0	0	0.032397419	5.246585321	5.976481967	4.703879356	1.318499476	0.540348838	6.3233513	4.882992411	0	Tumor	CESC
TCGA-FU-A23L-01A	725	0	0	0	5.522468896	6.339074168	4.966076836	1.073030602	0.336664903	6.791476173	5.278333681	0	Tumor	CESC
TCGA-VS-A8EI-01A	729	0	0	0	7.19519342	4.743621383	4.345710021	2.157466694	1.778505674	6.256487546	4.665728173	0	Tumor	CESC
TCGA-EA-A6QX-01A	730	0	0	0	7.419730098	5.666136678	5.343154098	1.29917596	0.817349529	7.578689659	4.844621853	0	Tumor	CESC
TCGA-VS-A9UD-01A	739	0	0	0	5.560333867	4.913505065	3.402269237	1.184230998	0.657265578	8.145682866	3.215693292	0	Tumor	CESC
TCGA-JW-A5VI-01A	747	0	0	0	6.95795439	6.116203468	5.07211506	0.335548456	3.795569675	7.921478098	4.656113634	0	Tumor	CESC
TCGA-EA-A411-01A	747	0	0	0.037603081	5.300282566	6.352519435	5.141454889	1.012603506	5.071650862	7.254394209	4.993945542	0.014807472	Tumor	CESC
TCGA-EA-A4BA-01A	755	0	1.475357153	0.06683438	1.688622273	5.41183864	4.704180272	0.391702632	3.470162512	6.125370094	2.052604824	0.052483271	Tumor	CESC
TCGA-EA-A3QE-01A	761	0	0	0.023909691	4.16654431	6.180378446	4.243454223	0.525824138	1.59323383	6.601685158	4.704297911	0	Tumor	CESC
TCGA-HG-A2PA-01A	773	1	0	0	4.474351251	7.030140528	4.744683102	0.735337987	3.771424435	6.846583123	5.030525696	0.016072784	Tumor	CESC
TCGA-EA-A5O9-01A	788	0	0	0	2.631900841	5.45035501	4.768908529	0.476733119	0.799533743	7.549045211	3.695718599	0	Tumor	CESC
TCGA-EA-A43B-01A	791	0	0	0.024987487	6.438699592	5.130228709	3.975128632	0.728388479	2.435251321	7.518461174	3.075768794	0	Tumor	CESC
TCGA-WL-A834-01A	791	0	0.286228334	0	3.755229819	5.938049802	5.345230406	0.569948661	2.367973464	7.748001195	5.003843452	0	Tumor	CESC
TCGA-VS-A9UR-01A	793	0	0	0	5.204311434	7.683431501	5.382059203	1.141450435	1.449534929	7.572583098	6.081239426	0	Tumor	CESC
TCGA-FU-A3TQ-01A	795	0	0.292034361	0.064102365	4.563899387	6.507132721	4.981514368	0.237982776	2.955888883	7.196499579	5.291931385	0	Tumor	CESC
TCGA-EK-A2H1-01A	799	0	0	0	6.306286138	6.793684478	4.640534256	0.275512537	4.289912966	6.752877581	3.594471649	0	Tumor	CESC
TCGA-EA-A410-01A	803	0	0	0	3.15311194	5.49933594	5.14651094	0.521476959	2.343266057	4.270270143	4.486699932	0	Tumor	CESC
TCGA-EA-A5FO-01A	815	0	0	0.027877904	3.136750432	6.408792339	5.055250945	1.248114672	0.598867334	6.675717699	5.132308592	0	Tumor	CESC
TCGA-VS-A9UC-01A	825	0	0	0	5.852641175	5.683741705	5.571073099	0.282006891	1.172021521	8.813405862	5.427291215	0	Tumor	CESC
TCGA-EA-A5ZF-01A	828	0	0	0	4.55876005	6.844166724	5.380423605	1.140979146	4.066855217	6.402190082	5.10239873	0	Tumor	CESC
TCGA-VS-A9UM-01A	829	1	0	0	5.705782768	5.314887511	4.222184955	0.917913786	3.517825521	7.121914478	5.419072595	0	Tumor	CESC
TCGA-EA-A5ZE-01A	829	0	0	0	5.573347988	5.511424964	4.505499463	0.548128686	3.580605315	8.201556275	4.43488103	0	Tumor	CESC
TCGA-VS-A8EK-01A	829	1	0	0.038787481	6.396197356	5.871301594	5.062234748	1.22141159	1.202208437	7.081565925	5.239378168	0.022856265	Tumor	CESC
TCGA-EA-A5ZD-01A	830	0	0	0	5.327758266	6.257701805	5.007313253	0.471137602	2.537888554	7.30445425	5.109500388	0	Tumor	CESC
TCGA-JW-A5VG-01A	834	0	0	0	6.167748857	6.487096493	6.440124092	0.969472753	3.200924624	6.103596667	4.410417247	0.024768581	Tumor	CESC
TCGA-C5-A8YR-01A	837	1	0	0	7.716757274	6.226747747	4.41046384	0.657907847	3.18049209	6.352587717	5.301336735	0.029399038	Tumor	CESC
TCGA-MU-A51Y-01A	854	0	0	0	4.644705763	6.09286304	4.643243343	0.867966164	2.463911881	7.289082077	5.476337298	0	Tumor	CESC
TCGA-DS-A1OB-01A	861	1	0	0	4.191536142	5.133743398	3.90309193	0.596040876	1.933015092	7.686598429	4.35318341	0	Tumor	CESC
TCGA-FU-A3YQ-01A	861	0	0	0	5.122502	6.672602891	4.735937707	0.6414648	4.10163729	6.180179755	5.065083876	0	Tumor	CESC
TCGA-JW-A69B-01A	863	0	0	0	4.816079902	6.049051007	4.820333636	0.746167632	2.996041815	6.479154129	3.724146629	0	Tumor	CESC
TCGA-DS-A1OA-01A	879	1	0	0	5.739042522	5.271807906	5.55953948	0.430531031	2.45573436	6.454032927	5.34873742	0	Tumor	CESC
TCGA-XS-A8TJ-01A	890	0	0	0	3.944045324	6.327470602	4.384371943	0.639261764	2.072674165	7.389227588	5.033430968	0	Tumor	CESC
TCGA-IR-A3LK-01A	908	1	0	0	6.800277511	4.936853528	5.305972441	0.767514204	0.71111515	7.931335927	4.334886117	0	Tumor	CESC
TCGA-VS-A9UB-01A	911	0	0	0	5.486402378	7.794843045	5.855948926	0.907412585	1.716055643	6.640268962	5.26432226	0.080623388	Tumor	CESC
TCGA-C5-A1M8-01A	919	0	0.059594426	0.038896995	3.122028694	4.353808971	3.711899483	1.594768462	1.065856083	6.923954624	3.620234234	0	Tumor	CESC
TCGA-EA-A3HR-01A	940	0	0	0.013212282	3.075382146	6.160999289	5.369148282	0.500838027	0.996784979	6.195297564	5.248223652	0	Tumor	CESC
TCGA-VS-A8QM-01A	951	1	0	0.020284529	5.173325021	6.143126864	4.553406872	0.615699923	1.713250973	6.577312468	4.368230352	0	Tumor	CESC
TCGA-FU-A3HY-01A	954	0	0	0	5.686724063	6.980422267	5.610920797	0.675982023	1.214386446	7.147431522	5.609107444	0	Tumor	CESC
TCGA-EA-A3HT-01A	954	0	0	0	5.580993141	6.743547561	5.386508878	0.641331809	4.886036807	6.870425429	5.468512053	0	Tumor	CESC
TCGA-C5-A1M6-01A	955	1	0.034828379	0	5.104248538	7.138244773	4.894302319	1.365923033	3.323849114	6.735653108	6.047742076	0	Tumor	CESC
TCGA-EA-A3HS-01A	959	0	0.025004732	0	3.786941556	5.379214671	4.729678816	0.977401132	2.92959208	6.959725182	5.529581856	0	Tumor	CESC
TCGA-EA-A439-01A	965	0	0	0	3.342150547	6.180156421	5.240907893	0.92326091	5.277294927	5.13178642	4.94163728	0.015278155	Tumor	CESC
TCGA-VS-A8Q8-01A	978	1	0.029674592	0.019298712	5.463732752	4.591412693	4.182808176	0.661929204	1.798985292	6.387924533	3.971660542	0	Tumor	CESC
TCGA-VS-A8EH-01A	986	0	0	0	2.333911389	5.347843947	4.929646667	0.931260579	3.726506398	7.634348771	5.280221506	0	Tumor	CESC
TCGA-C5-A2M2-01A	1011	1	0	0.021729611	5.316201795	6.649863152	5.280154771	2.874334665	1.656622052	6.287164493	5.698981355	0	Tumor	CESC
TCGA-EA-A3HU-01A	1013	0	0	0	5.377707081	5.709575681	4.054745336	0.242066088	1.680235043	6.927414523	5.546275718	0	Tumor	CESC
TCGA-VS-A94Z-01A	1015	0	0	0	5.989393472	5.644516807	4.795118403	0.581078097	2.484462782	7.168667323	5.239675233	0	Tumor	CESC
TCGA-C5-A1MQ-01A	1031	0	0	0	5.272321755	4.891729929	4.490555838	0.480233822	1.087614307	6.440542421	1.803520262	0.076870766	Tumor	CESC
TCGA-MU-A5YI-01A	1053	0	0	0.021352409	3.709529405	4.864325841	4.319333345	1.810805582	2.546064316	6.220807	4.111686002	0	Tumor	CESC
TCGA-C5-A1M9-01A	1065	1	0	0	6.44579596	6.714877591	5.457055401	0.234878488	1.709708283	6.826451132	4.900136976	0	Tumor	CESC
TCGA-MY-A5BE-01A	1066	0	0	0	6.086771822	4.716184864	4.836586604	0.535688403	0.915038538	6.131466254	2.962280478	0	Tumor	CESC
TCGA-FU-A57G-01A	1078	0	0.137825472	0	2.723545406	6.563328027	5.729017192	0.558899533	4.766569877	5.748349853	4.237212867	0	Tumor	CESC
TCGA-C5-A1MI-01A	1083	1	0	0	3.896632834	7.260383117	5.682050867	1.748084267	2.641124908	5.606794572	5.21709606	0	Tumor	CESC
TCGA-VS-A8QA-01A	1099	0	0	0	6.095333795	4.231615726	5.30020115	1.188147777	0.376091785	7.549162535	5.298433414	0	Tumor	CESC
TCGA-FU-A3HZ-01A	1103	0	0.041438285	0	3.665396461	5.555477447	5.134030922	0.399917866	0.776161595	5.402897844	3.486127946	0	Tumor	CESC
TCGA-IR-A3LL-01A	1106	0	0	0	4.70642295	4.060140356	4.338208702	0.583577398	0.926335652	6.47534475	2.437650211	0	Tumor	CESC
TCGA-C5-A1BI-01B	1112	0	0	0.06016673	6.174061025	6.105472566	4.984762116	0.393439004	2.639486604	6.774733117	5.042307326	0	Tumor	CESC
TCGA-DS-A0VK-01A	1118	1	0	0	5.784291667	6.575539384	5.65851218	0.498456212	2.96129381	6.581772461	5.387316699	0	Tumor	CESC
TCGA-EA-A3Y4-01A	1122	0	0	0	5.418929333	5.312596596	3.812122972	0.09066877	1.948390752	7.073040257	1.881082061	0	Tumor	CESC
TCGA-EA-A3HQ-01A	1136	0	0	0	4.593083346	6.774701849	5.060278442	0.642760899	3.394024037	7.113307031	5.85002467	0	Tumor	CESC
TCGA-C5-A2M1-01A	1169	0	0	0	5.78722802	6.181273624	4.748309566	0.44604316	0.995898315	6.388916151	4.357619624	0	Tumor	CESC
TCGA-C5-A1MH-01A	1186	1	0	0	6.578297288	5.94709431	4.769038808	0.36602657	2.724166242	7.552766984	4.732315399	0	Tumor	CESC
TCGA-EA-A1QS-01A	1203	0	0	0	2.822925234	6.612755735	5.465881426	0.465990663	5.30149274	5.128602931	5.23007658	0	Tumor	CESC
TCGA-VS-A8QH-01A	1210	1	0	0	3.197080758	5.717234172	3.520736812	0.038721499	1.355848331	6.710588909	3.472791519	0	Tumor	CESC
TCGA-VS-A950-01A	1221	0	0	0.026110485	4.746677159	6.34263524	4.752087221	0.16369229	3.629470671	5.623474644	4.816698637	0	Tumor	CESC
TCGA-EA-A1QT-01A	1243	0	0.018366273	0	5.066428182	4.371901143	4.176384602	0.599293279	1.636942531	6.74462755	4.462003157	0	Tumor	CESC
TCGA-VS-A94W-01A	1243	0	0	0.021030376	7.073838208	5.23025064	5.206440976	1.386616959	1.982184675	6.249185256	4.676724186	0	Tumor	CESC
TCGA-C5-A1MN-01A	1245	1	0	0.019808941	7.409842696	7.581798242	4.871038171	0.333272063	1.535219125	7.093031862	5.882220318	0	Tumor	CESC
TCGA-EK-A2RA-01A	1246	0	0.022006942	0.014298804	5.852916731	5.509768263	4.983648692	0.367590081	0.320862436	7.089503173	4.720478421	0	Tumor	CESC
TCGA-VS-A9UQ-01A	1263	0	0	0	5.366352127	6.287949095	4.639463616	1.966194108	3.345918541	6.584020186	4.918494299	0	Tumor	CESC
TCGA-VS-A9U6-01A	1320	0	0.031618768	0.060844485	5.813865017	5.89333126	4.919092356	1.489697681	3.327014684	7.138181596	6.47217321	0	Tumor	CESC
TCGA-C5-A2LS-01A	1345	0	0	0	4.887556063	6.505367399	4.426828772	0.978286788	0.491170762	6.540543427	3.733113934	0	Tumor	CESC
TCGA-JX-A3Q8-01A	1357	0	0	0	4.454383906	5.907134536	3.717682535	1.692894564	0.240960455	5.568563552	3.395334242	0	Tumor	CESC
TCGA-DG-A2KL-01A	1367	0	0	0.142405592	5.481776575	6.741040764	5.064112706	0.917127076	5.719074908	6.443569791	5.84723978	0.019360431	Tumor	CESC
TCGA-VS-A9UI-01A	1372	1	0	0	6.321598033	5.05520332	4.654543649	0.591759331	0.328301773	7.626483954	4.646392244	0	Tumor	CESC
TCGA-VS-A8EG-01A	1386	0	0	0	5.073842239	6.242140084	4.552689541	0.529033851	1.09079234	7.528161868	5.495438023	0	Tumor	CESC
TCGA-C5-A8XH-01A	1394	1	0	0	5.425116825	5.047190729	4.4322661	0.729518287	1.641876049	6.760382371	5.033670635	0	Tumor	CESC
TCGA-C5-A1M7-01A	1409	0	0.019984733	0	7.035735264	6.248908652	4.811217494	0.467044372	1.821976386	7.24377653	4.975913084	0.015203172	Tumor	CESC
TCGA-VS-A8EC-01A	1415	0	0	0.068660419	1.716198305	6.755680412	6.1128311	3.869946208	1.247327816	5.372376288	4.388904581	1.257071328	Tumor	CESC
TCGA-VS-A9UH-01A	1427	0	0	0	5.497481988	5.312970531	4.700555192	0.808780212	3.314144548	7.23318533	3.664694566	0	Tumor	CESC
TCGA-VS-A9UP-01A	1444	0	0	0	3.659551036	6.355270041	4.94211875	3.961290338	2.974068875	6.233210462	5.405390541	0.037514917	Tumor	CESC
TCGA-EK-A2RL-01A	1453	1	0	0	5.426194479	6.989975115	4.925062389	1.438066022	1.365216245	6.65652881	3.985791385	0	Tumor	CESC
TCGA-VS-A9UO-01A	1456	0	0	0	4.863114021	4.948315384	3.702208626	1.116122864	1.599720108	6.945296251	3.458150754	0	Tumor	CESC
TCGA-VS-A9U7-01A	1472	0	0	0	5.116929248	3.963341605	4.104199717	0.849076045	2.215646273	6.847213075	3.66650414	0	Tumor	CESC
TCGA-BI-A0VR-01A	1505	0	0	0.031465201	5.029471237	5.762098098	4.754836285	0.552146542	2.05934091	6.953554592	4.613204652	0	Tumor	CESC
TCGA-VS-A958-01A	1525	0	0	0	6.501955615	5.813351742	4.134771298	0.676885642	2.234356701	9.307558411	4.84075061	0	Tumor	CESC
TCGA-VS-A9U5-01A	1535	0	0	0.037734279	3.531431569	6.504234285	4.064533719	1.912483158	1.65843663	6.872868672	4.442852424	0	Tumor	CESC
TCGA-C5-A7XC-01A	1551	0	0	0	5.836372706	5.537312399	5.191120526	1.197006388	3.362947432	7.322638995	5.145302919	0	Tumor	CESC
TCGA-VS-A959-01A	1561	0	0	0	6.116189183	5.817039243	6.10347168	1.374178779	2.617086235	7.718296459	5.632567001	0.04092944	Tumor	CESC
TCGA-C5-A3HD-01B	1582	0	0	0	4.107396533	5.865136621	4.030876155	0.881745775	0.556583907	6.308176961	5.393037349	0.021194952	Tumor	CESC
TCGA-C5-A1MF-01A	1617	0	0.052261227	0.099917648	5.382799478	4.244184454	2.552125487	0.673868235	2.085494789	7.22952159	0.953649207	0	Tumor	CESC
TCGA-VS-A8Q9-01A	1630	0	0	0	5.137324381	4.235407969	4.366167423	1.160605981	3.046209876	6.654287563	3.408366511	0	Tumor	CESC
TCGA-MY-A5BD-01A	1667	0	0	0.146780822	6.074868133	6.161587764	3.906541311	1.939245086	0.405578608	6.047779964	4.192450978	0	Tumor	CESC
TCGA-VS-A957-01A	1688	0	0	0.05556916	3.51846741	5.94861726	4.99750597	1.95557004	0.97389067	7.63987977	5.16000674	0	Tumor	CESC
TCGA-DS-A0VL-01A	1692	1	0	0.01709951	4.35845918	6.220957857	5.279718414	0.732166215	2.174019817	7.998096812	5.132961773	0	Tumor	CESC
TCGA-VS-A954-01A	1714	0	0	0.023092044	3.19953911	4.54144771	3.884645345	0.875016597	1.997506611	7.795260684	3.795270084	0	Tumor	CESC
TCGA-BI-A0VS-01A	1735	0	0	0	3.114728676	6.465626559	4.475409401	1.37810867	3.680501903	6.162570692	5.039411153	0	Tumor	CESC
TCGA-C5-A1ME-01A	1756	0	0	0.039436505	6.634040257	4.64232529	3.447885967	0.406604017	0.878049866	5.63329188	1.496370501	0	Tumor	CESC
TCGA-VS-A952-01A	1778	0	0	0	5.929602957	7.068049508	5.218732453	2.775215457	1.439437559	7.053672526	5.007769179	0	Tumor	CESC
TCGA-DR-A0ZM-01A	1791	0	0.172701586	0	4.732802131	3.879885811	3.596267868	0.389332063	1.052445794	6.99900826	2.851885422	0	Tumor	CESC
TCGA-VS-A8QF-01A	1800	0	0	0	5.530815974	4.760848275	4.553376672	0.458579919	3.576974657	8.289900493	4.388710716	0	Tumor	CESC
TCGA-EK-A2H0-01A	1847	0	0	0	5.519217866	3.977375749	4.738546376	0.529978566	0.596909183	6.680236205	3.943159623	0	Tumor	CESC
TCGA-DG-A2KM-01A	1946	0	0	0.028816586	5.209743097	5.611307864	4.571100793	0.40309122	1.406598253	6.200016674	4.441017783	0	Tumor	CESC
TCGA-VS-A8EL-01A	1992	0	0	0	6.938068441	5.151081328	4.757824025	0.726378081	1.818855024	7.340242433	3.359728887	0	Tumor	CESC
TCGA-IR-A3LB-01A	2032	1	0	0	5.175234529	5.953025183	4.22516092	2.199420991	4.018155479	7.084829494	3.180775181	0	Tumor	CESC
TCGA-VS-A9UZ-01A	2044	0	0	0	5.466986795	6.183216223	4.065217703	0.474975805	0.902845662	6.573434423	4.190208363	0	Tumor	CESC
TCGA-C5-A1M5-01A	2052	1	0.046642365	0.045356937	4.866746187	5.192273922	4.635606295	1.516540319	2.273105766	6.672408517	4.129756034	0	Tumor	CESC
TCGA-ZJ-A8QQ-01A	2056	0	0	0	5.55886083	4.46455034	4.664727999	0.546222336	1.066408934	7.013638431	4.346247189	0	Tumor	CESC
TCGA-C5-A1BE-01B	2094	1	0	0	3.42111843	4.682925766	5.077085539	0.579496793	2.019363174	6.959869329	5.130581741	0	Tumor	CESC
TCGA-UC-A7PI-01A	2114	0	0	0	5.520627886	6.717239843	5.230386945	0.973393384	1.492712432	6.724430436	4.363489769	0	Tumor	CESC
TCGA-C5-A2LT-01A	2226	0	0	0	4.99497579	6.209841483	5.535305716	0.792414943	3.933287621	5.684674335	3.977280442	0.01981643	Tumor	CESC
TCGA-C5-A2LV-01A	2234	0	0	0	4.134293254	6.515731843	4.205805399	0.60869116	2.703184867	6.747098111	3.782249094	0.050609992	Tumor	CESC
TCGA-C5-A2LY-01A	2383	0	0	0	4.969839259	3.920613038	3.46033878	0.53623701	1.019832683	6.646754157	1.948497109	0	Tumor	CESC
TCGA-IR-A3LH-01A	2394	0	0	0	6.47862539	5.985688451	4.55449308	0.750399178	3.868052898	5.770144657	5.219858214	0	Tumor	CESC
TCGA-IR-A3LI-01A	2493	0	0	0	4.79048814	5.207308495	3.730745112	0.139704896	0.163810384	6.832508294	2.501257627	0	Tumor	CESC
TCGA-DG-A2KK-01A	2496	0	0	0	6.541224839	5.992413189	4.398528499	2.644084257	1.364671553	5.911466516	5.209031473	0.018477984	Tumor	CESC
TCGA-C5-A1BM-01A	2520	1	0.019094437	0	4.677552976	6.80764736	3.934645187	0.499594535	1.042536022	7.221072269	5.374597278	0	Tumor	CESC
TCGA-C5-A2LX-01A	2526	0	0	0.059374874	6.380149792	4.458512772	3.830959405	1.752395596	1.170697959	8.273092887	1.710381462	0.017651756	Tumor	CESC
TCGA-DR-A0ZL-01A	2669	0	0	0.014596959	3.644091834	6.463146332	5.277796561	0.374374729	0.862649053	7.61397826	5.220388947	0	Tumor	CESC
TCGA-UC-A7PF-01A	2859	1	0	0.025479776	4.727064681	6.403558237	4.24892948	2.258399867	2.395411871	6.575013243	5.207918235	0	Tumor	CESC
TCGA-C5-A7UI-01A	2888	1	0	0	5.200317673	4.411572478	2.86457596	0.297678729	1.019586911	6.529868565	1.895567735	0	Tumor	CESC
TCGA-DG-A2KJ-01A	2893	0	0	0	4.921679556	1.914342656	3.57559784	0.438690206	0.830820046	5.382297201	0.627404731	0	Tumor	CESC
TCGA-IR-A3LF-01A	2949	0	0	0.017322315	5.96482561	5.23104446	4.512904397	1.334130789	1.516922297	5.801798595	4.077036492	0	Tumor	CESC
TCGA-C5-A8XK-01A	3039	0	0	0	6.627046687	5.3670549	5.266777616	0.434653693	4.299207002	7.883692094	4.990098469	0	Tumor	CESC
TCGA-C5-A2LZ-01A	3046	1	0	0	4.603482034	5.544599291	4.78805529	1.333362971	0.879375516	7.390422482	4.893785969	0	Tumor	CESC
TCGA-C5-A7CJ-01A	3097	1	0	0.023887407	5.42976001	5.922560468	5.2609241	0.541052193	4.610744468	6.452286812	5.8244371	0	Tumor	CESC
TCGA-EK-A2IR-01A	3442	0	0	0.028357454	0.963078223	5.153097794	5.280397266	2.555458184	2.957718772	5.255091244	5.052142331	0	Tumor	CESC
TCGA-DS-A0VM-01A	3589	0	0.02039016	0.013245718	5.470772164	6.651560316	5.017031691	0.420157336	3.820280755	7.298028329	4.052047355	0.015512116	Tumor	CESC
TCGA-DS-A0VN-01A	3609	0	0	0	5.779678653	5.411157965	4.283585667	0.275771595	2.568722861	6.611643377	3.538512014	0.0139681	Tumor	CESC
TCGA-DS-A1OD-01A	3874	0	0	0.01295313	6.378795717	5.923828243	4.940329305	1.312279757	1.512708698	6.428151002	3.502154449	0	Tumor	CESC
TCGA-IR-A3LC-01A	3935	0	0	0	6.68879505	5.265169936	4.408127384	1.539009625	1.167944074	7.929409442	5.351588091	0	Tumor	CESC
TCGA-C5-A7UH-01A	3988	0	0	0	5.722865283	5.901772158	4.632223228	1.649707158	2.518162899	7.554713408	4.958186202	0	Tumor	CESC
TCGA-C5-A7CK-01A	4086	1	0	0.017857108	3.049118624	6.994764229	4.626052343	1.171496704	3.990810236	6.582849636	5.217185009	0	Tumor	CESC
TCGA-IR-A3LA-01A	4172	0	0	0	2.471158786	4.950340013	3.621370901	0.144660826	2.137518376	5.13142003	4.95467598	0.034094855	Tumor	CESC
TCGA-C5-A1BJ-01A	4385	0	0	0	5.594106829	6.881483584	4.872506993	0.739652695	2.812985032	7.341199008	5.119715439	0	Tumor	CESC
TCGA-C5-A8XJ-01A	4467	0	0	0.122838815	4.187511819	6.165879424	5.72433951	2.134626357	3.396205241	6.362526485	5.571954468	0	Tumor	CESC
TCGA-C5-A7CO-01A	4482	0	0	0	4.096743851	4.598352352	4.519308757	1.698018032	0.540204304	6.837052428	3.821973766	0	Tumor	CESC
TCGA-IR-A3L7-01A	4483	0	0	0	3.677107055	6.165623538	4.974024095	1.274295027	0.950571532	6.6390977	4.166993119	0	Tumor	CESC
TCGA-C5-A7CH-01A	4694	0	0	0	5.552879452	6.44683142	4.443256993	0.634832631	2.983127045	6.605624754	4.761123679	0	Tumor	CESC
TCGA-C5-A7UE-01A	4738	0	0	0	3.862183979	4.848181843	3.569839811	0.572068932	1.462384824	6.493942157	3.647905298	0	Tumor	CESC
TCGA-C5-A905-01A	4879	0	0	0	5.258126253	4.301240735	4.389684731	0.705029855	0.570746984	7.441833846	4.711112684	0	Tumor	CESC
TCGA-C5-A1BL-01A	5271	0	0	0	4.747314243	6.426077798	4.687131853	0.740645933	0.56929666	7.450647884	5.238868131	0	Tumor	CESC
TCGA-C5-A1BK-01B	5385	0	0	0	4.138191445	5.272567111	4.036617953	0.744030236	1.725684927	7.591064358	3.277759253	0	Tumor	CESC
TCGA-JX-A3Q0-01A	6375	0	0	0	5.421774316	5.402341161	4.78342625	0.463372827	1.115428056	7.697921055	4.525686708	0	Tumor	CESC
TCGA-C5-A7CG-01A	6408	0	0.03167607	0.020605352	4.990976163	5.557416808	4.738697587	1.26665404	1.436714566	6.34668746	3.978434563	0	Tumor	CESC
TCGA-W5-AA31-01A	10	0	0.059454353	0	6.928356391	6.833760141	5.825284469	0.414772629	2.989389849	4.63320749	4.952290349	0.346639579	Tumor	CHOL
TCGA-WD-A7RX-01A	21	1	0	0	4.032771618	5.805080421	4.640203217	0.483766543	1.044980683	6.095280752	3.32508686	0	Tumor	CHOL
TCGA-YR-A95A-01A	26	1	0	0	3.217913454	5.471926223	4.577965498	1.215319319	0.985924193	6.001213169	2.90408313	0	Tumor	CHOL
TCGA-W5-AA2Q-01A	50	0	0.036259334	0	5.883516101	6.886643763	5.398335567	0.535565972	1.282287664	7.313213665	4.212958378	0.081325464	Tumor	CHOL
TCGA-ZU-A8S4-01A	98	1	0	0	4.961395704	7.50698837	4.602427019	0.293687036	3.376372792	6.305081401	3.696391597	0	Tumor	CHOL
TCGA-ZD-A8I3-01A	169	1	0	0	3.581618731	6.891534494	5.351881906	1.503536692	0.86562693	5.982418694	4.79211495	0.030255157	Tumor	CHOL
TCGA-W5-AA39-01A	170	1	0	0	1.365770359	4.951951098	3.446302134	0.540670754	0.184162796	5.993774233	2.205072661	0	Tumor	CHOL
TCGA-W5-AA2X-01A	271	1	0	0	4.39693494	5.608620578	4.98458953	0.153834603	2.951295298	6.30703509	5.206692603	0.028634267	Tumor	CHOL
TCGA-3X-AAV9-01A	339	1	0	0.02653135	6.056096653	6.477619591	4.732676302	0.573780889	2.474281388	6.067033951	4.296712269	0.031046655	Tumor	CHOL
TCGA-ZH-A8Y1-01A	385	1	0	0	7.290893556	7.491595801	5.769604035	0.728548325	1.892237164	6.855722514	4.682211516	0.038870725	Tumor	CHOL
TCGA-3X-AAVB-01A	402	0	0	0	5.765628472	7.64333665	5.51294196	0.405984587	3.67036553	6.796612172	4.181167934	0	Tumor	CHOL
TCGA-4G-AAZT-01A	420	0	0	0	2.912318982	3.812872946	4.357229768	2.062337431	0.35781837	5.880751008	1.065487774	0	Tumor	CHOL
TCGA-3X-AAVA-01A	445	1	0	0.024486331	2.636339266	6.728971178	4.788727934	0.926685358	1.672174601	5.183426737	3.613064808	0.1113633	Tumor	CHOL
TCGA-ZH-A8Y6-01A	519	0	0	0	2.511549521	6.903124635	5.092631344	0.420819704	0.555985532	6.2430409	3.913723608	0	Tumor	CHOL
TCGA-W5-AA34-01A	555	1	0	0	4.038804	6.122979796	4.501831323	1.228432662	0.826907651	6.299558076	2.848174696	0.026898761	Tumor	CHOL
TCGA-ZH-A8Y8-01A	602	0	0	0	4.430735177	6.843416153	5.430297173	1.017336615	1.595791356	5.96870617	4.386439301	0	Tumor	CHOL
TCGA-W5-AA2U-01A	627	1	0	0	2.958223503	5.359239262	5.049651681	0.97491339	1.556180304	6.343526947	4.575016522	0	Tumor	CHOL
TCGA-W5-AA2O-01A	640	1	0	0	4.025241296	5.368251364	4.694560516	2.707421043	2.172931682	7.025874794	3.209645087	0	Tumor	CHOL
TCGA-3X-AAVE-01A	650	0	0	0.025436457	4.753519591	6.648249841	6.256085752	0.45183727	1.300894862	5.255738352	4.740571771	0	Tumor	CHOL
TCGA-ZH-A8Y2-01A	701	1	0	0	3.198559585	5.876586852	6.50571897	1.552763059	1.531749394	5.887950445	5.048762831	0	Tumor	CHOL
TCGA-3X-AAVC-01A	709	0	0	0	3.606635705	6.357668494	5.363956803	0.590964491	2.17064179	5.948646189	3.466795323	0	Tumor	CHOL
TCGA-ZH-A8Y4-01A	741	1	0	0.063180337	2.438932479	6.157438004	3.952465204	1.653388414	2.189634426	5.59202468	4.300169482	0	Tumor	CHOL
TCGA-W6-AA0S-01A	808	0	0	0	5.410437415	7.077495019	6.262990811	1.522971785	4.634122172	5.857187724	4.143952485	0	Tumor	CHOL
TCGA-W5-AA2W-01A	924	1	0	0	5.05500174	6.816385193	6.675651405	0.434703039	1.604699266	5.849703502	4.321170813	0.101763578	Tumor	CHOL
TCGA-W5-AA2H-01A	1077	0	0	0	5.993287342	2.27550454	3.673189915	0.920494623	2.298208325	4.981815519	2.655779264	0.085053472	Tumor	CHOL
TCGA-W5-AA30-01A	1153	0	0	0	4.887789899	5.49615458	4.348700981	0.654590655	0.917512654	6.582594733	4.00231298	0	Tumor	CHOL
TCGA-4G-AAZO-01A	1177	0	0	0	4.169477742	6.542089943	5.96871809	0.23755699	0.442270564	6.097788557	4.204552362	0	Tumor	CHOL
TCGA-W5-AA2T-01A	1220	1	0	0	3.993012737	6.478219045	5.237718047	1.832076338	0.847989883	6.297207942	3.478751297	0.03164107	Tumor	CHOL
TCGA-ZH-A8Y5-01A	1229	0	0	0	4.575754659	7.743643983	5.350503749	0.333160688	1.259298021	6.551111541	3.313881336	0.021088722	Tumor	CHOL
TCGA-W5-AA36-01A	1402	1	0	0	2.871573504	5.77352492	3.750106817	1.11074574	0.579700576	5.56592692	2.311208105	0	Tumor	CHOL
TCGA-W5-AA33-01A	1449	0	0	0	4.086097234	5.908412684	5.496113817	1.171581273	2.373277352	4.999052708	4.128038611	0	Tumor	CHOL
TCGA-W5-AA38-01A	1471	0	0	0	2.947867061	6.096284788	4.680392178	0.437460688	2.990460237	5.269566749	3.115541026	0	Tumor	CHOL
TCGA-W5-AA2R-01A	1542	0	0	0	4.171270267	6.272574923	6.041867324	1.263249894	1.074659297	5.593122957	4.381885293	0	Tumor	CHOL
TCGA-W5-AA2Z-01A	1614	0	0	0	4.316107162	7.293876442	5.6263166	0.995189249	2.125605806	5.509597009	4.323994233	0.030488441	Tumor	CHOL
TCGA-W5-AA2I-01A	1939	1	0	0	1.988549246	4.42316295	4.08939079	0.884884711	0.06250565	4.032001199	1.9969303	0	Tumor	CHOL
TCGA-W5-AA2G-01A	1976	0	0	0	2.986578659	6.652596638	4.997512499	1.087786608	1.928108567	6.18293775	5.248043386	0.081994916	Tumor	CHOL
TCGA-AA-3492-01A	1	1	0	0	3.27746574	6.34395374	4.78718394	0.34627732	1.89652237	7.44436838	3.71548491	0	Tumor	COAD
TCGA-G4-6626-01A	1	1	0.035523324	0	1.892144307	7.306141915	3.895794965	0.479983788	1.905684802	6.666399294	3.193837968	0	Tumor	COAD
TCGA-AA-3525-01A	1	0	0	0	3.452220134	6.481908265	4.786288424	1.411968668	1.716779268	7.331967583	3.076643172	0	Tumor	COAD
TCGA-AY-6196-01A	6	0	0.051375486	0.033499409	6.196357157	6.363698093	4.780554535	0.412699091	7.022880315	6.627774239	4.280308137	0	Tumor	COAD
TCGA-AM-5820-01A	14	0	0	0	2.231553875	6.681797811	5.030668327	0.558014393	2.728087914	6.063307889	4.180088087	0	Tumor	COAD
TCGA-F4-6854-01A	16	0	0	0	3.35077086	6.257181161	3.798452234	0.374763351	3.154612148	6.908004484	4.111843675	0	Tumor	COAD
TCGA-AA-A02O-01A	28	0	0	0	3.24080001	5.255479596	3.012935894	0.744910201	1.484561632	7.007712913	2.475084606	0	Tumor	COAD
TCGA-AM-5821-01A	28	0	0	0	3.542706455	7.320959364	4.750473145	0.384080008	3.779669331	6.256155103	4.505408371	0	Tumor	COAD
TCGA-AY-4071-01A	29	1	0	0	3.325264081	4.56102303	3.334488805	0.248313078	1.627514381	6.768971878	3.068435433	0	Tumor	COAD
TCGA-AA-A00R-01A	30	0	0	0	4.478403299	6.454598442	4.553328356	0.992756423	2.311367803	7.319041963	3.609939608	0	Tumor	COAD
TCGA-AA-3543-01A	30	0	0	0	4.210952605	6.387890956	4.395399214	0.300339941	2.672236033	7.6670023	3.115776231	0	Tumor	COAD
TCGA-AA-3818-01A	30	1	0.058413754	0	2.341455728	5.896038222	4.365092552	0.294525429	1.428774573	6.45733751	3.190938714	0	Tumor	COAD
TCGA-AA-3856-01A	30	0	0	0	3.759147314	5.463112141	3.949646172	0.159073257	1.289047552	6.506878599	4.0042982	0	Tumor	COAD
TCGA-AA-A01V-01A	31	0	0.338882839	0	3.51170547	5.047142956	3.903324994	0.403274208	0.756243308	7.224230232	3.066523521	0	Tumor	COAD
TCGA-AA-3514-01A	31	0	0	0	4.275448769	4.417896093	3.172825186	1.22344509	1.127016673	7.040231432	2.811387795	0	Tumor	COAD
TCGA-AA-3496-01A	31	0	0.031429536	0	3.657439552	5.248002788	4.453000275	0.34285367	4.030317246	6.440698082	4.43533136	0	Tumor	COAD
TCGA-AA-3494-01A	31	0	0	0	2.790342642	5.141927215	3.786397838	0.150327325	1.259799148	7.213460325	3.474113421	0	Tumor	COAD
TCGA-AA-3518-01A	31	0	0	0	4.673614055	6.325098024	4.573593449	0.216984181	1.959556941	7.573465	3.063449682	0	Tumor	COAD
TCGA-AA-A01Q-01A	31	0	0.05830167	0	2.861101618	4.445967095	3.543813897	0.380046795	0.829936868	7.026278687	2.894561156	0	Tumor	COAD
TCGA-AA-A01S-01A	31	0	0	0	2.259607699	4.140199211	3.797429828	0.142760045	0.421864939	7.064729623	4.084971818	0	Tumor	COAD
TCGA-AA-3821-01A	31	0	0	0	4.02596337	7.38534364	5.31852556	0.86726297	3.24242629	7.1447892	3.90945011	0	Tumor	COAD
TCGA-AZ-4323-01A	43	1	0	0	4.872030675	4.857363798	4.451278038	2.853024458	3.169790732	5.599253752	4.63857851	0.062795546	Tumor	COAD
TCGA-F4-6704-01A	47	0	0.255694397	0.013877744	5.250142658	5.576219744	4.178683679	0.512940776	5.556716521	6.816996459	3.716421439	0	Tumor	COAD
TCGA-5M-AAT4-01A	49	1	0	0	2.283551074	5.283590922	3.974622196	1.061950291	1.293071127	6.907338184	4.477217521	0	Tumor	COAD
TCGA-AZ-6608-01A	59	1	0	0	1.991121993	3.93647826	4.062389089	0.193704015	0.643324232	6.469596698	3.236630425	0	Tumor	COAD
TCGA-AA-3666-01A	61	1	0	0	3.892528178	5.110504561	4.228186847	0.053131822	1.882053664	7.33458007	4.005044166	0	Tumor	COAD
TCGA-AA-3952-01A	61	1	0	0	2.819668819	4.84177996	3.915581087	0.357207139	2.881077103	6.758424862	3.092230141	0	Tumor	COAD
TCGA-CK-6748-01A	61	0	0	0	4.0872109	6.763344365	4.052903273	0.153856027	4.753902822	5.23956295	3.637960652	0	Tumor	COAD
TCGA-AA-A02H-01A	61	1	0	0	2.85247048	5.50026524	4.48044625	0	1.30015595	5.89533895	3.59449283	0	Tumor	COAD
TCGA-AA-3966-01A	61	0	0	0	4.863044772	6.012985556	4.393251029	0.536623994	3.782793996	6.960009935	3.398635251	0	Tumor	COAD
TCGA-AA-3930-01A	61	1	0	0	4.20605204	5.58542502	4.93574242	0.3430499	2.92624663	6.30054828	4.32507697	0	Tumor	COAD
TCGA-AA-A02E-01A	90	1	0	0	4.401943666	4.831116361	4.320081691	0.092295204	0.934230259	6.740073109	3.483719404	0	Tumor	COAD
TCGA-AZ-6607-01A	97	1	0	0	6.417490828	8.61879412	5.290004032	0.671812329	7.207848723	5.996466776	4.895096054	0	Tumor	COAD
TCGA-AA-A00N-01A	122	1	0.229362519	0	4.205860731	6.343974323	4.567739323	0.188938445	4.022151465	6.869379687	3.529147771	0	Tumor	COAD
TCGA-D5-6537-01A	146	1	0	0	2.862185873	7.245193862	4.533401226	0.22631885	1.774076749	6.056421018	4.491072525	0	Tumor	COAD
TCGA-4N-A93T-01A	146	0	0	0	3.022581423	3.605963461	3.56134381	0.331976942	0.505199233	6.602880345	3.240482761	0	Tumor	COAD
TCGA-AA-A02J-01A	153	1	0	0	1.495061513	5.850200213	4.304046564	0.116522897	0.90160818	7.060362396	3.714817833	0	Tumor	COAD
TCGA-CM-5862-01A	153	1	0	0	2.215474934	5.94758743	4.404654784	0.051747739	1.969051313	5.48120127	4.254216809	0	Tumor	COAD
TCGA-AA-3696-01A	153	1	0	0.70923238	2.66887875	6.59078347	4.6741168	0.48317959	2.1269603	7.72773812	3.24288097	0	Tumor	COAD
TCGA-AA-3488-01A	153	1	0	0	2.493742416	4.122756072	3.140044421	0.168371017	0.442878912	7.46323664	3.780610292	0	Tumor	COAD
TCGA-AZ-4616-01A	156	1	0	0	3.390011152	5.912101714	4.061826712	0.205480369	2.728550085	6.425685515	3.403950491	0.088995274	Tumor	COAD
TCGA-AZ-6605-01A	159	1	0	0	3.733342144	6.046310751	4.491743946	0.154941874	5.180299501	6.073506017	3.997332157	0.057133347	Tumor	COAD
TCGA-AZ-4614-01A	172	1	0.120976315	0	4.552121562	6.608231638	5.272047577	1.531625928	0.706100947	6.484679367	2.801078616	0	Tumor	COAD
TCGA-AD-6899-01A	176	1	0.032188176	0	4.894327619	6.376545698	4.268937176	0.440690434	3.908730543	6.936968101	4.476289685	0	Tumor	COAD
TCGA-DM-A285-01A	179	1	0.14541265	0.016429477	4.396049494	5.920798223	4.345339103	0.590634827	3.951028221	6.415665109	4.121101298	0.07545527	Tumor	COAD
TCGA-AA-3681-01A	182	0	0	0.06402047	4.42133737	5.67389905	4.50560326	0.11808014	1.83947636	7.02395501	3.96992822	0	Tumor	COAD
TCGA-AA-3662-01A	184	0	0	0	5.76456524	6.140860534	4.413999708	0.231952701	3.035718978	6.906330404	3.79091545	0.05137589	Tumor	COAD
TCGA-F4-6570-01A	188	1	0	0	5.811963532	7.355769449	5.164399161	0.18549625	4.709129966	6.280392469	3.844258316	0	Tumor	COAD
TCGA-AZ-6599-01A	206	1	1.116258039	0	3.028915215	6.71891967	4.692938658	0.133545259	0.119048831	6.570251536	3.289270023	0	Tumor	COAD
TCGA-AA-3663-01A	212	0	0.266588016	0	2.270154428	7.681516507	4.793659969	0.725385379	1.428355428	6.998786194	3.85172297	0	Tumor	COAD
TCGA-AA-3511-01A	212	0	0	0	2.511422146	6.222915437	3.674037918	0.081374483	3.768334808	6.112419858	3.282499234	0	Tumor	COAD
TCGA-AA-3489-01A	214	1	0	0	5.376602172	6.719694295	4.294562916	0.479429704	6.209794686	6.596080763	4.677734029	0.025108859	Tumor	COAD
TCGA-DM-A1DA-01A	228	1	0	0	1.889551377	5.702312999	3.87697237	0.301113655	1.529234324	6.912408668	3.355323949	0	Tumor	COAD
TCGA-D5-6898-01A	229	0	0.033687792	0	3.652213281	7.967627849	4.559150163	0.175676222	3.255143372	7.575367894	4.909174413	0.025656663	Tumor	COAD
TCGA-DM-A280-01A	236	1	0	0	3.581157974	5.685169638	4.524424335	0.04055868	3.34073279	6.210059017	2.900047873	0	Tumor	COAD
TCGA-AA-3989-01A	242	1	0	0	3.29885559	5.32997213	4.07756533	0.13357141	2.70876243	6.57604533	3.59638167	0	Tumor	COAD
TCGA-AA-3980-01A	242	0	0	0	2.950147511	6.505734585	4.129737964	0.247670547	1.300196955	6.545399354	3.919468636	0	Tumor	COAD
TCGA-CM-4750-01A	244	0	0	0	1.996294047	5.711410706	3.80139565	0.469686064	1.448174541	6.97472621	3.628253274	0.141211819	Tumor	COAD
TCGA-G4-6295-01A	254	0	0.173819888	0	3.048896349	5.017132351	4.532158704	0.209089054	2.016576156	6.541806319	4.323224939	0	Tumor	COAD
TCGA-A6-6141-01A	255	0	0.597779483	0	3.648947585	6.351793933	4.484790714	0.096909287	2.073816702	6.771652023	3.461949938	0.030917082	Tumor	COAD
TCGA-QG-A5Z1-01A	256	1	0	0	2.839189787	6.900541281	5.074391692	0.543769791	1.791782272	6.349227283	3.975690076	0	Tumor	COAD
TCGA-F4-6459-01A	262	1	0	0	4.161713337	6.255614937	4.770999045	1.207850135	4.327191853	6.045583527	4.042037794	0	Tumor	COAD
TCGA-D5-6926-01A	275	0	0.232054875	0	4.949057211	6.016256008	4.573526013	0.319594722	4.67429317	6.652773563	4.621707549	1.385428074	Tumor	COAD
TCGA-AA-3519-01A	276	0	0	0	2.70650826	5.96089457	3.82690352	0.2625572	0.97498863	6.02774315	3.86044033	0	Tumor	COAD
TCGA-D5-6927-01A	287	0	0.052675999	0	5.438042236	7.395432961	4.542042111	0.469892302	4.447366824	7.179031006	4.249528055	0	Tumor	COAD
TCGA-5M-AAT6-01A	290	1	0.146359033	0	4.190676177	5.86756563	4.763817637	0.624694963	4.432587699	7.384122726	4.368613029	0	Tumor	COAD
TCGA-A6-A5ZU-01A	293	0	0	0	3.677326775	6.459998406	4.011225557	0.218701578	3.325859631	6.070295754	3.847452999	0	Tumor	COAD
TCGA-NH-A6GA-01A	302	1	0	0	3.921541702	6.318050763	5.450192396	0.869557746	1.241460136	6.817612691	4.484028576	0	Tumor	COAD
TCGA-AA-3811-01A	306	1	0	0	4.00856855	6.37344529	5.03960655	0.18628635	2.09331231	6.50217181	4.15077289	0	Tumor	COAD
TCGA-AA-3848-01A	306	1	0	0	4.047142421	4.612968313	2.931399471	0.274045552	0.855685511	7.649711945	3.281375365	0	Tumor	COAD
TCGA-CM-6679-01A	306	0	0	0	3.721324303	5.955354702	4.505871105	0.228283278	4.556522389	6.152272853	4.091455238	0	Tumor	COAD
TCGA-CA-6718-01A	306	1	0	0	5.278552096	7.271404123	5.077205294	0.47897222	3.940637125	7.069794546	5.082264925	0	Tumor	COAD
TCGA-D5-6922-01A	308	0	0.036230457	0	3.748638471	5.328697065	4.762413136	0.749719802	3.958207554	7.242564561	4.70628623	0	Tumor	COAD
TCGA-D5-7000-01A	312	0	0	0	3.83253924	7.309968171	4.758044582	0.211456605	3.549081179	7.405676883	3.930639251	0	Tumor	COAD
TCGA-AD-6964-01A	331	1	0.39707643	0	4.5999698	6.09774448	4.7412324	0.28342159	5.10217718	7.07749348	3.90654519	0	Tumor	COAD
TCGA-NH-A50U-01A	334	1	0	0	4.09979317	5.226705125	4.258990248	0.238240862	2.040048879	6.376225764	3.643738236	0	Tumor	COAD
TCGA-AA-A01D-01A	334	1	0	0	5.716331827	6.761464933	4.496192945	0.166589052	3.25200715	7.275405974	3.748521907	0	Tumor	COAD
TCGA-CM-6172-01A	335	0	0	0.026185383	2.861949013	6.090281491	5.162853078	0.291346694	2.658337784	6.333004328	4.315887986	0	Tumor	COAD
TCGA-CM-6678-01A	335	0	0	0	2.181932322	5.773201668	4.03206388	0.193730431	1.730118182	6.217835321	3.232033907	0	Tumor	COAD
TCGA-AA-3680-01A	335	1	0.189225278	0	2.885217498	6.513712072	5.104490627	0.423757554	1.023114085	6.394733744	3.685208126	0.07480799	Tumor	COAD
TCGA-CM-6676-01A	337	0	0	0.023325458	2.009617589	5.608731269	4.103379889	0.530312437	2.222906074	6.155516633	4.301829649	0	Tumor	COAD
TCGA-CM-6677-01A	337	0	0	0	3.046545148	6.391952137	4.133981318	0.389776048	3.31075996	6.380880488	4.006212482	0	Tumor	COAD
TCGA-F4-6461-01A	338	1	0.181277235	0	3.377117109	6.133689059	4.455717215	0.442304468	3.542327015	6.830302301	3.843888824	0	Tumor	COAD
TCGA-D5-6932-01A	346	0	0	0	4.164385704	5.725527241	3.763639381	0.166528658	3.105919981	6.963658035	3.918825171	0	Tumor	COAD
TCGA-D5-6928-01A	354	0	0	0	6.590883873	6.627452576	5.152443515	0.421416658	4.964150395	6.452702528	4.658683444	0.031770696	Tumor	COAD
TCGA-AZ-6606-01A	357	1	0	0.021175204	4.359299669	5.116599901	4.398400983	0.322078963	1.204253788	7.260418889	4.008037103	0	Tumor	COAD
TCGA-T9-A92H-01A	362	0	0	0	1.437954335	5.886208119	3.764131375	0.075230872	0.964719778	6.526302149	4.151792982	0.023877931	Tumor	COAD
TCGA-CM-6162-01A	365	0	0.04113451	0	4.766890359	7.517848818	5.515006033	0.508675526	6.335409558	6.352079889	4.650482205	0	Tumor	COAD
TCGA-AA-A01G-01A	365	0	0	0	3.053417047	5.046755514	4.399948053	0.184129791	1.094930683	6.943371857	3.955684834	0	Tumor	COAD
TCGA-D5-6931-01A	365	0	0	0	4.206998701	7.141711112	5.4012812	0.330476938	3.951680673	6.683940103	4.62949598	0	Tumor	COAD
TCGA-CM-6680-01A	366	0	0.517947888	0	3.983173934	6.748747019	4.930260951	0.427868934	2.996936902	6.650394052	3.745308099	0	Tumor	COAD
TCGA-AZ-6600-01A	368	1	0	0	4.617522236	6.047866441	5.027917555	0.27002897	4.815723784	7.17649915	3.994851059	0	Tumor	COAD
TCGA-AD-5900-01A	370	0	0	0	3.590153217	7.19744708	4.640335741	0.855437856	3.172754955	6.178013914	3.212316199	0	Tumor	COAD
TCGA-CA-6716-01A	371	0	0	0	2.487923823	6.656783883	4.592833312	0.340506076	2.889226519	6.08073224	4.352246337	0	Tumor	COAD
TCGA-CA-5255-01A	376	0	0.033698346	0	4.794810847	6.678576891	4.529134311	0.040942215	0.625831625	7.307335995	3.096219865	0	Tumor	COAD
TCGA-D5-6920-01A	377	0	0	0	3.665367841	6.846388223	4.938930993	0.135278141	1.603197777	6.852275415	4.146763668	0	Tumor	COAD
TCGA-CA-5796-01A	377	0	0	0.069086987	2.526442372	7.247646357	5.231116589	0.032877498	0.832353494	6.881605418	3.285469349	0	Tumor	COAD
TCGA-D5-6923-01A	378	0	0	0	3.918131657	7.680744858	4.752144412	0.331310385	5.115095593	6.998656129	4.546571354	0.023037797	Tumor	COAD
TCGA-CA-5256-01A	379	0	0	0	1.363024894	5.744515377	4.222138515	0.148813892	1.04575988	5.175874865	3.653794086	0	Tumor	COAD
TCGA-D5-6539-01A	380	0	0	0	2.688645965	6.528068705	4.842927713	0.118079345	1.146042271	7.403059744	3.940980823	0	Tumor	COAD
TCGA-CA-6715-01A	383	0	0.06516235	0	1.852545749	6.785403638	4.951178783	0.341771694	2.680537743	6.206684374	5.101338415	0	Tumor	COAD
TCGA-CA-5797-01A	383	0	0.033944748	0	2.504227479	6.384695899	4.871405543	0.10097249	3.114309318	6.915135756	3.724381565	0.100743012	Tumor	COAD
TCGA-DM-A1D8-01A	383	1	0	0.012811748	1.871964217	5.175096042	3.163348292	0.264474843	0.80088984	6.659612912	2.704903002	0	Tumor	COAD
[truncated: 8,122 more rows]
