# Supplementary material for: Pan-cancer analysis of ADAMs: A promising biomarker for prognosis and response to chemotherapy and immunotherapy
Source: Front Genet. 2023 Apr 4;14:1105900. doi: 10.3389/fgene.2023.1105900 (PMC10110990; doi:10.3389/fgene.2023.1105900)
Supplement: Supplementary file 2 [file DataSheet1.zip › expTime2.txt]

id	futime	fustat	ADAM19	ADAM20	ADAM21	ADAM22	ADAM23	ADAM28	ADAM29	ADAM30	ADAM32	ADAM33	Type	CancerType
TCGA-OR-A5KZ-01A	125	1	2.577852656	0.055240953	0.537533739	1.556130365	3.937628349	0.356147236	0.026182414	0	1.083225707	2.050192079	Tumor	ACC
TCGA-OR-A5LC-01A	159	1	2.144597058	0.04351436	0.045722023	1.954757486	2.429026219	0.162190336	0	0	0.494688124	0.955238571	Tumor	ACC
TCGA-P6-A5OF-01A	207	1	1.606098702	0.169609964	0.385262274	3.025219642	3.861046419	0.783178872	0	0	1.427346875	0.804965609	Tumor	ACC
TCGA-OR-A5K9-01A	344	1	4.744535638	0.066453215	0.290494997	3.146864891	1.247799226	0.397278581	0	0	1.196664854	0.211743328	Tumor	ACC
TCGA-OR-A5J5-01A	365	1	0.836998053	0.352407429	0.154644678	0.984836509	3.898289879	0.7873822	0	0	0.80264272	0.974332213	Tumor	ACC
TCGA-P6-A5OG-01A	383	1	4.799334372	0.029736509	0.336613467	1.705623716	2.509893619	0.809987337	0	0	0.293977464	0.494743789	Tumor	ACC
TCGA-OR-A5JS-01A	383	0	2.847130148	0.228520373	0.094478851	1.737627152	2.831246471	0.036539036	0	0.028905255	1.239516569	0.294105791	Tumor	ACC
TCGA-OR-A5KY-01A	391	1	1.428513414	0.096369749	0.21839822	1.586003852	2.845363639	1.015833504	0	0	0.386890635	0.549260437	Tumor	ACC
TCGA-OR-A5JP-01A	464	0	3.324207909	0.09054415	0.032387806	2.440250356	3.885351441	0.594374438	0	0	0.949542379	0.467509115	Tumor	ACC
TCGA-OR-A5J7-01A	490	1	1.657151464	0	1.006455653	2.659332125	3.094930773	0.185769735	0	0	0.943664065	0.13194381	Tumor	ACC
TCGA-OR-A5JJ-01A	490	1	0.646743604	0.333247297	0.030008846	3.276814111	2.593993387	0.230520787	0.04002981	0	0.875254793	0.715100531	Tumor	ACC
TCGA-OR-A5K5-01A	498	1	2.384848338	0.067637388	0.792321358	1.203634722	1.061059406	0.21140505	0	0	0.901650729	0.186468353	Tumor	ACC
TCGA-OR-A5JG-01A	541	1	0.608320531	0.114512507	0.584467608	1.944311236	2.064320647	0.524343245	0	0.027835342	0.278151385	0.08320057	Tumor	ACC
TCGA-OR-A5LT-01A	549	0	2.657252914	0.075186839	0.988746463	2.63443153	1.00933402	0.373866186	0	0	0.897974704	0.018370675	Tumor	ACC
TCGA-OR-A5JB-01A	551	1	3.720665183	0.149209938	0.126526959	0.383578526	0.066853997	1.736349616	0.014676516	0	0.180675502	0.029814649	Tumor	ACC
TCGA-OR-A5JY-01A	552	1	1.299875273	0.088998386	0.093440119	3.845375742	1.303344386	0.603940713	0.014286551	0	0.168577371	0.029026485	Tumor	ACC
TCGA-OR-A5JM-01A	562	1	1.392259999	0.070447383	0.211466649	1.596299505	1.136231006	0.07361659	0	0	0.460469484	0.505440123	Tumor	ACC
TCGA-OR-A5J8-01A	579	1	3.795969477	0.147776122	2.364898798	2.963645542	2.021898878	1.90068104	0.028912905	0.02906264	0.132310646	4.946104039	Tumor	ACC
TCGA-PK-A5H9-01A	616	0	1.485373475	0.082786041	0.168912642	0.509950157	0.33008567	0.579463084	0	0	0.164175583	0.787643386	Tumor	ACC
TCGA-OR-A5LE-01A	662	1	3.068426051	0.230782323	0.285573491	2.799456356	2.641642209	0.142348751	0	0	0.254704203	0.092865507	Tumor	ACC
TCGA-OR-A5LA-01A	719	0	0.772761304	0.039981118	0.453500918	1.165164212	3.869281112	0.752347381	0.018897024	0	0.108620095	0.156308207	Tumor	ACC
TCGA-OR-A5K8-01A	749	0	0.255730715	0	0.144565367	1.516087482	3.160374713	0.188791777	0	0	0.27957626	0.17383417	Tumor	ACC
TCGA-PA-A5YG-01A	756	0	1.004757167	0.019117207	0.520879363	3.854270714	2.667559332	1.100500158	0.044455034	0	0.123119895	0.027397532	Tumor	ACC
TCGA-OR-A5JZ-01A	822	0	1.78705257	0.091227272	0.270135978	2.541827577	4.974787387	2.267350363	0	0	0.337298257	0.087525187	Tumor	ACC
TCGA-OR-A5LR-01A	853	0	1.071583899	0.093211869	0.610103546	1.455896161	5.567153456	0.893607736	0	0	0.3120218	0.17364174	Tumor	ACC
TCGA-OR-A5L6-01A	861	0	0.46003055	0	0.25626931	1.017900899	2.73308969	0.471735424	0	0	0.232539274	0.098757275	Tumor	ACC
TCGA-OR-A5L9-01A	871	0	0.428796725	0	0.04453284	0.038888817	3.243982537	0.214618076	0.020040474	0	0.147761727	0.228226478	Tumor	ACC
TCGA-OR-A5L8-01A	885	0	4.14521472	0.204964216	0.812922039	4.199148952	1.13494924	0.117349154	0	0	1.863893339	1.423384467	Tumor	ACC
TCGA-OR-A5JT-01A	907	0	1.005527947	0.029167177	0.62001262	2.617721872	3.636033098	0.626008494	0.013758578	0	0.102834831	0.014047247	Tumor	ACC
TCGA-OR-A5JA-01A	922	1	0.774787842	0.097591323	0.166914191	0.441603051	2.949049131	0.518351123	0.061821231	0	0.200768509	0.138274167	Tumor	ACC
TCGA-OR-A5JX-01A	950	0	3.201119327	0.078758092	0.109249997	3.103926618	1.647538381	0.417288252	0.025100528	0	1.368590383	0.063228936	Tumor	ACC
TCGA-OR-A5L4-01A	967	0	0.682728991	0.068120237	0.17262165	0.180062969	3.324566882	0.497610669	0	0	0.351423566	0.910905862	Tumor	ACC
TCGA-OR-A5K2-01A	994	1	2.166032014	0	0.213131888	1.582343561	2.939717122	0.320646718	0	0	0.452744956	0.347098114	Tumor	ACC
TCGA-OR-A5K0-01A	1029	0	6.021003891	0.042441955	2.806596432	3.341813563	4.525312222	0.214905484	0	0	0.832653401	0.612802316	Tumor	ACC
TCGA-OR-A5K4-01A	1082	0	0.939775341	0.047262161	1.036016839	2.242180014	5.639995049	1.368868652	0.022368136	0	0.43525791	0	Tumor	ACC
TCGA-OR-A5LS-01A	1096	0	1.456970484	0.266469433	0.383760013	3.263819333	2.08474177	0.024779521	0	0	1.696847147	0.748733116	Tumor	ACC
TCGA-OR-A5JQ-01A	1103	0	2.279670753	0.115941132	0.453732109	3.235841558	1.59010269	1.186265906	0.011284697	0	0.376366317	0.273185044	Tumor	ACC
TCGA-OR-A5LJ-01A	1105	1	2.460190977	0.167436017	0.310713616	1.061799951	0.289151246	0.643624999	0	0.023728482	0.555465885	1.256829361	Tumor	ACC
TCGA-OU-A5PI-01A	1171	0	2.666680649	0.160570412	0.207575902	3.770187828	3.950866665	0.560765546	0	0	0.646281557	0.645264063	Tumor	ACC
TCGA-OR-A5JO-01A	1194	0	2.753222164	0.034921188	0.471401155	0.836650649	1.93592051	1.314188138	0.016490187	0	0.201628558	0.175197218	Tumor	ACC
TCGA-OR-A5LD-01A	1197	1	0.55825839	0.104518573	0	1.23525797	3.408100761	0.063386711	0	0	0.40878228	0.084056444	Tumor	ACC
TCGA-PK-A5HA-01A	1201	0	1.367032914	0.059346829	0.420668325	0.318406382	3.633725039	0.760893023	0	0	0.060529188	0.084549161	Tumor	ACC
TCGA-OR-A5LB-01A	1204	1	0.566864431	0.069199732	0.331516523	2.86984541	4.174468368	0.435596536	0	0	1.494928723	0.160531618	Tumor	ACC
TCGA-PK-A5HB-01A	1293	0	2.038434318	0.033651756	1.779043541	0.988481187	2.27866457	0.268511414	0	0	0.251507152	0.226009871	Tumor	ACC
TCGA-OR-A5L5-01A	1317	0	1.097881744	0.021743019	0.252918533	1.944658497	2.386920604	0.900660363	0	0	0.451682869	0.335600659	Tumor	ACC
TCGA-OR-A5J9-01A	1352	0	1.681377869	0.197928668	0.054719879	3.151188052	2.652783104	0.469458611	0.012389069	0	1.867739567	0.178993563	Tumor	ACC
TCGA-OR-A5J1-01A	1355	1	0.287168685	0.139047565	0.168802482	2.75550685	2.319941859	0.727041902	0	0	0.129416411	0.185664281	Tumor	ACC
TCGA-OR-A5KX-01A	1364	0	1.145080178	0.118531843	0.664737641	2.465249138	4.65214483	0.400463242	0	0	0.851371529	0.167450728	Tumor	ACC
TCGA-OR-A5KO-01A	1414	0	3.159420017	0.233606047	0.178901066	2.12617486	3.468149287	0.163608946	0	0	1.183788857	0.338747364	Tumor	ACC
TCGA-OR-A5K6-01A	1493	0	2.243344179	0.058678402	0.25873446	2.722890262	2.548842461	0.532741131	0	0	0.073110068	0.028410077	Tumor	ACC
TCGA-OR-A5JK-01A	1497	0	0.833151972	0.048132703	0.123250534	1.759713198	1.953189471	1.190778091	0	0	1.295060384	0.397192404	Tumor	ACC
TCGA-OR-A5LG-01A	1589	0	0.716732971	0.123765892	0.38008123	4.135080042	5.012166298	0.372409609	0	0	0.175835505	1.045637646	Tumor	ACC
TCGA-OR-A5LL-01A	1613	1	2.131275706	0	1.628572742	2.99665263	4.86408171	0.334360462	0	0	0.561626999	0.724353738	Tumor	ACC
TCGA-OR-A5J2-01A	1677	1	2.403121642	0.103008858	1.470165403	1.103565158	0.358275527	0.255278018	0	0	0.410913692	0.340201804	Tumor	ACC
TCGA-OR-A5JC-01A	1750	1	1.09685981	0.028031313	0.168367851	2.171938114	2.296153498	0.681697783	0	0	1.034402566	0.832013698	Tumor	ACC
TCGA-OR-A5LP-01A	1857	0	1.069422785	0.020177486	0.199250375	2.763911622	2.766765047	1.109482648	0	0	0.180473918	0.389995111	Tumor	ACC
TCGA-OR-A5LM-01A	1858	0	0.415034471	0.074514065	0.152477773	1.359892217	2.807151944	0.361973877	0	0	0.747186718	0.048040255	Tumor	ACC
TCGA-OR-A5JF-01A	2015	0	0.702642295	0.092226169	0.019891564	3.003778448	2.554217744	0.35635392	0.017764263	0	1.338217494	0.417099426	Tumor	ACC
TCGA-OR-A5JV-01A	2023	0	1.111363729	0.027535571	0.551926743	2.076735862	5.276259926	3.07157075	0.012985047	0	0.330429034	0.01325756	Tumor	ACC
TCGA-OR-A5JL-01A	2056	0	0.5295115	0.300781124	0.288771224	1.813760011	2.477224829	0.422384982	0.014194893	0	0.496208285	0.190736864	Tumor	ACC
TCGA-OR-A5KW-01A	2076	0	1.349766094	0	0.245015377	0.824849014	3.193929649	0.734893168	0	0	0.358020921	0.250662895	Tumor	ACC
TCGA-OR-A5J3-01A	2091	0	2.756195522	0.234541636	0.128050395	1.123010823	2.550980566	0.592509292	0.058544054	0	0.458987225	0.131124074	Tumor	ACC
TCGA-OR-A5JE-01A	2105	1	5.194430563	0.065276975	1.210469828	1.592122073	2.23177475	0.740699272	0	0	0.223351707	0.166024256	Tumor	ACC
TCGA-OR-A5JW-01A	2202	0	2.059796362	0.139261801	0.731793158	3.612751304	2.807223526	0.837992406	0.013654912	0	1.050767893	0.054975112	Tumor	ACC
TCGA-OR-A5JI-01A	2331	0	0.900904639	0.040720823	0.202280912	2.464461223	1.677813127	0.442952893	0	0	0.247574858	0.086400931	Tumor	ACC
TCGA-OR-A5LN-01A	2342	0	0.605579766	0.04691041	0.143081439	0.683283251	0.238579786	0.973185058	0	0	0.180603091	0.022664631	Tumor	ACC
TCGA-OR-A5LH-01A	2385	1	0.447883966	0.075538746	0.129887683	2.201758583	4.208416413	0.503598458	0.059404601	0	0.733929253	0.228587845	Tumor	ACC
TCGA-OR-A5LO-01A	2405	1	1.244068094	0.155417026	0.213471527	3.116837679	3.28983934	0.132678179	0.025438972	0	1.651585928	0.661074974	Tumor	ACC
TCGA-OR-A5J6-01A	2703	0	0.182781675	0	0.542742325	0.52203638	3.516495686	0.222706143	0	0	0.563374709	0.375484438	Tumor	ACC
TCGA-OR-A5LK-01A	2740	0	0.978114641	0	0.420486472	0.843177009	2.595178874	1.562309586	0.01665911	0	0.067938312	0.017008278	Tumor	ACC
TCGA-OR-A5KT-01A	2895	0	2.04377597	0.18118447	0.06612893	1.9868549	3.3035076	2.43642663	0	0	0.43033656	0.25377951	Tumor	ACC
TCGA-OR-A5JD-01A	3038	0	1.168970464	0.040294552	0.308324834	1.156883437	1.544568919	1.240628474	0.028475919	0	0.957451277	0.029070276	Tumor	ACC
TCGA-OR-A5K1-01A	3289	0	1.417385019	0.042515976	0.130073878	1.365176943	4.375008573	0.38288324	0	0	0.484904071	0.040762678	Tumor	ACC
TCGA-OR-A5K3-01A	3465	0	0.053193682	0	0.061492751	1.128282434	2.174724524	0.506740826	0	0	0.201390578	0	Tumor	ACC
TCGA-PK-A5H8-01A	3623	0	0.360228729	0.273187884	0.604687002	0.702142284	3.943306468	0.992201239	0	0	1.849342243	0.053047714	Tumor	ACC
TCGA-OR-A5JR-01A	3688	0	1.292220799	0.025273975	0.770774925	3.232972642	3.236290751	0.670505314	0	0	0.210855487	0	Tumor	ACC
TCGA-OR-A5KV-01A	3878	0	1.493005944	0.192720196	0.25486117	1.761438367	0.819093769	0.150358454	0	0	0.811992181	3.112539997	Tumor	ACC
TCGA-OR-A5L3-01A	4628	0	1.040148837	0.087083252	0.109043535	1.331599085	0.270036407	0.031842801	0	0	0.014910359	0.315490361	Tumor	ACC
TCGA-OR-A5KU-01A	4673	0	2.973119946	0.042024775	0.128615084	4.133500504	3.405746607	0.245532422	0	0	1.138080359	0.327565409	Tumor	ACC
TCGA-E7-A8O8-01A	13	0	1.129428757	0.069500629	0	0.920909942	0.070564018	0.339741525	0	0	0.49775581	0.315366601	Tumor	BLCA
TCGA-GC-A4ZW-01A	15	0	0.85311849	0	0.093262286	2.36979944	0.288240343	0.250743052	0.02133542	0	0.025273059	1.187677366	Tumor	BLCA
TCGA-E7-A5KE-01A	17	0	0.766350664	0.107398432	0.183258363	1.761477783	0.078703012	0.137634829	0	0	0.050806304	0.135843987	Tumor	BLCA
TCGA-4Z-AA80-01A	19	1	1.522055133	0.334865707	0.095831949	1.105871491	0.497994929	0.4240027	0	0	0.207258608	0.170138578	Tumor	BLCA
TCGA-YC-A9TC-01A	20	1	2.597756528	0.286527979	0.096676927	1.537421283	1.959081731	0.358817296	0.014795603	0	0.343697911	0.715509958	Tumor	BLCA
TCGA-E7-A5KF-01A	20	0	0.373698146	0.167974783	0.208908874	0.841699828	1.36750726	3.335447239	0	0	0.132527257	0.033741084	Tumor	BLCA
TCGA-E7-A7DU-01A	28	0	0.76297305	0.146302764	0.201183333	0.786977804	0.970956445	2.018595885	0	0	0.352986974	0.61199672	Tumor	BLCA
TCGA-KQ-A41S-01A	35	0	1.699338112	0.057080048	2.135880002	2.781628781	1.855012818	3.36717861	0	0	0.217657969	4.171887019	Tumor	BLCA
TCGA-E7-A7DV-01A	37	0	3.01427409	0	0.106244719	0.115376162	0.231426559	1.397613408	0.024390349	0	0.265726929	0.572850842	Tumor	BLCA
TCGA-H4-A2HO-01A	46	0	2.089710344	0.158110209	0.057413047	0.369507027	0.353092083	5.572311405	0	0	0.07548961	1.108387395	Tumor	BLCA
TCGA-K4-A6FZ-01A	55	0	5.106742159	0.080373292	0.164128556	1.25257074	1.004215065	4.118600157	0.012869443	0	0.271732839	0.745920175	Tumor	BLCA
TCGA-CU-A5W6-01A	56	1	1.421520668	0.062799511	0.917539779	0.569679755	0.771354199	1.785284444	0.029805957	0	0.333416423	1.24132448	Tumor	BLCA
TCGA-S5-A6DX-01A	56	1	2.122233857	0	0.324364848	0.591292529	0.981163767	1.890350198	0	0.104856161	0.691792391	1.704425758	Tumor	BLCA
TCGA-XF-A8HH-01A	57	1	3.381430494	0.069456723	0.208630693	2.032332773	1.807831975	1.028087439	0	0	0.168031765	2.217457537	Tumor	BLCA
TCGA-C4-A0F0-01A	59	0	3.471217505	0	2.207514737	0.143517627	3.059564142	0.249666798	0	0	0.014029645	0.203407643	Tumor	BLCA
TCGA-C4-A0F7-01A	62	1	2.383499368	0.176922485	0.021826277	1.067688289	2.618909449	0.235915829	0.029142301	0	0.240659725	1.000075494	Tumor	BLCA
TCGA-XF-A9T6-01A	64	0	2.744670253	0.114666631	0.08132933	0.227227335	0.481404976	2.563718788	0	0	0.697371821	0.292291809	Tumor	BLCA
TCGA-GD-A3OP-01A	64	0	2.628408253	0.069381512	0.33231321	1.607325707	1.133426251	2.82710067	0.011073723	0	0.202646044	2.99044394	Tumor	BLCA
TCGA-DK-A1A5-01A	65	1	4.843819441	0	0.029430571	1.352591258	2.04051156	0.537122398	0	0	0.120700834	2.045008658	Tumor	BLCA
TCGA-GD-A6C6-01A	67	0	0.624168665	0.298130285	0.80593839	0.294139493	0.07033497	0.185516763	0	0.061163628	0.42754387	1.151026428	Tumor	BLCA
TCGA-XF-A9T3-01A	68	0	5.846493736	0	0.090859723	1.306273563	1.09097246	1.341203445	0	0	0.583878874	3.625632718	Tumor	BLCA
TCGA-E7-A4XJ-01A	68	1	2.218658941	0.500437546	0.072168645	0.720932435	0.327468153	0.293960166	0	0	0.166294131	1.264378766	Tumor	BLCA
TCGA-FD-A6TF-01A	69	1	4.123937302	0.031564324	0.128345812	1.256189408	1.317549771	2.054405267	0.573171659	0	0.49816111	3.315385515	Tumor	BLCA
TCGA-5N-A9KI-01A	76	1	2.66041389	0	0.532849617	3.085012048	1.859258164	2.687247302	0.2622576	0	0.136934586	2.396155466	Tumor	BLCA
TCGA-BL-A13J-01B	81	1	4.76561155	4.86554444	3.21551937	3.0368601	2.55314314	3.50392069	0.049943	0	1.30004867	3.77570691	Tumor	BLCA
TCGA-BL-A13J-01A	81	1	4.179927132	1.416848184	0.542840055	1.490786004	1.556510436	1.285470826	0.073148504	0	0.351888862	2.29308451	Tumor	BLCA
TCGA-FD-A62N-01A	82	0	5.191960304	0	0.187004154	0.965615061	0.947180177	3.018748768	0.017708892	0	0.197235625	1.285486823	Tumor	BLCA
TCGA-K4-A4AB-01B	84	1	4.337276005	0.107237975	0.03850233	2.38229071	0.770079857	2.713360688	0.283602165	0	0.183956276	1.600869441	Tumor	BLCA
TCGA-ZF-AA4N-01A	88	1	4.63758934	0.044504752	0	0.331600993	6.736156651	2.79429387	0	0	0.384198131	0.971296007	Tumor	BLCA
TCGA-C4-A0F1-01A	89	0	5.856989373	0.187825273	0.586211198	0.19040506	1.866240714	2.33094998	0.116204252	0	0.483348445	0.340801537	Tumor	BLCA
TCGA-XF-AAMT-01A	90	1	4.856731652	0.156802147	0.225303961	0.783059455	3.115448415	1.059655677	0.030756961	0	0.181660976	2.795063542	Tumor	BLCA
TCGA-FD-A6TG-01A	93	1	3.934270978	0	0.114028515	0.845954975	1.165225313	1.366269877	0.013175655	0	0.218147815	3.474742577	Tumor	BLCA
TCGA-GD-A3OQ-01A	95	0	7.228989513	0.108069797	0.113426515	0.449270633	5.141224194	3.906548499	0.076893982	0	0.090768408	0.811172269	Tumor	BLCA
TCGA-XF-A9SJ-01A	98	1	5.870186938	0.031421929	0.327333643	0.999201508	0.564848008	0.942157795	0.141840758	0	0.085796266	0.735164873	Tumor	BLCA
TCGA-FT-A3EE-01A	99	1	6.71348805	0.018815802	0.019778998	1.355022784	0.256148306	1.837545345	0.008858864	0	0.324306108	0.763926971	Tumor	BLCA
TCGA-K4-A3WU-01B	105	0	3.943912809	0.205569491	0.123618188	3.534146052	1.541489545	3.407690983	0.045351847	0	0.387118544	3.667473361	Tumor	BLCA
TCGA-ZF-A9RE-01A	106	1	1.072306383	0.270923999	0.319919159	0.525570868	1.510877572	2.867530645	0	0	0.229537237	0.451650088	Tumor	BLCA
TCGA-FD-A43X-01A	110	0	0.568506676	0.102940529	0.390765812	1.376911573	0.845434384	0.505916608	0	0	0.167984595	0.202376555	Tumor	BLCA
TCGA-UY-A9PF-01A	117	0	2.63414104	0.552957039	0.836621742	1.902909855	0.890596583	0.885169743	0	0	0.198255593	1.200320517	Tumor	BLCA
TCGA-XF-AAN8-01A	118	1	3.752397436	0	0.118348009	0.699567329	1.917649711	2.118141139	0	0	0.657102416	5.332038137	Tumor	BLCA
TCGA-FD-A3B7-01A	122	1	6.141050727	0	0.483949162	0.572678614	1.247868819	1.446018608	0.083083811	0	0.204582384	0.151821276	Tumor	BLCA
TCGA-XF-A9ST-01A	128	1	3.802952386	0.201554751	1.347732358	2.317582598	0.143296483	0.291697432	0.040036615	0	0.180804922	0.42738994	Tumor	BLCA
TCGA-E7-A6MD-01A	129	0	2.933939094	0.204580285	0.214378009	0.992050565	1.457513686	1.718988127	0.033972659	0	0.351143495	2.645067421	Tumor	BLCA
TCGA-FD-A6TH-01A	131	1	2.505555839	0.026638553	0.082415813	0.329053639	0.671003517	0.858584301	0.025011542	0	0.234282688	1.558934817	Tumor	BLCA
TCGA-BT-A3PH-01A	142	1	1.958338222	0.119398908	0.446698228	0.834178451	0.580881643	0.226769236	0.023174852	0	0.113213415	0.643560672	Tumor	BLCA
TCGA-GU-A767-01A	144	1	2.480962963	0.151855704	0	0.55878195	1.06484565	1.697225129	0	0	0.753357988	3.579492997	Tumor	BLCA
TCGA-DK-A3IK-01A	146	1	2.701356255	0.162264919	0.096995177	0.570349683	0.325769668	1.348133192	0.026613252	0	0.428667007	1.819019564	Tumor	BLCA
TCGA-CU-A0YO-01A	149	1	3.143051823	0.063807928	0.222101069	1.791068805	1.799176237	3.18636178	0	0	0.130112613	2.155599542	Tumor	BLCA
TCGA-BT-A20V-01A	154	1	4.133389814	0	0.057726511	1.455982367	6.05055184	3.954685413	0	0	1.108344126	0.355011962	Tumor	BLCA
TCGA-BT-A20R-01A	154	1	2.480700228	0.090531927	1.168971416	1.610049725	1.562936963	1.00937661	0.014539256	0	0.209377997	2.437276073	Tumor	BLCA
TCGA-CU-A3QU-01A	158	0	0.642836323	0.027638946	0.057525163	3.036671928	0.540681794	1.426632903	0	0	0.147503611	0.07806422	Tumor	BLCA
TCGA-FD-A5BV-01A	163	1	2.279867648	0.081454438	0.043399109	2.203668279	3.566403662	1.113170947	0.057802789	0	0.430299641	1.626232917	Tumor	BLCA
TCGA-E7-A3Y1-01A	163	0	0.842476267	0.102299888	0.054689389	0.436761461	0.27251662	3.221008805	0	0	0.256119442	1.39891599	Tumor	BLCA
TCGA-FD-A3SO-01A	168	1	5.414422943	0.105196682	0.483053445	0.279465041	1.49666434	1.554263053	0	0	0.125932141	0.703222722	Tumor	BLCA
TCGA-ZF-AA5N-01A	168	1	1.468773448	0.092003597	0.272298331	0.104921838	0.119011931	1.31953338	0	0	0.126472572	0.677535806	Tumor	BLCA
TCGA-FD-A5BX-01A	173	1	5.234154196	0.079053054	0.083012585	0.518347997	0.855254307	2.238970638	0.074305967	0	0.139966081	1.589924778	Tumor	BLCA
TCGA-XF-A9SU-01A	182	1	4.807006225	0.158783332	0.126651143	0.736749919	1.17212833	0.889082672	0	0	0.185991131	2.426415654	Tumor	BLCA
TCGA-FD-A6TC-01A	187	0	4.438725709	0.068735428	0.29971873	1.533587161	1.178766237	0.588031524	0	0	0.112999034	2.64077894	Tumor	BLCA
TCGA-UY-A9PE-01A	189	0	2.640150702	0.150724865	0	0.887117797	0.291258506	0.998901035	0.024637022	0	0.268200287	1.820692853	Tumor	BLCA
TCGA-FD-A62P-01A	191	1	2.830594586	0.038688622	0	0.200951425	1.224602871	0.79849182	0	0	0.668980731	2.736462807	Tumor	BLCA
TCGA-BT-A0S7-01A	200	1	2.011536344	0.203223979	0.638516281	1.105934922	0.840078303	0.469175047	0	0	0.787537627	0.916680944	Tumor	BLCA
TCGA-XF-A8HC-01A	200	1	0.450654012	0.208496626	0.038786743	1.390056126	0.408301306	0.097220634	0.017435515	0	0.119733997	0.334243305	Tumor	BLCA
TCGA-BL-A3JM-01A	205	1	3.471453076	0.171667744	0.948682228	1.916544982	2.006233051	1.264740263	0	0	0.418523166	0.456146991	Tumor	BLCA
TCGA-XF-AAMX-01A	206	1	2.319197457	0.08580217	0.045747747	0.563013614	3.413572132	2.204207576	0	0	0.720697892	1.019708402	Tumor	BLCA
TCGA-G2-AA3C-01A	211	1	3.838951178	0	0.200460068	0.018622337	0.3182577	0.492380832	0.01906488	0	0.479725526	3.684582817	Tumor	BLCA
TCGA-GU-AATQ-01A	213	1	2.093314476	0.302535005	0	0.435953371	2.818200932	2.239977401	0	0	0.391368455	1.456124485	Tumor	BLCA
TCGA-FD-A62O-01A	216	1	3.191307185	0.228622993	0.805756483	0.344579915	0.899115395	0.387311839	0	0	0.1044571	1.35124543	Tumor	BLCA
TCGA-G2-A3IB-01A	220	1	3.255313428	0.103126544	0.055138664	0.145492239	4.178793097	1.689689442	0.012485291	0	0.134804874	0.122672046	Tumor	BLCA
TCGA-BL-A13I-01A	223	1	5.48396046	0.058649802	0.101267092	0.669639965	5.784008267	3.782433397	0.165330744	0	0.200362494	0.703499609	Tumor	BLCA
TCGA-BL-A13I-01B	223	1	6.22903333	2.62526212	1.1474393	0.82086019	6.2915957	5.46107306	0.04059503	0.08048641	1.97384136	1.57603576	Tumor	BLCA
TCGA-GD-A76B-01A	224	1	2.79164696	0.157788151	0.730964318	0.679407332	1.215619983	1.215736476	0	0	0.168709816	1.096975193	Tumor	BLCA
TCGA-GU-A762-01A	232	1	4.553922612	0.067252899	0.202308766	0.528874741	0.46913712	1.593720279	0	0.032110786	0.221556148	0.437611919	Tumor	BLCA
TCGA-XF-AAML-01A	232	1	2.494527082	0.200380779	1.359979283	1.546120718	1.179351679	1.210278089	0.049568689	0	0.044180937	0.123310087	Tumor	BLCA
TCGA-DK-A2I2-01A	237	1	5.087264218	0.029181264	0.306082846	0.932223484	2.552166455	2.721227076	0	0	0.248093826	0.648714097	Tumor	BLCA
TCGA-E7-A97Q-01A	246	1	3.05559675	0.120219248	0.269754809	0.573182544	0.765360692	1.918099544	0	0	1.895493633	2.782540385	Tumor	BLCA
TCGA-DK-A3IM-01A	248	1	5.211582546	0.16569082	0.370182646	0.512207476	1.95451271	0.578876931	0	0	0.583354058	0.19105911	Tumor	BLCA
TCGA-DK-A3IN-01A	250	1	7.02211756	0.061634207	0.794396316	0.432972107	1.483069449	1.306967978	0	0	0.165377804	1.186224414	Tumor	BLCA
TCGA-FD-A5BY-01A	251	0	4.68134188	0.074132675	0.151717768	1.504006942	3.635764272	1.780296567	0	0	0.131423382	1.630727496	Tumor	BLCA
TCGA-BT-A20X-01A	251	1	2.556893407	0.506624075	0.277812556	0.187524771	0.786779743	1.459685209	0.033776236	0	0.41413289	0.739146906	Tumor	BLCA
TCGA-XF-AAMW-01A	253	1	8.134763355	0	0.250563617	0.378090386	4.62137896	3.961963465	0	0	0.154371017	0.931578699	Tumor	BLCA
TCGA-BT-A20W-01A	254	1	3.159125896	0.363397209	0.181260084	1.236568258	1.113547252	1.05311567	0	0	0.474779218	1.379111668	Tumor	BLCA
TCGA-2F-A9KW-01A	254	1	3.722020173	0.19474746	0.043196916	2.134470296	0.366683345	3.486971097	0	0	0.111612133	0.673973195	Tumor	BLCA
TCGA-GV-A3QH-01A	258	1	1.467811849	0.206292017	0.621812534	1.034753715	0.758242404	0.773673003	0.034274123	0	0.685602635	1.493942682	Tumor	BLCA
TCGA-ZF-AA56-01A	259	1	4.175379077	0.071684454	0.075284466	1.060385379	4.996526746	3.151774271	0.017139617	0	0.136497742	1.350380386	Tumor	BLCA
TCGA-GV-A40E-01A	261	1	3.919559949	0.062315226	1.12669931	0.191038757	2.331958975	2.639505568	0	0	0.358971465	2.666798313	Tumor	BLCA
TCGA-ZF-AA4U-01A	262	1	0.377771703	0.145951785	0.153088817	1.360184093	0.502911699	2.075157999	0.01790437	0	0.324021653	0.6306775	Tumor	BLCA
TCGA-FJ-A871-01A	272	1	7.976250431	0	0.363056458	1.352475778	3.427931498	0.513004001	0	0	0.489405369	4.883017602	Tumor	BLCA
TCGA-FD-A3B5-01A	272	1	3.4943078	0.144254441	0.309861909	0.259141296	1.82706076	0.210588249	0	0.069837507	0.505322337	0.912006455	Tumor	BLCA
TCGA-C4-A0EZ-01A	273	1	4.831145274	0.195324747	0.139648131	3.351469367	2.777922408	0.22171252	0	0	0.093886701	1.013450304	Tumor	BLCA
TCGA-HQ-A5ND-01A	274	1	2.092002731	0.115416314	0.196566029	1.348057865	0.921644015	1.635864754	0	0	0.701128906	0.929372573	Tumor	BLCA
TCGA-K4-A5RH-01A	276	0	5.231877362	0.118803374	0.021540832	0.821281067	3.197896076	2.171932809	0.028762132	0	0.172985599	1.44737986	Tumor	BLCA
TCGA-K4-A4AC-01A	278	1	3.331340974	0.106864015	0.216231858	0.304365261	0.209366639	0.8016098	0	0	0.638096758	1.643454519	Tumor	BLCA
TCGA-YC-A8S6-01A	293	0	4.442676344	0.050259899	0	0.508298536	2.477101044	2.59800181	0.023799918	0	0.53000798	2.334075835	Tumor	BLCA
TCGA-DK-A3IV-01A	294	1	3.635041212	0.184359469	0.653842361	3.594873381	0.56867448	2.418977907	0.013121678	0.02626052	0.083530723	0.92975271	Tumor	BLCA
TCGA-FD-A6TI-01A	294	1	1.195135152	0	0.071408291	0.939336606	0.410422909	2.122941481	0	0	0.264742475	1.999158217	Tumor	BLCA
TCGA-BT-A3PK-01A	303	1	5.012195672	0.04648981	0.284634339	0.198577762	0.597596421	0.493504691	0	0	0.207800046	0.831273654	Tumor	BLCA
TCGA-4Z-AA86-01A	311	1	6.770300346	0	0.127116886	1.378805263	0.589963021	1.033702105	0.058107039	0	0.475090314	2.095349386	Tumor	BLCA
TCGA-DK-A3WX-01A	321	1	5.909910423	0.095243788	0.099986551	0.476026653	0.865434186	2.3677385	0	0	0.171985359	1.158040868	Tumor	BLCA
TCGA-FJ-A3ZE-01A	324	1	0.564274066	0.351262473	0.412833249	0.598670847	0.152414425	1.3887722	0	0	1.520313887	0.348890073	Tumor	BLCA
TCGA-GU-AATO-01A	324	1	1.733389279	0.04785969	0.399683657	0.80066506	1.370556388	1.699669284	0	0	0.325881232	1.507013072	Tumor	BLCA
TCGA-FD-A5BT-01A	328	1	3.267103251	0.03885924	0.264186464	0.248116071	1.69340143	2.047381724	0	0	0.269183973	2.053877115	Tumor	BLCA
TCGA-FD-A6TK-01A	330	0	6.49464149	0.06508381	0.034584921	0.231986232	1.066764255	1.478287722	0.04610974	0	0.32239417	2.911081624	Tumor	BLCA
TCGA-GU-A42P-01A	332	1	1.20143141	0.497098499	1.106706294	0.963754197	0.282584381	0.458380839	0.045679243	0	0.246130304	0.60933521	Tumor	BLCA
TCGA-CF-A47S-01A	333	0	1.513869169	0.13955234	0	0.369529305	0.415305335	3.907169976	0	0	0.193938483	0.174124519	Tumor	BLCA
TCGA-FT-A61P-01A	337	0	5.037290347	0.076039837	0.118180367	0.443180456	1.953859075	1.092449822	0	0	0.476714498	3.011766986	Tumor	BLCA
TCGA-DK-AA75-01A	340	1	1.937639735	0.411088578	0	1.729652177	0.806895667	0.246271476	0	0	0.014632112	0.524815806	Tumor	BLCA
TCGA-XF-AAMH-01A	344	1	3.78195233	0.097349432	0.0689268	0.786639714	0.561738375	1.779993152	0	0	0.036890772	0.776910159	Tumor	BLCA
TCGA-GU-A42Q-01A	344	1	4.403762168	0.399025431	0.152741207	0.314215388	6.551557368	2.805993961	0	0	0.122557821	1.164475513	Tumor	BLCA
TCGA-CF-A8HY-01A	345	0	1.215133683	0	0.070942765	0.7726006	1.095664005	0.717833618	0	0	0.119953137	0.338092043	Tumor	BLCA
TCGA-CF-A8HX-01A	345	0	1.067468539	0.279239578	0	0.487401791	0.675897433	0.230518289	0	0.020611072	0.042243103	0.677399276	Tumor	BLCA
TCGA-K4-A5RI-01A	356	1	3.06208893	0.223633112	0.07090451	1.116996143	5.57086849	3.019590633	0	0	0.128711977	1.863691944	Tumor	BLCA
TCGA-K4-AAQO-01A	359	0	4.282872492	0.31701886	0.156854192	1.375927765	0.864046123	1.737362229	0.018366186	0	0.322797224	4.91892386	Tumor	BLCA
TCGA-CF-A9FF-01A	361	0	1.970872593	0.093156943	0	0.362075814	0.827215556	1.533075872	0.029790889	0	0.191947568	1.359434728	Tumor	BLCA
TCGA-KQ-A41Q-01A	361	0	1.882743732	0.236970982	0.435062173	1.536996235	0.756717907	0.093151239	0	0	0.078454261	0.686490523	Tumor	BLCA
TCGA-XF-A9SW-01A	362	1	4.96071487	0.068953464	0.388324768	1.085189549	1.616854614	1.257076256	0.096139237	0	0.466180534	5.078468211	Tumor	BLCA
TCGA-YF-AA3L-01A	364	0	1.059954884	0.061205607	0	0.980444061	0.593914154	2.404376643	0	0	0.501882237	1.41758036	Tumor	BLCA
TCGA-2F-A9KP-01A	364	1	1.363442516	0.035710925	0.144587174	1.638347474	0.431990371	0.482352598	0	0.033709607	0.721233285	0.926387858	Tumor	BLCA
TCGA-CF-A5UA-01A	365	0	0.605319218	0	0.032656366	1.054822765	0.443739678	2.470469523	0	0	0.57015312	0.170138339	Tumor	BLCA
TCGA-DK-AA76-01A	366	0	1.044136912	0.159763973	0.772355485	1.799846625	0.967736878	1.294309779	0.039099701	0	0.277172274	0.418589201	Tumor	BLCA
TCGA-CF-A47W-01A	368	0	0.389358258	0.243893989	0	0.523405258	1.004189777	3.028007732	0	0	0.412317366	0.729264678	Tumor	BLCA
TCGA-CF-A7I0-01A	368	0	1.890850616	0.08973529	0.124297504	0.80321128	1.069541204	0.988895459	0.028673441	0	0.123390144	2.423807187	Tumor	BLCA
TCGA-CF-A3MG-01A	369	0	0.676799331	0.261986285	0	0.435046797	1.617254801	0.610860863	0	0	0.066945447	0.095104709	Tumor	BLCA
TCGA-HQ-A5NE-01A	370	1	5.139002516	0.077124073	0.265559166	1.117749006	1.002832881	3.674508755	0	0	0.458784578	1.571974634	Tumor	BLCA
TCGA-BT-A20O-01A	370	1	4.898628534	0.133593984	0.939765027	1.497143701	6.021998908	3.58155567	0.021727436	0	0.194081513	0.736605908	Tumor	BLCA
TCGA-CF-A3MI-01A	370	0	0.813200238	0.088464254	0.03787259	0.120263195	0.287134622	0.406110816	0.008535911	0	0.040059238	0.277479245	Tumor	BLCA
TCGA-PQ-A6FI-01A	372	0	2.282022379	0.219935715	0.08096222	0.127279735	1.764449693	1.507481119	0.036687579	0	0.279600655	0.541861273	Tumor	BLCA
TCGA-ZF-AA5P-01A	372	0	4.993483668	0.036105876	0.146127041	1.180017088	1.840496989	1.377562043	0	0	0.74589186	5.235681634	Tumor	BLCA
TCGA-CF-A47Y-01A	373	0	0.43595616	0.227540969	0.039331278	0.373029084	0.095780874	3.315520219	0	0	0.333012805	1.339077752	Tumor	BLCA
TCGA-FD-A6TE-01A	376	0	1.345191853	0.437098408	0.817903793	1.66949979	0.272565496	1.639452554	0.011927696	0	0.192560171	0.150820086	Tumor	BLCA
TCGA-BL-A5ZZ-01A	377	0	6.382182748	0.129104678	0.229304775	1.009672315	4.568525057	1.010295079	0.01575577	0.031503503	0.249588151	3.73942722	Tumor	BLCA
TCGA-CF-A47V-01A	379	0	1.232624305	0.443700036	0.051109925	0.268184654	0.54869772	2.210594932	0	0	0.0803292	0.570153852	Tumor	BLCA
TCGA-CF-A1HS-01A	382	0	6.072003441	0	0.124834621	0.395162789	3.704311734	0.723200937	0	0	0.346050529	0.68163474	Tumor	BLCA
TCGA-CF-A3MF-01A	383	0	0.439096386	0.191107904	0.016434942	0.33869256	0.179886139	2.13212419	0	0	0.068341645	0.438239584	Tumor	BLCA
TCGA-CF-A47X-01A	384	0	0.826822169	0.143624497	0.095985363	1.402097007	0.868578669	2.657891516	0.351929229	0	0.218906132	0.48665852	Tumor	BLCA
TCGA-FD-A3B8-01A	384	0	6.538638945	0.031676273	0.52959441	1.579520486	2.244767866	2.768186919	0.129272046	0	0.325704798	2.393453622	Tumor	BLCA
TCGA-FJ-A3Z9-01A	385	1	0.913736107	0.326296171	0.075018133	0.361682878	0.300993259	0.286865715	0.033955728	0	0.251790468	0.52377936	Tumor	BLCA
TCGA-CF-A47T-01A	385	1	1.355191601	0.430510963	0	0.264847937	0.997952559	1.259355654	0.040948812	0	0.213339163	0.745138803	Tumor	BLCA
TCGA-FD-A6TD-01A	386	1	4.325510863	0.130922489	0.560203107	1.422943849	3.417676513	2.452060196	0.015986555	0	0.624714271	0.541121497	Tumor	BLCA
TCGA-XF-A9SV-01A	388	1	2.292789463	0.340875499	0	2.061915311	1.47451829	1.194023934	0.029759689	0	0.183929235	1.030542989	Tumor	BLCA
TCGA-CF-A1HR-01A	389	0	1.767588416	0.038985163	0.264979143	0.789089328	2.014484337	0.926439796	0.018422931	0	0.032618052	1.55042215	Tumor	BLCA
TCGA-FD-A3SS-01A	391	1	1.914104075	0.289944736	0.694750281	0.310838517	0.542783367	1.160668575	0.07343633	0	0.601849411	1.65795515	Tumor	BLCA
TCGA-CU-A0YN-01A	393	1	6.513949296	0.202948763	0.095008538	0.680922885	1.939844772	1.137275503	0	0.057567818	0.148068838	2.292017231	Tumor	BLCA
TCGA-E7-A85H-01A	394	0	2.85873631	0.111140883	0.171609708	0.231810323	0.65550987	0.522898697	0	0	0.166801301	0.54635978	Tumor	BLCA
TCGA-CF-A3MH-01A	398	0	2.125661072	0.095494201	0.050995083	0.406357024	1.112174903	3.113520353	0.011534175	0	0.060526452	0.057943461	Tumor	BLCA
TCGA-CF-A9FM-01A	398	0	1.669530344	0	0.084738412	1.020150012	2.598973225	5.136889668	0	0.038624594	0.24379864	0.427096951	Tumor	BLCA
TCGA-CF-A5U8-01A	399	0	0.299236701	0.184140651	0	0.522746977	0.385352626	3.247601979	0	0	0.25026094	0.877374676	Tumor	BLCA
TCGA-BT-A0YX-01A	400	1	2.72948242	0.063771208	0.221979963	0.227561362	5.545945703	3.004398896	0	0	0.026962508	0.243720954	Tumor	BLCA
TCGA-FD-A62S-01A	406	1	5.772741531	0.295338508	0.309038716	1.081452942	1.939127772	2.507214388	0	0	0.162737587	2.336600828	Tumor	BLCA
TCGA-ZF-A9RD-01A	408	1	3.76913812	0	0.12199378	0.43901448	1.80820285	2.28913015	0.08278056	0	0.15931175	0.94458567	Tumor	BLCA
TCGA-MV-A51V-01A	410	0	1.038334034	0.032374109	0.252060833	1.188451861	1.494475019	1.686198999	0.015280304	0	0.219329778	0.944216521	Tumor	BLCA
TCGA-CU-A72E-01A	413	1	2.583334794	0.023501995	0.048990191	0.271381423	1.170625645	3.763608878	0	0.022179637	0.482970774	1.346083892	Tumor	BLCA
TCGA-DK-A3IL-01A	413	1	2.725461562	0.078695841	0.028075242	1.197275181	1.161212156	1.358395788	0	0	0.122216011	2.237413231	Tumor	BLCA
TCGA-DK-AA6Q-01A	413	1	2.836144797	0.126308585	0.089690967	0.33975195	8.01698513	1.959701767	0.040710266	0	0.036273285	1.220125655	Tumor	BLCA
TCGA-DK-AA6W-01A	415	1	3.188155188	0.123936648	0.428537732	2.590178049	2.915893475	1.34833768	0	0	0.180317668	0.927897303	Tumor	BLCA
TCGA-YF-AA3M-01A	415	0	3.864172349	0.113553345	0.472484631	0.94765484	0.19229912	1.634591194	0.027452954	0	0.227629156	1.014384708	Tumor	BLCA
TCGA-DK-AA71-01A	415	0	1.8990609	0.087734604	0.046792692	1.479503466	1.548012966	1.640496635	0.021066518	0	0.335390496	0.411890358	Tumor	BLCA
TCGA-E7-A7PW-01A	416	0	1.128425742	0.377765852	0.787733907	1.009269603	0.661124588	0.84113122	0.203197272	0.176729188	0.482596904	0.70378631	Tumor	BLCA
TCGA-XF-A9T8-01A	418	1	3.604478554	0	0.270688365	0.843531944	0.934545089	2.859470789	0	0	0.125687179	0.892749444	Tumor	BLCA
TCGA-CF-A27C-01A	425	0	0.845925231	0.100391437	0.105381294	1.186175712	1.347619393	1.662096615	0.012143946	0	0.220878837	0.060955525	Tumor	BLCA
TCGA-E7-A7XN-01A	428	0	3.711857086	0.1993249	0.176107356	0.147301937	0.161226317	1.980010102	0	0	0.141529502	0.221103751	Tumor	BLCA
TCGA-GC-A3RD-01A	428	0	2.253629466	0.148231335	0.711239143	0.50739091	0.943519888	0.368594449	0.014575738	0	1.250439719	1.619969605	Tumor	BLCA
TCGA-R3-A69X-01A	433	0	4.492999944	0.103429671	0.700654548	1.105875836	1.716445349	1.934086882	0.049453306	0	0.627273833	2.954873199	Tumor	BLCA
TCGA-GV-A3JV-01A	434	1	5.185037227	0.149521787	0.106420038	0.884800826	1.421991521	1.482958269	0	0	0.241631628	1.156691398	Tumor	BLCA
TCGA-E7-A97P-01A	437	1	5.06115938	0.146365872	0.116645823	0.405074055	1.341314982	2.15796943	0.137765284	0	0.227560988	1.767373126	Tumor	BLCA
TCGA-BT-A20T-01A	453	1	4.208882719	0	0	1.51156058	1.35789302	1.94524471	0.025100551	0.050027754	0.672034769	1.544736556	Tumor	BLCA
TCGA-XF-A9SP-01A	454	1	3.885193435	0.103604288	1.444891686	1.148517651	1.708695348	1.043196866	0	0	0.186659851	4.139332511	Tumor	BLCA
TCGA-BT-A20U-01A	455	1	3.369899811	0.164825154	0.226127719	1.919245818	4.354571801	1.713287662	0	0.053884218	0.124080171	1.044773492	Tumor	BLCA
TCGA-FD-A43S-01A	455	0	3.750408061	0.03187732	0.129576514	1.379730409	1.27492471	3.580755727	0.015044455	0	0.424321856	4.455947038	Tumor	BLCA
TCGA-DK-AA6P-01A	457	0	1.853580408	0.042849381	0.916557791	1.673347013	1.184519393	0.472446904	0.390866276	0	0.435456091	1.83040635	Tumor	BLCA
TCGA-4Z-AA84-01A	460	0	2.185755947	0	0.868001756	1.160936785	0.544961239	0.403262829	0	0	0.067316783	0.749647495	Tumor	BLCA
TCGA-CU-A0YR-01A	460	1	4.086249137	0.036099103	0	0.128141214	1.51800251	1.249965445	0	0	0.172379193	0.498480839	Tumor	BLCA
TCGA-LC-A66R-01A	466	0	4.878481165	0.370577031	0.062114817	0.852173057	0.389129141	1.466377912	0.028046401	0	0.113031699	1.190828754	Tumor	BLCA
TCGA-E7-A8O7-01A	466	0	3.335134718	0.114553836	0.031006823	1.773513002	1.921385773	4.91660985	0.027702165	0	0.215339652	0.248609702	Tumor	BLCA
TCGA-DK-AA6X-01A	467	0	3.441286835	0.056962773	0.225764635	1.236595338	1.356271559	3.174585964	0.027006978	0.105651126	0.817282315	2.546690552	Tumor	BLCA
TCGA-XF-A8HG-01A	467	1	0.314454119	0.103782512	0.667426046	0.151962422	0.48307718	0.586514816	0	0	0.665712015	0.382653424	Tumor	BLCA
TCGA-E5-A4TZ-01A	467	1	1.749484182	0.082003598	0.340854995	0.362750206	5.791958813	0.704288366	0.013136762	0	0.053773363	0.615782023	Tumor	BLCA
TCGA-K4-A6MB-01A	469	0	3.711024747	0	0.202449613	1.100423492	1.023918	0.6384784	0	0	0.472263145	2.512617335	Tumor	BLCA
TCGA-LT-A5Z6-01A	474	0	1.477183293	0.17384226	1.01678897	3.40362162	1.942188395	0.682366545	0	0	0.118393651	0.22870671	Tumor	BLCA
TCGA-FD-A43Y-01A	474	1	3.690570082	0.50721895	0.361544351	0.37460149	5.876321456	1.389058782	0	0	0.159938687	1.31324099	Tumor	BLCA
TCGA-DK-A1AG-01A	475	0	1.704633917	0.200753235	0.153336056	1.931580953	1.041507719	2.529790392	0	0.028737485	0.083181382	0.363011867	Tumor	BLCA
TCGA-DK-A6B2-01A	477	0	3.536696591	0.098048373	0.102925875	1.425700319	1.146825244	1.606886705	0	0	0.117431297	1.292040714	Tumor	BLCA
TCGA-GU-A766-01A	480	0	4.253799504	0.140044681	0.470819432	0.372156394	0.299526644	1.093198422	0	0	0.21974753	1.885906564	Tumor	BLCA
TCGA-GC-A3OO-01A	481	0	4.256562292	0.036847629	0.521303038	1.59511193	1.184266775	0.645672421	0	0	0.203110379	3.033593485	Tumor	BLCA
TCGA-GC-A3RC-01A	484	0	4.553960842	0.036445467	0.215883715	1.130881718	0.123124888	1.127819241	0	0	0.060346528	0.150965548	Tumor	BLCA
TCGA-G2-A2EK-01A	485	0	2.373656614	0.199830491	0.129259851	1.055902211	0.643961067	0.943832742	0.019973801	0	0.023662197	1.892105704	Tumor	BLCA
TCGA-XF-A9SK-01A	486	1	4.003616978	0.084412326	0	1.84062536	0.959202836	1.91593965	0.020250965	0	0.323676295	2.756837556	Tumor	BLCA
TCGA-DK-A1AE-01A	491	0	2.003020692	0.093680076	0.190416627	1.064436476	3.806274762	1.83946709	0	0	1.139006251	0.561392179	Tumor	BLCA
TCGA-BT-A2LB-01A	492	1	4.057783081	0.025866782	0.10580491	1.403575974	0.746091822	1.172822448	0	0	0.171025358	1.643154976	Tumor	BLCA
TCGA-XF-A9T4-01A	495	1	8.129961694	0.025207764	0.245309833	0.434398209	4.498134162	2.224075031	0	0	0.160557266	0.45581644	Tumor	BLCA
TCGA-4Z-AA7M-01A	495	0	1.896997967	0.27136596	1.549650833	2.63906671	0.315580168	0.613723404	0	0	0.480158586	0.983538436	Tumor	BLCA
TCGA-K4-A83P-01A	495	0	4.67854506	0.088167284	0.459970254	0.877701493	2.208193507	3.838415398	0.096251758	0	0.233110426	4.156789681	Tumor	BLCA
TCGA-S5-AA26-01A	503	0	1.571104588	0.412493131	0.195370516	1.260995825	0.48150962	2.78891604	0	0	0.215595727	0.636911417	Tumor	BLCA
TCGA-PQ-A6FN-01A	507	0	3.814306998	0	0.381110659	0.330579318	0.835983276	0.734730395	0.182571854	0	0.120729801	1.286945222	Tumor	BLCA
TCGA-DK-A1AB-01A	508	1	4.661672543	0.193975111	0.402256847	0.727118037	1.099792186	5.017241079	0.455622177	0	0.566146669	2.324089267	Tumor	BLCA
TCGA-E7-A519-01A	508	0	1.29526409	0.039882837	0.041908921	0.351804585	0.687120602	2.820860109	0	0	0.097882352	1.116579685	Tumor	BLCA
TCGA-4Z-AA7Q-01A	510	1	3.461944181	0.128895653	1.140025024	0.254245844	3.706159954	2.614917899	0	0	0.018638893	1.644667154	Tumor	BLCA
TCGA-FD-A3B4-01A	510	1	4.523642742	0.077719187	0.107823662	0.447345237	3.519064959	1.715017171	0	0	0.35881412	2.284347843	Tumor	BLCA
TCGA-4Z-AA7O-01A	512	0	2.325798239	0.405351144	0.184537864	0.272762428	0.509583694	1.132696732	0.043263979	0	0.784257548	1.271626581	Tumor	BLCA
TCGA-BT-A2LA-01A	522	0	3.560054896	0.263838236	1.526030254	3.55409757	3.982009767	0.135073086	0.597947478	0	0.085312747	2.315165829	Tumor	BLCA
TCGA-4Z-AA7R-01A	522	1	2.477862464	0	0.637863318	2.355890262	0.298855392	0.350346154	0	0	0.372157479	0.5807625	Tumor	BLCA
TCGA-FJ-A3ZF-01A	524	0	3.669810036	0.126893556	1.340875263	1.102012536	0.381851563	0.244294552	0	0	0.182988633	0.75887677	Tumor	BLCA
TCGA-5N-A9KM-01A	530	1	1.397922435	0.098184449	0.03518069	0.331328227	0.374440976	1.350887558	0	0	0.160386186	1.674958909	Tumor	BLCA
TCGA-G2-A3VY-01A	536	0	1.821276836	0.138342785	0.709258875	2.324103391	1.380375242	0.15614865	0	0	0.556302302	0.388001035	Tumor	BLCA
TCGA-UY-A78K-01A	536	1	3.397756855	0.088630943	0.262889107	2.242105498	1.948284946	3.062537928	0.042264064	0	0.137389469	0.879572841	Tumor	BLCA
TCGA-DK-A1AF-01A	536	0	4.947091322	0.02601168	0.298158717	1.006305143	3.017175556	2.536487532	0.036480638	0	0.290144557	4.082535905	Tumor	BLCA
TCGA-DK-A3IQ-01A	539	1	5.89975907	0.23076312	0.27316061	2.451038106	3.249494675	1.015853447	0.033162537	0	0.492452001	4.858222536	Tumor	BLCA
TCGA-K4-A5RJ-01A	539	0	4.029341101	0.181182364	0.471917715	0.905948096	0.384932684	1.914469763	0	0	1.16229002	1.316442918	Tumor	BLCA
TCGA-GC-A3WC-01A	540	0	3.924423749	0.533709179	0.037243131	0.943412039	5.564098163	2.819301096	0	0	0.151505616	2.614299845	Tumor	BLCA
TCGA-UY-A9PD-01A	542	0	3.254847205	0.051984328	0.388076433	0.506209451	0.82097162	0.974569959	0	0	0.751945585	0.896314943	Tumor	BLCA
TCGA-BT-A20P-01A	544	1	1.385573474	0.388729689	0.449774225	1.63180118	2.016330339	3.220148281	0.125232998	0	0.460990057	0.434949992	Tumor	BLCA
TCGA-XF-A8HI-01A	544	1	1.768226471	0.301324305	0.183572678	0.696776338	0.933545438	3.857944129	0	0	0.480265825	0.780006945	Tumor	BLCA
TCGA-DK-A2I1-01A	546	0	3.33577797	0.071145491	0.360081689	0.75792637	1.25031056	1.428817739	0	0	0.264988539	1.646713765	Tumor	BLCA
TCGA-FD-A3SM-01A	547	1	3.178384692	0.061344552	0.587310448	1.090575795	1.301806153	0.760958674	0	0	0.312378673	1.107676895	Tumor	BLCA
TCGA-DK-A3X2-01A	547	1	1.213682874	0.070133783	0.557222973	1.498822593	0.998155287	0.143034666	0.01676197	0	1.163918325	0.675032502	Tumor	BLCA
TCGA-FD-A5C0-01A	550	1	3.052820393	0.035306225	0.108562924	1.50831293	1.364274074	0.877167667	0	0.065902121	0.067994687	2.740990113	Tumor	BLCA
TCGA-DK-A1A7-01A	560	0	1.479272879	0.03925821	0.278245467	0.379916324	1.065361859	0.539518072	0.006210844	0	0.17368875	0.570054445	Tumor	BLCA
TCGA-CU-A3KJ-01A	562	0	2.930565154	0.111926068	0.783278641	0.544971609	3.564737093	1.689905241	0.035952331	0	0.109119465	0.543332774	Tumor	BLCA
TCGA-CF-A9FL-01A	565	1	2.426956107	0.472917116	0.147103398	0.492586907	1.089946312	2.923063044	0.013754272	0	0.302099836	1.139534045	Tumor	BLCA
TCGA-XF-AAN7-01A	565	1	4.38049859	0.07996364	0.08396747	3.03240758	0.13649494	0.56264062	0	0	0.13113626	1.0836968	Tumor	BLCA
TCGA-FD-A6TB-01A	572	0	4.531386296	0.097850451	0.069285035	3.363678509	1.800971075	2.830055699	0	0	0.288448232	3.075586309	Tumor	BLCA
TCGA-DK-AA6T-01A	572	0	4.757461631	0.032524435	0.034181117	0.964032867	0.897977674	1.470870348	0.015351677	0	0.080115686	2.534894177	Tumor	BLCA
TCGA-YC-A89H-01A	573	0	3.128645757	0.094907629	0.280368776	1.216758533	0.351913518	0.674620489	2.059744061	0	0.211239772	0.751984573	Tumor	BLCA
TCGA-XF-A9T2-01A	575	1	5.849678373	0.461960007	0.36005489	1.468056586	2.191343122	2.902728363	0	0	0.594662278	0.417700306	Tumor	BLCA
TCGA-GU-A42R-01A	577	1	1.969956599	0.328805783	0.418415035	0.925442974	2.216949716	4.064845271	0.070447503	0	0.954476544	1.154672367	Tumor	BLCA
TCGA-DK-A1AA-01A	578	0	1.369336564	0.183793981	0.23705884	0.925136161	0.716477554	4.185749979	0	0	0.608423877	0.333846348	Tumor	BLCA
TCGA-DK-AA6U-01A	578	0	2.278697765	0.115409937	0.285625391	2.744291151	0.68457152	1.182405345	0	0	0.187835434	0.931849857	Tumor	BLCA
TCGA-BT-A20J-01A	579	1	3.084383364	0.232073635	0.794161188	2.368825449	2.474582304	2.324223106	0.038850514	0	1.306346279	0.786288479	Tumor	BLCA
TCGA-GV-A40G-01A	580	0	1.687669983	0.121977498	0.152283898	1.823290512	0.924971461	0.458865502	0	0	0.048754278	0.607976858	Tumor	BLCA
TCGA-GV-A3JX-01A	581	0	3.375601825	0.052876754	1.383759109	2.504454681	2.911569129	2.35068567	0	0	0.176137545	0.478681714	Tumor	BLCA
TCGA-GC-A3RB-01A	582	0	2.789238941	0.028634107	0.088463798	2.135576669	1.742972076	0.505300329	0.026886344	0.027025682	1.56188921	0.593592338	Tumor	BLCA
TCGA-FD-A5BU-01A	588	0	4.992372222	0.040499149	0.124077935	0.30430477	1.594541293	1.970399314	0	0	0.011384563	2.260557491	Tumor	BLCA
TCGA-H4-A2HQ-01A	590	0	1.690736525	0.1186238	0.042698422	1.405634996	2.761730728	0.890517183	0	0	0.131446507	3.438299527	Tumor	BLCA
TCGA-ZF-AA54-01A	590	1	6.96194012	0.22556339	0.361465629	0.960581593	0.990680634	3.796893444	0	0	0.092114153	1.240075174	Tumor	BLCA
TCGA-BT-A20Q-01A	593	1	3.929971728	0.202262325	0.507943845	1.305239789	0.963414446	1.815220682	0.016880055	0	0.134512479	1.741297127	Tumor	BLCA
TCGA-ZF-AA4T-01A	599	1	1.19968976	0.150548425	0.230806604	2.467243512	1.360651068	0.069446972	0	0	0.043495565	0.322278725	Tumor	BLCA
TCGA-FD-A3SR-01A	602	1	3.356936328	0	0.769261332	4.10226532	1.758480348	2.508982981	0.927445369	0.039101091	0.341935291	3.258119414	Tumor	BLCA
TCGA-GV-A3JZ-01A	603	0	4.002343167	0.022593508	0.115016182	3.925107131	0.772028959	3.45158956	0	0	0.322343037	0.948683748	Tumor	BLCA
TCGA-GU-A764-01A	610	0	4.14628738	0.10873976	0.598847298	0.534476106	1.127091438	2.094265106	0	0	0.238452704	1.623667684	Tumor	BLCA
TCGA-G2-A3IE-01A	612	1	1.012168824	0.301118567	0.026834079	1.845368393	0.751806119	1.249026545	0	0.047793813	0.586688654	0.737406558	Tumor	BLCA
TCGA-ZF-A9RN-01A	615	1	5.958429052	0.121315804	1.196275623	3.719586541	3.632853639	3.917151505	0.019659647	0.039256537	0.237591026	0.078662126	Tumor	BLCA
TCGA-GV-A3QF-01A	617	1	1.126657943	0.14892132	0.497373955	0.143576012	0.191563511	0.082026854	0.014646786	0	1.5027074	0.129313385	Tumor	BLCA
TCGA-DK-AA77-01A	618	0	1.527532883	0.04056491	0.344688322	0.999742429	0.761391885	2.181823328	0	0	0.222364687	0.149643399	Tumor	BLCA
TCGA-BT-A2LD-01A	623	1	1.949521553	0.210731542	0.441829676	0.721257632	0.531061069	0.375984753	0.035057377	0	0.479118536	1.559003812	Tumor	BLCA
TCGA-GC-A3I6-01A	630	1	4.161547614	0.132537952	0.036039027	0.602243277	2.457342689	3.056489526	0	0	0.129237255	0.748415345	Tumor	BLCA
TCGA-DK-A3WW-01A	633	0	3.51110838	0.382764055	0.846990735	0.441501313	0.612616921	2.490229017	0.014616392	0	0.034437317	0.044313652	Tumor	BLCA
TCGA-FD-A43U-01A	636	0	3.643038091	0.05820238	0.357700531	0.73957774	0.72602523	2.078574332	0.054683714	0	0.363337896	1.690949274	Tumor	BLCA
TCGA-GD-A3OS-01A	638	0	4.518218564	0.518305721	0.135949543	2.83603328	3.508649552	0.837110403	0.062247987	0	0.427801718	5.296267984	Tumor	BLCA
TCGA-XF-A9SY-01A	640	0	6.380622042	0.100074725	0.154838302	0.374322277	2.11432664	2.10285282	0	0	0.124258153	1.488849895	Tumor	BLCA
TCGA-LT-A8JT-01A	641	0	1.526375371	0.085402679	0.353756981	0.967008881	0.794462064	1.066040059	0.013694915	0	0.609830316	0.782976219	Tumor	BLCA
TCGA-ZF-A9R2-01A	642	0	0.983511602	0.344113248	0.394763575	1.800086549	0.677440912	3.843627403	0.020118916	0	0.115416905	0.331251678	Tumor	BLCA
TCGA-K4-A3WV-01A	646	0	2.807347497	0.314990363	1.058896445	0.184797628	2.907381921	1.963874439	0	0	1.513964704	1.412816731	Tumor	BLCA
TCGA-DK-A3IT-01A	648	0	4.718987749	0	0.096755881	0.761491251	1.232400917	1.50268492	0	0	0.158672315	2.507886256	Tumor	BLCA
TCGA-GV-A3JW-01A	649	0	1.467973871	0.18437118	0.193264508	0.788516129	0.987932032	1.9347572	0.039014946	0	1.195214624	3.142066345	Tumor	BLCA
TCGA-GC-A3BM-01A	651	1	2.063184476	0.136946785	0.335448859	0.869496142	0.760015538	2.928811045	0.016753194	0	0.068315232	0.349712337	Tumor	BLCA
TCGA-ZF-A9R7-01A	665	0	3.012375491	0.332197124	0	0.946322797	1.571635303	3.031792415	0.021744169	0	0.589164891	1.41936279	Tumor	BLCA
TCGA-DK-A1A3-01A	665	1	2.350204723	0.03838652	0.865744446	2.294116613	1.38296112	1.645129361	0.339919251	0	0.094279896	1.750209831	Tumor	BLCA
TCGA-E7-A4IJ-01A	674	1	1.764915069	0.248685488	0.154505772	0.863103105	0.357001217	2.188576853	0	0	1.012277029	0.682703755	Tumor	BLCA
TCGA-ZF-A9R0-01A	680	1	2.7762481	0.201526833	0.12443528	1.235294221	0.640936321	0.546852913	0	0	0.131397873	1.968619839	Tumor	BLCA
TCGA-FD-A3N5-01A	685	1	4.37876606	0.024848662	0.150053298	0.276155417	0.627125452	0.142550759	0.080056268	0	0.041252561	0.833804124	Tumor	BLCA
TCGA-UY-A78M-01A	690	1	3.606647374	0.115883508	0.092156078	0.337415765	0.476511843	0.285396135	0.055532787	0	0.232119272	1.407567837	Tumor	BLCA
TCGA-GV-A6ZA-01A	691	0	1.895193983	0.154764918	0	0.651495817	1.566492119	0.266737345	0.103510499	0	0.653993795	0.244225728	Tumor	BLCA
TCGA-G2-A2EC-01A	696	1	3.722283272	0.097773511	0.413384998	1.598514663	1.754097661	2.705466687	0	0	0.1084261	2.408284907	Tumor	BLCA
TCGA-FD-A43N-01A	699	0	2.946854187	0.108595459	0.091890775	1.037889427	0.581920396	0.962521366	0	0	0.148966935	2.017483764	Tumor	BLCA
TCGA-C4-A0F6-01A	700	0	3.344643499	0.050058782	0.290143079	1.025348699	0.69131426	0.539818279	0.023703812	0	0.069187309	1.058367574	Tumor	BLCA
TCGA-DK-A3IU-01A	706	1	4.889458464	0.027945581	0.656163133	0.65818369	1.170918317	3.125767923	0.114492258	0	0.316062833	2.475987085	Tumor	BLCA
TCGA-FD-A3SL-01A	712	1	4.06130295	0.061885928	0.127206594	1.600991898	1.636068152	0.89381676	0.127686848	0	0.197059911	2.821396388	Tumor	BLCA
TCGA-XF-A9SX-01A	719	1	3.755332758	0.053516656	0.600852146	0.766682962	1.603993421	1.6379905	0.025357179	0	0.2243655	1.394784225	Tumor	BLCA
TCGA-E7-A6ME-01A	731	0	2.107230292	0.043924572	1.24204064	2.838981406	2.704267296	2.361668023	0.020775859	0	0.550454789	3.423665494	Tumor	BLCA
TCGA-2F-A9KO-01A	734	1	3.423927521	0.164931262	0.172942028	0.800980956	1.110912463	2.876589448	0.407893281	0	0.315386013	2.392380968	Tumor	BLCA
TCGA-FD-A3SJ-01A	739	1	3.946207206	0.175242895	0.346670884	1.239525989	1.183944508	1.063893209	0.074538203	0	0.517312502	3.405798236	Tumor	BLCA
TCGA-E7-A6MF-01A	750	0	1.108196987	0.195100246	0.449367404	1.978006369	1.343676583	5.108523111	0	0	0.569047748	0.516133324	Tumor	BLCA
TCGA-GC-A3YS-01A	758	0	4.977276701	0.166962084	1.420727581	0.36999967	1.210265933	1.586075223	0.016515301	0	0.394083756	2.045131404	Tumor	BLCA
TCGA-K4-A3WS-01A	761	0	5.075875752	0.602462445	0.240831528	2.005061479	2.228055821	1.209851735	0	0	0.806226764	3.621079775	Tumor	BLCA
TCGA-ZF-A9R1-01A	773	0	3.477315519	0.115798168	0.197198598	2.054185108	3.025460199	0.899935154	0.073523668	0	0.148649496	2.423390922	Tumor	BLCA
TCGA-E7-A541-01A	778	1	3.211493148	0	0.57092033	2.839679514	3.637344816	2.503042352	0	0	0.128010867	1.592264648	Tumor	BLCA
TCGA-FD-A3SP-01A	783	0	6.445128066	0.070697272	0.397120554	1.730619711	2.056261756	2.975988666	0.016899166	0	0.223686784	2.873468954	Tumor	BLCA
TCGA-BT-A3PJ-01A	789	0	5.098098821	0.055850324	0.562981969	1.012502124	0.524195028	1.374471881	0.026474178	0	0.114206878	0.191345043	Tumor	BLCA
TCGA-BT-A20N-01A	795	1	2.869861688	0.046583141	0.096281645	0.745609131	0.557176795	0.160537591	0.022044038	0	1.266821206	0.849444903	Tumor	BLCA
TCGA-E7-A678-01A	798	0	0.762910888	0.086736922	0.046253125	0.595603946	0.51759617	3.828404001	0	0	0.250571626	0.341624295	Tumor	BLCA
TCGA-XF-A9T0-01A	799	0	3.455025198	0.238715116	0.28777007	0.946822112	0.606137321	0.831772523	0	0	0.477408622	1.893573456	Tumor	BLCA
TCGA-GD-A2C5-01A	812	0	2.549449251	0.303089519	0.105196765	0.734107197	1.130834645	0.625640128	0	0.024268211	1.039779808	1.955169782	Tumor	BLCA
TCGA-FD-A5BR-01A	813	0	3.58521657	0.237733862	1.681065672	3.321974982	2.211487133	2.034893858	0.017219741	0	0.321062362	2.71776311	Tumor	BLCA
TCGA-G2-A2EL-01A	819	1	3.170253547	0.174614343	0.323382465	3.759276448	3.668252632	0.106903249	0.10784316	0	0.783404957	0.121755742	Tumor	BLCA
TCGA-E7-A677-01A	820	0	4.067616735	0.450170038	0.295775945	1.443612618	0.968218699	5.049009154	0	0	0.903673427	0.602507573	Tumor	BLCA
TCGA-XF-AAN4-01A	823	1	6.024305955	0.205360592	0.164328538	0.887478585	2.40461641	1.590649585	0.025657843	0	0.564526448	5.337321577	Tumor	BLCA
TCGA-GV-A3QK-01B	832	0	2.520384761	0.206169555	0.019291425	1.748954296	0.679719686	0.479356957	0	0	0.060391961	0.351620184	Tumor	BLCA
TCGA-FD-A43P-01A	832	0	3.899815833	0.201568458	1.112943359	1.372365839	1.795822792	2.182919927	0.086186675	0	0.803943742	1.29556103	Tumor	BLCA
TCGA-FD-A5BZ-01A	835	1	4.375696237	0.22175337	0.049550973	1.725483534	1.944688388	0.803169004	0.022320054	0	0.394405833	3.799824959	Tumor	BLCA
TCGA-4Z-AA7W-01A	840	0	3.164972375	0.033931455	0.035658925	0.098801742	0.114864358	0.955276176	0	0	0.346555769	0.436636589	Tumor	BLCA
TCGA-K4-A54R-01A	842	0	4.284959037	0.09360014	0	0.913081402	0.753319704	0.614406836	0	0	0.246744799	1.663404638	Tumor	BLCA
TCGA-FD-A3N6-01A	851	0	2.47006086	0.511673982	0.193136511	0.228558053	3.149217481	0.428784125	0.022870677	0	0.111772196	0.879918921	Tumor	BLCA
TCGA-XF-A9SZ-01A	859	1	4.089108781	0.165932816	0.848867347	0.476104992	1.64873608	1.133027062	0.020481176	0	0.25705443	2.661907689	Tumor	BLCA
TCGA-BT-A42F-01A	864	0	3.460525536	0.073654967	0.39189473	0.067644375	0.758395451	1.308533036	0.011770516	0.023567429	0.04145585	0.71728817	Tumor	BLCA
TCGA-ZF-A9R9-01A	864	1	3.510739883	0.097867925	0.069297529	2.187165742	1.070334793	0.747043746	0	0	0.108530419	2.827370658	Tumor	BLCA
TCGA-BT-A42C-01A	873	0	1.86207536	0.094331201	0.278769149	0.702216185	1.021086059	3.712922018	0	0	0.07916928	0.594416412	Tumor	BLCA
TCGA-FD-A3SN-01A	887	0	6.084334151	0.063523838	0.412886972	1.417285861	0.338598865	0.530084319	0	0	0.170266252	1.339822275	Tumor	BLCA
TCGA-G2-AA3F-01A	893	0	3.014687058	0.184805053	0.16318455	2.158720228	1.077548953	0.201355021	0	0	0.347721097	0.48929123	Tumor	BLCA
TCGA-ZF-AA5H-01A	897	0	5.879464444	0.123975478	0.079450083	0.63319375	3.167341833	1.475567488	0.035992039	0	0.627009608	1.094198093	Tumor	BLCA
TCGA-UY-A9PB-01A	899	0	5.218796908	0	0.151298162	0.729876787	1.940262242	2.079528021	0	0	0.108393995	1.48373886	Tumor	BLCA
TCGA-E7-A3X6-01A	904	1	2.821077958	0.3568847	0.135369952	0.241465702	0.471826171	1.378991409	0.015745342	0	0.108491182	0.751466583	Tumor	BLCA
TCGA-CU-A3YL-01A	906	0	1.993780667	0.214164135	0.324718547	1.076659057	1.025876465	0.383979872	0.013477656	0	1.434766021	1.505922386	Tumor	BLCA
TCGA-ZF-A9R4-01A	921	0	2.194170933	0.190071961	0.428160998	0.460918875	0.205698631	0.535029165	0.015800228	0	0.018722917	0.139074188	Tumor	BLCA
TCGA-XF-AAN1-01A	941	1	1.566050928	0.141799652	0.5204629	1.57523124	1.93820766	2.516814493	0	0	0.054251963	0.61144781	Tumor	BLCA
TCGA-FJ-A3Z7-01A	945	0	1.370290332	0.033768457	0.052909524	2.170739004	0.422438205	1.641577546	0.023848156	0	0.069602027	0.782806148	Tumor	BLCA
TCGA-ZF-A9R3-01A	949	1	2.297212775	0.030033306	0.151338855	3.205881025	0.69835312	1.629356843	0	0	0.17476672	1.02002293	Tumor	BLCA
TCGA-FD-A3B3-01A	974	1	4.987675844	0.215240982	0.094474388	0.778351788	0.835453233	2.071397117	0	0	0.237680854	2.258469329	Tumor	BLCA
TCGA-GU-A763-01A	997	0	0.52746283	0.08220231	0.127610011	0.617291962	0.018293978	3.192271007	0	0	0.243127942	0.97239312	Tumor	BLCA
TCGA-GU-AATP-01A	1003	0	3.716057954	0.041137829	0.739112877	2.06615463	0.704463781	0.651327073	0	0	0.215346157	2.663386886	Tumor	BLCA
TCGA-G2-A2ES-01A	1004	1	3.532395565	0.074869487	0.29165635	0.267118176	0.579794358	5.629844854	0	0.023962917	0.211768897	0.777814499	Tumor	BLCA
TCGA-FD-A3B6-01A	1005	1	4.187119983	0.097457559	0.166690753	0.617052735	0.290526236	0.919348398	0	0	0.133876928	0.61890349	Tumor	BLCA
TCGA-SY-A9G0-01A	1008	1	4.98904806	0	0.527041078	2.42323105	2.119886684	2.029062659	0.069276019	0	0.38013777	4.837511238	Tumor	BLCA
TCGA-4Z-AA89-01A	1029	0	0.757476417	0.209156269	0.373281477	1.23337343	0.804892386	3.509638766	0	0	0.231011127	0.143577365	Tumor	BLCA
TCGA-ZF-AA4R-01A	1036	1	4.435767099	0.187372661	0.149750169	0.824208831	1.809554018	1.299386535	0	0	2.017525755	2.635949543	Tumor	BLCA
TCGA-XF-A9SM-01A	1048	0	5.048557684	0.191160589	0.23729608	0.862380347	0.693076332	2.736870197	0	0	0.109498521	1.013048312	Tumor	BLCA
TCGA-4Z-AA7S-01A	1064	1	1.540915965	0.269543779	0.038438776	0.55068809	0.904462685	0.334519328	0	0	0.030600153	1.575627345	Tumor	BLCA
TCGA-UY-A9PA-01A	1072	0	4.120272244	0.19179701	0.10401059	0.793259736	0.455598949	4.795683683	0.023863132	0	0.211967911	0.308498208	Tumor	BLCA
TCGA-ZF-AA52-01A	1077	1	3.579372566	0.040070585	0.406834396	0.76838713	1.647621346	0.951902563	0	0.037828132	0.427440054	3.869332221	Tumor	BLCA
TCGA-ZF-A9R5-01A	1090	0	1.708755446	0.489877712	0.117739135	1.740130112	0.331283437	4.534836184	0	0	1.446369953	0.316566421	Tumor	BLCA
TCGA-KQ-A41P-01A	1094	0	2.571213364	0.151757228	0	1.17774726	1.060996219	0.980045533	0.012459985	0	0.33024115	1.955494007	Tumor	BLCA
TCGA-BT-A42E-01A	1108	0	3.063542555	0.185853518	0.045621991	0.102326123	0.325031068	1.30201988	0.020534874	0	0.178599368	0.206263062	Tumor	BLCA
TCGA-GV-A3QI-01A	1110	0	1.940139174	0.184629655	2.615231608	3.141520028	3.958184486	4.859118278	0.064544953	0	1.266450842	1.777966637	Tumor	BLCA
TCGA-DK-A6B6-01A	1115	0	1.891946641	0.172614859	0.111285504	2.564516966	0.425476692	0.957653285	0.017105093	0	0.42173697	0.423303169	Tumor	BLCA
TCGA-UY-A78L-01A	1127	0	4.359444988	0.049703867	0.827040027	0.111446904	1.562192712	0.323601757	0	0.023656339	0.245289433	0.726774678	Tumor	BLCA
TCGA-DK-AA6L-01A	1163	1	3.649079107	0.094420588	0.050413023	2.067748236	0.305132748	1.536225684	0	0.045304285	0.06633584	1.037821814	Tumor	BLCA
TCGA-HQ-A2OE-01A	1174	0	1.744241445	0.060996765	0.762408471	1.913500639	0.549617844	0.579970276	0	0	0.759598655	0.405059656	Tumor	BLCA
TCGA-E5-A4U1-01A	1181	0	1.308413789	0.073847254	0.077552988	2.002987462	2.49591254	0.533458517	0.359952218	0.069759738	0.091892462	1.425365388	Tumor	BLCA
TCGA-SY-A9G5-01A	1186	0	4.728109079	0.128219213	0.046250932	0.295307902	1.163948294	1.205202213	0	0	0.719489903	2.688693185	Tumor	BLCA
TCGA-BL-A0C8-01B	1219	0	3.42172296	4.5709761	3.37248443	2.02786855	0.50355264	2.88013487	0	0.11408614	2.48860353	1.06117491	Tumor	BLCA
TCGA-BL-A0C8-01A	1219	0	3.214661846	1.082384293	0.647952592	0.689528498	0.46324448	1.092740492	0.010935256	0	1.210657415	0.366451895	Tumor	BLCA
TCGA-4Z-AA81-01A	1270	1	6.241278768	0	0.12570228	0.127723837	5.221259986	0.568564717	0	0	0.143261516	0.221457394	Tumor	BLCA
TCGA-E5-A2PC-01A	1326	0	1.39054179	0.231632051	0.064586021	0.145885605	0.288200465	0.506696686	0.009791013	0	0.216051936	0.068564673	Tumor	BLCA
TCGA-XF-AAMZ-01A	1348	1	3.258756926	0.063388178	0.066581094	0.465478635	0.969412065	1.532570231	0	0	0.21721894	1.849525379	Tumor	BLCA
TCGA-KQ-A41R-01A	1350	0	0.731687671	0.034606232	0.106463016	1.21995605	0.540432646	0.284150155	0.01634052	0	0.558662458	0.661335851	Tumor	BLCA
TCGA-4Z-AA7N-01A	1367	1	5.541240854	0.12825047	0.197411101	1.918274656	2.239716538	4.472625653	0.091435723	0	0.3319411	3.368914775	Tumor	BLCA
TCGA-XF-A8HB-01A	1370	0	0.400430557	0.153890001	0.135717834	0.957066374	0.334941021	1.411344603	0	0	0.087664254	0.112223763	Tumor	BLCA
TCGA-DK-A2HX-01A	1420	1	4.54531869	0.156126435	0.379016924	1.747064508	2.462224773	1.266825556	0	0	0.598529483	4.171516412	Tumor	BLCA
TCGA-FD-A3SQ-01A	1423	1	5.056323833	0.072320193	0.282408206	1.437130319	2.085633092	1.886199262	0	0.034561932	0.297345921	3.577112528	Tumor	BLCA
TCGA-4Z-AA87-01A	1454	0	2.959309844	0.116061638	0.234109118	3.653997123	0.274619851	0.888569746	0	0	0.065742634	0.58657619	Tumor	BLCA
TCGA-ZF-A9RM-01A	1455	0	2.409551416	0.405152461	0.774243107	1.523928855	0.473129935	2.033191334	0.053850517	0	0.71950091	0.513156188	Tumor	BLCA
TCGA-G2-A2EJ-01A	1460	0	1.644649904	0.438037204	0.235899239	0.060152643	0.321950219	2.275777833	0	0	0.54665804	0.216446003	Tumor	BLCA
TCGA-4Z-AA7Y-01A	1522	0	1.356643217	0	0.126582813	0.781842565	0.554041602	4.01920091	0	0	0.246173842	0.134207022	Tumor	BLCA
TCGA-DK-A3IS-01A	1529	0	1.105973997	0.162915007	0.075703962	1.354639133	0.546862159	0.391088373	0.01151423	0	0.047213091	0.41733584	Tumor	BLCA
TCGA-KQ-A41O-01A	1538	0	0.214388926	0.395534093	0.062432638	0.832298369	0.350052524	0.03582337	0	0	0.218904172	2.657479926	Tumor	BLCA
TCGA-DK-A6B5-01A	1542	0	2.177227492	0.07968137	0.213167463	0.198431788	0.35629606	0.521690175	0	0	0.052236142	2.463623124	Tumor	BLCA
TCGA-4Z-AA82-01A	1556	1	6.187623405	0.112779099	0.118359813	0.563795363	3.893585696	2.146248034	0	0	1.562381246	1.332974974	Tumor	BLCA
TCGA-UY-A9PH-01A	1561	0	3.300124795	0.104569165	0	0.389591798	0.962692549	1.124084403	0	0	0.101940591	0.912541089	Tumor	BLCA
TCGA-DK-AA6M-01A	1582	0	4.922877835	0.098984629	0.153182599	0.884505518	0.48736588	2.191005493	0	0	0.341188858	1.270241295	Tumor	BLCA
TCGA-KQ-A41N-01A	1604	0	1.421652622	0.356032318	0.210357536	0.163124598	0.207053816	0.379824173	0.012576154	0	0.228181092	0.851666046	Tumor	BLCA
TCGA-DK-A6AW-01A	1621	0	1.191217692	0.253142458	0.093869377	0.83288156	0.07814418	0.327451353	0.042640551	0	0.432843789	0.339659335	Tumor	BLCA
TCGA-FD-A5BS-01A	1639	0	4.598073183	0	0.178710855	1.666366973	0.804094396	3.056919322	0.108965539	0	0.246253439	2.471492312	Tumor	BLCA
TCGA-ZF-AA58-01A	1649	0	6.39051555	0.034813195	0.174298085	0.30454822	1.179613807	1.826933402	0	0	0.465308354	1.693745133	Tumor	BLCA
TCGA-XF-AAMJ-01A	1670	1	5.398976899	0	0.098854406	1.544083359	2.134529054	1.012969803	0	0	0.178084565	4.191497171	Tumor	BLCA
TCGA-DK-AA74-01A	1708	0	4.04704642	0.113291078	0.599719472	1.027725977	2.027138195	1.992400523	0	0	0.295525123	2.336511095	Tumor	BLCA
TCGA-ZF-AA51-01A	1714	0	3.094329696	0.039488738	0.196480075	2.071893112	1.751680604	1.150079932	0.018662622	0	1.452835193	1.035809538	Tumor	BLCA
TCGA-XF-AAN0-01A	1718	1	2.215809472	0.045301212	0.202815523	1.550629005	0.656481732	1.908987519	0	0.063689253	0.208318149	2.24382377	Tumor	BLCA
TCGA-ZF-AA53-01A	1761	0	4.000837237	0.167286764	0.175405132	0.207802843	0.540911285	1.266402458	0	0	0.396669676	1.437301076	Tumor	BLCA
TCGA-FD-A5C1-01A	1792	0	4.413260234	0	0.033479567	0.186649512	1.910771115	1.20246467	0.044641708	0	0.128551083	0.964946273	Tumor	BLCA
TCGA-G2-A2EO-01A	1804	1	3.735209864	0.069147514	0	1.964290901	0.940328342	1.835158943	0	0.033026728	0.167308395	1.66709613	Tumor	BLCA
TCGA-ZF-AA4V-01A	1806	0	4.389988622	0.166221942	0.47012636	0.140895459	0.350088908	0.815922374	0.027293912	0	0.287924392	0.690905011	Tumor	BLCA
TCGA-ZF-AA4W-01A	1830	0	2.950616669	0.52452725	0.157387062	0.096350511	0.738123046	1.005393201	0	0	0.175861984	0.728089202	Tumor	BLCA
TCGA-FD-A3NA-01A	1845	0	3.972574465	0.025895179	0.720296475	1.254572106	0.773597952	1.406587016	0	0	0.221960065	1.752228834	Tumor	BLCA
TCGA-XF-AAN2-01A	1869	1	4.308890307	0.058570694	0.477285229	0.25079476	1.166366005	1.217312257	0	0	0.646131665	0.308248386	Tumor	BLCA
TCGA-G2-A2EF-01A	1884	0	5.757651594	0.114715524	0.314611065	0.714503512	1.617229003	1.318538213	0.033227498	0	0.186732623	0.067060521	Tumor	BLCA
TCGA-FD-A6TA-01A	1912	0	3.78877726	0.081118293	0.571968349	1.005128438	1.904659609	1.612222529	0.112915777	0	0.122369908	1.541983257	Tumor	BLCA
TCGA-HQ-A2OF-01A	1947	0	3.851097361	0	0.312424314	1.859009421	1.987393126	0.819349491	0	0	0.648818973	0.270892109	Tumor	BLCA
TCGA-ZF-A9RF-01A	1949	0	4.801486665	0.140733519	1.14545047	0.803542977	0.166916197	2.704977849	0.017236518	0	0.14655902	0.576183552	Tumor	BLCA
TCGA-DK-A6AV-01A	1952	0	2.956399005	0.163068659	0	0.950242515	0.924893903	0.661047846	0	0	0.159048647	0.77958164	Tumor	BLCA
TCGA-XF-A9SH-01A	1971	1	1.28814481	0.043125816	0	1.21902076	0.873519674	0.81709627	0	0	0.071300878	1.566836103	Tumor	BLCA
TCGA-G2-AA3B-01A	2008	0	1.180223424	0.166960441	0.246534765	1.290501376	0.206998457	0.389208938	0	0	0.155498009	0.327355918	Tumor	BLCA
TCGA-DK-A3X1-01A	2009	0	2.469880867	0.127288772	0.880183457	0.754324011	0.326869257	0.144941155	0	0	0.060434596	0.444551035	Tumor	BLCA
TCGA-DK-A1A6-01A	2020	0	2.797936572	0.213069807	0.757313404	0.586295247	0.465739954	0.761894353	0.026684457	0	0.179975163	0.475884083	Tumor	BLCA
TCGA-XF-A9SL-01A	2020	1	4.77225096	0.234274463	0.662382628	1.035846697	2.414350349	2.272639673	0	0	0.308374455	5.190369146	Tumor	BLCA
TCGA-4Z-AA83-01A	2024	0	2.826100556	0.085652214	0.089932095	0.470301044	0.919878994	3.447486142	0.020555167	0	0.140292188	0.32087597	Tumor	BLCA
TCGA-XF-A9T5-01A	2027	0	4.070600114	0.178455905	0.115133468	0.132956622	0.621774243	2.482584077	0	0	0.251608549	1.06876402	Tumor	BLCA
TCGA-ZF-AA4X-01A	2044	0	1.212022393	0.305274756	0.168513765	2.680332051	1.177412873	2.58520281	0	0	0.274822901	0.635248349	Tumor	BLCA
TCGA-DK-A6B1-01A	2049	0	1.77294092	0.157326512	0.164988629	1.773940373	0.425154115	3.039250702	0.124460681	0	0.53493341	0.810976078	Tumor	BLCA
TCGA-UY-A8OB-01A	2109	0	4.011606141	0	0.09467944	0.170720102	0.059516707	1.740935348	0	0	0.292041577	0.422158889	Tumor	BLCA
TCGA-G2-AA3D-01A	2139	0	1.518090182	0.13230091	0.105333296	1.688159551	1.598157552	0.912817899	0.016161721	0	0.479441516	1.251175946	Tumor	BLCA
TCGA-XF-AAMQ-01A	2177	0	3.269787173	0.11192081	0.048137853	1.220764991	1.520055549	4.322931318	0.010879555	0	0.081834863	0.327761689	Tumor	BLCA
TCGA-XF-AAN5-01A	2293	0	4.486183251	0.276385476	0.077940314	2.822045005	5.096097532	2.092941687	0	0	0.082375243	0.61457215	Tumor	BLCA
TCGA-UY-A78O-01A	2312	0	1.533944872	0.371915486	0	1.011373575	0.974504917	0.604660552	0	0.060291413	0.079502009	0.654782696	Tumor	BLCA
TCGA-DK-A6B0-01A	2330	0	0.566478051	0.291983191	0.060584294	0.90950825	0.705098444	3.894048069	0.01373848	0	0.2476482	0.134483897	Tumor	BLCA
TCGA-2F-A9KT-01A	2352	0	3.830411346	0.197298806	0.206772195	0.651508278	0.883808033	0.409826467	0.024589356	0	0.218005826	1.774945743	Tumor	BLCA
TCGA-UY-A78P-01A	2380	0	3.083264852	0.206145044	0.096561769	0.597229572	0.771310468	2.218231385	0.014777477	0.058521335	0.257492452	1.428967695	Tumor	BLCA
TCGA-XF-A9SI-01A	2423	0	5.090696486	0.259316055	0.529771925	2.807435417	5.317049633	3.471145429	0.127487885	0	0.170241726	3.236189005	Tumor	BLCA
TCGA-XF-AAN3-01A	2625	0	3.769002301	0.150683883	0.211471308	0.888120239	4.141698878	3.456008941	0.013486659	0	0.170351732	2.726785634	Tumor	BLCA
TCGA-UY-A78N-01A	2641	1	2.858063378	0.339553953	0.471309324	2.818971116	0.608092136	0.093715168	0	0.027515501	0.212942925	2.204338462	Tumor	BLCA
TCGA-DK-A2I6-01A	2656	0	6.864294512	0.173171487	0.021338826	0.447452982	0.898060647	0.297155147	0.009560352	0	0.551205559	0.361919242	Tumor	BLCA
TCGA-ZF-A9RL-01A	2703	0	0.617444295	0.222405913	0.302981573	0.84446416	0.354023791	1.118201882	0	0	0.138152572	0.385269894	Tumor	BLCA
TCGA-XF-AAMR-01A	2790	0	5.172063242	0.212348339	0.609651333	1.244536906	1.867699564	1.28048393	0	0	0.510249721	5.515034869	Tumor	BLCA
TCGA-XF-AAME-01A	2828	1	4.982976474	0.232540748	0.156976723	1.540266224	2.948369556	3.191525993	0.029298599	0	0.41642182	5.202076288	Tumor	BLCA
TCGA-ZF-A9RC-01A	2868	0	5.839060435	0.200031179	0.755409333	0.961464666	1.690184482	0.494639732	0	0	0.231212826	3.907664271	Tumor	BLCA
TCGA-2F-A9KQ-01A	2886	0	2.365234672	0.175151735	0.032274007	0.790372253	0.29249277	0.09860155	0.014489865	0	0.131969373	0.318888086	Tumor	BLCA
TCGA-XF-A8HF-01A	2954	1	1.792040623	0.102986851	1.36492158	0.831762727	0.759153582	0.544906407	0	0	0.107307467	1.123475234	Tumor	BLCA
TCGA-XF-A8HD-01A	2964	0	6.26770837	0.128849143	0.537929048	0.646232361	0.940381961	0.96302773	0.08592214	0	0.351137835	0.733269992	Tumor	BLCA
TCGA-XF-AAMY-01A	3011	0	4.367906184	0.224108622	0.122154071	1.021473742	1.911316277	0.929159877	0	0	0.664092501	1.813951897	Tumor	BLCA
TCGA-2F-A9KR-01A	3183	1	2.03413683	0.546475691	0.155672906	1.965200817	1.139301034	1.398113839	0	0	0.847235962	2.361766145	Tumor	BLCA
TCGA-XF-AAMG-01A	3364	0	4.255070277	0.139367257	0.512578795	2.113958043	1.264055422	2.384421594	0	0	0.494914399	1.655402006	Tumor	BLCA
TCGA-DK-A1AD-01A	3420	0	1.857413428	0.165150261	0.233101919	1.726777146	0.958790492	0.446269631	0.010225818	0.020485526	1.720280197	1.409253764	Tumor	BLCA
TCGA-UY-A8OD-01A	3432	0	4.064223191	0.151185045	0.097213588	2.052748305	2.330576299	3.22161741	0	0	0.373113264	3.706808169	Tumor	BLCA
TCGA-XF-A8HE-01A	3817	0	3.438746664	0.129030059	0.876749911	0.234924718	0.961146532	3.746656026	0.015746302	0	0.159832449	1.099616598	Tumor	BLCA
TCGA-DK-A2I4-01A	3835	0	5.91472523	0.176931925	0.414899392	0.80870207	1.421976615	2.797054812	0.012562416	0	0.259548459	1.652235424	Tumor	BLCA
TCGA-DK-A1AC-01A	3981	0	3.333178323	0.057263365	0.200403973	2.735298608	1.220755275	1.824367118	0.066942777	0	0.063599201	0.33557241	Tumor	BLCA
TCGA-DK-A3WY-01A	4967	0	6.061744396	0.07076589	0.307887883	2.510863812	1.963329176	4.302390187	0.05016398	0.033809613	0.315944043	2.69856184	Tumor	BLCA
TCGA-DK-AA6R-01A	5041	0	4.042040239	0	0.806730682	0.136343817	1.325647712	2.026042596	0	0.034221691	0.444822068	1.101643734	Tumor	BLCA
TCGA-DK-AA6S-01A	5050	0	5.545389634	0.038718777	0	2.95526968	5.041488584	2.436909205	0	0	0.277322974	2.992580447	Tumor	BLCA
TCGA-C8-A275-01A	1	0	3.995065625	0.051635687	0.205730411	1.213579203	1.82933549	2.233632369	0.012280601	0	0.185095755	0.565680566	Tumor	BRCA
TCGA-BH-A1F8-01A	1	1	3.564917818	0.146954572	1.553682482	1.205522338	1.176484886	1.135248096	0	0	4.758607018	1.402678221	Tumor	BRCA
TCGA-AC-A7VC-01A	1	0	6.426383154	0.080349751	0.311393304	1.229624374	2.520267245	1.147608835	0	0	1.053680035	3.370601173	Tumor	BRCA
TCGA-AN-A0AM-01A	5	0	3.754855187	0.073811983	0.599505148	0.871750369	0.465541437	1.3225314	0.487784076	0	0.308703314	1.016307915	Tumor	BRCA
TCGA-C8-A1HJ-01A	5	0	2.849589826	0.130914244	0.570606036	1.424973864	0.51721641	1.426142063	0.01825476	0	1.110537874	0.54752316	Tumor	BRCA
TCGA-PL-A8LX-01A	5	0	2.37186178	0.03370287	0	0.556936528	1.43717404	1.567550013	0	0	0.95157429	0.01624492	Tumor	BRCA
TCGA-AN-A041-01A	7	0	5.231493352	0.133460595	0.243000196	2.453337526	1.84414904	1.94509249	0.263144091	0	0.313522838	0.854356753	Tumor	BRCA
TCGA-PL-A8LY-01A	8	0	1.275653011	0.20245414	0.361941743	1.230313424	0.772515153	2.538347666	0.020252918	0	1.465076144	1.757802656	Tumor	BRCA
TCGA-AN-A0XP-01A	9	0	3.345401431	0.252217853	0.954162747	1.428909628	0.767409023	1.324032119	0	0	0.292142002	0.502778621	Tumor	BRCA
TCGA-AN-A0AR-01A	10	0	2.343514772	0.074946519	0.128887998	0.859544589	0.422686673	1.432980122	0.070440053	0.023988011	0.812907754	0.422892198	Tumor	BRCA
TCGA-AN-A0AT-01A	10	0	4.63714767	0.046966068	0.805792817	1.204152716	0.824241025	1.444116112	0	0	0.955485966	0.131086869	Tumor	BRCA
TCGA-AN-A046-01A	10	0	3.133641539	0.119503006	0.757168079	1.371219864	1.362521805	1.378738349	0.011644488	0.023316104	0.691730766	1.190680467	Tumor	BRCA
TCGA-AN-A0FV-01A	10	0	4.32669966	0	0.348372551	1.156961961	0.900566292	1.26148613	0.071457879	0.029159467	0.60216616	1.069832259	Tumor	BRCA
TCGA-AN-A0FX-01A	10	0	4.104594352	0.085028472	0.595219129	1.728397964	0.957932434	1.297313057	0.040519718	0.027279835	1.624597649	1.704393851	Tumor	BRCA
TCGA-AN-A0FZ-01A	10	0	3.872019995	0.141350886	0.33671292	1.914380764	1.209281371	0.749566601	2.730540628	0	0.779153813	0.670652652	Tumor	BRCA
TCGA-AN-A03X-01A	10	0	4.200631553	0	0.27726357	1.075911497	2.552905996	1.564372146	0	0	0.387815679	2.485875047	Tumor	BRCA
TCGA-AN-A0XR-01A	10	0	3.174181698	0.321735427	1.036215232	2.113147203	0.796666706	1.933967463	0	0	0.254736621	0.325021642	Tumor	BRCA
TCGA-AN-A0FY-01A	10	0	4.240598382	0.099380706	0.17789361	2.446895737	0.696743121	0.946524316	0	0	0.75244521	1.227121042	Tumor	BRCA
TCGA-AN-A0AS-01A	10	0	4.174635588	0.357038393	0.373249263	0.939777	0.736987794	1.914431908	0	0	0.3285202	0.834056767	Tumor	BRCA
TCGA-AN-A03Y-01A	10	0	3.269511501	0.050040995	0.722016774	1.288917917	0.299185278	1.277492405	0.011896305	0	0.604586002	0.276632139	Tumor	BRCA
TCGA-AN-A0XT-01A	10	0	2.29047828	0	0.426092132	2.215168613	0.72411627	1.776244484	0	0	2.38418223	1.465235926	Tumor	BRCA
TCGA-AN-A0XS-01A	10	0	3.94920334	0.182959784	0.559669784	2.326809983	1.720443535	2.187910241	3.46528196	0	0.308356843	1.717566905	Tumor	BRCA
TCGA-AN-A0XN-01A	10	0	4.734109964	0.082243491	0.244960217	2.039673506	1.716079742	2.061329783	0	0	2.571997678	0.521677913	Tumor	BRCA
TCGA-AN-A0XU-01A	10	0	4.102345395	0.214708124	1.642148894	2.040760752	0.525128122	2.226361297	0	0	1.346970829	0.469254818	Tumor	BRCA
TCGA-AN-A0FW-01A	11	0	2.298558985	0.048350448	0.479462553	2.416234067	1.998836636	1.260400775	0.391576562	0	0.692847056	1.79308967	Tumor	BRCA
TCGA-AN-A0G0-01A	16	0	3.478620305	0.080032362	2.459074038	0.242412756	0.696655557	1.568712227	0.038104277	0	0.786497604	0.241458052	Tumor	BRCA
TCGA-AN-A049-01A	19	0	3.798164901	0.367100175	0.501301533	1.122266309	1.248504846	1.523002838	0.017721527	0	0.442737843	1.474780643	Tumor	BRCA
TCGA-E9-A244-01A	21	0	3.215753337	0.025216383	1.455683921	1.227269733	0.864924092	0.934899087	0	0	1.083189005	0.909606228	Tumor	BRCA
TCGA-E9-A5FL-01A	24	0	2.853685648	0.090450638	0.125276628	0.564939444	4.242707475	1.153700008	0.028906911	0	0.884592866	1.640721196	Tumor	BRCA
TCGA-E9-A245-01A	26	1	2.15248457	0.60546495	0.51686633	1.58350989	1.29820347	3.36717239	0.39459883	0.4344106	0.82975722	1.38186335	Tumor	BRCA
TCGA-A8-A08A-01A	30	0	3.404885833	0.061458626	0.375692516	1.627128124	0.512215838	2.171749654	0.057747017	0	1.096531173	1.022955222	Tumor	BRCA
TCGA-A8-A0A7-01A	30	0	4.255804266	0.031248404	0.377756465	2.999706081	1.585701333	4.12867378	0	0	0.37013091	1.182250336	Tumor	BRCA
TCGA-A8-A09W-01A	30	0	2.551643941	0.101269671	0.297949001	1.239170011	1.426620871	1.531542765	0.048401615	0	0.448094456	0.584330739	Tumor	BRCA
TCGA-A8-A08L-01A	30	1	3.582092757	0.05358587	0.237640641	1.921221103	1.35422667	1.478760863	0.025390292	0	0.205003998	0.465416358	Tumor	BRCA
TCGA-A8-A08R-01A	30	0	4.490282016	0.110553224	0.116028161	1.982405705	1.157493474	3.231315026	0.026706432	0.026844847	0.940912814	0.405254725	Tumor	BRCA
TCGA-A8-A06Q-01A	31	0	1.14565789	0.122491748	1.808413851	1.505311075	0.121898527	1.442457235	0	0	2.86552964	0.043098129	Tumor	BRCA
TCGA-A8-A09N-01A	31	0	3.219935291	0.08684557	1.054165934	1.250307725	1.190849379	1.279761643	0	0	0.208382061	1.912438742	Tumor	BRCA
TCGA-A8-A06Z-01A	31	0	1.841096176	0.193032553	0.349042335	0.409269878	0.391316692	0.663136067	0	0	0.472514409	0.405159466	Tumor	BRCA
TCGA-AC-A8OQ-01A	34	0	4.621477564	0	2.128602452	1.26930181	1.488124888	2.889674326	0.085163493	0	0.813407164	3.635122472	Tumor	BRCA
TCGA-E9-A1RD-01A	34	0	2.884709637	0.18318965	0.729844325	1.868785874	0.891070043	2.170087071	0.011410667	0	1.035779762	1.331249447	Tumor	BRCA
TCGA-AC-A8OR-01A	40	0	2.625474736	0.22862757	0.148403618	1.005187907	0.083789827	2.990890691	0.045761788	0	0.697071375	0.25995982	Tumor	BRCA
TCGA-D8-A27P-01A	49	0	3.221575207	0.223490379	1.233150806	2.487168277	1.25445246	1.989693649	0.126601232	0	0.52902245	1.883293969	Tumor	BRCA
TCGA-AC-A6NO-01A	51	0	3.337239118	0.145822445	1.175197023	1.021193603	0.90156214	1.841182119	0	0	1.189097996	1.926986477	Tumor	BRCA
TCGA-AN-A04D-01A	52	0	2.601616974	0.021795206	0.08953371	0.874631905	0.323989437	0.950628475	0	0.0205682	0.393368914	0.784063495	Tumor	BRCA
TCGA-AN-A04C-01A	54	0	1.999612681	0.021065123	0.83898337	0.547628574	0.668138347	0.790593917	0.058533431	0	0.069173784	0.405059345	Tumor	BRCA
TCGA-E9-A248-01A	59	0	4.661304828	0.119460387	0.240688137	1.332314778	1.063337797	3.687339451	0.057283847	0	0.148093253	0.785576898	Tumor	BRCA
TCGA-OK-A5Q2-01A	64	0	3.677432041	0.071755764	0.8298812	2.20303164	1.792412352	2.763853833	0.050870737	0	0.602132736	3.598858586	Tumor	BRCA
TCGA-AC-A8OS-01A	70	0	3.145615088	0.247964216	1.142626102	1.991108082	1.764636804	2.828370806	0	0	0.542624008	4.322065048	Tumor	BRCA
TCGA-BH-A0HL-01A	72	0	3.001374913	0.063900967	0.222407882	3.07277333	1.145602748	0.836024214	0.521660535	0	1.180507793	0.203990118	Tumor	BRCA
TCGA-BH-A0HO-01A	76	0	2.67327205	0.073162135	1.836311335	1.387895604	0.786263391	2.340104716	0.415293712	0	0.061330624	0.885460014	Tumor	BRCA
TCGA-E9-A1R3-01A	78	0	4.86327008	0.220514479	0.411378842	1.028963669	2.074979477	2.993690738	0.310584948	0	0.340904315	1.645403307	Tumor	BRCA
TCGA-BH-A0DS-01A	78	0	2.762482157	0.12954062	0.480420206	1.325797238	1.100989719	1.846958834	0.046922745	0	0.258302014	1.700619093	Tumor	BRCA
TCGA-AQ-A54N-01A	78	0	2.678731018	0.046971698	1.398128227	0.471659819	0	1.069006417	0	0	1.743458069	0.816427671	Tumor	BRCA
TCGA-HN-A2NL-01A	79	0	2.879833243	0.058931068	0.031284134	3.068505335	1.136075957	2.00346355	0.014042788	0.028095004	1.664316765	0.525516241	Tumor	BRCA
TCGA-LL-A6FQ-01A	80	0	1.79603431	0.089627435	0.394545542	0.153918977	0.771296048	0.678328116	0.014390183	0	0.162091175	1.501924916	Tumor	BRCA
TCGA-AR-A24P-01A	84	0	4.274751693	0.084124272	1.281638138	2.531792058	1.960679442	2.173654235	0	0	0.845151198	2.094162362	Tumor	BRCA
TCGA-AN-A04A-01A	90	0	5.179343346	0.025271842	0.268320447	0.976488164	1.614243868	1.054862889	0.114918184	0	0.282583594	0.999284494	Tumor	BRCA
TCGA-E9-A1R5-01A	92	0	4.00614279	0.056361873	0.546788924	1.678011982	1.316967156	1.185343782	0.039895429	0	0.745263443	2.136677786	Tumor	BRCA
TCGA-BH-A0DQ-01A	98	0	4.49308565	0.097022247	0.397232632	1.720323133	2.183582542	2.397634093	1.402081978	0	0.606595579	2.312061873	Tumor	BRCA
TCGA-UU-A93S-01A	116	1	1.138344652	0	0.178095727	0.790784418	0.362378502	0.633078447	0	0	0.187870838	0.607664284	Tumor	BRCA
TCGA-E2-A1IL-01A	118	0	2.944589022	0	1.509617882	2.471452781	1.437955706	1.627662495	0	0	1.239506413	1.844382993	Tumor	BRCA
TCGA-BH-A0E0-01A	134	0	2.107275367	0	0.183270252	0.284990327	0.318134177	0.509472662	0	0	2.064585864	0.052455308	Tumor	BRCA
TCGA-BH-A18G-01A	149	0	2.814958221	0	0.473878751	0.255382214	0.65522521	1.090140956	0.069799889	0	1.588113504	1.12222675	Tumor	BRCA
TCGA-A2-A0CU-01A	158	1	2.343155085	0.111314464	0.224895551	3.817038221	1.396324049	1.055810643	0.348067787	0	0.498699398	1.841701055	Tumor	BRCA
TCGA-BH-A6R9-01A	160	0	6.361979222	0.066494481	0.403161126	1.778895255	4.102610471	3.141567753	0.031580906	0	0.687383142	4.144760201	Tumor	BRCA
TCGA-AR-A0TR-01A	160	1	2.055337501	0.207848935	0.274422538	0.889179469	0.40886095	2.066735896	0	0	1.462428984	0.633673556	Tumor	BRCA
TCGA-AN-A0XV-01A	162	0	3.028950415	0.196123973	0.285396761	2.368945359	1.865553361	1.802033825	0.041637055	0.02803562	0.756054038	3.159153823	Tumor	BRCA
TCGA-AN-A0XL-01A	163	0	3.203135585	0.257352937	0.496409144	2.770228353	1.494151137	1.552625607	0.080338954	0	0.436404128	2.914060844	Tumor	BRCA
TCGA-BH-A0RX-01A	170	0	3.827083021	0.064406339	0.100320493	0.665186908	0.859804961	1.710204882	0	0	0.703876206	1.49894468	Tumor	BRCA
TCGA-AN-A0XW-01A	170	0	4.625321868	0.101228992	1.031810749	2.316221016	1.426243963	2.940565728	0.048381813	0	0.67813239	2.01064985	Tumor	BRCA
TCGA-AQ-A0Y5-01A	172	1	4.540365876	0.17527659	0.604751539	1.943470476	1.823657984	1.726954485	0.014500779	0.029006706	0.761278788	2.185328569	Tumor	BRCA
TCGA-AN-A0FF-01A	172	0	3.391496342	0.131943621	0.53920649	1.828141323	1.108907637	3.212986586	0	0	1.399983038	0.859493561	Tumor	BRCA
TCGA-BH-A0HK-01A	178	0	2.204953521	0.088852396	0.290023414	4.189584951	2.297858018	1.532261879	0.014262507	0.056511483	0.220313392	1.674105236	Tumor	BRCA
TCGA-E9-A1R4-01A	186	0	4.23923348	0.142464101	0.316795868	1.442592919	0.928703944	3.204909333	0.017457771	0	1.314648242	0.996012094	Tumor	BRCA
TCGA-EW-A1PC-01B	187	0	2.914760951	0.02283677	0.343056351	1.774001362	0.748996854	0.890367152	0	0	1.193823735	3.806020403	Tumor	BRCA
TCGA-AN-A0FD-01A	196	0	3.558565873	0.101922181	0.140953872	2.135377004	1.172058158	1.144502061	0	0	1.120813313	1.155402048	Tumor	BRCA
TCGA-AC-A3EH-01A	197	1	3.253596423	0	0.571457728	1.454394161	1.504350256	1.714794769	0	0	0.101243815	2.618508006	Tumor	BRCA
TCGA-E9-A1RF-01A	200	0	4.195312243	0.046433757	0.350677215	1.392998082	0.851552544	1.802466765	0	0	0.830442297	1.09498595	Tumor	BRCA
TCGA-AN-A0FS-01A	210	0	3.070219441	0.071107128	1.27304407	1.916201862	1.664426231	3.023744983	0.01135488	0	1.502015498	3.282417125	Tumor	BRCA
TCGA-AN-A0FK-01A	213	0	2.339846839	0.062844861	0.159688223	0.310020629	0.851436022	0.634390228	0	0	1.142742805	0.722977226	Tumor	BRCA
TCGA-AN-A0FT-01A	214	0	1.942081961	0.059216046	0.041765423	0.724905089	0.712239175	0.597860981	0	0	0.097553566	0.866326068	Tumor	BRCA
TCGA-B6-A400-01A	215	0	4.580773603	0.169899598	0.225239292	1.539173594	0.589924313	1.189534014	0.035809	0	1.619098802	1.496696029	Tumor	BRCA
TCGA-E9-A249-01A	217	0	2.79759707	0.137301674	1.220270553	1.491110476	0.821979284	1.216037274	0.149663321	0	2.381113677	0.540457118	Tumor	BRCA
TCGA-AN-A0FN-01A	218	0	4.828334151	0.132990504	0.361000564	2.243249988	3.296757681	2.758477314	0.229180472	0	0.542818291	2.889868668	Tumor	BRCA
TCGA-A2-A4RW-01A	222	0	3.24227048	0.27746008	1.08062081	2.06265689	1.41225674	2.27532896	0.02842693	0	1.43269934	4.50595524	Tumor	BRCA
TCGA-BH-A18T-01A	224	1	4.338251731	0.083754081	3.624624757	2.580229618	0.410953552	1.405779335	0.039903185	0.026862881	0.851146759	0.395059772	Tumor	BRCA
TCGA-AN-A0AK-01A	224	0	2.379309469	0.040588785	1.827963725	1.194017868	0.495564083	2.075631925	0	0	0.045108409	0.167397169	Tumor	BRCA
TCGA-GI-A2C8-01A	225	0	2.946964019	0.225196569	0.475932214	2.543629488	1.338885393	2.482844091	0.022691457	0	0.658311253	2.416337475	Tumor	BRCA
TCGA-AN-A0AL-01A	227	0	4.38840339	0.032141429	0.22135704	0.916718866	1.766640255	2.032390361	0.045039204	0	0.918559632	1.002719447	Tumor	BRCA
TCGA-LL-A73Z-01A	227	1	3.598535427	0.096181384	0.22546257	1.263351415	1.021701456	2.110227708	0.119366068	0.030939402	0.527312348	2.116324815	Tumor	BRCA
TCGA-AN-A0FL-01A	231	0	1.279559805	0.129207673	0.161212386	0.163773351	0.187342472	0.311317219	0	0	0.051722091	0.135865424	Tumor	BRCA
TCGA-EW-A1P8-01A	239	1	3.972753665	0.031767591	0.458992916	1.477863482	0.643479132	2.959967794	0.014992369	0.029984977	2.234163604	0.656251374	Tumor	BRCA
TCGA-AN-A0FJ-01A	242	0	3.023993254	0.060134979	1.228180582	4.105807575	0.585193073	2.978682537	0	0	1.103598178	0.632800899	Tumor	BRCA
TCGA-A1-A0SM-01A	242	0	4.518793369	0.153848838	0.615889088	1.380100944	1.169355412	2.194288713	0.062122033	0	0.550418891	1.578123964	Tumor	BRCA
TCGA-A8-A07S-01A	243	0	3.266051532	0.032465714	0.760449539	1.197342912	1.070138053	1.511106565	0.015323796	0	0.155745463	0.726136621	Tumor	BRCA
TCGA-AC-A7VB-01A	250	0	2.069617337	0.028486362	2.122701954	3.01305253	0.273012051	0.453701372	0	0	0.50201665	0.446829347	Tumor	BRCA
TCGA-E2-A56Z-01A	252	0	1.943872194	0	0.098065063	1.639194038	0.867865929	0.955816138	0.143542303	0	1.368579283	0.647216741	Tumor	BRCA
TCGA-A2-A0T2-01A	255	1	3.058412803	0.102739215	0.107841463	0.214941129	0.366431845	0.829994489	0.333121821	0	1.801280269	0.436819165	Tumor	BRCA
TCGA-EW-A1IY-01A	258	0	4.974754483	0.224806596	1.176886477	2.497980597	1.499178863	3.601517902	0.995192426	0	2.194268179	1.133438353	Tumor	BRCA
TCGA-A1-A0SB-01A	259	0	0.813381502	0.042393293	0.556176608	1.832756256	1.027476944	1.91194088	0.059321173	0	2.22533337	0.753403915	Tumor	BRCA
TCGA-E2-A1LK-01A	266	1	2.366529122	0.171095885	0.816656247	0.051109159	0.643201681	1.096578164	0	0	3.362503106	0.429600765	Tumor	BRCA
TCGA-A7-A6VY-01A	266	0	3.989762254	0.060445481	0.124309849	0.74960814	0.495441146	2.181487043	0.014409442	0	0.782710355	1.47153633	Tumor	BRCA
TCGA-OL-A97C-01A	271	0	4.524678003	0.233777022	0.404585502	3.119018308	4.036508538	2.861966474	0	0.058640519	0.804472912	5.152763002	Tumor	BRCA
TCGA-A8-A07R-01A	273	0	3.253876671	0.0733937	0.370373039	0.450688726	0.330515888	0.873384931	0	0	0.951815966	0.552597368	Tumor	BRCA
TCGA-A8-A09R-01A	273	0	4.641016865	0.058241968	0.382099453	1.534654529	1.807997142	2.297393583	0.041234066	0	0.740399304	0.823527645	Tumor	BRCA
TCGA-A8-A079-01A	274	0	3.399636935	0.148142565	1.069875529	2.16918993	0.564209038	1.24716562	0.071405332	0	0.077476726	0.64271939	Tumor	BRCA
TCGA-E2-A15K-06A	275	0	0.878840518	0.15783883	0.706803298	0.676861629	0.27663848	2.068007652	0	0	0.027583889	1.888699807	Tumor	BRCA
TCGA-E2-A15K-01A	275	0	3.925093073	0.281377877	1.385978761	0.931040643	1.795952063	2.456742977	0	0	0.094126691	1.349144925	Tumor	BRCA
TCGA-A7-A6VW-01A	285	0	3.240162717	0	0.551893898	0.400365273	0.613995972	2.625887509	0.014921698	0	1.299462886	0.455810437	Tumor	BRCA
TCGA-BH-AB28-01A	287	0	3.355585974	0.079392199	0.726287129	2.631728914	1.594214036	2.557496986	0.037795094	0	1.071761572	2.788379484	Tumor	BRCA
TCGA-E9-A2JT-01A	288	0	6.235861783	0.255383419	0.492897703	3.201196425	2.558053507	5.554211404	0.125467499	0	0.570462887	2.243141039	Tumor	BRCA
TCGA-E2-A15O-01A	289	0	2.415740862	0.177657039	0.633384614	2.337238893	0.91828618	1.466036871	0.577139532	0	0.545455845	1.056484147	Tumor	BRCA
TCGA-BH-A6R8-01A	293	0	2.283761323	0.0309406	0.691958078	0.27334379	0.510587795	2.120987347	1.516689066	0	0.14871852	1.541497537	Tumor	BRCA
TCGA-BH-A0E6-01A	293	0	3.101509793	0.026962193	0.136433043	1.495509754	1.711316622	1.01477032	0.025315587	0	2.255322862	0.995776226	Tumor	BRCA
TCGA-BH-A8FY-01A	295	1	1.597150147	0.191179528	0.875309039	1.730319247	0.274660584	3.289175221	0.019056678	0	0.819632695	0.735760717	Tumor	BRCA
TCGA-C8-A278-01A	297	0	4.093802778	0.025847404	0.597650679	1.094149415	1.553737068	3.137901012	0.012185184	0.024394194	0.429864	0.886550641	Tumor	BRCA
TCGA-E9-A1NI-01A	300	0	3.718797114	0.118715121	0.881081671	1.132345148	1.487725272	1.042372148	0	0	0.089017114	2.024342792	Tumor	BRCA
TCGA-D8-A1Y1-01A	302	1	3.595411848	0.070375008	0.232931536	0.684400334	1.140158631	2.35865516	0.022384294	0	0.479377077	2.545420155	Tumor	BRCA
TCGA-PL-A8LZ-01A	302	0	4.698043229	0.080386116	0.311523627	0.416602195	1.17606718	2.159710932	0.057038562	0	0.233151909	1.448631182	Tumor	BRCA
TCGA-5T-A9QA-01A	303	0	0.986274566	0.353152769	0.486468162	2.468727668	0.413594394	0.669622643	0	0	0.266152161	0.023765372	Tumor	BRCA
TCGA-AN-A0AJ-01A	303	0	3.31772862	0.026418497	0.411820242	1.406725179	0.599168621	1.590085339	0	0	0.276020941	0.887500385	Tumor	BRCA
TCGA-A8-A099-01A	304	0	3.078896642	0.119032054	0.560523712	1.069412492	0.829305558	1.894729204	0	0	0.593195061	0.748352457	Tumor	BRCA
TCGA-A8-A07O-01A	304	0	3.957666624	0.071321587	1.397393445	0.363354614	1.326209926	1.82160042	0.011389841	0	2.305690839	0.404606315	Tumor	BRCA
TCGA-A8-A07W-01A	304	0	4.155149569	0.03127667	0.428340452	2.471008772	1.169745119	2.56867814	0.20694792	0	0.264544923	0.462565125	Tumor	BRCA
TCGA-A8-A09A-01A	304	0	4.469318132	0.07735002	0.266288792	2.258763822	1.895755266	2.285991623	0.158713466	0	1.046296923	1.277935024	Tumor	BRCA
TCGA-D8-A27R-01A	307	0	3.186675537	0.093003951	0.211070663	1.606151344	1.591912555	1.971149508	0.179871991	0	1.472096994	1.913602105	Tumor	BRCA
TCGA-A7-A6VV-01A	313	0	5.060058496	0.196486671	2.688533007	0.880725818	1.412437715	1.866199798	0	0	0.258508317	0.7843456	Tumor	BRCA
TCGA-A7-A3J0-01A	313	0	2.489376821	0.068573595	0.118112472	2.042363369	0.172664023	2.76876065	5.551549082	0	1.087014957	0.118376819	Tumor	BRCA
TCGA-A7-A6VX-01A	317	0	4.071232459	0.192551641	0.201812654	2.600302284	1.331425485	1.562980904	0	0.038348359	1.523762841	2.657247177	Tumor	BRCA
TCGA-C8-A1HL-01A	317	0	3.76058379	0.241201758	0.076796104	1.139580851	1.812365418	1.922031715	0.227452223	0	0.430010869	0.595162672	Tumor	BRCA
TCGA-EW-A1PE-01A	320	0	4.091354663	0.145366973	1.488469941	2.307258461	1.655536434	2.783961565	0.070032558	0	0.72675444	1.647609543	Tumor	BRCA
TCGA-BH-A42T-01A	320	1	3.34686527	0.073671802	1.145368746	1.458675689	1.11309126	1.972017615	0.023451229	0	1.448943875	1.640059871	Tumor	BRCA
TCGA-AR-A5QQ-01A	322	1	7.034742963	0.037202376	0.253722249	0.84959264	3.789326368	1.98804215	0	0	0.110978538	0.609396207	Tumor	BRCA
TCGA-A2-A25F-01A	322	0	6.420925735	0.02348231	0.271507289	1.779293874	2.45571391	4.478779734	0.054497397	0	0.825161548	2.009628544	Tumor	BRCA
TCGA-A7-A3IZ-01A	322	0	2.271633304	0.25698498	1.913754622	1.908033597	2.082620856	5.036194454	0.032623942	0	1.336855474	0.93415191	Tumor	BRCA
TCGA-LD-A9QF-01A	323	0	4.387580109	0	1.628773037	1.274842607	2.172696462	3.213242771	0.050265911	0	0.300197728	3.126879452	Tumor	BRCA
TCGA-A7-A5ZW-01A	326	0	3.843951207	0.042085704	0.670307732	1.565617702	1.817822693	2.199183553	0.039528067	0	0.701358396	3.312434403	Tumor	BRCA
TCGA-BH-A0GZ-01A	328	0	2.715119818	0.106509203	0.138436455	1.602350565	1.515698707	1.097176303	0	0.025835256	1.561163034	1.465698847	Tumor	BRCA
TCGA-C8-A1HF-01A	332	0	4.209707457	0.095234738	0.569837013	2.120932414	0.930524023	1.946926783	0.022912866	0	0.382754533	1.003816056	Tumor	BRCA
TCGA-A8-A07P-01A	334	0	2.930557872	0.058075162	2.069111295	2.049152512	1.000919752	2.078215404	0	0	0.126237075	0.651397895	Tumor	BRCA
TCGA-A7-A5ZX-01A	336	0	2.416312644	0.18499102	0.732714248	2.947517393	1.752821917	2.20373323	0.443041772	0	0.383570861	3.803702563	Tumor	BRCA
TCGA-E2-A15M-01A	336	1	4.123523873	0.132141569	0.864980326	2.822090497	2.189322867	3.487326872	0.063509768	0	0.669967522	2.042046602	Tumor	BRCA
TCGA-E2-A1IU-01A	337	0	2.152336096	0.235066916	0.90179126	1.919943087	1.215579864	2.696726224	0.058683292	0	0.269252714	1.091124939	Tumor	BRCA
TCGA-E9-A1R6-01A	339	0	3.121844314	0.231529929	0.274055404	2.259734582	1.152654835	1.314192051	0	0	0.169367353	1.026116454	Tumor	BRCA
TCGA-A7-A3J1-01A	343	0	3.714680877	0.153643697	0.351316349	2.411758471	0.966327452	3.139960697	0.037541111	0	0.696184831	3.498371692	Tumor	BRCA
TCGA-C8-A1HI-01A	343	0	2.069370778	0.122230385	0.456168732	1.488674081	0.939051565	2.017198453	0.087091843	0	1.046963724	1.270213313	Tumor	BRCA
TCGA-A7-A3IY-01A	345	0	3.493070632	0.145653077	0.123487937	1.437561652	2.168595658	4.796631935	0.028480491	0	0.893195846	0.631948821	Tumor	BRCA
TCGA-C8-A1HG-01A	345	0	3.35048142	0.061735963	0.126905148	1.788358054	1.655597027	2.191434396	0.831487506	0	0.879302324	0.957971909	Tumor	BRCA
TCGA-W8-A86G-01A	347	0	1.674286869	0.300099262	0.382870921	1.398193229	1.075306797	3.785142227	0.112858661	0	1.405366903	3.299901425	Tumor	BRCA
TCGA-4H-AAAK-01A	348	0	4.414775833	0.082344305	0.637731173	1.653746582	1.72851884	1.955778374	0.077404834	0	0.425724342	4.026287223	Tumor	BRCA
TCGA-AC-A62V-01A	348	1	2.514247355	0.030599865	0.032159605	1.254019679	0.842498512	0.848739234	0	0	0.222840462	1.229822764	Tumor	BRCA
TCGA-AO-A1KS-01A	350	0	2.609619009	0.205565298	0.351688842	2.552624851	1.099453559	2.133295051	0.072205557	0	1.20719121	1.227470894	Tumor	BRCA
TCGA-JL-A3YX-01A	352	0	2.427862075	0.123948971	0.272074311	1.054555127	1.335144173	0.954965913	0	0	2.455157866	2.622387932	Tumor	BRCA
TCGA-C8-A12N-01A	358	0	4.125566013	0.068733773	0.329472826	1.075063487	1.403881647	1.917790441	0.35019997	0	0.22617975	2.157000363	Tumor	BRCA
TCGA-C8-A12M-01A	358	0	3.111560597	0.272093902	0.661767372	2.606068902	0.396400498	1.339307645	0	0	0.206672074	0.376643136	Tumor	BRCA
TCGA-C8-A12P-01A	358	0	4.21398625	0.094532186	0.161800728	0.746325759	1.136684412	1.355336754	0.015199493	0	0.387136205	1.27947776	Tumor	BRCA
TCGA-JL-A3YW-01A	360	0	4.43386041	0.339336175	0.07829341	0.88798042	1.489732833	2.340108377	0.011917194	0.023859902	0.405646912	2.230413138	Tumor	BRCA
TCGA-B6-A0I9-01A	362	1	3.471895814	0.055044451	0.057825457	1.124762982	0.80312195	1.518903448	0	0	0.891398422	0.878491586	Tumor	BRCA
TCGA-C8-A12L-01A	363	0	3.622725605	0.034057201	0.138126204	1.640650764	0.584100429	1.470252804	0.016079662	0	0.163049786	0.45018442	Tumor	BRCA
TCGA-A7-A426-01A	364	0	2.476020216	0.219476111	0.386440057	2.418478131	1.58623188	2.425187566	1.393711719	0	0.691292242	5.049139805	Tumor	BRCA
TCGA-BH-A1EV-01A	365	1	3.324032346	0.215427473	0.766881307	2.106040379	1.311601576	1.364441713	0	0	0.63281989	1.28919811	Tumor	BRCA
TCGA-A8-A0A1-01A	365	0	3.71537714	0.27810427	0.67460147	1.96883032	1.66664723	3.13667886	0	0	0.18655576	1.20609982	Tumor	BRCA
TCGA-A8-A08I-01A	365	0	4.000640045	0.1018308	0.532110387	1.916419895	0.54440616	4.267332036	0.525291104	0	1.102877103	0.723954877	Tumor	BRCA
TCGA-A8-A07J-01A	365	0	3.872096185	0.128093561	0.475642174	1.718269719	1.488130919	2.661850769	0	0	0.67288922	2.47687076	Tumor	BRCA
TCGA-A8-A097-01A	365	0	4.357781908	0.165412446	0.399850237	2.356011853	1.518076702	2.084357527	0	0	0.499917729	1.740997932	Tumor	BRCA
TCGA-A8-A09B-01A	365	0	4.616750344	0.270701867	0.625346919	1.201906578	1.436689725	1.839429698	0.678436936	0.027818212	0.243413961	1.607314079	Tumor	BRCA
TCGA-D8-A1JF-01A	366	0	3.130302447	0.148228399	0.217292909	1.326989373	1.234191612	2.528147093	0.081371803	0.081785634	0.422050743	0.78724425	Tumor	BRCA
TCGA-C8-A1HK-01A	366	0	2.51374407	0.165245368	0.045307297	1.06442972	0.873420127	1.830771262	0.040499783	0	0.193488123	0.915822204	Tumor	BRCA
TCGA-A7-A5ZV-01A	368	0	1.748109019	0.185104741	0.051008564	1.724826086	0.839622175	1.480373127	0	0	1.514586797	0.135377774	Tumor	BRCA
TCGA-C8-A130-01A	370	0	3.380919785	0.199137586	0.936884525	0.885809812	0.772907395	1.097067164	0.049245003	0	0.918914804	1.214567788	Tumor	BRCA
TCGA-D8-A1JS-01A	371	0	1.085907394	0.05189031	0.509552709	0.218620562	0.067396399	2.440366722	0	0	0.029109601	0.049757051	Tumor	BRCA
TCGA-EW-A1IW-01A	371	0	4.213487196	0.106009621	0.679270276	2.934101569	2.20716811	3.48010143	0.025578062	0	0.2327179	2.601321654	Tumor	BRCA
TCGA-D8-A27W-01A	373	0	3.106892679	0.044083219	0.257930554	2.487134105	1.224721898	2.227076109	1.334180757	0	1.335683194	0.99708136	Tumor	BRCA
TCGA-AC-A6IX-01A	373	0	3.528169107	0.069670714	1.083102255	1.989155974	2.020855004	3.186528016	1.056217583	0.033279773	1.425788849	3.450476719	Tumor	BRCA
TCGA-AC-A6IX-06A	373	0	4.235931476	0.123731905	1.292866923	1.881143778	1.346878518	4.400733719	0.012072692	0	1.074796314	2.610075657	Tumor	BRCA
TCGA-C8-A1HM-01A	375	0	3.899976966	0.085937052	0.133314452	1.481799386	0.180891157	3.464010611	0.157291027	0	1.980481229	1.051915223	Tumor	BRCA
TCGA-C8-A1HE-01A	375	0	2.522928919	0.203849251	0.680679584	1.699827354	0.94476844	2.760481579	0	0.022768212	0.195939263	1.007094826	Tumor	BRCA
TCGA-C8-A1HO-01A	375	0	1.906057782	0.081290917	0.42802886	2.906629953	1.320228744	1.064539742	0.101010299	0	2.36630113	1.006460723	Tumor	BRCA
TCGA-AN-A0XO-01A	375	0	3.352388706	0.208098721	1.633655423	1.676383385	1.167210431	0.438898314	0.045941617	0	0.527451809	1.654220738	Tumor	BRCA
TCGA-E9-A295-01A	375	0	2.796920633	0.111724597	0.225692682	1.168857413	1.312519724	0.978711186	0	0	1.037807911	2.959116079	Tumor	BRCA
TCGA-C8-A26X-01A	376	0	4.124328293	0.088853775	1.38027425	1.310178077	1.349647882	2.756924792	0	0	0.025280336	0.807936504	Tumor	BRCA
TCGA-LL-A7T0-01A	376	0	3.442496733	0.227901316	0.474973664	0.985661315	1.099092993	1.346554611	0.019178471	0	0.335617328	1.52206699	Tumor	BRCA
TCGA-D8-A1XC-01A	377	1	2.935194718	0.111065486	0.22441153	1.557549616	0.217305675	1.600821532	0.137670257	0	0.423804624	0.106587668	Tumor	BRCA
TCGA-C8-A137-01A	379	0	3.909777683	0.042974733	0.49909479	1.68873922	1.585218964	0.921976616	0	0	0.418520978	0.491184695	Tumor	BRCA
TCGA-C8-A138-01A	380	0	3.57420271	0.14424762	0.261871744	1.556731098	1.268911062	1.826137228	0.069479317	0	0.136834792	1.345719966	Tumor	BRCA
TCGA-C8-A8HQ-01A	380	0	4.783336499	0.267471044	0.957883322	0.842692524	1.135537047	2.368627162	0.887995055	0.054403012	0.434495777	1.744969832	Tumor	BRCA
TCGA-D8-A27V-01A	381	0	2.512017092	0.136306606	0.562005503	1.195858497	1.410069532	2.108656296	0	0	0.41238538	2.676140384	Tumor	BRCA
TCGA-C8-A26W-01A	381	0	3.347098529	0.500711101	0.218608999	1.738538597	1.367543675	2.857447017	0.046065965	0	0.408315546	1.864771288	Tumor	BRCA
TCGA-C8-A12Z-01A	382	0	3.554308515	0	1.273388956	0.838165737	1.095900244	0.960132981	0	0	0.224529803	0.534114302	Tumor	BRCA
TCGA-C8-A134-01A	383	0	3.892274101	0.061057338	0.105361262	2.200197681	0.604660723	2.339601059	0.009721408	0.019478438	0.616662762	1.43205206	Tumor	BRCA
TCGA-C8-A132-01A	383	0	5.180792682	0.036820066	0.520971532	2.469053764	2.417759101	2.375125249	0.0173929	0.034757335	0.738978256	1.828311107	Tumor	BRCA
TCGA-C8-A12W-01A	385	0	4.236529508	0.206700319	0.369130338	1.888912311	1.870014505	2.452985162	0.194787039	0	0.32034542	1.095277883	Tumor	BRCA
TCGA-C8-A12V-01A	385	0	5.794962204	0.109451076	0.039316301	1.021005977	1.053112968	3.670401588	0.086287691	0	1.229727138	1.34232623	Tumor	BRCA
TCGA-D8-A73W-01A	385	1	4.264025783	0.167958625	0.892886817	0.785916424	1.454868353	2.722919272	0	0	1.065286738	1.102689594	Tumor	BRCA
TCGA-C8-A12X-01A	385	0	2.488178547	0.063594398	0.066797464	2.225231785	0.327710123	1.073518116	0.420421371	0	0.993294733	0.147897355	Tumor	BRCA
TCGA-C8-A12Q-01A	385	1	3.996853641	0	0.344746115	2.004705085	1.535823797	3.00102713	0.211011962	0.026624902	0.325111066	1.508279028	Tumor	BRCA
TCGA-C8-A12O-01A	385	0	5.271210128	0.094761608	0.388849065	1.607868385	1.728947954	2.566612566	0	0	1.781169343	1.773015359	Tumor	BRCA
TCGA-C8-A12U-01A	385	0	2.139207095	0.225686622	0.937905503	0.711392003	0.337137389	0.797022987	0	0	0.972783246	0.127917329	Tumor	BRCA
TCGA-BH-A0HU-01A	392	0	2.993333946	0.026584332	1.708639618	0.817809324	0.323032345	0.427227174	0	0	0.227475208	0.946081238	Tumor	BRCA
TCGA-E2-A15H-01A	393	0	4.023096303	0.204386797	0.591484902	1.550663934	1.456582843	1.059500365	0.050613125	0.067440049	0.805894019	1.77330661	Tumor	BRCA
TCGA-C8-A135-01A	393	0	2.866249504	0	0.230743228	1.562811025	1.302575455	1.83902077	0.077622162	0	0.675072327	1.019529557	Tumor	BRCA
TCGA-C8-A3M8-01A	394	0	3.551012577	0.100310757	0.762632719	1.937705613	1.184291662	1.020591988	0.009715257	0	0.780164334	0.745134021	Tumor	BRCA
TCGA-C8-A1HN-01A	394	0	3.161139205	0.164535096	0.367770884	0.872122546	0.623751038	1.945818417	0	0	0.163577117	0.597047162	Tumor	BRCA
TCGA-LL-A5YM-01A	394	0	1.768565518	0.146675187	0.094261335	0.766590628	0.724352058	0.306497585	0.028688608	0	0.075332113	1.110160567	Tumor	BRCA
TCGA-D8-A1XU-01A	395	0	3.632372211	0.063060951	0.358280199	2.120178129	2.443817194	2.589029068	0	0	0.586382786	1.627893622	Tumor	BRCA
TCGA-A8-A0A4-01A	396	0	2.57715073	0.27144148	1.73652698	2.59482583	1.22576247	1.84396386	0.11537167	0.11595158	1.52009726	3.51268772	Tumor	BRCA
TCGA-C8-A8HP-01A	396	0	3.500722659	0.041909444	0.086769372	0.419718676	0.715031778	1.916554669	0	0	0.804391843	1.972000768	Tumor	BRCA
TCGA-A8-A06P-01A	396	0	3.718467944	0.163070108	0.323854832	1.039550033	1.60416289	1.894680698	0.078811207	0	1.245416612	1.885404679	Tumor	BRCA
TCGA-A8-A086-01A	396	0	4.391037005	0.157642149	1.18576844	1.650030318	1.277405656	2.102946275	0.546446498	0	1.594004648	1.700239179	Tumor	BRCA
TCGA-A8-A06O-01A	396	0	2.821340792	0.121598095	0.798901135	2.026674985	1.07206424	1.757627036	0.011856488	0	0.688658556	1.48707119	Tumor	BRCA
TCGA-D8-A27H-01A	397	0	4.442016034	0.175381398	1.756466203	1.124141383	1.565579614	2.217586942	0.014509942	0	0.897857693	1.982552493	Tumor	BRCA
TCGA-D8-A27T-01A	398	0	3.73123578	0.147697938	1.014505358	1.629691375	1.828912403	1.882550124	0	0	1.101604198	2.599626326	Tumor	BRCA
TCGA-LD-A74U-01A	402	0	2.9119772	0.232235063	0.959409306	2.174949013	1.756380446	2.314677148	0.03338892	0	0.564694735	4.428683349	Tumor	BRCA
TCGA-EW-A1J2-01A	403	0	3.678448742	0.191553853	1.058323368	2.391097208	2.213800947	2.571539834	0.047274919	0	0.639809945	2.66644679	Tumor	BRCA
TCGA-D8-A140-01A	403	0	3.908607886	0.082139897	0.967098373	3.423832121	0.733841829	3.192649361	0	0	1.443608071	1.454301169	Tumor	BRCA
TCGA-LD-A7W6-01A	404	0	1.952660048	0.186322542	0.989693812	2.217646729	1.145469477	2.265267916	0.661884925	0	3.694459615	3.32699956	Tumor	BRCA
TCGA-D8-A1JT-01A	405	0	1.327450823	0.025428384	0.952273233	1.483720779	0.283006296	0.97623517	0.035665471	0	0.22433762	0.151531553	Tumor	BRCA
TCGA-A7-A3RF-01A	408	0	2.122044315	0.129264006	0.186492616	1.197161523	2.428184458	1.232930859	0.037576508	0	1.099290798	0.75068847	Tumor	BRCA
TCGA-C8-A8HR-01A	408	0	3.534470193	0.306642868	0.635435337	2.461970753	1.728468116	2.606157975	0.01770308	0	1.064234644	4.918148966	Tumor	BRCA
TCGA-D8-A27G-01A	409	0	4.266335924	0.167037491	1.409523583	1.403414751	2.949263601	2.171172323	0.299099634	0	0.227485379	1.862580106	Tumor	BRCA
TCGA-D8-A145-01A	410	0	3.165957895	0.164082216	3.343591835	3.87458463	2.271288525	2.762884787	0.154495291	0	0.789972459	3.921512153	Tumor	BRCA
TCGA-D8-A27M-01A	410	0	5.001655721	0.059180523	0.178996575	2.474345581	1.839620026	4.023546247	0.055603857	0	0.651655843	1.093194915	Tumor	BRCA
TCGA-C8-A131-01A	411	0	4.058796187	0.030800875	0.032370749	0.511159957	0.955548182	1.07240896	0.541630345	0	0.231608045	0.561263284	Tumor	BRCA
TCGA-GM-A5PV-01A	412	0	1.100470127	0.245527298	0.525015524	1.957979671	0.34773053	1.446779455	1.632283994	0	0.684030024	1.372277355	Tumor	BRCA
TCGA-AC-A6IW-01A	413	0	3.453275776	0.070938846	1.411749752	0.675022119	0.816017806	2.826004492	0.161226516	0.02268378	1.990345014	0.254797667	Tumor	BRCA
TCGA-BH-A0HP-01A	414	0	1.981607423	0.103317622	1.169335115	2.447998834	1.567165664	2.624063682	0	0	0.313534317	2.459260144	Tumor	BRCA
TCGA-A1-A0SJ-01A	416	0	3.562846702	0	0.221278582	2.487398708	1.724065093	1.844597528	1.751406027	0	1.042007348	1.429693362	Tumor	BRCA
TCGA-AC-A62X-01A	417	0	2.259484377	0	1.35275067	0.467799643	0.11684975	1.119744152	0.184475339	0	0.524270944	0.584081949	Tumor	BRCA
TCGA-A7-A4SB-01A	418	0	2.33958837	0.250007993	0.448659387	2.035509663	1.160561261	1.36936008	5.234035375	0	0.767271208	2.932167184	Tumor	BRCA
TCGA-S3-AA11-01A	421	0	2.766660435	0.214942022	0.856708598	2.240346275	0.932910421	3.547116728	0.021587673	0	0.181574556	1.86700019	Tumor	BRCA
TCGA-BH-A0DK-01A	423	0	3.652697229	0.116920324	0.340625874	1.898073482	2.238953934	2.074096561	1.496709947	0	0.262645238	1.106105539	Tumor	BRCA
TCGA-S3-AA17-01A	424	0	4.615043742	0.132744815	0.836267707	1.465201948	1.626264058	2.584490618	0.032256035	0	0.466943966	1.288605559	Tumor	BRCA
TCGA-EW-A1PD-01A	424	0	4.71109083	0.159604409	0.198635412	2.647078147	1.337778994	1.339983456	0.312087104	0	1.738680769	2.419275536	Tumor	BRCA
TCGA-D8-A142-01A	425	0	5.424356356	0.114314787	0.187435428	2.092458515	1.258641181	2.208882268	0	0	0.259836167	1.213813895	Tumor	BRCA
TCGA-D8-A1JH-01A	426	0	4.400831606	0.12392918	0.380541194	2.73638644	2.38749292	2.878559736	1.699287052	0	0.793980352	2.719525257	Tumor	BRCA
TCGA-A8-A07I-01A	426	0	4.775769391	0.087426567	0.699628485	1.892370165	1.388489625	2.664602839	0	0	1.378179064	1.145464505	Tumor	BRCA
TCGA-A8-A09X-01A	426	1	3.671873708	0.063452484	0.888349826	1.589221768	1.429209906	2.435137529	0.015138325	0	0.186037169	0.281448463	Tumor	BRCA
TCGA-E2-A15S-01A	428	0	2.884017169	0.193214616	0.400785586	3.056943066	0.818985128	0.519744197	0.012075124	0	1.128562037	1.308088829	Tumor	BRCA
TCGA-OL-A66P-01A	428	0	2.920284867	0	0.245103979	0.582675157	0.799917151	2.671048713	0.039197407	0.039399682	0.156195177	2.559088207	Tumor	BRCA
TCGA-D8-A1Y3-01A	430	0	2.409824883	0	2.133772707	1.902743919	0.680934896	1.770975321	0.042980512	0	1.170547829	0.446586315	Tumor	BRCA
TCGA-D8-A143-01A	431	0	3.961698071	0.038577142	0.676665082	2.030671455	0.546032003	1.978339224	0.123014032	0	1.331025525	0.799134495	Tumor	BRCA
TCGA-D8-A1J8-01A	431	0	4.169806107	0.13241921	0.854937305	2.227307891	1.062093251	3.386667963	0.025796462	0	1.146968981	0.432977405	Tumor	BRCA
TCGA-D8-A1Y2-01A	433	0	3.675039851	0.124448899	0.295562532	0.935348106	1.755520445	3.056421933	0.047979929	0	0.512169526	1.924812305	Tumor	BRCA
TCGA-A1-A0SG-01A	434	0	3.569027275	0.033170189	1.229669502	1.815798406	2.186990179	2.347007309	0.310430935	0	0.486740367	2.22561287	Tumor	BRCA
TCGA-BH-A0E2-01A	435	0	3.739628732	0.237246543	0.515619793	1.737382821	2.02421594	0.977674709	0.238431723	0	3.350745255	0.975575236	Tumor	BRCA
TCGA-A1-A0SD-01A	437	0	3.90144363	0.153136759	1.042510398	2.144934417	1.954569635	1.860327485	0.015081515	0	0.497071639	2.013146606	Tumor	BRCA
TCGA-D8-A27I-01A	439	0	4.460403478	0.155731968	0.781713034	3.115222068	2.387916793	2.875210542	0.075165772	0	0.980199147	3.939615582	Tumor	BRCA
TCGA-C8-A27B-01A	439	0	3.638706238	0.109191581	0.092398109	0.290865449	0.394911358	3.310454653	0.010605102	0.021242553	1.790440336	0.211889592	Tumor	BRCA
TCGA-EW-A1PF-01A	439	0	4.704351005	0.064307129	0.417406735	2.423711495	2.07191173	2.453037637	0.637904359	0.030687904	0.465228811	2.164522091	Tumor	BRCA
TCGA-LL-A5YO-01A	440	0	4.546460031	0.289385021	0.485840957	0.870898474	1.243316619	3.018607103	0.290805439	0	0.245411768	1.490082008	Tumor	BRCA
TCGA-LL-A740-01A	441	0	4.232007454	0.034387279	0.071392211	1.51169524	1.836932131	2.345067005	0.253872267	0	0.288668736	2.144278641	Tumor	BRCA
TCGA-D8-A1XK-01A	441	0	3.888288561	0.160701349	1.094765702	2.066999125	1.174161102	1.780731833	0.013232494	0	0.769746871	0.369231168	Tumor	BRCA
TCGA-A7-A4SD-01A	441	0	4.163998341	0.183359762	0.650803306	0.55927652	0.641945463	2.295443858	0	0	0.747465205	1.159397971	Tumor	BRCA
TCGA-A7-A4SC-01A	446	0	3.403255996	0.342421528	1.061098502	2.513101494	1.616173012	2.562458646	0	0	0.829768994	3.851897037	Tumor	BRCA
TCGA-AC-A2QJ-01A	446	1	3.62108401	0.028156186	0	0.038566454	0.280324907	1.633656448	0.233510116	0	0	4.412787512	Tumor	BRCA
TCGA-A7-A425-01A	447	0	2.17771181	0.031863576	0.248368612	1.418530779	1.42315087	2.348161228	0	0	0.417464329	4.002881486	Tumor	BRCA
TCGA-LL-A5YN-01A	447	0	3.557977481	0.139550899	0.279285675	1.23956508	1.211148559	2.663390973	0.177655697	0	0.390541073	2.006027823	Tumor	BRCA
TCGA-D8-A1JU-01A	447	0	3.96801317	0.337402133	0.477678737	2.073664809	2.434564175	2.298069256	0	0	0.772948826	4.510688935	Tumor	BRCA
TCGA-A7-A56D-01A	448	0	2.331522154	0.226863313	0.571466225	0.360935389	0.755571442	0.732645922	0	0	0.233898588	1.470673814	Tumor	BRCA
TCGA-D8-A1XG-01A	448	0	3.629277466	0.038638814	0.393939742	1.255128968	1.179047944	2.666010326	0	0	1.108155326	0.159681386	Tumor	BRCA
TCGA-E2-A158-01A	450	0	2.402224264	0.082665426	0.343373791	2.215257587	0.614020731	0.478885385	0	0	2.448433634	0.092104535	Tumor	BRCA
TCGA-LL-A5YP-01A	450	0	4.196740788	0.119371232	0.164713282	0.835091386	0.964387279	1.990477055	0.019333499	0.076212805	0.741681724	2.808623661	Tumor	BRCA
TCGA-AC-A3OD-01B	451	0	4.61895293	2.87801978	2.50923739	3.64432567	2.03595936	3.95131534	0.26466242	0.11231753	1.98610408	2.39957659	Tumor	BRCA
TCGA-A7-A4SA-01A	454	0	3.393729194	0.209415561	0.670276535	2.291083713	0.860773213	2.404857629	0.082209503	0	0.654281649	2.708933688	Tumor	BRCA
TCGA-AC-A5XU-01A	455	0	4.004099178	0.03631214	0.111576997	2.839021547	1.255134827	1.174455827	0.050854277	0	0.368279589	0.956270011	Tumor	BRCA
TCGA-AC-A3TN-01A	456	0	1.827719945	0.135808248	0.247116361	1.748926054	0.914652205	0.937054721	0	0	0.286579101	1.904123718	Tumor	BRCA
TCGA-A8-A09V-01A	457	0	3.055393892	0.279483383	0.579673898	3.08383515	2.001961706	3.590605621	0.056747429	0.057038493	0.355665744	2.386681606	Tumor	BRCA
TCGA-A8-A084-01A	458	0	4.017850893	0.134127181	0.620928474	1.874815976	1.288023202	0.662137799	0	0.032772488	0.384061143	1.115647901	Tumor	BRCA
TCGA-BH-A0H0-01A	461	0	1.366990642	0.138103451	0.25539777	4.972739143	0.417109361	1.0256793	0.011289108	0	1.219002147	0.597760313	Tumor	BRCA
TCGA-D8-A1XV-01A	461	0	1.873544832	0.133410758	0.217856021	0.665411497	0.265951159	1.798607249	0.125538705	0	1.426383705	0.090829393	Tumor	BRCA
TCGA-EW-A6S9-01A	463	0	4.1966361	0.172168681	1.254687066	1.455464828	1.182050325	1.570489668	0.362285787	0	0.805507089	2.218978773	Tumor	BRCA
TCGA-D8-A1XF-01A	463	0	2.833729685	0.095075487	0.41606654	2.270200088	0.550463956	1.345212276	0	0	0.971193921	0.257996157	Tumor	BRCA
TCGA-D8-A1XZ-01A	466	0	3.377107367	0.131874892	0.138356067	2.302846643	1.104298093	2.454244898	0.012900412	0	0.213893204	0.816576848	Tumor	BRCA
TCGA-XX-A899-01A	467	0	4.569933836	0.073609146	0.731642683	2.151240901	2.229983692	3.56688849	0.118973457	0	0.883514355	3.741592897	Tumor	BRCA
TCGA-BH-A18N-01A	468	1	3.039000707	0.135545854	0.390400463	1.458996892	0.974378334	1.575365203	2.936522938	0	0.067599933	1.043952785	Tumor	BRCA
TCGA-C8-A26Z-01A	470	0	3.426641794	0	0.13819242	2.000263588	1.400291169	1.449741402	0.832252517	0	1.554180637	1.899048962	Tumor	BRCA
TCGA-AC-A3W7-01A	471	0	3.16479926	0.193516761	0.581079017	1.856685084	1.99651689	2.057555361	0.106983149	0	0.381224985	3.476270794	Tumor	BRCA
TCGA-D8-A1Y0-01A	472	0	3.224809037	0.047739842	0.545888995	3.534031524	2.197877329	3.200980463	0.055840414	0	0.444086233	2.595771054	Tumor	BRCA
TCGA-AQ-A1H2-01A	475	0	2.215458727	0.142861326	0.076872306	0.875567675	0.454214098	1.537588374	0.112899985	0	0.659311945	2.318914478	Tumor	BRCA
TCGA-BH-A0DP-01A	476	0	2.811947456	0.187211734	0.523169201	2.476428169	1.97499783	2.794730478	0.037037653	0	0.824697412	1.941553945	Tumor	BRCA
TCGA-BH-A0E1-01A	477	0	2.887673959	0	0.268014678	1.329049365	1.404858283	3.757772451	2.617124749	0	0.313958227	0.983036918	Tumor	BRCA
TCGA-EW-A1J5-01A	477	0	3.690130654	0.097837264	1.948284502	1.959690185	1.228918302	3.145544467	0	0	0.343104167	2.16868404	Tumor	BRCA
TCGA-LL-A73Y-01A	477	0	4.500710758	0.157978503	1.381988126	2.188459801	1.960292763	2.327480888	0.015582237	0	1.097596765	2.048927174	Tumor	BRCA
TCGA-D8-A1JC-01A	480	0	4.126613102	0.143664124	0.794126873	2.217389948	1.520397611	2.52403972	0.023434319	0	2.974873537	2.045054876	Tumor	BRCA
TCGA-D8-A1XR-01A	482	0	3.354024409	0.071656128	0.214922009	2.500572301	0.881515156	2.113781702	4.559886308	0	0.232377073	0.619853226	Tumor	BRCA
TCGA-XX-A89A-01A	488	0	3.167552871	0.296408558	0.378288834	2.409056918	2.61481838	2.631861367	0.146675818	0	0.702007375	3.607238724	Tumor	BRCA
TCGA-D8-A27F-01A	488	0	4.143660902	0.152469364	0.370766158	1.411471684	1.324338454	3.339659187	0.037242619	0	1.555185941	1.261474742	Tumor	BRCA
TCGA-LL-A6FR-01A	489	0	2.504612191	0.036928452	0.218572541	0.279594553	0.371205496	0.695966789	0.017444443	0	0.436728257	1.485998305	Tumor	BRCA
TCGA-D8-A73U-01A	492	0	4.375824696	0.113196368	0.297340838	2.726075173	1.646971806	3.596023967	0.018300257	0	0.373257581	2.910224722	Tumor	BRCA
TCGA-BH-A0DZ-01A	495	0	4.404104688	0.250679664	1.904500681	0.984244563	1.349832078	2.361950545	0	0	0.228510753	1.398611001	Tumor	BRCA
TCGA-D8-A1XS-01A	496	0	3.881792121	0.112390355	1.174155439	2.015876854	1.107668671	2.707830167	0.296403935	0	0.764604373	1.1895936	Tumor	BRCA
TCGA-AC-A3HN-01A	496	0	4.410263095	0.436684903	0.998375364	2.211571815	2.111156982	2.302050893	0.049515249	0	0.418483009	3.771560266	Tumor	BRCA
TCGA-D8-A1XQ-01A	499	0	3.819098243	0	0.204960813	0.459830092	0.666106367	3.103257896	0	0	0.265424639	0.786856783	Tumor	BRCA
TCGA-D8-A27L-01A	499	0	4.551676435	0.308756727	0.664961955	2.866383944	2.291430067	3.082655215	1.915034529	0	0.478103952	2.56233791	Tumor	BRCA
TCGA-A2-A1G6-01A	501	0	2.14582858	0.194738918	0.410622465	2.13369253	1.503238795	2.957424549	0.225912811	0	0.974656618	4.192668995	Tumor	BRCA
TCGA-E2-A1BC-01A	501	0	3.53722566	0.15128831	0.81203455	2.05001021	1.20125937	1.49444347	0	0	0.57750059	2.66068182	Tumor	BRCA
TCGA-D8-A1JA-01A	502	0	4.677232824	0.218210341	0.466307481	0.216759836	0.250406757	2.032492966	0	0.024482211	0.409444488	0.262939929	Tumor	BRCA
TCGA-D8-A1XY-01A	503	0	3.751509532	0.144091693	0.995691604	1.308947106	1.802069559	1.926154695	0.028162795	0	0.948204145	2.728110901	Tumor	BRCA
TCGA-AC-A3W5-01A	504	0	4.444193406	0.031967605	0.359211844	1.266983897	1.785753864	2.402196912	0.073906605	0.030173883	0.559593825	2.556817024	Tumor	BRCA
TCGA-EW-A1J3-01A	504	0	3.749678383	0.484670591	1.56524578	1.327342205	0.92993624	2.196977093	2.021405383	0	1.461816697	0.877246712	Tumor	BRCA
TCGA-D8-A1XT-01A	506	0	4.911762974	0.052905839	0.210525797	1.102172183	1.397275252	1.914106111	0.07392514	0	0.345111943	1.384354186	Tumor	BRCA
TCGA-C8-A274-01A	508	0	2.213375622	0.135481903	0.697068471	0.719565088	0.528943056	1.896164904	0.011065456	0	1.62828419	0.804773822	Tumor	BRCA
TCGA-D8-A1X7-01A	509	0	3.963503754	0.056588497	0.4410122	2.268264683	1.121273694	3.264393475	4.577733367	0	1.220501077	0.564749823	Tumor	BRCA
TCGA-EW-A6SA-01A	510	0	1.542755696	0.056523521	0.144099294	2.059200243	0.273472289	1.117971	0.752136478	0	0.347569472	0.080559984	Tumor	BRCA
TCGA-AC-A5EH-01A	511	0	3.529902183	0.110889252	0.717288197	1.546968866	1.570799841	1.722662407	0	0	0.171186211	1.909150703	Tumor	BRCA
TCGA-C8-A273-01A	513	0	3.675697006	0.07627516	0.251328697	0.504662172	1.171558519	1.234089616	0.048187466	0	0.414007787	0.900744703	Tumor	BRCA
TCGA-BH-A0HN-01A	516	0	1.109042552	0.407570269	0.66077227	0.26468285	0.285243875	2.006237691	0	0	1.511873222	1.542442069	Tumor	BRCA
TCGA-A8-A075-01A	518	0	4.451292768	0.18434653	1.666211578	0.648308784	0.698641527	2.097479837	0.015295932	0.060542697	0.171760078	0.431110134	Tumor	BRCA
TCGA-UL-AAZ6-01A	518	0	2.948003103	0.073008565	0.026013174	1.245898048	0.276064585	1.057203771	0	0	0.755769862	0.541933861	Tumor	BRCA
TCGA-A8-A0AB-01A	518	0	3.76232581	0.247659757	0.633580907	1.724306179	1.019463536	2.814424399	0.025133949	0	1.739839087	1.32616559	Tumor	BRCA
TCGA-LL-A5YL-01A	519	0	2.299217877	0	0.094637731	1.730845391	1.516843195	2.058975168	0.084747282	0	1.158328903	1.957153764	Tumor	BRCA
TCGA-D8-A27N-01A	519	0	4.086273086	0.027845179	0.244198686	1.022500946	1.361412346	2.087584598	0.242299271	0	0.51989293	0.717408048	Tumor	BRCA
TCGA-A2-A0T1-01A	521	0	4.551818729	0.077198835	0.206812829	0.682136447	1.721146899	2.43380796	0	0	0.211710532	1.577177973	Tumor	BRCA
TCGA-D8-A1XD-01A	522	0	4.233097321	0.39865646	0.379860622	3.482860723	1.507229637	1.739968884	0.343469141	0	1.169174215	2.307234878	Tumor	BRCA
TCGA-A2-A25C-01A	523	0	4.007712839	0.323806793	0.412237412	2.34962831	2.260788237	2.006427561	0.052269467	0	1.555197014	1.633260121	Tumor	BRCA
TCGA-AR-A1AR-01A	524	1	4.394841291	0.351238619	1.590718205	0.679741375	1.474398399	3.362634468	0	0	2.412166479	1.474549777	Tumor	BRCA
TCGA-S3-AA15-01A	525	0	5.276924585	0.106532037	0.682037219	1.173421285	1.821838387	3.61707547	0.025707667	0	0.9468739	3.849966134	Tumor	BRCA
TCGA-E2-A15D-01A	526	0	3.125676735	0.132613676	0.895724035	2.727926786	1.715469272	1.60899183	0.06374209	0	1.523776201	1.827185549	Tumor	BRCA
TCGA-OL-A66O-01A	528	0	1.920027422	0.028622752	0.116741081	1.432253582	0.573809846	0.693228323	0.013500419	0	0.085882314	2.035895996	Tumor	BRCA
TCGA-A2-A1FW-01A	528	0	2.108280998	0.384003235	0.469689508	2.960169244	1.044017752	1.599145931	0.027264476	0.027405754	0.280937996	1.629531117	Tumor	BRCA
TCGA-S3-AA14-01A	529	0	3.869065916	0.134938721	0.867736582	2.105080188	1.7057408	1.77510003	0.166939449	0	0.398691478	3.37122127	Tumor	BRCA
TCGA-D8-A27E-01A	530	0	1.778713665	0.209955396	0.150322832	0.858813701	0.730455868	2.245085353	0.011734266	0	0.638783636	0.772990735	Tumor	BRCA
TCGA-AC-A62Y-01A	530	0	2.663777942	0.065847462	0.198267662	1.090051443	0.460549685	2.766958127	0.015719683	0.031431737	1.237572996	1.171783695	Tumor	BRCA
TCGA-A2-A0T5-01A	531	0	3.771275701	0.090408334	0.981659531	2.503959971	1.963304125	2.133967899	0.028893105	0	1.515832407	1.14970026	Tumor	BRCA
TCGA-LL-A9Q3-01A	532	0	1.9211534	0.106785929	0.249143891	0.743949473	1.218178427	1.57652341	0.017231488	0	0.155776598	1.920308694	Tumor	BRCA
TCGA-EW-A3U0-01A	532	0	4.515639705	0.135083482	0.389177723	1.860465678	2.24770048	3.97594257	0.111826552	0	0.348396939	2.053358612	Tumor	BRCA
TCGA-D8-A1J9-01A	532	0	3.778403263	0.069358238	2.103392974	1.300508174	1.56810436	2.935243011	0.032958192	0	0.264244639	1.564810254	Tumor	BRCA
TCGA-EW-A423-01A	533	0	1.566138009	0.207749909	0.176699366	0.918937377	0.165244851	2.189062487	0.031114961	0.020925805	1.501712798	1.467827881	Tumor	BRCA
TCGA-A2-A0T0-01A	533	0	3.8336628	0.148176361	0.130648722	0.384777292	0.41098241	0.942187257	0.012151928	0.024327901	1.679131145	0.33240381	Tumor	BRCA
TCGA-D8-A1XM-01A	538	0	4.624322644	0.253259259	1.722631486	2.588952222	1.820070244	2.898880031	0.025748095	0.025881589	1.085019243	2.30836795	Tumor	BRCA
TCGA-BH-A1EY-01A	538	1	4.265773034	0.044057398	0.296608303	1.435705933	1.577352019	3.748302535	0.02083919	0	0.418499269	2.272889408	Tumor	BRCA
TCGA-D8-A1X6-01A	541	0	1.963681822	0.227985469	0.147975364	1.425809901	0.733993841	2.604373731	0.535877031	0	0.105979094	0.504160138	Tumor	BRCA
TCGA-AO-A1KT-01A	541	0	3.859576867	0.191466244	0.223908898	2.82057693	1.723004316	1.604783018	0.011958931	0	1.77981083	1.771372315	Tumor	BRCA
TCGA-A7-A4SF-01A	545	0	2.308972872	0.093962397	0.43704767	3.221299915	0.875684201	1.135436458	0	0	0.078858144	1.215305264	Tumor	BRCA
TCGA-A8-A093-01A	546	0	4.029132963	0.283563039	0.34944526	1.787995173	1.14415216	1.108072833	0	0	0.117185673	1.976142657	Tumor	BRCA
TCGA-A8-A06R-01A	547	0	4.39474574	0	0	1.365353563	0.661173612	2.527637755	0	0	0.931023851	1.04036314	Tumor	BRCA
TCGA-A2-A04P-01A	548	1	3.55325022	0.02113301	0.265096747	0.405517547	0.443286842	1.782009402	0.039410763	0.019943025	0.822012968	0.406205386	Tumor	BRCA
TCGA-A8-A082-01A	549	0	4.065120795	0.467569885	0.312089611	2.24190697	1.315258838	2.9781896	0	0.034316687	0.821243739	0.92956155	Tumor	BRCA
TCGA-GM-A5PX-01A	551	0	2.54567338	0.06943634	0.208572297	1.709597781	1.608662009	1.441982634	0	0.033166414	0.342049787	3.332125608	Tumor	BRCA
TCGA-D8-A1JD-01A	552	0	4.178871668	0.14355134	1.248028744	1.927722739	1.420836879	2.483268937	0.011755076	0	0.250036729	2.92272542	Tumor	BRCA
TCGA-D8-A1XB-01A	552	0	4.272708913	0.09302915	0.470117647	2.629636307	1.886120415	1.68251954	0	0	0.502882388	3.296212269	Tumor	BRCA
TCGA-BH-A0BD-01A	554	0	4.043978074	0.265824158	0.511469892	1.57276768	1.294630026	4.77498406	0.013630761	0	1.665955107	1.053755992	Tumor	BRCA
TCGA-E2-A15G-01A	554	0	2.283261286	0.131177097	0.821612448	0.97055465	0.924278977	2.255358402	0.063035271	0	0.234609152	1.289298714	Tumor	BRCA
TCGA-A2-A0YE-01A	554	0	4.897565444	0.092759025	1.174373354	2.145157039	0.613488815	1.178701223	0.014906646	0	1.216841715	1.050403317	Tumor	BRCA
TCGA-EW-A1IZ-01A	554	0	3.469504454	0.178733186	0.384174093	2.447356028	1.064051592	3.394565154	0.017745791	0	0.312933284	0.739657316	Tumor	BRCA
TCGA-A1-A0SQ-01A	554	0	2.962144985	0.096960119	0.572732089	1.846476438	0.425405832	2.110250724	0.465228089	0	0.923202205	0.765030039	Tumor	BRCA
TCGA-B6-A0WW-01A	558	1	3.377113836	0.096162782	0.816421163	1.353627039	0.970926384	1.08597665	0	0	0.592909619	0.73156404	Tumor	BRCA
TCGA-EW-A1P6-01A	562	0	2.528124573	0.045195406	0.416441563	1.936958985	1.420141792	1.723279695	0.021381914	0	0.598004502	1.775729744	Tumor	BRCA
TCGA-S3-A6ZG-01A	562	0	2.952571095	0.155382355	0.896048236	2.479013818	0.919146799	3.316102617	1.618328273	0	0.188066911	1.206348246	Tumor	BRCA
TCGA-D8-A3Z6-01A	563	0	3.240087166	0.303849129	1.478840752	2.079716076	0.854290504	1.715091076	0	0	0.162985185	2.650482498	Tumor	BRCA
TCGA-E2-A14Z-01A	563	1	3.6214491	0.137260059	0.997914622	1.416542843	1.112527092	2.164516887	0.066030619	0.098441432	0.598226327	1.656219367	Tumor	BRCA
TCGA-D8-A1X5-01A	565	0	3.874396881	0.078230042	2.10787748	1.414718563	1.470216642	2.734319986	0	0	0.448259236	0.18075746	Tumor	BRCA
TCGA-A2-A0YJ-01A	566	0	2.823463901	0.075939996	0.227124928	0.095057196	0.066334188	0.747171831	0	0	2.782552848	0.036881045	Tumor	BRCA
TCGA-BH-A5IZ-01A	567	0	2.785774774	0.138738297	0.663386219	0.658268903	0.6315587	1.260282291	0	0	1.196685258	0.557297813	Tumor	BRCA
TCGA-AC-A6IV-01A	568	0	3.756829145	0.226346112	0.237103216	2.609601442	2.17088788	2.777783411	0.056376475	0	0.841390144	3.365699841	Tumor	BRCA
TCGA-B6-A0IK-01A	571	1	3.376876944	0.235708015	0.052870042	1.333916533	0.980714001	1.622721296	0	0	0.569508584	1.038703464	Tumor	BRCA
TCGA-S3-A6ZF-01A	572	0	3.802003184	0.093167573	0.506793201	2.222878486	1.676815797	2.335626971	0.014974093	0	0.275469954	1.104707835	Tumor	BRCA
TCGA-B6-A409-01A	573	1	2.257359743	0	0.186927974	0.27619036	0.419246317	0.929341543	0	0	0.627668985	0.885468732	Tumor	BRCA
TCGA-BH-A8FZ-01A	574	0	4.204492022	0.075014394	0.589861303	2.319777365	1.321046062	2.756791868	0.053198334	0	0.952837406	2.939919463	Tumor	BRCA
TCGA-S3-AA12-01A	574	0	1.972369542	0.092295104	0.313994266	1.528322928	0.50282125	1.146928763	0.022188337	0	0.102371727	0.828181319	Tumor	BRCA
TCGA-D8-A1JE-01A	575	0	4.116792351	0.180849462	0.507215224	1.275401049	1.107263244	3.069749993	0	0	0.381417714	1.658614999	Tumor	BRCA
TCGA-EW-A1PA-01A	575	0	2.858920914	0.186681516	0.120561339	2.208161285	1.378243611	1.603956808	0.036927242	0	0.797495887	2.001689721	Tumor	BRCA
TCGA-EW-A1J1-01A	575	0	3.075565578	0.076384313	0.31933722	2.2740963	1.152399153	2.777379781	0	0	0.622605677	0.252205798	Tumor	BRCA
TCGA-A2-A0T6-01A	575	0	4.191210249	0.119737392	0.49517153	2.538060814	2.206706015	2.540400651	0.014570551	0	0.819322076	2.431527023	Tumor	BRCA
TCGA-E9-A1NH-01A	576	0	4.407706857	0.195569942	0.573868492	2.846686369	1.947241928	2.118115019	2.950446286	0	0.368347407	1.78002923	Tumor	BRCA
TCGA-BH-A1FG-01A	577	1	1.574095295	0.08694086	0.590921623	0.353345096	0.511826246	0.964599408	0	0	0.565271744	0.706973348	Tumor	BRCA
TCGA-A8-A07G-01A	577	0	4.006735492	0.134694965	1.212369797	2.067924153	1.79166971	1.559774247	0.013188044	0	0.730331321	2.006952101	Tumor	BRCA
TCGA-A8-A07F-01A	577	0	3.725312594	0.125350401	0.758748105	4.376657425	1.744587899	2.728976029	0.074831041	0.030557106	1.724631617	2.413340737	Tumor	BRCA
TCGA-D8-A1JI-01A	577	0	1.448866205	0.220793959	0.632899926	2.653517887	0.282093577	2.023140567	0.361216145	0	0.20589191	0.48144918	Tumor	BRCA
TCGA-A8-A0A2-01A	579	0	3.318695691	0.377621763	0.829684036	2.866038861	1.254989347	2.710317666	0.06976653	0	0.281544508	2.033690584	Tumor	BRCA
TCGA-A8-A09T-01A	579	0	2.7792196	0.28858867	0.49313757	1.32735382	0.91963257	1.55387334	0.03699592	0	0.16767311	1.38840801	Tumor	BRCA
TCGA-AQ-A7U7-01A	584	1	4.907895771	0.294200388	0.532063215	3.488382683	1.846799385	4.277911941	0.369460875	0	0.818226341	4.583453326	Tumor	BRCA
TCGA-A2-A1G1-01A	584	0	5.107541016	0.142725855	1.329215349	2.251108658	1.669156182	2.170541885	0.227456842	0	1.682080816	0.668605374	Tumor	BRCA
TCGA-D8-A147-01A	584	0	4.860173227	0.035363788	1.952470403	1.914136661	0.93157198	2.262319234	0.065672636	0	1.766850551	0.816292452	Tumor	BRCA
TCGA-A1-A0SP-01A	584	0	4.104266555	0.061136135	1.564271222	3.368446039	0.779060023	1.645411981	0.029007692	0	0.624856681	0.761058141	Tumor	BRCA
TCGA-AC-A23C-01A	585	0	3.229024863	0.224185338	0.595222366	2.942066875	1.361376891	2.376592664	0.025069761	0	1.468508817	1.80235286	Tumor	BRCA
TCGA-S3-AA10-01A	586	0	5.062678951	0.038239572	0.154424992	0.910760274	0.421226824	2.957536809	0.035912773	0	1.074659853	0.561818043	Tumor	BRCA
TCGA-A2-A0YK-01A	588	0	4.063343604	0.033702756	0.457135632	2.828461734	2.132550914	3.414756415	0.077857572	0	1.207196723	3.156279527	Tumor	BRCA
TCGA-AC-A2QI-01A	588	0	3.755440044	0.033573334	0.919360164	2.45062723	1.97116096	2.567087404	0.031527375	0	0.266762122	2.802865905	Tumor	BRCA
TCGA-AC-A5XS-01A	588	0	2.611199401	0.148682916	0.118511503	1.980889259	1.401668703	2.470576551	0	0	0.86047531	2.292966211	Tumor	BRCA
TCGA-D8-A1JM-01A	590	0	3.066034839	0	1.018080763	1.362950539	5.410024885	1.635012311	0.024691791	0	1.585710028	0.037648514	Tumor	BRCA
TCGA-E2-A154-01A	591	0	3.163997239	0.486350425	0.233458503	2.314003503	1.649709218	2.846208755	0	0	0.164601415	2.008995991	Tumor	BRCA
TCGA-LL-A7SZ-01A	594	0	2.91891273	0	0.09946452	0.725240833	1.045209664	2.528013787	0.022792261	0	0.142592601	1.733405923	Tumor	BRCA
TCGA-A2-A1G4-01A	595	0	2.946280814	0.144630679	0.453763966	2.231573257	0.781658023	2.931553604	0.02359867	0	0.349221086	0.64535631	Tumor	BRCA
TCGA-E2-A15P-01A	595	0	3.049700658	0.098082631	0.814143653	2.644916609	1.197744902	1.434683415	0	0	1.211966789	2.349087157	Tumor	BRCA
TCGA-LL-A8F5-01A	596	0	3.124675898	0	0.074729625	1.59795495	1.499071373	2.050752991	0	0.033998155	0.088562903	1.120848819	Tumor	BRCA
TCGA-E2-A1L9-01A	598	0	4.97727159	0.16209185	0.322013892	1.412445642	2.108564074	2.076917038	0.16292256	0	0.854653194	0.977059091	Tumor	BRCA
TCGA-OL-A6VQ-01A	600	0	3.4470126	0	0.53466744	1.64805851	2.60309548	2.57334179	0.70828899	0	0.57981453	2.67405874	Tumor	BRCA
TCGA-D8-A1XL-01A	606	0	3.464349004	0.10513223	0.285219151	0.660114573	0.554731074	1.913738363	0	0	0.479664095	0.778427218	Tumor	BRCA
TCGA-EW-A1PH-01A	607	0	4.584495043	0	0.798881978	0.466999894	1.797443289	1.222638225	0	0	1.772433472	0.885497932	Tumor	BRCA
TCGA-A8-A08G-01A	607	0	3.410436491	0.270713553	0.855175119	1.111547945	0.89978451	2.272212525	0.841860979	0.098689723	1.868907479	1.163864678	Tumor	BRCA
TCGA-A8-A07E-01A	608	0	4.214583073	0.204238146	0.863598264	1.846333038	2.576486124	1.659537286	0.269205011	0	0.829948199	3.333425327	Tumor	BRCA
TCGA-EW-A1PB-01A	608	0	3.071271967	0	0.396078109	0.152973253	0.443226521	2.200899518	0	0	0.956471978	0.216522606	Tumor	BRCA
TCGA-D8-A1JL-01A	611	0	4.782940441	0.050505823	0.554150639	1.444872712	1.588973472	2.721618828	0.012008285	0	1.626195876	1.252526774	Tumor	BRCA
TCGA-D8-A1JJ-01A	611	0	3.632139368	0.057442936	0.676255589	1.607610948	1.115679523	1.785109356	0.013682783	0	0.521235432	1.337792664	Tumor	BRCA
TCGA-BH-A18J-01A	612	1	3.479522859	0.113325552	1.465494934	1.498511579	0.658129842	1.428397237	0	0	0.447680431	1.674654599	Tumor	BRCA
TCGA-E9-A243-01A	612	0	4.259010344	0.065314663	0.08525505	2.648103296	1.169860214	4.314125884	0.046274365	0	1.631100258	0.890828429	Tumor	BRCA
TCGA-BH-A2L8-01A	612	0	4.206992102	0.158293487	0.686807592	2.53303772	1.499445872	2.748301606	0.149027587	0	0.270865956	2.670593586	Tumor	BRCA
TCGA-AC-A8OP-01A	614	0	3.213165358	0.04535991	0.264862224	2.933109723	1.707639365	2.118176207	0	0	0.657858137	3.321608418	Tumor	BRCA
TCGA-A7-A13E-01B	614	1	4.03233382	3.66830586	1.89135198	2.97399715	2.24721236	5.33085786	0.44067547	0.07758134	4.58573944	0.96644346	Tumor	BRCA
TCGA-A7-A13E-01A	614	1	3.473722483	1.389531736	1.228715935	0.594922183	0.817108997	1.3075407	0	0	2.944927592	0.229716595	Tumor	BRCA
TCGA-A2-A1G0-01A	616	0	3.854789492	0.244647889	1.065640928	2.478428222	1.495709514	3.022481275	0.593990307	0	0.49713772	2.916811415	Tumor	BRCA
TCGA-AR-A2LH-01A	616	1	3.640323983	0.092769659	0.3154915	1.694607772	2.196872728	2.884061704	0.087223522	0	0.444025985	2.701474932	Tumor	BRCA
TCGA-C8-A26V-01A	616	0	2.584861904	0	0.731245964	2.181204272	0.498798926	4.399304138	0.854574312	0	1.819998583	1.180066924	Tumor	BRCA
TCGA-AO-A0J7-01A	618	0	2.969722161	0	0.399159498	0.846926043	0.61143121	0.691348383	0.014581864	0	0.567544297	0.698101436	Tumor	BRCA
TCGA-BH-A0HI-01A	620	0	3.430736998	0.184063752	0.608502312	1.759210205	1.596377747	1.762554656	0.015271073	0	0.096833852	1.023070206	Tumor	BRCA
TCGA-D8-A1JN-01A	620	0	1.212432959	0.20483976	1.532553587	0.97945002	0.602149003	2.291071168	0	0	0.012197711	0.433842513	Tumor	BRCA
TCGA-OL-A5S0-01A	620	0	3.226685244	0	0.121843037	1.148001553	1.582171981	1.812808402	0	0	0.37339353	2.697581318	Tumor	BRCA
TCGA-AO-A1KO-01A	622	0	1.113821242	0.231725396	0.767519213	1.505735173	0.829771963	1.809069204	0.437503158	0	1.816103181	2.864242879	Tumor	BRCA
TCGA-BH-A0AW-01A	622	0	3.519122407	0.072585774	0.112885686	1.834088429	1.991342906	2.291112458	0.068217923	0	0.306755597	0.860595826	Tumor	BRCA
TCGA-A2-A0T4-01A	624	0	3.626314959	0.123389554	0.883652499	2.419743996	2.135677352	1.598537825	0.039742042	0	0.652136106	2.822632132	Tumor	BRCA
TCGA-E2-A15L-01A	626	0	4.729224881	0.190164614	0.602690315	2.345842666	1.386820381	5.858851402	0	0	0.386396091	0.891424946	Tumor	BRCA
TCGA-D8-A141-01A	626	0	5.347994651	0.347049412	1.067799261	1.893623791	1.873243173	3.238839304	0.06009393	0	0.898402229	2.399962099	Tumor	BRCA
TCGA-A7-A26J-01A	627	0	3.847038135	0.830319728	1.065491647	2.648381191	1.301197003	2.930085724	0.055159204	0	0.749297968	2.111146549	Tumor	BRCA
TCGA-A7-A26J-01B	627	0	4.85782611	4.92992788	3.16759817	4.67024087	2.92813522	5.24610266	0.55737396	0.14449749	2.49326207	4.14946835	Tumor	BRCA
TCGA-S3-AA0Z-01A	629	0	4.16218958	0.129967964	1.19450799	1.525612883	0.616780573	2.17475114	0.015865341	0	0.409158358	0.784599104	Tumor	BRCA
TCGA-E2-A15E-06A	630	0	2.862461501	0.098897758	0.508734916	0.937954786	0.410830253	2.66550578	0	0	0.735304769	0.347041143	Tumor	BRCA
TCGA-E2-A15E-01A	630	0	3.244195663	0.046447692	0.53333393	1.777727893	1.391556769	1.554033814	0.021979397	0.086413709	0.467180577	2.246829925	Tumor	BRCA
TCGA-A2-A0T7-01A	631	0	4.418348607	0.029711177	0.259329189	2.271494629	2.01875802	1.978846483	0	0	0.273158179	2.509766169	Tumor	BRCA
TCGA-A1-A0SI-01A	635	0	4.403538224	0.085619054	0.876430666	1.747673325	1.771078096	1.931468955	0.067381801	0	0.464660616	2.816414577	Tumor	BRCA
TCGA-BH-A42V-01A	635	0	3.180708694	0.12907163	0.821813151	2.011510868	1.756656812	2.338055397	0.337393207	0.025250897	0.777029185	3.987250479	Tumor	BRCA
TCGA-D8-A13Z-01A	635	0	4.437106084	0.101765579	0.489006383	1.197594534	1.56778378	2.398008311	0.012315368	0	0.133044766	1.176658013	Tumor	BRCA
TCGA-D8-A1JP-01A	639	0	3.313465341	0.203607205	0.173139282	2.958286322	1.441189889	2.547860212	0.04046769	0	1.056439029	2.632128823	Tumor	BRCA
TCGA-B6-A0WX-01A	639	1	3.355543043	0.061971433	0.890516858	2.933977818	1.702410427	1.938741497	0.014779182	0	0.544010455	2.688447771	Tumor	BRCA
TCGA-A8-A0A6-01A	640	0	3.46791116	0.2566271	0.77947723	2.40718661	1.73571404	3.13071723	0.04327178	1.05050642	1.53862086	1.2624633	Tumor	BRCA
TCGA-E2-A155-01A	640	0	1.722405179	0.025969907	0.670935968	2.522133512	2.485849483	1.049316211	0	0	0.688498239	0.283985114	Tumor	BRCA
TCGA-S3-A6ZH-01A	641	0	3.195697466	0.217520811	0.696274653	1.52284729	0.537626503	1.552610771	0.013704152	0	1.542646542	1.611784122	Tumor	BRCA
TCGA-A2-A4S2-01A	643	0	2.959384963	0.144505214	0.565649338	2.616666515	1.650793695	4.327118495	0	0	1.543674545	3.835348792	Tumor	BRCA
TCGA-D8-A146-01A	643	0	4.037670998	0.248033652	0.757361528	2.631137994	2.621634909	2.74374579	0.99289259	0	0.684223089	2.400565376	Tumor	BRCA
TCGA-A7-A4SE-01A	644	0	5.21686854	0	0.22866363	1.2537521	2.06404021	1.47607228	0	0	0.41090454	2.93937523	Tumor	BRCA
TCGA-LD-A66U-01A	646	0	2.249816994	0.057863102	1.325457204	1.461179805	0.991781301	2.334167783	0.132253191	0	0.430101712	3.813253122	Tumor	BRCA
TCGA-E9-A1RG-01A	647	0	3.044939653	0.032336209	0.192839035	0.234592309	0.679753367	1.011683252	0.015262311	0	0.654429919	1.189925812	Tumor	BRCA
TCGA-A2-A4RY-01A	648	0	3.683029857	0.243197459	0.586884723	3.095444878	1.978649478	2.933701111	0.229342975	0	0.861971474	4.56117153	Tumor	BRCA
TCGA-AO-A0J3-01A	651	0	1.145964718	0.13060026	0.118226095	0.709954996	0.122180583	0.741227252	0.164356342	0	1.773224959	0.310264844	Tumor	BRCA
TCGA-BH-A18H-01A	652	0	3.970989146	0.084301613	0.130817447	1.759219252	1.114769312	2.242481554	0	0	0.332906729	1.077181717	Tumor	BRCA
TCGA-AO-A0JA-01A	655	0	3.639748017	0.191995412	0.742917602	2.510022888	1.611181503	3.280189967	0.875648091	0	0.228535989	2.09152301	Tumor	BRCA
TCGA-E2-A15F-01A	658	0	3.95823271	0.081875406	0.605895367	2.449387322	1.35077582	2.460224274	0.019629155	0	3.311650381	1.175615483	Tumor	BRCA
TCGA-A2-A0YH-01A	659	0	3.057995373	0.091736423	0.776837518	2.109111448	1.192823199	2.727995362	0.014737897	0	3.3847761	1.04921641	Tumor	BRCA
TCGA-D8-A4Z1-01A	659	0	2.79400829	0.20937288	1.10410165	2.65446911	2.26009268	2.58940116	1.34421123	0.0521828	1.23769009	4.64281298	Tumor	BRCA
TCGA-BH-A0BJ-01A	660	0	3.448819079	0	0.175544171	2.698637578	1.685919094	2.16089693	0.299754206	0	2.193705575	1.937209731	Tumor	BRCA
TCGA-A7-A26I-01B	661	0	5.84008909	3.02299647	2.23501663	2.753346	2.6941965	3.91991241	0.10020889	0	3.54147994	3.31086145	Tumor	BRCA
TCGA-BH-A8G0-01A	662	0	3.935859279	0.205910908	0.367795007	2.28079451	2.099486024	3.635423326	0.02062136	0.041163312	0.903737151	3.965904446	Tumor	BRCA
TCGA-D8-A1XJ-01A	664	0	3.862465033	0.050549292	0.744116608	0.637442019	1.199182301	1.247892832	0.012018761	0	0.471967741	0.555626511	Tumor	BRCA
TCGA-A2-A4S3-01A	666	0	3.628714409	0	0.664830498	1.474126916	1.048978797	1.629753021	0.127219718	0.086484071	1.582865649	1.352279889	Tumor	BRCA
TCGA-A2-A0YG-01A	666	0	3.152089776	0.29822495	0.445937983	1.381103488	1.327305425	2.853058866	0	0	0.123614312	1.122435567	Tumor	BRCA
TCGA-EW-A2FW-01A	672	0	3.34696725	0.247722482	0.345801488	2.05473694	0.939124562	1.069608166	1.054302831	0	2.37933209	0.94945073	Tumor	BRCA
TCGA-E2-A1IN-01A	675	0	3.67578643	0.223451524	0.435432369	1.627654102	2.003481095	1.309999798	0.010272228	0	1.741401492	2.172962659	Tumor	BRCA
TCGA-AC-A3QP-01A	675	0	2.237182296	0.108175633	0.340394159	1.584042029	1.465957618	2.757066175	0	0	1.576570049	2.874272643	Tumor	BRCA
TCGA-AC-A2B8-01A	677	0	3.663417666	0.252878385	0.808083701	1.931022752	2.495626511	2.176038429	0.102384	0	0.457529569	2.203087153	Tumor	BRCA
TCGA-E9-A1N6-01A	678	1	4.941856403	0.042800129	0.361733753	1.000256019	1.803373837	1.605516162	0.27729567	0	0.710896386	1.655106371	Tumor	BRCA
TCGA-A7-A2KD-01A	679	0	4.153594627	0.134563757	0.294146369	2.569653694	1.961140239	3.113665141	3.368733428	0	0.504822262	1.489476867	Tumor	BRCA
TCGA-OL-A5RZ-01A	679	0	1.403926738	0	0.042393974	0.640434591	0.41500717	0.981715394	0.037891546	0	0.559253139	1.013643905	Tumor	BRCA
TCGA-AO-A0J8-01A	680	0	3.276171453	0.114013047	1.668627317	1.58903693	1.39239008	1.722756536	0.022095936	0	0.761854229	1.171745961	Tumor	BRCA
TCGA-MS-A51U-01A	681	0	3.422575822	0.096354897	0.660866064	2.682578029	1.941537333	2.302405976	0.068478618	0	0.612168962	3.497104434	Tumor	BRCA
TCGA-A2-A1FZ-01A	683	0	4.160995832	0.163770915	0.620334064	2.199842843	1.746187131	2.872602926	0.494588964	0	1.220151673	3.189104354	Tumor	BRCA
TCGA-E2-A15C-01A	694	0	3.665226738	0.112734197	0.597209868	1.928145521	1.626359353	2.010258568	0	0	0.221392043	1.232572041	Tumor	BRCA
TCGA-EW-A1OW-01A	694	0	4.623667454	0.18186978	1.138069273	2.291013634	1.165272434	1.382012883	0	0	1.189357193	0.939022888	Tumor	BRCA
TCGA-AC-A23E-01A	698	0	4.018845564	0.081104741	0.756307092	2.027954212	2.29079287	2.846725921	0.012989345	0	0.378938833	1.660361961	Tumor	BRCA
TCGA-BH-A0WA-01A	701	0	4.04275551	0.224741801	1.288874989	1.084086948	0.981745741	1.373352318	0.032238489	0	1.247165294	1.099067948	Tumor	BRCA
TCGA-BH-A0H7-01A	702	0	4.058890902	0.100024616	0.2721465	1.389676371	1.741475512	0.847457532	2.242006941	0	0.232423215	2.237139639	Tumor	BRCA
TCGA-EW-A1P5-01A	703	0	3.392569152	0.106057022	0.111317773	1.609146364	0.863192744	4.780273342	0.03401988	0	0.858955559	1.248881139	Tumor	BRCA
TCGA-A2-A4S0-01A	706	0	2.580622439	0.050304426	0.246786907	0.970355208	0.502871133	5.580658803	0.242615105	0	0.211618594	1.175030141	Tumor	BRCA
TCGA-AC-A3YI-01A	707	0	3.80710853	0.080602345	0.44628412	2.166301056	1.945351799	1.726820874	0.019317433	0	1.23334698	4.276126891	Tumor	BRCA
TCGA-E2-A153-01A	707	0	3.601537605	0	0.488224514	1.278511435	1.598490904	1.834334986	0	0	0.268153704	2.417478145	Tumor	BRCA
TCGA-AR-A0TU-01A	709	0	3.419447995	0.028691082	0.088636216	2.398006554	0.624883922	1.251482594	0.079355852	0	1.601496137	0.067797454	Tumor	BRCA
TCGA-E2-A15A-06A	710	0	4.039061456	0.092874744	0.355784935	2.429643187	1.633781292	3.011164307	0.806332225	0	0.060980744	0.738964899	Tumor	BRCA
TCGA-E2-A15A-01A	710	0	3.980219971	0.087975564	0.206988986	1.92950271	0.935335288	1.928494283	0.623744229	0	1.3677017	0.615594921	Tumor	BRCA
TCGA-OL-A66I-01A	714	0	4.142730556	0	0.866772756	2.291525494	2.48464745	2.888261957	0.050414624	0	1.576583508	1.410482428	Tumor	BRCA
TCGA-A2-A1FV-01A	714	0	1.999308096	0.090087608	0.439057907	3.232127363	1.31820033	1.07217767	0	0	0.722453425	1.923617357	Tumor	BRCA
TCGA-BH-A5J0-01A	715	0	3.119298017	0.094431751	0.334356687	0.605765149	1.62788911	1.924841766	0.18590993	0.030364044	0.186553684	2.012759013	Tumor	BRCA
TCGA-EW-A424-01A	715	0	2.139501003	0.053185844	0.283555019	1.83351452	0.925292599	1.526138384	0	0.025329581	1.336703723	3.928110705	Tumor	BRCA
TCGA-A7-A13G-01B	718	0	4.60769894	4.77642067	4.06568423	3.25603666	2.17732876	4.54893368	0	0	1.86091634	3.28882593	Tumor	BRCA
TCGA-A7-A26G-01A	722	0	4.686246209	0.113437525	1.359266936	3.462994029	2.569312497	3.314546911	0.1572308	0	0.913210993	1.274234786	Tumor	BRCA
TCGA-A2-A0YT-01A	723	1	2.054488369	0.025841942	0.130965233	2.146894619	1.155294038	1.398822684	0	0	1.372566795	1.829592866	Tumor	BRCA
TCGA-A7-A26H-01A	724	0	4.138872128	0.232806318	0.634531771	3.281135594	1.907320441	2.726765853	0.073527912	0	0.267577865	1.916948625	Tumor	BRCA
TCGA-E9-A54Y-01A	725	0	0.69846094	0.056473191	0.484181051	0.851909871	0.037122822	0.435094012	0.013448336	0	0.031702592	0.13175685	Tumor	BRCA
TCGA-E2-A156-01A	726	0	2.2643815	0.51026209	1.92772692	0.47390719	0.24451888	1.42490316	0.42361783	0	0.04786732	0.26697402	Tumor	BRCA
TCGA-E9-A54X-01A	727	0	0.828019286	0.359317068	0.447297358	1.162450215	0.167496918	4.813352212	0.468163826	0	0.365773278	0.021557897	Tumor	BRCA
TCGA-BH-A0HF-01A	727	0	3.652367849	0.141422903	0.572748233	1.276043584	3.40669663	1.89998976	0	0	0.686192106	2.118675729	Tumor	BRCA
TCGA-D8-A1X9-01A	727	0	4.171272849	0.158042687	0.334420026	1.978390781	1.157734422	1.357344529	0.138656987	0	0.776834961	0.892000822	Tumor	BRCA
TCGA-BH-A0W3-01A	728	0	2.022815957	0.099314269	0.419234475	0.732293099	0.520335249	2.560512639	0	0	0.889657509	0.644631451	Tumor	BRCA
TCGA-AC-A3QQ-01B	734	0	3.889473196	4.057845092	3.079526733	2.706980928	1.845273995	3.381731284	0.315954689	0	0.817499809	2.08036051	Tumor	BRCA
TCGA-A7-A26F-01B	738	0	6.32353225	3.71132955	2.71370079	3.03145363	2.44032615	3.93963584	0.17139377	0.1722389	4.2051251	2.89535579	Tumor	BRCA
TCGA-A2-A4RX-01A	742	0	5.21454871	0.12558402	0.25250534	2.37530234	1.93758488	3.03392109	0.14624147	0	1.32531919	2.56650264	Tumor	BRCA
TCGA-BH-A0EB-01A	745	0	3.761437064	0.139907413	0.598364606	2.421807367	1.489832549	3.001237017	0.013721019	0	0.176775846	1.671604407	Tumor	BRCA
TCGA-E9-A24A-01A	747	0	4.088299595	0.111539263	0.251176722	1.048346068	1.004269523	3.624575506	0	0	0.878761055	0.89284245	Tumor	BRCA
TCGA-BH-A0H6-01A	747	0	2.958909654	0.109722797	0.115158227	1.935228264	1.191661268	1.005582281	1.759258359	0	0.756175296	1.588071685	Tumor	BRCA
TCGA-C8-A27A-01A	747	0	2.970733482	0.191068047	0.246267325	2.664767091	2.285600028	1.639847675	0.221698169	0	2.885326529	0.277400754	Tumor	BRCA
TCGA-E2-A1LA-01A	748	0	3.806639459	0.032015465	0.385982065	0.945179861	0.611130415	2.480515865	0.015110034	0	1.42544738	1.886890992	Tumor	BRCA
TCGA-B6-A0I8-01A	749	1	3.052582335	0	0.082212648	0.792893831	1.375190827	1.640105971	0	0	0.208121959	1.705769454	Tumor	BRCA
TCGA-A2-A0EX-01A	752	0	2.754027704	0	0.455516099	2.748561771	2.076051064	1.994613105	0.347277687	0	0.46359367	2.31122298	Tumor	BRCA
TCGA-OL-A5RY-01A	752	0	4.638911072	0.044883022	0.047158994	1.827200336	2.067347527	3.09853532	0.021232912	0	0.297047963	2.931846447	Tumor	BRCA
TCGA-AC-A3YJ-01A	754	0	1.443526894	0.115255447	0.081751782	0.848243447	2.211709821	2.448358275	0	0	2.022413758	0.339853674	Tumor	BRCA
TCGA-AQ-A04H-01B	754	0	3.586367414	0.136696286	0.248672054	2.509778296	0.9192873	1.470132667	0	0	0.358502693	0.736904666	Tumor	BRCA
TCGA-A2-A0CM-01A	754	1	4.266208133	0.082725182	0.389888617	0.970884197	1.125459596	2.535573177	0	0	1.194840787	0.566240828	Tumor	BRCA
TCGA-E9-A1QZ-01A	755	0	3.52691674	0.128685835	0.393898985	1.800700661	1.511914278	2.808743194	0.735847922	0	0.542939298	2.707871351	Tumor	BRCA
TCGA-BH-A0W4-01A	759	0	4.178379143	0.128653832	1.777154816	2.070467401	1.957046567	1.6697283	0.135492256	0	1.663251172	2.896457913	Tumor	BRCA
TCGA-LL-A440-01A	759	0	4.006152013	0.280474318	0.31749967	2.201051917	1.871039834	3.053200175	0.162201482	0	1.652765697	5.941826534	Tumor	BRCA
TCGA-EW-A6SB-01A	760	0	3.675090926	0	1.457617219	0.79837621	0.115595052	2.754326277	0.063447493	0	0.371076744	0.064755597	Tumor	BRCA
TCGA-A8-A07U-01A	760	0	4.690672006	0.060489152	0.094289357	0.942757827	0.864024151	2.976887345	0.084434258	0	1.204612549	1.550080713	Tumor	BRCA
TCGA-A8-A09Q-01A	761	0	3.159107759	0.075256262	0.644393143	2.124874488	1.33505718	2.413272009	0.023964592	0	0.200393176	0.823446582	Tumor	BRCA
TCGA-LL-A50Y-01A	762	0	2.138676445	0	0.38185976	0.652793177	0.613174441	2.262859003	0	0	0.111285106	1.323828089	Tumor	BRCA
TCGA-AC-A3TM-01A	762	0	2.54606096	0.149726016	0.941078646	0.953893403	0.809105461	1.401027571	0.329472029	0	0.285827725	2.276677855	Tumor	BRCA
TCGA-E2-A159-01A	762	0	4.570962521	0.060353259	0.683885516	0.555649299	1.131028486	2.733440436	0.014387105	0	0.501910807	0.605885178	Tumor	BRCA
TCGA-A7-A13F-01A	765	0	3.679382023	0	0.293830895	2.292550123	0.872779544	1.491659033	0.063221969	0	2.084520726	1.453204881	Tumor	BRCA
TCGA-D8-A73X-01A	767	0	3.033161967	0.330954203	0.692619985	1.459861273	1.477986217	2.60729321	0.062111581	0	0.349322365	2.650332838	Tumor	BRCA
TCGA-A2-A0D4-01A	767	0	2.14109722	0.081145271	0.165660116	1.352918025	0.715640899	0.317804839	0	0	0.312089899	1.586253324	Tumor	BRCA
TCGA-A2-A0YD-01A	769	0	4.671733173	0.189878105	1.025329201	2.466814072	2.512124016	2.842706415	0.015783126	0.0315579	0.385850931	2.740581353	Tumor	BRCA
TCGA-BH-A0AY-01A	777	0	3.346193783	0.028079291	0	0.912717986	2.277920748	1.144138056	0	0	0.837989842	1.899407931	Tumor	BRCA
TCGA-D8-A1X8-01A	783	0	2.834411709	0.095374206	2.251245269	2.219975084	1.547823688	2.866247146	0.045535246	0	0.465045478	2.363823899	Tumor	BRCA
TCGA-BH-A1F0-01A	785	1	4.479402115	0.135833282	0.603197335	1.495338326	2.552981093	3.39143832	0.028360461	0	1.289430154	2.90953397	Tumor	BRCA
TCGA-E9-A5UO-01A	785	0	2.80200329	0.149325393	0.653846546	2.447221346	0	0.534243668	0.018337263	0	1.27873991	0.126217768	Tumor	BRCA
TCGA-E9-A1NG-01A	786	1	4.564218768	0.054620904	0.449085782	1.40774451	1.832451989	3.131250629	0	0	0.55822237	1.403414523	Tumor	BRCA
TCGA-EW-A2FV-01A	788	0	2.92722464	0.068706599	0.072160768	1.682127488	1.589733504	1.876892524	0.261038565	0	0.386985951	1.563218364	Tumor	BRCA
TCGA-EW-A1OV-01A	789	0	4.696480644	0.116730959	0.198743367	3.093712868	1.967271428	3.367398964	0.055947455	0	0.348916193	0.997055771	Tumor	BRCA
TCGA-A8-A06Y-01A	791	0	2.862541673	0.131974033	0.294713268	0.813271971	0.415303176	0.433753435	0	0	2.759401113	0.324707573	Tumor	BRCA
TCGA-AC-A2FM-01A	792	1	1.965323131	0.217187261	0.315050832	1.798267246	0.780139868	0.789443936	0.046378046	0	0.853853674	1.372984808	Tumor	BRCA
TCGA-OL-A66N-01A	792	0	2.162871731	0.0314495	0.526382747	1.125358548	1.472347459	1.940772527	0.014841385	0	0.351599581	3.962703187	Tumor	BRCA
TCGA-AO-A0J5-01A	792	1	3.981758674	0.073327198	0.43000994	2.814111078	2.180479809	2.158658205	0	0.023460735	0.356724077	2.42755183	Tumor	BRCA
TCGA-BH-A202-01A	795	0	3.714487487	0	1.420940648	2.494919602	1.073481464	1.808322493	0.020424588	0	0.631947834	0.707786621	Tumor	BRCA
TCGA-AO-A0JG-01A	798	0	3.193097655	0.029442307	0.382415753	2.451208462	2.062471072	2.138069006	0	0	0.383031979	2.605723716	Tumor	BRCA
TCGA-E9-A5UP-01A	803	0	2.228283345	0.17207005	0.59088605	0.61732323	0.046957526	1.150024959	0	0	1.113206191	0.858553069	Tumor	BRCA
TCGA-BH-A0HB-01A	806	0	2.928232227	0.061066826	0.155313558	0.585221285	2.127266916	1.060441594	0.071373405	0	0.239369533	0.942447694	Tumor	BRCA
TCGA-BH-A18L-01A	811	1	1.623420201	0.135168086	0.835886175	0.827119571	0.3195907	1.316949936	0.039350208	0	0.191725208	0.400519896	Tumor	BRCA
TCGA-E9-A5FK-01A	812	0	3.355754777	0.06459772	0.067850139	1.294633016	1.272184563	2.231321061	0.161143587	0	0.229012689	2.761483579	Tumor	BRCA
TCGA-OL-A66H-01A	812	0	2.595468277	0.108693277	0.114079695	0.626520193	1.20521073	2.706560951	0	0	1.33587038	1.57866235	Tumor	BRCA
TCGA-AQ-A04J-01A	819	0	4.595869689	0.109439057	0.221247774	2.149891129	1.350820389	3.11990808	0.042057859	0	0.770755708	1.172173505	Tumor	BRCA
TCGA-A2-A4S1-01A	820	0	2.70882265	0.16456217	0	3.203625022	0.576164731	3.285667007	0.053520107	0.053794926	0.442167676	4.157439595	Tumor	BRCA
TCGA-E2-A2P5-01A	821	1	1.97769805	0.258367097	0.580105749	1.277658726	1.247606966	0.649501143	0	0	1.030274035	1.830146532	Tumor	BRCA
TCGA-A8-A0A9-01A	822	0	4.758309253	0.081020716	0.684760975	1.31426488	1.630135725	1.677424771	0.088469769	0	0.930209922	1.143052667	Tumor	BRCA
TCGA-A2-A0SV-01A	825	1	3.909786166	0.023185901	0.162536003	1.215027663	1.050975659	1.822713271	0	0	1.958045815	1.050411611	Tumor	BRCA
TCGA-BH-A0HX-01A	829	0	3.066746036	0.104652355	0.307241076	2.236293215	2.058578007	1.312774748	0.033558156	0	1.589700722	1.682896027	Tumor	BRCA
TCGA-E2-A108-01A	837	0	4.389118734	0.07529846	0.508483698	2.851543954	2.287821644	3.479399322	0.018020959	0	0.759839314	2.8555072	Tumor	BRCA
TCGA-D8-A1XA-01A	839	0	3.166595889	0.081695845	0.48358856	2.69442295	0.805818139	1.956819043	0	0	1.464185493	1.747854618	Tumor	BRCA
TCGA-E9-A6HE-01A	847	0	2.979377234	0.028393621	1.324710287	0.947851444	1.263990011	0.873201324	0	0	0.813725074	2.357033947	Tumor	BRCA
TCGA-LQ-A4E4-01A	849	0	1.648120221	0.161237665	1.2992469	1.429354762	0.549168784	1.079512897	0	0	0.167863632	2.651370532	Tumor	BRCA
TCGA-A1-A0SO-01A	852	0	3.375433969	0	0.135136788	2.292285848	0.619710909	0.725214705	0.049703527	0	1.264996246	0.237509978	Tumor	BRCA
TCGA-BH-A201-01A	856	0	3.879177606	0.305270826	0.31938278	2.511409152	2.045646214	2.00400591	0.013231919	0	3.053245627	2.329603975	Tumor	BRCA
TCGA-OL-A6VO-01A	858	0	3.482049215	0.094407445	0.278980799	1.446282786	1.328328153	1.715511965	0.015178881	0	0.961414076	0.995358277	Tumor	BRCA
TCGA-B6-A0X4-01A	860	1	1.451562897	0.353029222	0.409223007	1.389439586	0.202699437	1.387305743	0.046169624	0	1.38431832	0.158620668	Tumor	BRCA
TCGA-E9-A1R0-01A	860	0	3.298135738	0.127685041	0.347625887	2.143332487	1.38028665	1.763556545	4.493036433	0	0.609120031	2.711642582	Tumor	BRCA
TCGA-E2-A1IJ-01A	865	0	3.68616619	0.152090159	0.952533781	2.172090218	2.274804454	2.493182186	0.073360062	0	0.657651439	2.781739445	Tumor	BRCA
TCGA-E2-A10E-01A	865	0	3.968446203	0.167864774	0.848120166	2.022467352	1.040082802	4.177520917	0.027576954	0	0.89409415	0.945730947	Tumor	BRCA
TCGA-E2-A1B6-01A	867	0	4.612823378	0.016741561	0.846217643	1.150206157	0.602390933	3.453300237	0.212652282	0	0.518018205	1.617769449	Tumor	BRCA
TCGA-EW-A1J6-01A	875	0	2.530680618	0.219699998	0.168064063	0.365180179	0.346035511	1.761960201	0.007931395	0	2.351432464	0.649411392	Tumor	BRCA
TCGA-E2-A10F-01A	878	0	4.262005219	0.069680917	0.554162392	2.212180546	1.802353384	2.294190202	0	0	0.350957483	2.199021954	Tumor	BRCA
TCGA-OL-A5RX-01A	878	0	3.259121398	0.161898653	0.425909286	1.844673	1.699866219	2.687032814	0.115807679	0	0.724816108	3.446238636	Tumor	BRCA
TCGA-E2-A1LE-01A	879	1	3.111130561	0.030861974	0.12558132	1.367561954	1.454817853	1.130384505	0	0	0.186995253	1.594551394	Tumor	BRCA
TCGA-A8-A08C-01A	881	0	3.188412277	0.099287655	1.547379267	1.5246559	0.917630938	1.494241478	0	0	1.838881109	0.628649925	Tumor	BRCA
TCGA-WT-AB44-01A	883	0	2.654723551	0.35461792	0.121549555	0.745653393	1.145953491	0.786260248	0	0.037431118	0.496682551	3.034824372	Tumor	BRCA
TCGA-A8-A06U-01A	883	1	3.142533633	0.175526061	0.493784162	1.437958582	0.776810236	1.64471856	0	0.029050113	0.404924914	1.202658433	Tumor	BRCA
TCGA-LL-A442-01A	889	0	2.23935925	0.05155124	0.44721989	0.345835536	0.288883065	2.833342625	0	0	0.043162346	0.154824066	Tumor	BRCA
TCGA-AC-A4ZE-01A	890	0	2.23939674	0.152523824	0.276279557	2.673713796	0.890880655	1.695919212	0.015018233	0	0.238763097	1.989278765	Tumor	BRCA
TCGA-A7-A13H-01A	899	0	3.165855318	0.148880533	0.609598959	2.043815124	1.541873907	2.648545885	0.12672225	0	0.269879231	2.199624104	Tumor	BRCA
TCGA-E9-A2JS-01A	904	1	3.945827283	0.151994893	0.18434799	1.929278492	1.005442757	1.253209187	0.037122067	0	3.37551003	1.274672935	Tumor	BRCA
TCGA-A7-A0DC-01A	906	0	2.53665542	3.61655402	2.38412029	3.5518774	0.43558952	1.68719866	0.17905893	0.09277332	3.1291562	1.70491515	Tumor	BRCA
TCGA-A7-A0DC-01B	906	0	4.84590216	6.06285456	5.7424786	4.09938543	2.19986275	3.52322416	0.06907258	0.13566266	3.37376255	3.15575245	Tumor	BRCA
TCGA-EW-A1P4-01A	907	0	4.708634112	0.062408088	0.380904237	1.697548653	1.965578336	1.901181998	0	0	0.750820766	0.800140711	Tumor	BRCA
TCGA-EW-A1OY-01A	908	0	2.606524255	0.117060339	0.236043822	1.741246642	0.913038265	1.145781126	0.018946386	0	0.419138569	0.866611286	Tumor	BRCA
TCGA-EW-A1OX-01A	911	0	1.726524153	0.041899896	0	3.124994399	0.222503485	0.074298282	0	0	0.817735997	0.117307361	Tumor	BRCA
TCGA-BH-A0DI-01A	912	0	4.317703314	0.105871261	1.22310069	2.295101511	2.094332861	2.096716307	0	0	0.334947501	3.925108288	Tumor	BRCA
TCGA-A8-A09K-01A	912	0	2.300330549	0.036871345	0.038746488	2.582082784	0.444224823	1.616314411	0.034626807	0	4.225468459	0.593097061	Tumor	BRCA
TCGA-A2-A3XU-01A	912	1	1.808387531	0.024913441	0.150427987	0.399742961	0.165191268	0.279129776	0.011742878	0	1.446572551	0.081906046	Tumor	BRCA
TCGA-EW-A1P7-01A	915	0	5.342065122	0.211210189	0.442758642	2.804109139	2.169924151	4.245046705	0.229715169	0	1.717512145	2.733863592	Tumor	BRCA
TCGA-E9-A3QA-01A	918	0	4.667499063	0.050380343	0.153297945	1.233660112	1.78090446	2.406536711	0.035639883	0	0.907048681	0.875200702	Tumor	BRCA
TCGA-BH-A18P-01A	921	1	4.171440822	0.227481418	0.621783711	1.601600901	1.217716089	5.989470664	0	0	0.952100539	0.773265144	Tumor	BRCA
TCGA-BH-A0GY-01A	923	0	4.299730325	0.038445718	1.308440604	1.476154994	1.990670528	1.828161687	0.088626539	0	0.573855772	1.351987668	Tumor	BRCA
TCGA-E9-A3X8-01A	926	0	1.71373366	0.138021271	0.22516521	1.047748478	1.028626945	1.329064151	0.104830114	0	0.806301914	2.918493705	Tumor	BRCA
TCGA-A7-A0CJ-01A	931	0	2.175335392	0.220954478	0.430895272	2.284883318	0.476213508	0.728775007	0.031658945	0.062958673	0.520287239	0.409789661	Tumor	BRCA
TCGA-E2-A570-01A	931	0	3.283680297	0.429279923	0.085067441	1.468176544	1.655205876	1.347760718	0	0	1.337402593	3.135819474	Tumor	BRCA
TCGA-A8-A092-01A	942	0	3.368581259	0.128508877	0.210069866	1.724777869	1.225430133	1.565784174	0.120914094	0	0.072929148	1.037978467	Tumor	BRCA
TCGA-A8-A08P-01A	943	0	4.451960148	0.035758967	1.754909814	1.917320517	1.131404751	2.340739045	0.509844973	0	0.307361095	0.803588207	Tumor	BRCA
TCGA-A8-A08O-01A	943	0	4.7753897	0.175647091	0.528539791	2.262130053	1.953909455	3.286226341	0.203975436	0	0.443909887	2.290499527	Tumor	BRCA
TCGA-BH-A0EE-01A	943	0	1.709627968	0.105131027	0.251897045	0.402876672	0.15299503	1.156482756	0.05028226	0.020429249	0.21396219	0.283674778	Tumor	BRCA
TCGA-A8-A06X-01A	943	1	3.075496651	0	0.175724799	2.476410086	0.728440836	1.515694393	0	0	0.228225842	0.721738769	Tumor	BRCA
TCGA-EW-A6SC-01A	952	0	4.485908676	0.074986654	0.506661483	1.713572292	2.002673129	2.292472273	0.201876271	0	0.631630861	2.354777961	Tumor	BRCA
TCGA-A7-A26E-01B	954	0	4.02338859	5.01087099	3.77350147	4.68137963	2.38673435	5.51777958	0.15759006	0	2.46416841	3.85743272	Tumor	BRCA
TCGA-A7-A26E-01A	954	0	2.454979506	1.300123381	1.609879491	3.449140287	1.740832611	3.15579866	0.019394827	0	1.115735549	2.136817439	Tumor	BRCA
TCGA-BH-A1F2-01A	959	1	3.637622295	0	1.114386989	2.877772311	2.027626816	1.249258938	0	0	0.338298153	1.215847084	Tumor	BRCA
TCGA-A7-A13D-01B	965	0	5.22326282	3.78160028	2.76581199	2.9357778	2.38195447	2.81318412	1.71873891	1.68623562	4.16088437	1.68248744	Tumor	BRCA
TCGA-A7-A13D-01A	965	0	4.398148397	0.446706447	0.726726627	0.529431048	0.676950774	1.016306806	0.062469039	0.043703741	1.897799573	0.197973127	Tumor	BRCA
TCGA-A2-A0YM-01A	965	0	4.741844974	0.11813503	1.17389987	0.895484458	1.329759506	2.172160368	0	0	1.270743271	0.473391995	Tumor	BRCA
TCGA-A1-A0SK-01A	967	1	3.544768191	0.245389141	0.256973311	3.854647274	2.076642083	0.570385922	0.120345004	0	1.63643989	0.450400211	Tumor	BRCA
TCGA-A2-A0EV-01A	968	0	3.472575121	0.120899786	0.56810143	2.57334286	2.114158202	2.052545418	2.895139569	0	1.062493134	1.639168312	Tumor	BRCA
TCGA-E2-A14X-01A	972	0	3.897967404	0.080855568	0.259426525	1.208418523	1.007171885	2.644052541	0.019379422	0	3.558230606	1.288649056	Tumor	BRCA
TCGA-OL-A5D8-01A	973	0	2.819394641	0.185655793	1.088424225	1.684896752	0.905188847	3.357892297	0.19125974	0	0.333278613	0.57229121	Tumor	BRCA
TCGA-BH-A0BC-01A	974	0	3.557205904	0.051559038	1.050515137	1.275801339	2.059198118	2.29401765	0	0	0.994388551	1.797113106	Tumor	BRCA
TCGA-E2-A14W-01A	974	0	2.091394962	0.075207526	0.259359983	2.064068094	0.585741789	0.727517884	0.233587643	0	1.3455346	1.299433627	Tumor	BRCA
TCGA-E9-A227-01A	975	0	3.726044563	0.135401378	0.786002779	1.498825188	1.521214024	1.996436075	5.696388119	0	0.274920728	1.649422596	Tumor	BRCA
TCGA-A8-A07L-01A	975	0	3.481287504	0.070453925	0.395895692	1.346112513	1.114698094	1.12053763	0.016839914	0	0.281984684	1.427806513	Tumor	BRCA
TCGA-E9-A1RB-01A	976	1	3.691681589	0	0.996740027	1.766988012	0.908692589	1.348899224	0.010298981	0	1.783751127	0.845885285	Tumor	BRCA
TCGA-E2-A1B5-01A	984	0	3.943559447	0.055638579	0.141908933	1.865540027	1.734511177	3.176106075	1.859527141	0	0.219243391	1.667077374	Tumor	BRCA
TCGA-AC-A3BB-01A	987	0	3.772928636	0.064815033	0.367276569	1.805360603	2.014461544	2.518933316	0.161668023	0	0.667394173	3.531937602	Tumor	BRCA
TCGA-AQ-A1H3-01A	989	0	3.776030591	0.08388671	0.89560524	2.103224402	1.898278336	2.315750913	0.066010059	0	0.137452909	2.603324613	Tumor	BRCA
TCGA-A2-A0YC-01A	990	0	3.26152948	0.294210354	1.049930187	1.419979977	1.07571893	2.11625475	2.773493862	0	0.19110387	1.295163581	Tumor	BRCA
TCGA-BH-A0EA-01A	991	1	2.920122582	0.045588597	0.306043261	2.567609511	1.382436901	1.781299321	0.042821224	0	0.402304252	3.101431414	Tumor	BRCA
TCGA-B6-A0I6-01A	991	1	3.787606665	0.040928644	0.414513358	1.901536631	0.818912962	2.96728542	0	0	0.829231017	0.984638174	Tumor	BRCA
TCGA-A2-A3XV-01A	996	0	1.113680415	0.183406929	0.066973007	0.343900915	0.259057507	0.601932006	0	0.099015404	0.076545114	0.547785853	Tumor	BRCA
TCGA-LL-A441-01A	996	0	5.655896702	0.028862074	0.489259583	1.991666004	2.138827262	4.433497945	0.284591426	0.027240966	1.286600834	3.410420618	Tumor	BRCA
TCGA-AO-A0J2-01A	997	0	3.418711202	0.020980667	0.043775622	0.22381333	0.551381176	0.720738412	0.019696869	0.019799202	0.212857372	0.300532075	Tumor	BRCA
TCGA-E9-A1N4-01A	1000	0	4.422500532	0.167448106	0.112210988	3.695911564	1.803667057	4.256426485	0.030906702	0	1.02269014	0.850679422	Tumor	BRCA
TCGA-E9-A3Q9-01A	1001	0	1.008818594	0.13506988	0.122289938	0.68738286	0.356982912	2.90607494	0.064951402	0	0.312552575	0.995773545	Tumor	BRCA
TCGA-BH-A18F-01A	1001	0	3.630084301	0.117920157	0.675419446	3.085216482	1.909115864	3.170242009	0	0	0.211639745	2.364114768	Tumor	BRCA
TCGA-AQ-A54O-01A	1001	0	2.134259904	0	0	1.004666886	0.436904226	1.336587366	2.435138153	0	1.511622277	2.151447469	Tumor	BRCA
TCGA-A8-A08F-01A	1004	0	4.647793421	0.038452614	0.328417766	1.269665274	2.419656358	2.764888998	0.0181695	0	0.49149561	0.650216095	Tumor	BRCA
TCGA-A8-A091-01A	1004	0	3.116012166	0.169572249	0.444319758	2.851082625	1.379400134	3.109878965	0.010514981	0	0.461998423	1.292216598	Tumor	BRCA
TCGA-E2-A1B4-01A	1004	1	1.99895817	0.312693289	0.593590398	1.216269756	0.706733834	1.514371754	0	0	0.129994065	1.267158899	Tumor	BRCA
TCGA-A8-A08S-01A	1004	0	3.495700091	0.275723302	1.231965022	1.624625356	0.96351924	1.321532044	0	0	0.089407055	0.5171272	Tumor	BRCA
TCGA-AC-A2QH-01B	1005	0	4.518198534	1.889348016	1.276223743	4.820130899	4.271565536	1.145766261	0.09828657	0	1.372349734	3.06673346	Tumor	BRCA
TCGA-A8-A09M-01A	1006	0	3.079008075	0	0.242242087	1.2990438	1.203783696	1.943635612	0.038706852	0	1.071804844	0.548699827	Tumor	BRCA
TCGA-A7-A0DB-01C	1007	0	3.44632249	6.21315283	4.73845193	4.71110204	1.8812346	4.68993844	0.07529061	0	3.52172241	3.28576305	Tumor	BRCA
TCGA-A7-A0DB-01A	1007	0	2.678423375	2.407865415	2.633481694	2.501746964	1.320333104	2.346388406	0.037075321	0	1.956204177	2.282023279	Tumor	BRCA
TCGA-BH-A1FD-01A	1009	1	2.681541196	0.075987765	1.095857335	1.715504917	0.927841524	3.35249712	0.012151609	0	0.547477732	1.523148666	Tumor	BRCA
TCGA-EW-A6SD-01A	1010	0	3.688577521	0.067251511	0.202304784	0.342398953	0.522258652	2.400242894	0.093787782	0.032110117	0.544113778	0.425375927	Tumor	BRCA
TCGA-AR-A5QN-01A	1013	0	2.435420794	0.141883821	0.476348036	2.908186071	1.862401189	2.725901498	0.013923561	0	0.618149811	2.871378949	Tumor	BRCA
TCGA-D8-A3Z5-01A	1015	0	1.759283263	0.148600617	1.051306868	1.482709593	0.682120624	2.012682544	1.35483994	0	0.360416966	4.301009645	Tumor	BRCA
TCGA-E2-A1II-01A	1025	0	3.957369233	0.278912886	0.835888958	1.429764467	2.292555862	3.685712499	0.023863353	0	2.068686637	0.162480839	Tumor	BRCA
TCGA-AR-A1AY-01A	1026	0	3.642317002	0	1.458361554	1.843437494	1.136468664	1.761757247	0.085332901	0.034920699	1.197713249	0.941718039	Tumor	BRCA
TCGA-E2-A1IH-01A	1026	0	4.081956906	0.075608443	0.611708083	1.985010732	1.780637857	2.728752361	0.035969074	0	0.668052915	1.811064661	Tumor	BRCA
TCGA-A2-A0D2-01A	1027	0	4.157665428	0.095124713	0.162791726	0.961532299	0.903249226	1.270514468	0.060239881	0	0.750862748	1.128565787	Tumor	BRCA
TCGA-A2-A3XS-01A	1032	1	3.63183927	0.025042416	0.052171288	0.69045996	0.817358445	1.795042594	0.011803949	0	1.42801171	1.779346723	Tumor	BRCA
TCGA-A8-A07C-01A	1034	0	4.534936056	0.120446631	0.837870042	2.583847411	0.704130072	2.750781029	0.023385112	0	0.296029045	0.081886036	Tumor	BRCA
TCGA-C8-A3M7-01A	1034	1	2.44302681	0.285025302	0.34647699	1.843487615	1.488794105	1.787140329	0	0	1.136917351	3.324631284	Tumor	BRCA
TCGA-BH-A1FH-01A	1034	1	3.778236002	0.030389899	0.264798305	3.193811099	3.2973353	2.369537013	0.286576439	0	1.166092752	4.379649655	Tumor	BRCA
TCGA-EW-A3E8-01B	1035	0	3.464957748	0.051476912	0.446655385	2.788508062	1.478589589	2.951797466	0.036419654	0	0.415302767	3.087581313	Tumor	BRCA
TCGA-E9-A1N8-01A	1039	0	2.372917786	0.047122791	0.850410633	1.881801293	0.445002371	1.688405974	0.022301606	0.04449173	1.095212647	0.415805816	Tumor	BRCA
TCGA-E2-A14V-01A	1042	0	3.600885267	0.087982884	1.256170416	1.141063135	0.900561637	0.941847798	0.014119337	0	0.657604435	1.296378409	Tumor	BRCA
TCGA-A2-A0EU-01A	1043	0	3.285547608	0.114381963	0.366491174	1.727998362	2.275915448	1.266493452	0	0	1.281684374	1.375391051	Tumor	BRCA
TCGA-E2-A576-01A	1043	0	1.339609208	0.207444696	0.573215128	1.248987784	0.479506802	0.754226945	0	0	0.652346687	2.334288549	Tumor	BRCA
TCGA-A7-A0CG-01A	1043	0	3.664760332	0.189553727	1.322555964	2.665772915	2.09075448	2.642950112	0.03133883	0.031500994	0.265288986	2.518853934	Tumor	BRCA
TCGA-E2-A107-01A	1047	0	1.970314398	0.114096098	0.81328827	1.129548343	0.77188889	1.023703614	0.013860011	0	1.21214435	1.309482983	Tumor	BRCA
TCGA-E9-A226-01A	1048	1	4.710018218	0.620196138	0.281133534	1.855717651	1.576100375	2.071429256	0.147956584	0	0.912657823	2.151554006	Tumor	BRCA
TCGA-E2-A2P6-01A	1051	0	1.867151276	0.112022999	0.593999895	0.975024805	0.396508577	2.149474198	0	0.02181075	0.800303308	0.947395377	Tumor	BRCA
TCGA-EW-A1PG-01A	1051	0	4.278312473	0.311209894	0.956276558	2.083603998	1.61634022	1.872824373	0.0230947	0	0.804472579	1.710981169	Tumor	BRCA
TCGA-A2-A0D1-01A	1051	0	3.168113141	0.208172941	0.55223626	0.700368458	0.530086628	0.462364849	0	0	0.480189442	0.634531793	Tumor	BRCA
TCGA-E9-A1N3-01A	1059	0	1.757116699	0.023765494	0.394381404	2.246290452	0.590812115	1.20828975	0.022312606	0	0.27811768	0.724654205	Tumor	BRCA
TCGA-OL-A5RV-01A	1062	0	2.697747055	0.131902183	0.825231094	1.671835866	1.54447843	2.209349321	0.042569285	0	0.624530003	3.817887485	Tumor	BRCA
TCGA-E2-A573-01A	1062	0	4.336079704	0.100162403	1.023749447	0.410822467	0.52419162	2.965697006	0.016131346	0	0.858850501	0.522342871	Tumor	BRCA
TCGA-E9-A1R2-01A	1063	0	3.53019071	0.085051767	0.291008409	2.165200385	2.587154252	1.775319782	0.192145538	0	3.220719283	2.208542146	Tumor	BRCA
TCGA-A2-A0ET-01A	1066	0	1.954630603	0.056219985	0.170384637	3.497913469	0.322867925	4.419526045	0	0	0.172702828	0.45548186	Tumor	BRCA
TCGA-E9-A1NF-01A	1072	1	3.883653735	0.237450079	0.393468298	0.745320307	1.715620767	1.870237985	0	0	0.271950945	2.694055692	Tumor	BRCA
TCGA-A7-A0CE-01A	1074	0	2.254054043	0.056434586	0.974398996	2.035092319	0.715894009	0.856644592	0.013439007	0	1.510121886	0.787649234	Tumor	BRCA
TCGA-A7-A0CH-01A	1079	0	3.100134103	0	1.040544706	1.302983204	1.597048429	1.621713786	0	0	0.946412787	1.918151151	Tumor	BRCA
TCGA-A7-A0DA-01A	1085	0	4.18193531	0.056271528	0.460928077	1.34230863	1.111044436	1.501241991	0	0	1.04444341	1.325044882	Tumor	BRCA
TCGA-E9-A1NE-01A	1088	0	4.05108405	0.050862007	0.338147664	2.377709352	1.851403353	3.226599117	0.09402779	0	0.82284225	1.996862702	Tumor	BRCA
TCGA-A2-A3XY-01A	1093	1	4.935804955	0.071248384	0.213757015	0.949944499	1.446898137	2.016691652	0.022666783	0	0.76527577	2.955831738	Tumor	BRCA
TCGA-BH-A18I-01A	1093	0	5.060033675	0.229525592	0.403135	2.631780589	2.048261295	2.743853099	0.025710013	0	0.394613903	2.257640704	Tumor	BRCA
TCGA-A2-A04Y-01A	1099	0	2.216234364	0.112951552	0.15069408	1.081933413	0.453845589	1.986501422	0.038848106	0	1.492102646	1.076678512	Tumor	BRCA
TCGA-E9-A1N9-01A	1101	0	2.946553637	0.040288301	0.23716436	3.332111357	1.510490097	1.62400294	0	0	1.028735466	1.575721911	Tumor	BRCA
TCGA-A2-A3KC-01A	1102	0	3.425719307	0.209935961	0.753855148	2.928917685	1.759747383	3.040131097	3.43611025	0.035097322	1.910957701	4.040789565	Tumor	BRCA
TCGA-OL-A5D6-01A	1104	1	3.300018423	0.066887867	0.405289024	2.154478979	1.440684549	1.866054405	0.047396463	0	0.315336123	1.79830507	Tumor	BRCA
TCGA-OL-A5RW-01A	1106	0	2.230001761	0.288917747	0.602280826	0.619393286	0.514957003	1.784391016	0.016580584	0	0.793727021	1.237147783	Tumor	BRCA
TCGA-E9-A1NA-01A	1112	0	4.013791741	0.136906017	0.143622366	2.021745168	1.28090625	1.931569906	0.013413913	0	1.695203396	1.258558329	Tumor	BRCA
TCGA-BH-A28Q-01A	1119	0	3.903193316	0.127174957	0.827999657	2.11354694	1.512598643	3.407759556	0.096505408	0	1.266209135	2.246064178	Tumor	BRCA
TCGA-E9-A1N5-01A	1120	0	4.083107342	0.048124602	0.584343887	1.840036646	2.091895936	2.391793263	0.022779898	0	0.226390266	1.936447167	Tumor	BRCA
TCGA-BH-A28O-01A	1120	0	3.500344122	0.067852331	0.437718386	2.58846386	2.13611317	2.150575787	0	0.032400511	1.458777682	4.346579527	Tumor	BRCA
TCGA-BH-A0HQ-01A	1121	0	3.714371732	0.114133664	0.489527217	1.903533697	1.599634009	1.814794604	0.054676962	0	1.011232972	1.989579963	Tumor	BRCA
TCGA-A8-A085-01A	1124	0	4.042992206	0.038646402	0.329917132	2.737674207	1.036890693	1.030531379	0.236754793	0	0.818084668	0.295868597	Tumor	BRCA
TCGA-A8-A08J-01A	1127	1	3.906791488	0.179139981	0.110285439	1.189596167	1.025656593	1.526008755	0	0	0.116487857	0.880891084	Tumor	BRCA
TCGA-BH-A0BA-01A	1132	0	2.851988936	0.273569233	0.871398674	2.441756768	1.515066827	2.03548962	0.091273865	0	0.207817792	2.394206001	Tumor	BRCA
TCGA-E2-A1BD-01A	1133	0	2.39094296	0.060328729	0.947122571	1.981218584	0.975699235	1.704527109	0.163778669	0	0.192319811	1.852753205	Tumor	BRCA
TCGA-E2-A1IF-01A	1138	0	3.549348947	0.196610124	0.410328187	1.433630378	1.806011978	1.195659168	0.014049937	0	0.633563678	2.845069446	Tumor	BRCA
TCGA-A7-A0D9-01A	1139	0	3.770962536	0.210486127	0.287155785	1.512705793	2.02341833	0.808348893	0.102591428	0	4.633575398	1.204395036	Tumor	BRCA
TCGA-AO-A0J6-01A	1140	0	3.439780922	0	0.318341929	0.92501304	1.822551536	2.836489183	0.046003995	0	2.405151408	0.220853219	Tumor	BRCA
TCGA-E2-A10B-01A	1141	0	3.469371784	0.055320006	0.432303983	3.245102416	1.354396312	1.947363852	0.026220258	0	0.968816949	1.237399941	Tumor	BRCA
TCGA-BH-A18R-01A	1142	1	4.58917331	0.177006269	0.575532266	1.822893384	0.882991565	1.819881548	0	0.025157251	1.777609007	1.347995471	Tumor	BRCA
TCGA-E9-A229-01A	1148	0	4.748907662	0.160265517	0.675501482	2.178386082	1.235912311	2.611108606	0.197872547	0.026406089	1.750591653	2.697821862	Tumor	BRCA
TCGA-BH-A0B1-01A	1148	0	2.37364281	0	0.750718823	2.256996004	2.197178802	1.050010522	0.029991482	0	1.563639837	2.630091373	Tumor	BRCA
TCGA-AR-A1AS-01A	1150	0	3.74115996	0.125143832	0.530742921	0.535892359	0.740328477	2.040818584	0.173192197	0	0.381389901	0.53466303	Tumor	BRCA
TCGA-B6-A3ZX-01A	1152	1	5.576895203	0.093257145	0.330518139	1.874684285	2.743539752	4.779221397	0.196872954	0.029978042	0.733581428	1.943826519	Tumor	BRCA
TCGA-BH-A0DH-01A	1156	0	1.946415576	0.114203866	0.64436665	2.182341686	0.637658205	1.77882907	1.281012896	0	0.080397309	0.520173109	Tumor	BRCA
TCGA-A8-A08B-01A	1156	0	3.21917251	0.07195947	1.35592052	1.49378206	0.50891772	1.98197298	0	0	0.73889914	0.47719547	Tumor	BRCA
TCGA-A8-A0AD-01A	1157	0	3.637747122	0.116650482	0.305851005	1.172600905	1.784025342	2.851478785	0.037511733	0	0.228795196	0.730304317	Tumor	BRCA
TCGA-E9-A3HO-01A	1158	0	2.055908704	0.196467205	0.02438405	1.304936624	0.405530934	0.866843551	0.021779918	0	0.106594674	1.023519945	Tumor	BRCA
TCGA-AR-A2LN-01A	1161	0	3.215603701	0.05670233	0.779537019	3.081824073	2.422831648	2.834822085	0.178435656	0	1.080988886	3.906902226	Tumor	BRCA
TCGA-GM-A3NY-01A	1162	0	1.993210565	0.257794772	0.43099728	1.283598472	0.826217865	1.532981676	0.020232322	0.060171875	0.743536189	1.719343031	Tumor	BRCA
TCGA-E2-A14Q-01A	1163	0	2.37927552	0.224278125	0.63477228	1.865728605	1.240976822	1.355268836	0.028185537	0	0.464962626	1.785587822	Tumor	BRCA
TCGA-A7-A0CD-01A	1165	0	2.61412187	0.137498117	0.324649101	2.063508046	0.606278292	1.779441944	0	0	0.283383708	0.497738844	Tumor	BRCA
TCGA-E9-A22B-01A	1167	0	3.184528845	0.082706891	0.301782215	1.750932769	3.168961735	1.125392592	0.029647984	0	0.214232504	0.633403644	Tumor	BRCA
TCGA-E2-A14R-01A	1174	0	2.846830512	0	0.034537645	0.419927944	0.496932201	2.160597139	0	0	0.387101193	0.077507169	Tumor	BRCA
TCGA-BH-A203-01A	1174	1	4.382149483	0.137648665	0.761103221	1.295258853	0.95050759	2.202486931	0.013489849	0	1.139784424	0.757578332	Tumor	BRCA
TCGA-E2-A574-01A	1179	0	0.940836047	0	0.289392234	2.454049058	0.70790583	0.078778147	0	0	4.15845405	0.443423424	Tumor	BRCA
TCGA-AR-A5QP-01A	1185	0	2.85307512	0.221308982	0.763279414	1.770651836	2.02826246	1.960025012	0.018583945	0	0.677857376	3.728840589	Tumor	BRCA
TCGA-E9-A247-01A	1186	0	2.962026238	0.221532887	1.502089788	0.812898183	0.664657671	1.144341941	0.076574555	0.022412034	1.795328732	1.323563533	Tumor	BRCA
TCGA-E9-A22A-01A	1189	0	3.618468631	0.118895772	0.460878299	2.299615989	1.427023623	1.497241556	0.009659024	0	0.218284705	1.700361112	Tumor	BRCA
TCGA-BH-A0B4-01A	1191	0	4.208782635	0.124482587	0.044865749	1.210727694	1.262489781	1.331923263	0.508757076	0	0.57839433	1.685382717	Tumor	BRCA
TCGA-A1-A0SN-01A	1196	0	4.385457414	0.145854322	0.620090187	2.322602381	1.907172854	2.254383271	0	0	0.660151595	1.395599662	Tumor	BRCA
TCGA-AR-A2LO-01A	1198	0	4.057944756	0.481874536	0.614213214	2.299659246	2.410188502	2.732563015	0.071411827	0	1.906418011	2.820132682	Tumor	BRCA
TCGA-BH-A0B3-01A	1203	0	4.979839195	0.03250653	0.10015187	0.659498543	1.409531198	2.194044325	0.060417297	0	0.548840384	1.087107773	Tumor	BRCA
TCGA-E9-A1NC-01A	1203	0	3.390926217	0	0.344195795	0.926144146	1.130752588	2.242966387	0.028622174	0	1.340870672	1.00918037	Tumor	BRCA
TCGA-A2-A3KD-01A	1206	0	2.824473855	0.107147052	0.790462607	2.199950077	1.384515501	2.832672043	0.815278032	0	1.152427979	2.071826212	Tumor	BRCA
TCGA-E2-A572-01A	1208	0	0.312117277	0.122692503	0	0.607571645	1.488695539	0.651161181	0	0	0.435085405	0.748821487	Tumor	BRCA
TCGA-EW-A1IX-01A	1208	0	3.896394844	0.178451451	0.321026542	2.086112836	2.061844845	2.193292976	0	0	0.938100165	3.00716327	Tumor	BRCA
TCGA-EW-A1P1-01A	1210	0	4.23382168	0.08405555	0.36051729	1.83609373	2.96400364	2.70752938	0	0	0.47749776	3.40402152	Tumor	BRCA
TCGA-A8-A08Z-01A	1217	0	4.202836154	0.194735303	0.856362781	2.495954045	1.848036743	2.584055533	0	0.125492677	0.574614619	1.804243758	Tumor	BRCA
TCGA-OL-A5RU-01A	1219	0	3.627386868	0.080152079	0.475584472	2.19944432	1.352896646	3.082483257	0.111585226	0	1.17879115	2.679330261	Tumor	BRCA
TCGA-OL-A6VR-01A	1220	0	1.381606425	0.029806568	0.15024252	1.199222655	0.503849854	2.862109335	0.727908824	0.028132923	1.377120481	2.140899006	Tumor	BRCA
TCGA-E2-A10C-01A	1220	0	2.57510072	0.150174608	0.378435338	1.074464756	0.865009501	2.529637757	0.410801717	0	0.257467425	0.516997179	Tumor	BRCA
TCGA-E9-A1RC-01A	1224	0	4.324400831	0.39575717	0.413487482	2.268053348	1.454333532	1.224358453	0.035176663	0	1.200363854	0.682451206	Tumor	BRCA
TCGA-E2-A10A-01A	1229	0	4.357923378	0.03522806	0.722310083	1.485938409	1.444442878	1.997222587	0.231394778	0	0.470098169	0.536067136	Tumor	BRCA
TCGA-EW-A1OZ-01A	1229	0	3.657899912	0.099964456	0.76372346	0.550296955	0.806975178	1.497143561	0.645113563	0	1.371421503	1.052528103	Tumor	BRCA
TCGA-E9-A22H-01A	1232	0	2.783003652	0.121592015	2.556371445	1.764488543	1.386974126	2.17696014	0.10335061	0	0.569984667	1.025993176	Tumor	BRCA
TCGA-AR-A2LQ-01A	1233	0	3.772404667	0.082999401	1.282269618	2.640894857	2.732303828	2.61868287	0	0.03974222	0.772808318	3.652509462	Tumor	BRCA
TCGA-AC-A2FB-01A	1234	0	4.01543375	0.208561476	1.813366073	2.519821377	2.037691066	3.124830296	0.064345343	0	1.166297124	2.131301615	Tumor	BRCA
TCGA-AO-A12H-01A	1234	0	1.653352988	0.121689068	0.127691484	2.680785901	1.33611117	1.680052328	0	0	1.432765828	0.344654367	Tumor	BRCA
TCGA-E9-A22G-01A	1239	0	1.866290769	0.088897027	0.836153144	2.076623858	0.12421346	2.821617995	0	0	1.466866102	0.260532005	Tumor	BRCA
TCGA-E2-A14P-01A	1246	0	3.219585158	0.723089819	0.036106188	0.794440409	0.870871116	1.213042151	0.06382241	0	0.288437938	1.00326041	Tumor	BRCA
TCGA-BH-A0H9-01A	1247	0	2.600131526	0.077318834	0.366773469	1.824462778	1.433773036	1.353374921	0.207881318	0	0.893714015	1.137586703	Tumor	BRCA
TCGA-E9-A22D-01A	1248	0	3.815724445	0.139882084	0.646995484	1.584725109	1.027390271	2.394015831	0.167152683	0	0.30894762	0.956596407	Tumor	BRCA
TCGA-EW-A1P0-01A	1251	0	3.123194835	0	0.090455236	3.188043699	1.041258203	1.749939025	0.248129336	0	2.17049014	0.483349633	Tumor	BRCA
TCGA-E9-A1ND-01A	1266	0	4.606887096	0.138444694	0.110272119	0.45335315	0.700210267	2.553210261	0.016944248	0	0.642051179	0.938701061	Tumor	BRCA
TCGA-E9-A22E-01A	1269	0	4.468429915	0.122187716	0.312250327	1.529734991	1.955223643	1.303829269	0	0	0.660330733	3.295130517	Tumor	BRCA
TCGA-BH-A0C0-01A	1270	0	4.293097206	0.259440053	0.530003561	1.660032956	1.801982799	2.794768229	0	0.145607378	0.170325621	0.517511316	Tumor	BRCA
TCGA-AR-A1AT-01A	1272	1	3.977930943	0	0.860253716	1.122320312	1.456205232	2.258660691	0.021705393	0	0.281873449	1.182200841	Tumor	BRCA
TCGA-OL-A66K-01A	1275	1	1.669885412	0	0.417985051	2.320191506	1.734217653	2.065930474	0	0	1.401208501	2.995212888	Tumor	BRCA
TCGA-A8-A095-01A	1277	0	3.839173624	0.240488248	0.818005727	2.566061213	1.081814861	1.8489825	0.486689807	0	0.373677676	1.890020924	Tumor	BRCA
TCGA-E9-A228-01A	1285	0	2.842431819	0.145207685	0.333207579	1.883209145	0.53927917	2.049162469	0	0	1.847182434	0.903712922	Tumor	BRCA
TCGA-BH-A1EU-01A	1286	1	4.109913494	0.199707174	0.475389729	2.991472997	2.323883275	4.408404282	0.068686621	0.020064388	1.106125512	3.2162245	Tumor	BRCA
TCGA-BH-A0W5-01A	1288	0	5.10977126	0.161784128	0.535287023	2.596059043	2.474057118	3.958831075	0.180950366	0	0.440045501	2.361464081	Tumor	BRCA
TCGA-A2-A25B-01A	1291	0	3.46526922	0.061286356	0.126001204	1.451540724	1.328364138	1.745976745	0.085537803	0	0.262136379	0.533057471	Tumor	BRCA
TCGA-OL-A66L-01A	1301	0	2.03467788	0.032648394	0.163935723	0.758914428	1.235706781	1.113040089	0.015410538	0	0.131639776	3.490790883	Tumor	BRCA
TCGA-A8-A07B-01A	1308	0	2.197333914	0	1.411012423	1.716384515	1.330619382	1.729686176	0	0.061814475	0.431560565	0.595868893	Tumor	BRCA
TCGA-A8-A08X-01A	1308	0	4.829223501	0.127678132	0.256535838	1.329035401	1.362266167	2.709483081	0	0	0.54942175	0.709664916	Tumor	BRCA
TCGA-E2-A105-01A	1308	0	2.690361905	0.186881138	0.391363752	2.966656056	0.747953406	1.113275108	0.164155301	0	0.469735774	1.542018576	Tumor	BRCA
TCGA-D8-A1XW-01A	1309	0	3.058999585	0.026510856	0.134232107	0.933059274	0.853820876	3.615054233	0	0	1.317005244	0.110985435	Tumor	BRCA
TCGA-E2-A1LL-01A	1309	0	2.975054127	0.047593947	0.397711788	1.215207325	0.336617018	1.17192709	0.022526528	0	0.212465043	0.730148049	Tumor	BRCA
TCGA-E2-A14U-01A	1318	0	1.174325267	0.169243688	0.627934717	1.543721224	0.921414727	2.276308185	1.275646743	0	0.459673208	2.382380157	Tumor	BRCA
TCGA-A1-A0SE-01A	1321	0	3.189548745	0.180500569	1.14704788	2.015578382	1.776915934	1.515524547	0.058924193	0	1.227334485	2.114672434	Tumor	BRCA
TCGA-BH-A0BF-01A	1324	1	4.658955144	0	0.668673031	2.078399631	2.135802242	3.343291439	0.034098229	0	0.814658845	2.479983319	Tumor	BRCA
TCGA-E2-A3DX-01A	1325	0	4.074563216	0.062388008	0.595671478	2.817597194	2.862184403	2.892633091	0.072911989	0	0.406961652	4.206883132	Tumor	BRCA
TCGA-B6-A1KC-01B	1326	0	2.202280679	0.041167558	0.185196397	2.472384079	1.184344191	1.62735122	0	0	3.123117154	0.17854757	Tumor	BRCA
TCGA-GM-A3XG-01A	1330	0	1.012969109	0.111265272	0.325297474	1.625241749	1.087807849	1.857616292	0.34792577	0	0.481315995	2.18682194	Tumor	BRCA
TCGA-A2-A0SY-01A	1347	0	2.975962463	0.137851495	0.528891083	2.222313858	1.728208342	2.421564345	1.335842528	0	0.23018908	2.560633131	Tumor	BRCA
TCGA-AO-A03V-01A	1351	0	3.243111988	0.073434484	0.380735587	1.598331204	1.227177762	1.750444544	0.052069639	0	0.835667856	1.55524792	Tumor	BRCA
TCGA-E2-A14O-01A	1359	0	1.730432997	0.076716664	0.25269896	1.181428091	0.636649395	0.413517588	0.012270792	0	0.596141688	1.190367464	Tumor	BRCA
TCGA-BH-A0E7-01A	1363	0	3.292219405	0.196994981	0.840946507	1.394073766	0.933427627	1.31794748	0.069061054	0	0.203167856	0.556438849	Tumor	BRCA
TCGA-BH-A0W7-01A	1363	0	4.183123178	0.135358553	1.306822049	3.019793007	1.675547606	2.524984614	0.032913893	0	0.642601923	2.014218946	Tumor	BRCA
TCGA-A2-A0SW-01A	1365	1	3.82367492	0.06619733	0.06952837	0.66566802	1.07291088	2.89836107	0.15075708	0	0.1088871	0.33192392	Tumor	BRCA
TCGA-E9-A1RA-01A	1369	0	4.223756068	0.161414285	0.855312543	1.575322136	1.577219697	2.110128004	0.058882515	0	1.932300838	1.834465691	Tumor	BRCA
TCGA-A8-A09I-01A	1371	0	3.753419388	0.01751306	0.314997417	1.809174783	0.811394863	2.05069772	0.462787805	0.016525747	1.25907956	0.839883688	Tumor	BRCA
TCGA-A8-A07Z-01A	1371	0	2.443220667	0.166512176	0.132887058	2.279236445	0.969805374	1.457390676	0.211456237	0	0.681938862	1.479066051	Tumor	BRCA
TCGA-BH-A1FM-01A	1388	1	4.305544111	0.101151146	0.252090031	1.288988862	1.376591878	1.405916629	0.095120262	0	0.6562766	0.678275254	Tumor	BRCA
TCGA-BH-A0C1-01B	1411	1	3.803890527	0.034471166	0.326855945	2.853469006	2.614972244	5.564681885	0	0	0.932382436	2.870624721	Tumor	BRCA
TCGA-E9-A1RH-01A	1417	0	3.202527731	0.026652998	0.108931087	0.613293253	0.516190933	1.402791076	0	0.025154887	0.182575412	0.770380089	Tumor	BRCA
TCGA-E2-A109-01A	1417	0	3.497392357	0.174128738	0.182558614	2.500444892	1.511992238	1.493097854	0	0	2.925653089	1.136484108	Tumor	BRCA
TCGA-E9-A1RE-01A	1419	0	2.835789613	0.233101673	0.781695995	2.967572309	0.754450998	0.841136098	0	0	0.804559191	0.812385169	Tumor	BRCA
TCGA-PE-A5DC-01A	1430	1	2.473570359	0.209234835	0.248006463	0.925311468	1.158716811	0.990102315	0.783947334	0	1.855319482	3.805144161	Tumor	BRCA
TCGA-E2-A14N-01A	1434	0	3.03192487	0.178584078	0.592703093	1.586257061	0.722529447	0.94037069	0.014790214	0	1.313302811	0.262930755	Tumor	BRCA
TCGA-A1-A0SH-01A	1437	0	4.331600149	0	0.319026461	1.976888244	2.341989985	1.909336566	0.056799811	0	0.8366764	2.785365495	Tumor	BRCA
TCGA-A2-A3XX-01A	1439	1	3.495523721	0	0	1.117371522	0.785268538	1.699181428	0.664319572	0	0.542964336	1.206670821	Tumor	BRCA
TCGA-3C-AALK-01A	1448	0	3.821216678	0.130311933	0.291198023	1.45031733	1.861352608	1.864667612	3.309613062	0	0.161403595	3.080871965	Tumor	BRCA
TCGA-E9-A1RI-01A	1449	0	4.363989595	0.255730436	1.319347647	2.611178192	2.085931143	2.56580996	0.359631733	0	0.974853557	2.694127995	Tumor	BRCA
TCGA-D8-A27K-01A	1461	0	3.573652813	0.191309831	0.921932645	3.166942222	1.940847201	2.678957884	0	0.031809202	1.590928604	1.831419836	Tumor	BRCA
TCGA-A1-A0SF-01A	1463	0	2.45878777	0.136160612	0.69996763	2.939748197	1.098765893	1.565566178	0.081406776	0	0.574231337	2.616605099	Tumor	BRCA
TCGA-E9-A1R7-01A	1467	0	1.90137138	0.113947485	1.42503765	2.500913528	1.547389112	1.069898708	0.054585933	0	0.31713513	0.781212872	Tumor	BRCA
TCGA-A2-A0CO-01A	1468	1	3.984660044	0.304751768	0.455222046	1.713491827	2.466059853	2.326044577	1.450282951	0	0.518015312	3.804257931	Tumor	BRCA
TCGA-5L-AAT1-01A	1471	0	3.757940362	0.139363546	0.400471824	1.430975959	1.420928216	2.853902138	0.033923647	0	0.60607789	3.454265575	Tumor	BRCA
TCGA-3C-AALJ-01A	1474	0	4.290913818	0.203108222	0.145323406	1.052239394	1.354674721	1.795010841	0.066657391	0	0.813306185	1.061014542	Tumor	BRCA
TCGA-A2-A0YL-01A	1474	0	3.485486249	0.128730602	1.320000852	3.308353738	2.209730861	2.606708942	0.121123263	0	1.150998513	3.370890509	Tumor	BRCA
TCGA-C8-A12Y-01A	1476	0	3.485596	0.066507408	1.45225678	0.511134033	0.617247054	1.335123964	0.217020256	0	1.162511311	1.217865432	Tumor	BRCA
TCGA-5L-AAT0-01A	1477	0	3.84230383	0.10220222	0.69381573	2.75358597	1.9000077	2.52644249	0.22924346	0	1.46835287	2.87047378	Tumor	BRCA
TCGA-A8-A09E-01A	1492	0	2.689962495	0.098820508	0.376520752	1.677320831	0.59869932	0.678447686	0	0	0.046675134	1.159696872	Tumor	BRCA
TCGA-A2-A0YI-01A	1505	0	3.572672741	0.028325731	0.222556251	2.941599903	1.091292363	3.783011781	0	0	1.006998309	2.204685632	Tumor	BRCA
TCGA-BH-A1EX-01A	1508	1	3.764932522	0.062273368	0.168242466	1.354096756	1.658491253	3.053064206	0.058513546	0	0.473732656	1.393525565	Tumor	BRCA
TCGA-A2-A0T3-01A	1516	0	3.987931793	0.061914503	0.797231611	2.697229746	1.452576382	1.080023931	1.772931568	0	0.676193134	1.29869298	Tumor	BRCA
TCGA-BH-A0BV-01A	1519	0	3.705608386	0.108529771	0.113908404	2.76296291	1.855462447	2.554077057	0.034833418	0	0.453758351	0.90564518	Tumor	BRCA
TCGA-A8-A09D-01A	1522	0	3.641001769	0.150631717	0.272991033	1.836727922	1.701143428	2.009482331	0	0	0.95848842	1.380107643	Tumor	BRCA
TCGA-E2-A1LG-01A	1523	0	2.643294802	0.257567464	0.565191378	1.153210933	0.319799591	1.063892598	0.010983838	0	0.407464466	0.458983312	Tumor	BRCA
TCGA-AO-A0JI-01A	1528	0	2.063919201	0.071734895	0.893531721	1.936078881	1.711309023	1.094380896	0	0	1.715460419	1.009768294	Tumor	BRCA
TCGA-A2-A3XZ-01A	1532	0	4.125295379	0.058202992	0.176156749	1.126811238	1.360648822	2.818461787	0.027601226	0.027744234	0.648074774	2.151107976	Tumor	BRCA
TCGA-A2-A0SX-01A	1534	0	4.922012075	0.032827209	1.991588258	1.953767487	1.901094199	3.038472612	0.030826234	0	1.346805587	1.840010596	Tumor	BRCA
TCGA-A2-A0YF-01A	1535	0	2.605928522	0.149619333	0.054227582	1.254225365	0.607141706	2.839336966	0	0.048738775	0.139290701	0.711022402	Tumor	BRCA
TCGA-AO-A0JB-01A	1542	0	0.883434613	0.080326402	0.0286674	0.365815016	0.262298615	0.50227254	0	0	0.687755793	1.273385317	Tumor	BRCA
TCGA-BH-A0HY-01A	1545	0	3.133470006	0.028531998	0.741663986	1.632516192	1.358951783	0.620408767	0.013457389	0	0.37867021	1.050848438	Tumor	BRCA
TCGA-A2-A3Y0-01A	1546	0	2.896837724	0.092635253	0.16611762	0.403677925	1.909496058	1.348289361	0.055048583	0	0.453210289	1.18323324	Tumor	BRCA
TCGA-AO-A0JC-01A	1547	0	6.470616244	0.37457941	0.603663002	1.92456436	2.840360198	5.665494815	0.560962734	0	0.546574854	2.546189863	Tumor	BRCA
TCGA-AR-A24K-01A	1548	0	2.884130851	0.028302668	0.247921137	2.064180915	0.981480013	1.34461935	0.026574948	0	1.365548653	0.941614283	Tumor	BRCA
TCGA-AR-A24W-01A	1550	0	3.18901143	0.224162513	0.489573966	2.307566202	2.033555165	1.944702073	0.239125934	0	1.161095327	3.26042414	Tumor	BRCA
TCGA-BH-A18V-01A	1556	1	4.538364288	0	0.400189954	0.384500442	1.041711569	2.506712743	0.031317278	0.03147933	1.206663839	0.631321428	Tumor	BRCA
TCGA-BH-A18V-06A	1556	1	4.132692145	0.047902344	0.34056972	1.251402524	0.404146907	3.175925915	0.03387841	0	1.234409617	0.66935771	Tumor	BRCA
TCGA-BH-A0HW-01A	1561	0	1.956206936	0.360139654	1.079394791	1.501845087	0.19926339	0.687257409	0.086900043	0	1.653618739	0.113043401	Tumor	BRCA
TCGA-BH-A18U-01A	1563	1	3.02523183	0	1.04447981	0.993897541	0.819671118	1.707241977	0	0	1.461786179	1.052081555	Tumor	BRCA
TCGA-E2-A15T-01A	1563	0	2.290058225	0.258911628	0.126801194	2.267023246	0.56108175	3.57161342	0	0	0.05167577	0.784105373	Tumor	BRCA
TCGA-BH-A0B8-01A	1569	0	2.632645365	0.109397235	0.077550933	2.612106298	1.76569355	1.284711791	0.017666379	0	0.990216114	1.523303963	Tumor	BRCA
TCGA-BH-A0B9-01A	1572	0	3.472315967	0.092665043	0.205975859	2.320297837	0.365987809	3.141478479	0	0	0.948898956	0.172650494	Tumor	BRCA
TCGA-AO-A0J4-01A	1587	0	4.628137829	0.066258854	0.813755631	1.049372045	1.006659331	1.869875116	0.031467647	0	0.867059132	0.506198909	Tumor	BRCA
TCGA-A2-A259-01A	1596	0	4.60086777	0.225875063	0.152363651	2.50694167	1.768474674	2.702478243	0.097047126	0	0.424318486	2.447788149	Tumor	BRCA
TCGA-E2-A1LS-01A	1604	0	0.730584366	0.058715633	0.106265777	1.100594577	0.094647252	1.253595032	0.068634744	0.027991204	2.030782575	0.021373564	Tumor	BRCA
TCGA-EW-A2FS-01A	1604	0	2.609518957	0.134158656	0.227485559	1.648949307	1.10595647	1.868168511	0.204659802	0	0.670923064	2.907899967	Tumor	BRCA
TCGA-EW-A1P3-01A	1611	0	2.742904515	0.218108466	1.990860494	1.118803027	0.889482853	1.832314854	3.282394827	0	0.125430675	2.129360444	Tumor	BRCA
TCGA-BH-A0HA-01A	1611	0	3.48194359	0.133376492	0.205111116	1.518086689	1.919395006	1.471565888	0	0	0.496754468	1.610393531	Tumor	BRCA
TCGA-WT-AB41-01A	1611	0	2.783798024	0	0.053571973	1.61775839	0.645033473	2.51891878	0.139183269	0	2.022731056	1.567993122	Tumor	BRCA
TCGA-D8-A1JG-01B	1612	0	4.582022629	0.093916522	0.213059379	1.705579597	0.980780815	2.834310811	0.077556999	0.088751911	0.207170644	0.57670016	Tumor	BRCA
TCGA-AO-A0J9-01A	1613	0	2.545772048	0.140800358	0.238380375	1.520359529	1.032944617	1.186977328	0	0	0.247339367	2.200463889	Tumor	BRCA
TCGA-A8-A06T-01A	1614	0	3.128232664	0.17268813	0.635934829	1.589874291	0.902874258	1.672703564	0	0	0.715434769	1.508420408	Tumor	BRCA
TCGA-A2-A0CZ-01A	1616	0	4.496092238	0.031349308	0.352981111	1.711483636	2.212149459	1.605040017	0.127981228	0	1.458551508	2.395712057	Tumor	BRCA
TCGA-BH-A0H5-01A	1620	0	4.842766366	0.26586559	0.758353055	1.770153498	1.499652787	3.859794186	0.321040391	0	0.396981242	2.753627244	Tumor	BRCA
TCGA-E2-A1B0-01A	1631	0	5.192449722	0.067505306	0.035885782	2.012462682	0.927394805	1.840301664	0.024116739	0	0.425732384	1.002921272	Tumor	BRCA
TCGA-AO-A12G-01A	1639	0	2.472327626	0.042794644	0.650639782	1.498020045	1.070977214	1.012132855	0	0	0.104877643	1.236254651	Tumor	BRCA
TCGA-E2-A15J-01A	1640	0	2.915219629	0.061159116	0.73141501	0.419360612	1.29362028	1.916995887	0.014582319	0.113296083	0.304489812	0.490110232	Tumor	BRCA
TCGA-A8-A076-01A	1642	0	4.115407979	0.15410764	0.616777932	1.212434765	0.986544326	1.870404066	1.059580606	0	0.968505057	0.736485655	Tumor	BRCA
TCGA-BH-A1FR-01A	1642	1	2.958468222	0.255552552	0.26757349	2.314381467	1.077714586	2.433561641	0.125554334	0	0.596758054	1.22080171	Tumor	BRCA
TCGA-BH-A0DO-01B	1644	0	2.392595778	0.130768517	0.826350391	2.981185527	1.29618616	3.821413122	0.03175921	0	1.116553546	1.797951513	Tumor	BRCA
TCGA-E2-A1L6-01A	1648	0	3.368860495	0.1763243	0.882051639	2.263820401	1.779594254	3.881273804	1.143886143	0	0.514081398	2.620269108	Tumor	BRCA
TCGA-AR-A2LK-01A	1649	1	4.006491037	0.235311001	0.481164592	2.762167286	1.47179824	2.107541445	0.014912797	0.059049124	0.440868127	1.602652312	Tumor	BRCA
TCGA-A2-A0SU-01A	1662	0	3.147064058	0.038306708	0.260703946	1.397111497	1.875977081	1.665180075	0	0	0.690639797	1.571607588	Tumor	BRCA
TCGA-EW-A2FR-01A	1673	0	5.889552702	0.128578957	0.349884636	1.771206835	2.857728993	2.071816451	0.037371036	0	1.615798167	2.141411927	Tumor	BRCA
TCGA-BH-A1FL-01A	1673	1	2.78631053	0.088055963	1.160517235	1.863481047	1.777828864	1.893425233	0	0	0.598115783	2.238415918	Tumor	BRCA
TCGA-A2-A0CY-01A	1673	0	1.664498554	0.054973616	0.140261746	0.600401216	0.235752335	1.563723635	1.05324583	0	0.952269346	0.152698726	Tumor	BRCA
TCGA-D8-A1XO-01A	1682	0	3.28361172	0.1128567	2.462930425	2.251311756	1.971597076	3.415140799	0.013704229	0	0.895625859	2.045553356	Tumor	BRCA
TCGA-AO-A0JL-01A	1683	0	2.893047529	0	0.140614305	0.942595069	0.495344252	0.92758577	1.843376832	0	0.674480642	0.481773798	Tumor	BRCA
TCGA-A2-A04X-01A	1686	0	2.944362989	0.273795264	0.614546065	1.489306264	0.621273068	1.56170853	0.034939165	0	0.54635874	0.331874829	Tumor	BRCA
TCGA-D8-A1JB-01A	1688	0	3.738689706	0.08580019	0.40291066	2.691833111	1.539588654	3.345799788	0.060913187	0	2.321529201	1.835403378	Tumor	BRCA
TCGA-BH-A1FU-01A	1688	1	5.30980307	0.080152012	0.345206806	2.968290858	2.253228579	2.175567784	0.038162071	0	0.354125056	2.34818111	Tumor	BRCA
TCGA-E2-A15I-01A	1692	0	3.468825181	0.369859543	1.082304074	3.624513074	1.712860475	3.651844339	0.120687574	0.035708094	0.804600617	2.157651615	Tumor	BRCA
TCGA-BH-A18Q-01A	1692	1	2.593838128	0.120051716	0.278470332	2.522311953	0.435667999	3.444995241	0.112937405	0	2.582649291	2.06598928	Tumor	BRCA
TCGA-BH-A1EW-01A	1694	1	3.894184558	0.146657498	0.388929497	2.608647049	2.042871284	2.269610163	0.233540509	0	1.302445807	2.58452197	Tumor	BRCA
TCGA-AR-A0TY-01A	1699	1	2.617169453	0.128136665	0.082159135	0.771056374	1.338148451	1.71703243	0.188343219	0	3.1544352	1.287912638	Tumor	BRCA
TCGA-A2-A3XW-01A	1712	0	1.901819996	0.023931797	0.121603881	0.730456985	1.084923843	1.220257091	0.098463346	0	0.078412098	3.997948556	Tumor	BRCA
TCGA-D8-A13Y-01A	1728	0	3.820951223	0.069449217	0.208609186	3.826406014	0.342935658	0.727660329	0.065265868	0	1.142519805	0.690903802	Tumor	BRCA
TCGA-A2-A0CX-01A	1728	0	3.806159112	0.13765237	0.549130753	1.404319033	0.806983337	1.155020436	0.013490228	0.02699466	0.586370417	0.81378597	Tumor	BRCA
TCGA-E2-A15R-01A	1732	0	2.869609121	0.071549563	0.699341408	3.091130075	1.383096631	1.555916528	0.078151219	0	1.416604737	1.201102588	Tumor	BRCA
TCGA-AR-A2LR-01A	1742	0	4.001918618	0.136572088	0.670517367	4.268096585	4.084284544	1.324042936	0.022231192	0	2.106478796	2.130066381	Tumor	BRCA
TCGA-BH-A208-01A	1759	1	4.741372401	0.028928844	0.3999634	2.917849878	2.537296814	1.554479391	0.285194797	0	0.239228398	2.995827607	Tumor	BRCA
TCGA-OL-A5D7-01A	1780	0	3.353641746	0	0.394112688	0.725387935	0.581597761	2.153777997	0.05412204	0	1.288924539	0.488866096	Tumor	BRCA
TCGA-B6-A0X7-01A	1781	1	2.554913027	0.167515004	0.84670423	2.043289517	1.473803905	1.291313909	0.054518321	0	1.007717036	3.084309905	Tumor	BRCA
TCGA-OL-A5DA-01A	1783	0	2.527501539	0.477283071	0.91346583	2.189529157	0.740324611	1.859459521	0	0	1.680652036	2.217183381	Tumor	BRCA
TCGA-AO-A03U-01B	1793	1	3.437961424	0.044708714	0.281112776	0.718459227	1.159025336	4.280903622	0	0	0.629863455	1.470829375	Tumor	BRCA
TCGA-E2-A1IK-01A	1800	0	1.845234862	0.124956821	0.131113214	1.69236687	0.784102448	2.177786285	0	0	0.91807147	0.59043242	Tumor	BRCA
TCGA-GM-A2D9-01A	1812	1	2.894276189	0.275875348	0.735322732	1.821620018	1.181996374	1.767223388	2.583298411	0	0.337862518	1.844483112	Tumor	BRCA
TCGA-BH-A0AV-01A	1820	0	5.259308143	0.060541657	0.644619995	0.844277455	1.328309531	2.315419295	0	0	0.207942265	1.223178597	Tumor	BRCA
TCGA-E2-A1L7-01A	1836	0	3.534511493	0	0.175313662	2.359372145	1.011676356	3.2496916	0.518433114	0	0.152026309	1.062861223	Tumor	BRCA
TCGA-AO-A12F-01A	1842	0	3.654193927	0.025777392	0.90460874	0.576798054	1.014476796	0.875960088	0	0	1.041622163	1.225733299	Tumor	BRCA
TCGA-A2-A1FX-01A	1847	0	2.884586733	0.23827702	0.568118861	1.811421352	1.298182143	2.305178419	0	0	0.321775648	1.904424765	Tumor	BRCA
TCGA-AC-A2FG-01A	1853	0	2.003142571	0.049009731	0.890552787	2.415374806	1.460641895	2.199829571	0.360336195	0	0.504144956	3.471197412	Tumor	BRCA
TCGA-E2-A1IO-01A	1855	0	4.970203984	0.109242818	0.63361038	2.366604837	2.072867876	2.724981411	0.035068184	0	0.433210808	3.367511807	Tumor	BRCA
TCGA-AR-A1AV-01A	1864	0	3.932722333	0.091414711	0.426458228	2.303556821	1.380757526	1.537588249	0.386172794	0	0.721809015	0.876341211	Tumor	BRCA
TCGA-AO-A03M-01B	1866	0	3.694045318	0.097611485	0.026307337	1.024654016	1.073516975	2.308726697	0.069380365	0	0.685924257	1.960702781	Tumor	BRCA
TCGA-BH-A0BG-01A	1871	0	3.717474844	0.19518724	0.131210688	1.325458119	1.691895172	1.562676596	0.02431035	0	1.107020858	0.537190924	Tumor	BRCA
TCGA-A2-A0D3-01A	1873	0	3.029709121	0.093404127	0.971739539	1.676492324	1.020557393	2.398230247	0	0.030026332	1.361567079	0.64717986	Tumor	BRCA
TCGA-BH-A0BM-01A	1876	0	1.93106928	0.117568685	1.314997983	1.991440135	0.906644622	1.138305922	0.056357486	0	0.618750711	1.918230685	Tumor	BRCA
TCGA-AO-A1KQ-01A	1882	0	2.785146395	0.03672573	0.148541319	1.13697413	0.713448814	1.724324616	0.756637314	0	0.355938288	0.917906546	Tumor	BRCA
TCGA-A2-A0EW-01A	1884	1	3.054549169	0.06919638	0.929131282	3.086982445	1.893795788	2.675722366	0.172217713	0	0.715978343	3.062781034	Tumor	BRCA
TCGA-AO-A0JJ-01A	1887	0	2.948314986	0.033766066	0.784204595	2.689931475	1.712852371	3.624355169	0.108058511	0	1.106494152	2.698461628	Tumor	BRCA
TCGA-HN-A2OB-01A	1900	1	3.165912087	0.230308559	0.763576329	2.740746185	1.940318904	2.409053555	0.791522719	0	1.019724609	4.450818289	Tumor	BRCA
TCGA-BH-A0AU-01A	1914	0	4.163476508	0	0.544027047	2.363179872	2.112509709	2.260940883	0.03878732	0	0.601387223	2.162875202	Tumor	BRCA
TCGA-BH-A0AZ-01A	1919	0	4.653344113	0.111364569	0.479023809	1.996705704	2.279217711	1.599724078	1.346963862	0	1.280489943	2.688538305	Tumor	BRCA
TCGA-A2-A04V-01A	1920	1	3.306913051	0.050706599	0.62800856	1.393364636	1.277847657	1.180802749	0	0	0.303261466	0.970652854	Tumor	BRCA
TCGA-A2-A0EY-01A	1925	0	3.176180253	0.117777206	0.681459279	2.223059808	1.852148457	4.219228411	0.201213439	0.028653608	0.604786479	1.406242666	Tumor	BRCA
TCGA-BH-A0EI-01A	1926	0	4.126839296	0.242391128	0.497991391	2.678376553	1.938400942	4.672778085	0.344582424	0	4.347201195	3.066109632	Tumor	BRCA
TCGA-BH-A1FJ-01A	1927	1	2.677604086	0.085964567	0.699637339	1.923974935	0.80596639	2.743102726	0.354418809	0	0.184829469	0.693950727	Tumor	BRCA
TCGA-BH-A0H3-01A	1928	0	4.268780859	0.234346687	0.857111449	3.034397233	2.251543388	2.355745274	0.182024959	0	1.186560373	3.436024144	Tumor	BRCA
TCGA-AR-A2LM-01A	1935	0	4.177911008	0.235147057	1.504997711	2.827654006	2.496397583	2.815308671	0.447196616	0	0.818494157	3.436630909	Tumor	BRCA
TCGA-E2-A150-01A	1935	0	3.970724702	0.136647794	1.103767532	1.152814194	0.45162894	1.770917737	0.01671508	0	0.271838423	0.651826253	Tumor	BRCA
TCGA-PE-A5DD-01A	1953	0	3.310318955	0.154169625	0.824450764	1.9420097	0.865759586	1.801620879	0	0	0.304956494	2.329234056	Tumor	BRCA
TCGA-AR-A0TX-01A	1972	0	4.327590052	0.207804561	0.27436525	1.219463201	1.496134976	2.786801347	0.014904556	0	0.324832804	1.556036055	Tumor	BRCA
TCGA-AO-A0JF-01A	1980	0	3.973473038	0.143115834	0.439786872	2.343105461	2.190151952	2.653367777	0.621284355	0.035051814	0.780949634	2.788291777	Tumor	BRCA
TCGA-AR-A0U0-01A	1988	0	4.411129764	0.111788713	0.67178104	0.21410081	0.48280823	1.782512698	0	0	0.042494678	0.330357669	Tumor	BRCA
TCGA-B6-A0IE-01A	1993	1	1.660520378	0	0.22177028	1.045738429	0.682843404	1.347367733	0.28974662	0	1.0393825	2.290199523	Tumor	BRCA
TCGA-OL-A66J-01A	1996	0	3.166452361	0.074668131	0.56050108	1.61489155	1.71260704	1.20283995	0	0	0.670175125	3.554836631	Tumor	BRCA
TCGA-BH-A18S-01A	2009	1	1.246473308	0.35311584	0.437331866	1.040859155	0.261006538	1.77963667	0	0	1.667804313	0.403439465	Tumor	BRCA
TCGA-AR-A2LL-01A	2012	0	3.199886831	0.152818823	1.040885306	1.481351122	0.83830984	1.680018018	0	0	0.623906454	2.124949264	Tumor	BRCA
TCGA-GM-A3XN-01A	2019	0	3.647514663	0.055130164	0.846979439	2.109544195	1.969527101	1.894770292	0	0.05206003	0.990160332	3.292643043	Tumor	BRCA
TCGA-AO-A03N-01B	2031	0	2.982747331	0.114699171	0.646709482	0.909539826	0.792776919	0.672295943	0.133647719	0	0.027421961	0.260893907	Tumor	BRCA
TCGA-V7-A7HQ-01A	2033	0	1.953233612	0.075682882	0.191044021	0.530317402	0.317499345	1.204132278	1.279648818	0.036190981	0.3530695	1.940502123	Tumor	BRCA
TCGA-BH-A0DG-01A	2041	0	4.639841825	0.200600577	0.242462082	1.467754836	1.533036226	2.257796985	1.297595826	0	1.330670814	2.166733947	Tumor	BRCA
TCGA-A2-A0D0-01A	2048	0	2.700505877	0.031088395	0.426083643	0.176016915	0.092711576	0.757148004	0	0	0.763056997	0.222771454	Tumor	BRCA
TCGA-BH-A0DV-01A	2064	0	4.066762083	0.050775973	0.55665328	2.455583952	2.960312673	1.473725103	0.024046566	0	0.452942643	3.742251397	Tumor	BRCA
TCGA-B6-A408-01A	2072	0	3.508467107	0.062053265	0.272585871	1.820712506	1.361072116	2.529871246	0	0	0.279805258	2.932190905	Tumor	BRCA
TCGA-B6-A0RG-01A	2082	0	3.305002431	0.082415282	0.455139743	1.498317409	2.1004258	0.643674682	0.351443083	0	0.156418686	1.435091323	Tumor	BRCA
TCGA-AO-A03R-01A	2091	0	1.998652358	0.032019395	0.191049715	1.189246187	1.12567619	0.945382143	0.074024623	0	0.087396818	0.887052913	Tumor	BRCA
TCGA-B6-A0X5-01A	2097	1	1.777759186	0.078965544	0.271498234	3.763502568	0.710816336	4.126230396	0.228457278	0.03778315	0.322498517	2.349637199	Tumor	BRCA
TCGA-GM-A3XL-01A	2108	0	3.29898962	0.053025614	0.538768822	0.425578269	1.141397026	1.146749138	0	0	0.82026985	0.291843255	Tumor	BRCA
TCGA-E2-A14Y-01A	2109	0	4.050166077	0.038486418	0.155382704	0.283095001	1.175824642	0.47288862	0	0	0.134620642	0.27171275	Tumor	BRCA
TCGA-AO-A03T-01A	2124	0	1.744859135	0.036004643	0.092792803	1.113548858	0.750178958	0.462226477	0.058661334	0	0.237955756	1.020825153	Tumor	BRCA
TCGA-BH-A1EN-01A	2127	1	2.267951157	0.163153296	0.124236561	0.841270379	0.633164413	2.847271439	0	0	0.174424364	0.600516201	Tumor	BRCA
TCGA-E2-A152-01A	2128	0	4.732313811	0.20672257	0.622943742	1.637856803	2.286419789	3.081964756	0.017277228	0	0.346557916	1.149171291	Tumor	BRCA
TCGA-BH-A0B5-01A	2136	0	4.168951158	0.351493454	0.77573695	2.264245938	1.851675084	2.133685223	0.304919001	0.033733858	1.052966821	3.119349357	Tumor	BRCA
TCGA-E2-A1IG-01A	2140	0	4.444818278	0.035363017	0.364046077	1.863167402	1.45935639	1.058587639	1.505679546	0	0.279845337	1.394356012	Tumor	BRCA
TCGA-AO-A12E-01A	2142	0	1.931014277	0.189207333	1.228119583	1.508132257	1.301007134	2.190624318	0.091871435	0	0.362863802	2.04462073	Tumor	BRCA
TCGA-GM-A2DF-01A	2155	0	3.800953242	0.165347293	0.089291442	0.507904451	1.159240657	2.52933645	0.066924163	0.054061542	2.455007997	0.713664144	Tumor	BRCA
TCGA-BH-A0DX-01A	2156	0	3.944199006	0.201874267	0.875613536	1.371750679	1.937302855	1.436107614	0.084611652	0	0.460639852	2.773708785	Tumor	BRCA
TCGA-AR-A255-01A	2161	0	4.077738125	0	1.058338777	2.787009432	1.90246087	2.547967649	0	0	0.252154479	2.020727732	Tumor	BRCA
TCGA-B6-A40C-01A	2164	0	3.298001266	0.102965388	0.390851469	1.021868564	1.311097521	1.986601984	0.009980731	0	0.383695691	2.728625857	Tumor	BRCA
TCGA-AO-A0JM-01A	2184	0	4.477832119	0	1.331782224	1.435845498	1.41682533	0.866536142	0.485438313	0	0.296449242	0.784615319	Tumor	BRCA
TCGA-A2-A0ES-01A	2190	0	2.655715566	0.034320245	1.044905848	2.304011277	1.893024442	2.30756318	1.393171267	0	1.192988294	3.554511742	Tumor	BRCA
TCGA-AO-A0JD-01A	2190	0	3.537448486	0.065878964	2.451775447	3.422241686	1.877518967	1.389551303	0	0.031446954	0.76730979	0.544856871	Tumor	BRCA
TCGA-GM-A4E0-01A	2191	0	2.302367412	0.284563936	0.443922631	2.249118994	1.913031398	2.743716082	0.121266793	0	0.65268006	4.280211536	Tumor	BRCA
TCGA-BH-A1FN-01A	2192	1	4.85854661	0.174092433	1.124373503	1.537394134	0.546541762	1.394645777	0	0	0.576027233	1.116004166	Tumor	BRCA
TCGA-GM-A2DH-01A	2193	0	4.169526855	0.186881147	0.623083365	3.838346288	1.004474792	2.574010241	0.039573541	0	0.280267073	1.569884414	Tumor	BRCA
TCGA-BH-A0BO-01A	2197	0	3.72624172	0.032288159	0.629831527	2.639747289	1.969432679	2.528384983	0.015239498	0	0.287395612	3.971992843	Tumor	BRCA
TCGA-BH-A18M-01A	2207	1	4.069180468	0.241299258	1.308492379	2.254589499	2.044260402	2.189158047	0	0	0.873658324	2.715826844	Tumor	BRCA
TCGA-AC-A2BK-01A	2222	0	0.829286941	0	0.106691516	2.450312487	0.059860117	1.211845415	0	0	1.123082935	1.446367463	Tumor	BRCA
TCGA-AR-A5QM-01A	2231	0	3.695494418	0.189928328	0.500074338	2.238881887	1.781438474	2.905662896	0.018924441	0	0.762956791	3.662446549	Tumor	BRCA
TCGA-B6-A1KI-01A	2236	0	2.599962902	0.10329838	0.357257877	1.588218246	1.233006867	1.064581015	0	0	0.361819221	1.002034769	Tumor	BRCA
TCGA-E2-A1L8-01A	2240	0	3.324914035	0.185824123	0.690949536	1.711751232	0.990827817	1.803637565	0.011584863	0	0.632170757	1.325683014	Tumor	BRCA
TCGA-A2-A04T-01A	2246	0	3.248419945	0.052534583	0.159616734	1.190949255	1.341173954	1.624771051	0.012497361	0	0.319246246	0.320472975	Tumor	BRCA
TCGA-AC-A23G-01A	2248	0	4.46047043	0	0.065277652	2.182658369	2.350589449	1.823446221	0	0	0.893307749	2.839510876	Tumor	BRCA
TCGA-BH-A0BQ-01A	2255	0	3.863217462	0.119828946	1.465026264	1.83712209	2.041394379	1.658646058	0	0.038761826	0.330065338	1.923639393	Tumor	BRCA
TCGA-BH-A0BZ-01A	2255	0	4.192788769	0.079725554	0.354804421	1.888831544	1.382707567	2.591397808	0.037956088	0	0.78410658	0.868436813	Tumor	BRCA
TCGA-AC-A2FO-01A	2255	0	3.57709081	0.037132755	0.551962694	2.773210527	2.150165817	3.086938771	0.034872491	0	1.021664915	3.384496845	Tumor	BRCA
TCGA-A2-A0ER-01A	2263	0	2.447429761	0.02707973	0.262121726	1.551803131	0.702057154	2.366510281	0.025426009	0	1.107490824	0.652494843	Tumor	BRCA
TCGA-BH-A1FE-06A	2273	1	4.943326616	0.147205483	1.090576511	1.658113983	4.569492125	0.85016667	0	0	0.749800692	4.240271532	Tumor	BRCA
TCGA-BH-A1FE-01A	2273	1	4.73284927	0.052238372	1.151434401	2.570982261	2.297558376	2.373651056	0.108158718	0	0.364347558	2.817686156	Tumor	BRCA
TCGA-BH-A0BL-01A	2278	0	5.33409706	0.056243534	0.370307188	1.465975485	1.811149116	3.139611839	0.052841135	0.026800667	0.880313246	1.968664352	Tumor	BRCA
TCGA-B6-A402-01A	2281	0	2.014400313	0.108778038	2.038700233	0.275999401	0.247918511	1.094433713	0.026265262	0	0.454682657	0.357717129	Tumor	BRCA
TCGA-GM-A2DD-01A	2282	0	3.573171029	0.027028968	0.16262055	1.293694025	1.306576783	1.811382031	0.309849422	0.025509911	0.378479612	2.411910601	Tumor	BRCA
TCGA-AR-A0TV-01A	2288	0	2.703877323	0	0.180662279	0.569928055	0.934465446	1.973113136	0.014242108	0	0.205369589	0.864353889	Tumor	BRCA
TCGA-A2-A0CT-01A	2289	0	1.885122903	0.111977383	0.771662906	2.160363305	2.136210034	1.26253602	0	0	0.247514328	1.533392258	Tumor	BRCA
TCGA-BH-A0BP-01A	2296	1	3.06011541	0.042422647	0.493583922	2.426490787	2.600752878	1.48173799	0.078618691	0	0.542735956	2.653019606	Tumor	BRCA
TCGA-E2-A1LB-01A	2306	0	3.031348911	0.13621504	1.010913105	0.642929287	0.621777584	2.035700069	0	0.09768202	0.212179846	0.765293482	Tumor	BRCA
TCGA-E2-A14T-01A	2311	0	2.382078758	0.064245312	0.252827389	1.952040522	0.831612279	1.233916204	0.192119912	0	0.139307875	1.033651469	Tumor	BRCA
TCGA-E2-A1AZ-01A	2329	0	5.169127715	0.202648859	0.454202977	2.983787451	1.796041686	2.683523259	0.066499467	0	2.057097072	1.463678388	Tumor	BRCA
TCGA-BH-A0BR-01A	2330	0	4.945133601	0.038358981	0.931065403	1.533706112	1.604466215	3.353554747	0.036025006	0	0.124298721	1.891769355	Tumor	BRCA
TCGA-AO-A0JE-01A	2335	0	4.636499978	0.242495693	1.123592466	1.363248342	2.07957085	2.494835262	0.015404864	0	0.569375397	1.231585891	Tumor	BRCA
TCGA-A2-A0CS-01A	2348	1	2.745179759	0.114519264	0.398932652	0.502252605	0.655698958	1.922327173	0.054865507	0	1.834777389	2.328812219	Tumor	BRCA
TCGA-B6-A0I1-01A	2361	1	2.442395286	0.068434993	0.627494308	0.692311476	0.107734177	0.426148387	0.085126841	0.043413775	2.276105048	0.423678804	Tumor	BRCA
TCGA-E2-A1IE-01A	2362	0	2.767397036	0.113732218	0.291902798	2.140471235	3.947150481	0.98955679	0.01106197	0	4.041450457	1.358399384	Tumor	BRCA
TCGA-BH-A0BT-01A	2365	0	3.05867604	0.167653788	0.53956753	1.11883707	1.238117259	1.225446929	0.01383601	0	0.170870201	1.58373977	Tumor	BRCA
TCGA-BH-A0BW-01A	2371	0	4.586403236	0.116192655	0.19785198	4.337897979	0.850542211	3.805013362	0.848119534	0	0.861455874	0.387426297	Tumor	BRCA
TCGA-AO-A12C-01A	2372	0	4.163949414	0	0.176748368	2.350683679	1.63418914	2.218108739	0.562539572	0	0.837048345	2.382949307	Tumor	BRCA
TCGA-BH-A0DE-01A	2372	0	3.281200056	0.168946499	0.284199681	2.604304069	2.166109196	2.299789805	0	0	0.434544344	1.371400203	Tumor	BRCA
TCGA-B6-A0RM-01A	2373	1	3.05515245	0.092606938	0.527581776	1.303521313	2.110574801	2.046440833	0.271867461	0	0.288512277	0.893404077	Tumor	BRCA
TCGA-BH-A0DL-01A	2381	0	4.359184164	0.303464452	0.298376025	0.781351528	1.446555037	2.820560175	0	0	0.114390593	0.793069085	Tumor	BRCA
TCGA-AR-A1AJ-01A	2383	0	5.499705238	0.074334267	0.585350521	0.876492513	1.753026615	3.275670458	0.628347037	0	1.7491359	2.636532894	Tumor	BRCA
TCGA-A2-A04Q-01A	2385	0	5.084754954	0.05636667	0.439492597	2.035360574	1.218336984	2.884273756	0.026721451	0	0.540611083	0.987731752	Tumor	BRCA
TCGA-BH-A0DT-01A	2403	0	3.991378654	0.277110494	0.503374923	1.969826751	1.641605287	1.902100039	0.136663223	0	0.790145075	2.149508115	Tumor	BRCA
TCGA-GM-A2DB-01A	2406	0	2.66469082	0.170981569	0.037680078	0.640873118	0.524224787	1.345938694	0.016934468	0	0.232745499	0.366641951	Tumor	BRCA
TCGA-B6-A0WV-01A	2417	1	3.194013654	0.184971404	0.622386322	1.621245099	1.160639668	0.717193248	0	0	0.929094583	1.080058647	Tumor	BRCA
TCGA-A2-A0EQ-01A	2426	0	4.60778686	0.095087216	0.336495642	1.05455156	1.115354448	1.942670244	0.118018762	0	0.596353723	1.039397067	Tumor	BRCA
TCGA-A2-A0EO-01A	2442	0	3.467466689	0.131935242	0.358346284	2.974292389	1.667180406	2.018364638	0.012906562	0	0.322499119	2.482298801	Tumor	BRCA
TCGA-AO-A03L-01A	2442	0	3.978078556	0.063025818	0.384286798	2.49040129	1.903312083	1.783468639	0.299207808	0	0.298524052	1.982689479	Tumor	BRCA
TCGA-B6-A0RL-01A	2469	1	3.783040873	0.195855989	2.175254552	0.950695731	0.088538901	2.121910099	0.013992585	0.027995047	0.478259422	0.149867362	Tumor	BRCA
TCGA-BH-A0B0-01A	2477	0	3.979615664	0.065670463	1.260441533	1.577570645	2.085261399	1.815383309	0.031184869	0	0.404892988	2.682965373	Tumor	BRCA
TCGA-AO-A03O-01A	2483	1	2.677692241	0.087847517	0.968850595	0.817534185	0.703602841	1.721948425	0	0	0.469222871	1.197479392	Tumor	BRCA
TCGA-BH-A0B6-01A	2483	0	3.624514017	0.210928561	0.462988362	2.061503436	1.397752091	2.97394157	0.088568321	0	0.667485376	2.423263648	Tumor	BRCA
TCGA-BH-A0DD-01A	2486	0	3.982904046	0.037772199	0.690358281	2.156500445	0.969684998	1.806381575	0.457748789	0	0.986809988	1.46144461	Tumor	BRCA
TCGA-BH-A0E9-01B	2489	0	2.795701625	0.197779448	0.761516812	2.863629531	2.051232673	2.171877113	0.215193237	0.096667176	1.01104677	3.196231391	Tumor	BRCA
TCGA-AO-A1KR-01A	2513	0	1.580412052	0	0.201453232	0.808168899	0.233595659	1.606261641	0	0	1.017550455	0.660233979	Tumor	BRCA
TCGA-AO-A12D-01A	2515	0	3.845635977	0.325650496	0.615946301	1.607899562	1.315034306	2.397504402	0.050528523	0	0.557907639	1.483118685	Tumor	BRCA
TCGA-BH-A1ET-01A	2520	1	2.842916245	0.282995137	0.685000524	2.897568148	1.79297949	2.644141568	0.009746869	0	0.366784386	1.769259569	Tumor	BRCA
TCGA-BH-A204-01A	2534	1	2.716278454	0.039449357	0.417086959	3.271582945	1.29162016	1.563390264	0.009352052	0	0.490566309	0.188338754	Tumor	BRCA
TCGA-GM-A2DC-01A	2535	0	1.662619363	0.080151718	0.08416469	1.485311435	4.552626409	1.303647384	0	0	1.660874885	1.36388346	Tumor	BRCA
TCGA-E2-A106-01A	2541	0	1.809545291	0.123907531	0.066471368	1.446791146	0.682650994	0.840583231	0	0	0.32142463	0.515669135	Tumor	BRCA
TCGA-AR-A0U2-01A	2551	1	3.41009992	0.03458691	1.186313654	1.555892328	1.357905096	2.13318062	0.255239304	0	1.581024501	1.30139374	Tumor	BRCA
TCGA-AR-A0TS-01A	2558	0	5.322449647	0.067311899	0.233624881	1.92447868	1.361595033	3.872634202	0.01607552	0	0.845967913	2.106523108	Tumor	BRCA
TCGA-BH-A0B7-01A	2559	0	3.731177902	0.119998536	0.969118794	1.833300057	1.462355269	2.232886518	0.043374387	0.029211158	0.304890545	2.345564812	Tumor	BRCA
TCGA-B6-A0IN-01A	2573	1	2.636465204	0.018009402	0.074279923	1.799445856	1.06972963	1.388589908	0.025285808	0.016994271	1.217110927	1.042064079	Tumor	BRCA
TCGA-GM-A2DI-01A	2590	0	4.997656139	0.07948742	1.315595997	2.546144247	2.201561924	3.535855757	0.456354469	0	0.429502722	2.57677115	Tumor	BRCA
TCGA-GM-A2DO-01A	2596	0	5.646638523	0.266777894	0	1.773981095	1.558333847	5.129221146	0.131328756	0	2.27606338	1.015618046	Tumor	BRCA
TCGA-B6-A401-01A	2596	0	3.773094801	0.225164666	0.135765954	1.477426111	1.462803721	1.819654667	0.037617526	0.025317627	1.49440378	2.830699267	Tumor	BRCA
TCGA-AR-A254-01A	2605	0	4.811994428	0.184965346	0.735748046	1.326697693	0.845101226	3.238465172	0.011528047	0	0.257112362	1.443752735	Tumor	BRCA
TCGA-AR-A1AO-01A	2618	0	4.348272917	0.076627932	0.229078338	1.087365819	1.911638631	2.758417856	0.03646083	0	0.48515944	2.432770199	Tumor	BRCA
TCGA-AR-A1AX-01A	2629	0	4.472640908	0.170450877	0.753386602	2.828432488	2.125232562	2.908309472	0.066362773	0	0.197329527	2.666152892	Tumor	BRCA
TCGA-AR-A1AW-01A	2632	0	6.081962526	0.038206086	0.884857854	2.315614989	2.658806652	4.676790892	0.07089181	0	0.237843582	2.016884273	Tumor	BRCA
TCGA-AR-A2LJ-01A	2632	0	3.164204827	0	0.46961053	1.252884749	1.03143537	1.896021387	0.067205843	0	0.646750145	3.70662823	Tumor	BRCA
TCGA-AC-A2FE-01A	2636	1	4.234798774	0.112262437	0.445350603	2.402590786	1.899138857	4.670479237	0.013629576	0	1.253925855	2.881228239	Tumor	BRCA
TCGA-PE-A5DE-01A	2645	0	3.602367713	0.229899714	0.414718858	1.688457885	1.25012995	3.127097591	0.038462028	0	0.163733992	0.985045191	Tumor	BRCA
TCGA-GM-A2DK-01A	2645	0	2.195042996	0.105328761	0.083700115	1.115701765	1.391606946	1.40432843	0	0	1.053041235	1.591615821	Tumor	BRCA
TCGA-AC-A2FK-01A	2650	0	3.204860758	0.251459243	0.485890088	2.232957447	1.518478665	3.483816454	0.20025294	0	1.367800073	3.644935774	Tumor	BRCA
TCGA-E2-A1B1-01A	2653	0	4.026213671	0.335708258	0.506400039	2.998498368	2.108791688	2.417965761	0.551719536	0	1.311020387	2.868371249	Tumor	BRCA
TCGA-A2-A04U-01A	2654	0	2.702431674	0.074888444	1.769394041	0.670887868	0.187960994	2.286225801	0	0	0.324290969	0.940296236	Tumor	BRCA
TCGA-A2-A0CQ-01A	2695	0	2.161610634	0.136722059	0.354724083	0.339948112	0.436555946	2.201659065	0	0	0.186892219	0.880761727	Tumor	BRCA
TCGA-AR-A250-01A	2707	0	4.484387058	0.06815999	0.775861425	2.379809771	1.670430481	2.452348291	0.053572701	0	0.51682589	0.800484212	Tumor	BRCA
TCGA-BH-A0C3-01A	2709	0	3.798222798	0.071595003	1.224970011	1.80993009	2.245734028	1.798586749	0	0	0.383384628	3.627459791	Tumor	BRCA
TCGA-BH-A1F5-01A	2712	1	2.280284848	0.112593488	0.353210138	1.823159423	1.21172112	1.98547022	0.524037269	0	2.179294615	0.654061869	Tumor	BRCA
TCGA-B6-A0RT-01A	2721	0	5.300922883	0.060376305	0.318661414	2.170123437	1.875613309	3.893366801	0.070569161	0	1.180523225	1.517646872	Tumor	BRCA
TCGA-AC-A2FF-01A	2759	0	3.602452597	0.165039015	1.044062793	3.585617859	2.296518973	3.009326112	0.559612983	0	1.172156547	4.096994781	Tumor	BRCA
TCGA-BH-A18K-01A	2763	1	4.065969051	0.02848383	0.588054289	2.198763872	1.376866805	2.005662134	0.013434553	0	0.438418941	2.047307631	Tumor	BRCA
TCGA-BH-A0C7-01B	2767	0	4.246024405	0.129913854	0.826081873	2.982631986	0.883577146	1.880207917	0.012700689	0	1.60905406	1.901381482	Tumor	BRCA
TCGA-A2-A3XT-01A	2770	0	3.521887575	0	0.074146619	0.604946719	0.529971367	2.438892798	0	0	1.131553381	0.867859461	Tumor	BRCA
TCGA-BH-A1EO-01A	2798	1	4.820124444	0.057904787	0.380115432	2.49206447	2.8769982	2.371307692	0	0	0.541859393	2.270800675	Tumor	BRCA
TCGA-A2-A0CP-01A	2813	0	3.58909195	0.045417491	0.418246036	1.133822803	1.417144086	1.498673248	0.021487854	0	0.918366918	2.763783157	Tumor	BRCA
TCGA-AR-A252-01A	2838	0	4.552018857	0.310984723	0.250615643	3.205693705	2.1356594	3.188852365	0.117229941	0	1.436683659	2.022772513	Tumor	BRCA
TCGA-AR-A256-01A	2854	1	3.563469075	0.112302189	1.543642234	1.704053595	0.57852877	1.413323564	0.013634569	0	1.336967744	0.255700384	Tumor	BRCA
TCGA-AR-A1AP-01A	2856	0	3.438811124	0.202352322	0.325770916	1.918617038	0.837148056	2.065718663	1.641289276	0	0.342742205	2.217282036	Tumor	BRCA
TCGA-AR-A24L-01A	2866	1	4.637874149	0.142705685	0.448311316	3.205174658	1.729329925	1.914978585	1.079907903	0	1.193792307	1.834041574	Tumor	BRCA
TCGA-AR-A1AU-01A	2868	0	3.993548526	0.161849491	0.510409444	1.878358922	1.441326567	1.69402293	0.078204179	0	1.41058893	3.104141578	Tumor	BRCA
TCGA-AO-A03P-01A	2911	1	2.58962334	0.022530852	0.281150616	1.142802264	0.454148878	0.786184824	0.021152891	0	0.316469977	0.230740478	Tumor	BRCA
TCGA-AR-A1AN-01A	2920	0	4.446750349	0.056557104	0.760167777	1.796301553	1.330035981	1.873775863	0	0	0.37276455	2.390309813	Tumor	BRCA
TCGA-AO-A1KP-01A	2953	0	2.334187567	0.342396478	1.268036466	1.257667158	0.662648925	2.212529015	0.047558579	0.024099629	0.723318489	1.56100854	Tumor	BRCA
TCGA-B6-A0IH-01A	2965	1	3.038474544	0.096348204	0.48483979	3.224507187	1.70917968	2.456774424	0.175835188	0.046245251	2.193677394	4.421672782	Tumor	BRCA
TCGA-BH-A1F6-01A	2965	1	4.766045364	0.042437652	0.087846023	0.740099782	1.664518869	1.832225189	0.02006711	0	1.347745382	1.166246204	Tumor	BRCA
TCGA-B6-A0WS-01A	2965	1	4.148466409	0.064992334	0.034535798	2.161385474	2.11423835	2.044913141	0	0	0.276884491	1.988860325	Tumor	BRCA
TCGA-AR-A1AL-01A	2971	0	3.717465335	0.104416583	0.144356748	3.110306326	1.549762693	2.832850892	0.016837467	0	1.126715461	3.491678681	Tumor	BRCA
TCGA-AR-A24S-01A	2976	0	3.852216421	0.02599299	1.52280718	1.403450979	1.706338478	2.837117993	0.012254142	0	0.510927627	1.248638654	Tumor	BRCA
TCGA-AO-A12B-01A	2989	0	2.706485181	0.034046027	0.202464444	1.916058992	0.142668905	1.187529843	0	0	0.019047411	1.294507682	Tumor	BRCA
TCGA-AR-A0TQ-01A	2991	0	3.534210164	0.165425045	0.241855306	1.330629339	1.172589572	1.78604249	0.046246082	0	0.782122711	1.859036421	Tumor	BRCA
TCGA-AR-A1AM-01A	2991	0	3.121707984	0.230014081	1.167564939	2.192144904	1.471695377	2.202162603	0.648641918	0	1.272311628	3.237969428	Tumor	BRCA
TCGA-AR-A24Z-01A	3001	0	3.584281799	0.091801747	0.697577896	2.568002249	1.010961702	1.717119879	1.724329879	0	0.138231656	0.510890045	Tumor	BRCA
TCGA-AR-A24X-01A	3004	0	3.285685662	0.152076314	1.836627814	2.038220692	1.766967233	1.866768829	0.049314165	0	0.388853026	1.596383285	Tumor	BRCA
TCGA-AR-A0TW-01A	3009	0	2.774350183	0.08238292	0.168113864	1.316164919	0.705733333	1.760784748	0	0	0.460604486	0.74475614	Tumor	BRCA
TCGA-A2-A0CV-01A	3011	0	2.818611732	0.048858776	0.051332793	2.117169098	1.161576592	2.522666994	0.011611614	0	2.106690434	2.813890091	Tumor	BRCA
TCGA-A2-A0CL-01A	3015	0	5.540220854	0.306737641	0.288581245	1.892965546	1.933085844	4.077699018	0.103133724	0	0.811044851	1.959003601	Tumor	BRCA
TCGA-A2-A0ST-01A	3017	0	5.829217969	0	0.276693969	1.846752209	1.364737856	4.066929507	0.160812423	0	1.015107179	1.941669915	Tumor	BRCA
TCGA-AR-A1AQ-01A	3021	0	4.472281128	0	0.410416605	1.15449766	0.925278044	2.23963717	0	0	1.408487353	0.427423001	Tumor	BRCA
TCGA-AC-A2BM-01A	3022	0	2.951414393	0.302581181	0.437688687	2.518187101	0.548662347	3.190532823	0	0.034860269	0.444404097	1.359030089	Tumor	BRCA
TCGA-AR-A251-01A	3030	0	3.881663496	0.074690876	0.519062949	1.084083554	0.784747738	1.819349829	0.035526635	0	1.826573091	1.59939268	Tumor	BRCA
TCGA-AR-A24N-01A	3035	0	3.57842771	0.028099182	0.246266471	2.500658593	1.527802669	1.767390439	0.013252197	0	0.285606426	1.460796813	Tumor	BRCA
TCGA-B6-A0RS-01A	3063	1	3.471376892	0.067241005	0.738929633	0.452094709	0.661302356	1.50812191	0	0.021482544	0.675777988	0.587722542	Tumor	BRCA
TCGA-B6-A1KF-01A	3088	0	2.791220302	0.035837563	0.110155525	0.816130886	0.660163873	0.631152877	0.033655223	0.033829232	0.554777416	0.393194564	Tumor	BRCA
TCGA-GM-A2DN-01A	3091	0	4.145974896	0.035071719	1.213926598	1.964805395	1.185657975	3.049921722	0.016561726	0.033105816	0.964831559	1.299755299	Tumor	BRCA
TCGA-A2-A0EM-01A	3094	0	3.313946309	0.093556798	0.789095513	1.077473135	1.308949615	1.996557843	3.109062161	0	0.184878162	1.865012575	Tumor	BRCA
TCGA-A2-A04W-01A	3102	0	3.999581434	0.066588118	0.069938345	1.997296947	1.185762128	0.965720953	0	0	0.118282723	2.229221744	Tumor	BRCA
TCGA-AO-A12A-01A	3112	0	3.859367699	0.255353166	0.35609981	2.515804348	1.645323777	2.317925414	0.064089166	0	1.879950943	2.046425698	Tumor	BRCA
TCGA-E2-A1LI-01A	3121	0	3.472291189	0.105580689	0.434347741	0.531413189	0.703064098	1.817065293	0.020413193	0.020519223	1.806289486	0.455264517	Tumor	BRCA
TCGA-B6-A0RP-01A	3126	1	3.809228212	0.110860915	0.299796192	1.489100757	1.844062078	2.216211535	0	0	0.302615952	1.817849161	Tumor	BRCA
TCGA-AR-A24U-01A	3128	0	4.64557507	0	0.484469586	1.494080977	1.198804975	3.283992008	0.026791079	0	0.315643958	1.232223594	Tumor	BRCA
TCGA-B6-A40B-01A	3152	0	3.460043978	0.124798068	0.180169674	1.831372729	1.327859477	1.445221907	0	0	1.607243039	2.535136414	Tumor	BRCA
TCGA-AR-A1AK-01A	3159	0	3.663398547	0.149919814	0.364998485	2.494517686	1.619903612	3.159861976	0	0	0.901873173	2.848769044	Tumor	BRCA
TCGA-AR-A24Q-01A	3172	0	3.648700824	0.076867974	0.60209429	2.35760967	1.585450807	2.164830811	0.01229554	0	0.640057453	1.192008074	Tumor	BRCA
TCGA-AR-A24T-01A	3202	0	4.666925871	0.238087674	1.243610742	2.787523738	2.339530037	3.179197943	0.030048926	0	1.077894969	3.002998395	Tumor	BRCA
TCGA-AR-A24V-01A	3203	0	4.027761176	0.16162361	0.368335345	1.79561234	1.324837674	1.756987499	0.176044673	0	0.253906316	2.708711992	Tumor	BRCA
TCGA-A2-A25E-01A	3204	0	3.573614366	0.141180044	0.518457385	2.084452058	1.297999216	2.004113666	0.041161537	0	1.215192818	1.326052492	Tumor	BRCA
TCGA-GM-A2DM-01A	3226	0	2.955348155	0.072176416	0.216407662	1.144481352	0.303898626	3.989282376	0	0	1.196589945	0.102636299	Tumor	BRCA
TCGA-E2-A1LH-01A	3247	0	3.465461529	0.114249995	0.194633265	0.551646078	0.442261356	1.998917802	0.018476301	0	0.781214304	0.622552687	Tumor	BRCA
TCGA-AO-A128-01A	3248	0	5.103853607	0.078088779	0.303274124	1.355533434	0.455464549	3.545766695	0.024883269	0.049598369	0.354555694	0.180442263	Tumor	BRCA
TCGA-Z7-A8R6-01A	3256	0	3.329855981	0.153975263	1.013321071	0.78887011	0.649583944	1.303228384	0.14494963	0	0.096199007	1.486596201	Tumor	BRCA
TCGA-AR-A0U4-01A	3261	0	5.704931166	0.065450054	0.549553878	1.780352545	1.58498081	3.517623288	0.061502495	0	1.702077466	0.194753041	Tumor	BRCA
TCGA-AR-A0TZ-01A	3262	1	3.298345105	0.2037138	0.524624528	2.238177007	1.694338499	2.179551803	0.111101558	0	0.739825011	1.959087354	Tumor	BRCA
TCGA-A2-A25A-01A	3276	0	3.321487136	0.321469126	0.67999247	2.749651555	2.23280671	2.976823571	0.009904602	0	0.704172628	3.559549974	Tumor	BRCA
TCGA-A2-A0CW-01A	3283	0	2.56080799	0.077320104	0.027575958	1.280735248	1.010450683	1.159771515	0.07267448	0	1.38614656	0.471822793	Tumor	BRCA
TCGA-A2-A0CR-01A	3283	0	3.733638054	0.030426264	0.210247801	1.45594493	1.406772146	3.053249403	0.137508341	0	0.445513183	3.291581493	Tumor	BRCA
TCGA-AO-A129-01A	3286	0	3.765652472	0	0.33856923	0.924548522	0.95591061	1.986776752	0.028102362	0	0.770447921	1.087289864	Tumor	BRCA
TCGA-Z7-A8R5-01A	3287	0	2.347784018	0.118245191	0.083897548	1.310793451	1.824002529	2.67510319	0.038038875	0	0.756416079	2.231588344	Tumor	BRCA
TCGA-AR-A1AI-01A	3296	0	3.928994631	0.067016606	1.432940088	0.264885783	0.271393049	2.590714774	0.03183191	0	0.73828421	0.227554128	Tumor	BRCA
TCGA-AO-A126-01A	3307	0	2.470176512	0.293804822	0.236502592	1.42556807	0.981847535	1.263558566	0.05008456	0	0.689589765	3.05385037	Tumor	BRCA
TCGA-AR-A0TT-01A	3316	0	5.192678405	0.04267421	0.288040656	1.175522918	2.0483476	4.181027872	0	0	0.293445207	0.694624413	Tumor	BRCA
TCGA-GI-A2C9-01A	3342	0	2.628771829	0.082890429	1.784915562	2.201524629	0.753996038	2.053897006	0	0	1.141968728	1.397160595	Tumor	BRCA
TCGA-GM-A3NW-01A	3361	0	1.484371679	0.251697589	0.531472417	3.710627092	0.956295499	2.598810031	0.028390658	0.028537714	0.988565911	2.14051461	Tumor	BRCA
TCGA-BH-A42U-01A	3364	0	2.391813581	0.313249496	0.149632318	1.442779897	1.295846644	1.99730925	0.057465859	0	1.069704935	3.976969212	Tumor	BRCA
TCGA-A8-A08T-01A	3409	1	2.97613752	0.088576057	0.573647458	2.931689658	0.81013825	2.037000393	0.014216997	0	0.24132529	0.711102518	Tumor	BRCA
TCGA-AR-A24R-01A	3430	0	3.797496791	0.180428129	0.356339071	2.142157614	1.302351015	1.782557064	0.025537658	0.075679297	0.192814862	1.198317522	Tumor	BRCA
TCGA-AO-A125-01A	3456	0	1.750230319	0.519150302	0.343828976	0.082209026	0	0.961537498	0	0	0.0618826	0.214547101	Tumor	BRCA
TCGA-B6-A0WY-01A	3461	1	3.723585231	0.281018637	0.320485276	2.255274526	1.531532655	1.407062783	0.014484094	0	0.492558988	1.748189038	Tumor	BRCA
TCGA-BH-A1ES-01A	3462	1	4.38910766	0	0.09063037	2.71189503	1.74924252	4.49230115	0.46056646	0	2.39842631	1.8712673	Tumor	BRCA
TCGA-BH-A1ES-06A	3462	1	1.675947539	0.028620638	0.030080542	1.359196642	1.97790171	3.770665431	0.358429925	0	2.102726635	0.673692526	Tumor	BRCA
TCGA-BH-A1FC-01A	3472	1	4.719008823	0.029037307	0.377740582	0.596840696	2.142761439	2.936256553	0.013696993	0	1.455518487	0.380675384	Tumor	BRCA
TCGA-AO-A124-01A	3506	0	2.349200804	0.15003478	0.428394626	1.538142447	0.110377028	0.555358203	0	0	0.46062874	0.285433027	Tumor	BRCA
TCGA-GM-A2DL-01A	3519	0	3.670905513	0.097845099	0.713273147	1.158755843	1.640553675	1.014909133	0	0	0.28843345	1.593193913	Tumor	BRCA
TCGA-A2-A0EP-01A	3603	0	4.729873764	0.170890673	0.179173315	1.549079358	2.3696058	3.59040387	0.059555943	0	0.495624035	3.975874992	Tumor	BRCA
TCGA-AR-A24O-01A	3607	0	4.366833477	0.183340003	0.735498669	2.944095712	2.201053591	3.576429319	0.117394658	0	0.468192486	2.968557682	Tumor	BRCA
TCGA-AR-A24M-01A	3660	0	3.685798288	0.195138504	0.542899403	2.548191735	1.94884812	2.624761983	0.024303915	0	0.435797236	1.483065913	Tumor	BRCA
TCGA-BH-A1FB-01A	3669	1	4.29041129	0.193351813	0.601278293	2.941956126	2.537784181	3.530766324	0.528267478	0	1.050922892	3.006802476	Tumor	BRCA
TCGA-A2-A04R-01A	3709	0	3.810274892	0.061106981	0.213174251	3.852197532	0.509694073	0.753093444	0.099026809	0	0.268647084	2.035224938	Tumor	BRCA
TCGA-AR-A1AH-01A	3807	0	2.944809371	0	2.318224853	0.550802947	0.828782791	1.145995514	0.067752994	0	2.619312223	0.293776718	Tumor	BRCA
TCGA-B6-A0IM-01A	3873	1	4.859844815	0.121227789	0.331245824	2.236218069	1.638737206	1.426197682	0.023541953	0	0.25128961	0.791394283	Tumor	BRCA
TCGA-B6-A0IP-01A	3926	1	3.265979837	0.298434029	0.920110237	1.820240513	1.240006266	2.164152181	0.092686532	0	0.955741067	1.690363707	Tumor	BRCA
TCGA-B6-A0IB-01A	3941	1	1.703502161	0.231743026	0.220219488	1.795481994	0.447931191	3.359031611	0	0	0.923773314	1.013273424	Tumor	BRCA
TCGA-B6-A0X0-01A	3945	1	2.659013676	0	1.352418598	1.564430607	0.62176795	1.891017829	0.15367344	0	2.184031088	0.600703742	Tumor	BRCA
TCGA-AQ-A04L-01B	3957	0	3.506812329	0.348745263	0.341425589	0.935790889	0.874379259	1.188123815	0	0	0.3712912	0.388249403	Tumor	BRCA
TCGA-BH-A209-01A	3959	1	4.682670186	0.073978169	1.010300791	0.910746982	1.494141046	3.110679219	0.046722654	0	0.263155768	1.203125124	Tumor	BRCA
TCGA-3C-AALI-01A	4005	0	3.773060541	0.348678803	0.8111825	0.920376497	0.471727242	1.993736684	0.02294927	0	0.262682112	1.316084931	Tumor	BRCA
TCGA-3C-AAAU-01A	4047	0	3.794890591	0.161760965	0.070261459	1.683863062	0.456138922	1.658216785	0.031773981	0	1.644480063	0.958746913	Tumor	BRCA
TCGA-AR-A0U3-01A	4080	0	2.816692567	0.053627609	1.936385787	2.411733352	0.547529698	1.502732503	0	0	0.396334969	0.787222091	Tumor	BRCA
TCGA-A2-A0EN-01A	4088	0	4.056078544	0.134215801	0.597036651	1.605934873	1.648972603	3.050564242	0	0.021945894	0.515581986	1.741249404	Tumor	BRCA
TCGA-A2-A0CK-01A	4159	0	2.217880451	0.412655088	0.217222895	2.478280939	1.48384678	2.049914737	4.788694035	0	0.503582803	2.771347055	Tumor	BRCA
TCGA-B6-A1KN-01A	4233	0	4.013397206	0.181055652	0.402048671	3.564088902	1.690812113	1.421479008	0	0	0.278131627	1.510252773	Tumor	BRCA
TCGA-B6-A0RQ-01A	4267	1	1.004149701	0.082680267	0.639893395	1.536546051	1.470706218	3.589338284	0.320858762	0	1.012675515	2.112722041	Tumor	BRCA
TCGA-AR-A0TP-01A	4275	0	2.07020946	0.059209771	0.092317625	1.205043712	0.559881203	0.912898169	0	0	0.770050118	0.111412528	Tumor	BRCA
TCGA-B6-A0IQ-01A	4285	0	3.062485019	0.043512596	0.420166778	1.137283667	0.310241515	1.091062246	0.010326421	0	0.838488513	0.43517315	Tumor	BRCA
TCGA-A2-A04N-01A	4354	0	3.506425256	0.21864851	0.400070754	1.749356272	1.898083317	1.994098701	0.233272783	0	0.773227858	2.298649706	Tumor	BRCA
TCGA-B6-A0I2-01A	4361	0	3.208586467	0.029056043	0.254032835	0.296780536	0.157203889	2.435265217	0	0.027424142	1.363926349	0.09521821	Tumor	BRCA
TCGA-B6-A0IG-01A	4456	1	3.264903528	0.135447753	1.390454514	1.089255447	0.716076534	0.649679002	0	0	0.48251734	1.228981429	Tumor	BRCA
TCGA-AR-A24H-01A	4894	0	3.017952611	0.144701236	0.434357048	1.842548642	0.788375105	1.952192387	1.543019323	0	1.720217038	0.391428721	Tumor	BRCA
TCGA-B6-A0RO-01A	4929	0	1.396255281	0.182159435	0.336646969	2.246171993	0.941534982	1.160606228	0	0	1.034649523	0.765556911	Tumor	BRCA
TCGA-B6-A0IO-01A	5042	0	2.462821282	0.071450216	0.05045697	1.229914194	0.930646831	2.15379372	0.202729834	0	1.673534534	0.648530411	Tumor	BRCA
TCGA-AR-A2LE-01A	5062	0	2.428573717	0.215496609	0.472192929	4.211613979	1.547686055	1.54560521	3.195918301	0	0.527978439	1.256582015	Tumor	BRCA
TCGA-B6-A0RV-01A	5156	0	2.690902658	0.224121449	0.935909237	2.667310043	1.293344095	2.551979371	0.409869481	0	0.685259896	2.068289729	Tumor	BRCA
TCGA-B6-A2IU-01A	5176	0	1.57671114	0	0.517067775	1.293089224	0.889481511	1.426585293	0.089647632	0	2.355911939	1.639973756	Tumor	BRCA
TCGA-B6-A0WT-01A	5739	0	4.67811	0.31146465	1.30430327	2.13054562	1.97707351	2.52085519	0.64644235	0	3.24832237	2.27972157	Tumor	BRCA
TCGA-B6-A0WZ-01A	6292	0	2.433459704	0.316755812	1.605938959	0.325552859	0.626002794	1.156552676	0.299127563	0	0.206304538	2.216142791	Tumor	BRCA
TCGA-B6-A0RH-01A	6456	1	2.92108498	0	0.401582616	0.641043499	0.634521471	0.70824526	0.053371099	0	0.833747688	1.142946315	Tumor	BRCA
TCGA-GM-A2DA-01A	6593	1	3.048863652	0.242420035	0.429033662	1.3175654	1.468934097	1.938472949	0.024561184	0.048961759	0.534136015	3.390248781	Tumor	BRCA
TCGA-B6-A0IJ-01A	7106	0	4.490124192	0.021970606	0.367879154	0.404317381	0.732305246	2.783407115	0.020626667	0	0.857063967	0.313373075	Tumor	BRCA
TCGA-B6-A0RI-01A	7126	0	4.94482198	0.30744634	0.80675484	1.617258627	1.856905658	1.765896641	0.551911501	0	0.303734897	0.894218565	Tumor	BRCA
TCGA-B6-A0X1-01A	7455	1	4.468723667	0.054594708	1.066942794	2.299647522	1.78703315	1.969568729	0.05129029	0	2.186628543	0.583887415	Tumor	BRCA
TCGA-B6-A0RE-01A	7777	0	3.571260961	0.033456781	0.318122759	1.645548467	1.397259858	0.971387771	0.077297856	0	1.045573469	0.579725427	Tumor	BRCA
TCGA-B6-A0RN-01A	8008	0	3.063956401	0.144420457	1.184726451	1.670444939	1.857495742	1.840177064	0	0	0.242592441	2.335692897	Tumor	BRCA
TCGA-B6-A0IA-01A	8391	0	1.833855808	0.13107368	0.378546659	0.309991744	0.133036696	2.472082561	0	0	0.397908235	0.203995863	Tumor	BRCA
TCGA-B6-A0I5-01A	8556	0	2.644125988	0.243028054	0.228349564	0.930647943	0.810875576	1.324843157	0	0	0.584209788	0.939654653	Tumor	BRCA
TCGA-B6-A0RU-01A	8605	0	2.925779206	0.127872753	0.548858127	2.285510848	1.150809955	1.215856125	0	0	0.550149358	2.186564879	Tumor	BRCA
TCGA-EK-A2RO-01A	2	0	2.456860325	0.123911653	0.066473623	0.83671473	1.306687708	0.650438377	0	0	0.104164541	1.431464838	Tumor	CESC
TCGA-EK-A3GJ-01A	3	0	2.250175203	0.261615389	0.080000679	0.136701496	0.077343937	1.12640414	0.012183209	0	0.084549447	0.456648891	Tumor	CESC
TCGA-EK-A2R9-01A	4	0	3.903135741	0.241373517	0.080591235	2.81853966	4.63538046	2.555164904	0	0	0.734562849	3.286871668	Tumor	CESC
TCGA-ZJ-AAXU-01A	5	0	2.597641569	0.088461915	0.43199812	0.708293349	1.985154236	3.612032586	0.042182169	0	0.161926452	1.739994016	Tumor	CESC
TCGA-LP-A5U2-01A	9	0	1.979739688	0.101799059	0.668488275	2.565400439	0.563027845	0.58747291	0	0	0.681284609	0.684483357	Tumor	CESC
TCGA-EK-A2RB-01A	9	0	1.561706227	0.176097715	0.145584169	0.606145836	0.962089618	3.048518176	0	0	0.440690392	0.50747245	Tumor	CESC
TCGA-EA-A97N-01A	11	0	4.843081398	0.138350136	0.098359572	0.895995704	2.104458025	1.58761621	0	0	0.302633351	2.77281405	Tumor	CESC
TCGA-EK-A2PK-01A	12	0	3.328779886	0.029996406	0.062377253	0.622114539	0.114110364	1.93104774	0.028166301	0	0.105683307	0.616798413	Tumor	CESC
TCGA-EK-A2PL-01A	13	0	1.490165295	0.137815137	0.074097176	0.376912713	1.639776347	3.031329835	0	0	0.179504669	1.336122915	Tumor	CESC
TCGA-EK-A2RK-01A	13	0	2.128175503	0.341270917	0.356850776	0.23418419	0.460306478	2.526719865	0	0	0.69238644	0.857787539	Tumor	CESC
TCGA-C5-A1MJ-01A	14	1	4.425730742	0.023188465	0.117947805	2.585094038	2.942271846	1.125450375	0	0.021883616	0.772216885	2.548838757	Tumor	CESC
TCGA-EK-A3GK-01A	15	0	1.828908065	0	0.338990695	1.449618768	0.051787215	0.693650128	0	0	0.534663417	0.659238097	Tumor	CESC
TCGA-EK-A2PM-01A	18	0	1.216853783	0	0.084462813	1.269056836	7.212666077	0.192595111	0	0	0.744553282	1.328167511	Tumor	CESC
TCGA-ZJ-AAX4-01A	21	0	5.294491324	0.346563115	0.362355567	1.422079993	1.359557095	2.649696737	0	0	0.22651971	1.537298363	Tumor	CESC
TCGA-LP-A5U3-01A	25	0	3.346403877	0.067782182	0.036034587	0.247764135	0.910311269	2.871696658	0	0	0.155468126	0.440649798	Tumor	CESC
TCGA-EK-A2R7-01A	27	0	2.498401293	0.113508523	0.048836073	0.776251865	2.491833362	3.146295685	0	0.022109217	0.581661744	2.545791795	Tumor	CESC
TCGA-LP-A4AW-01A	27	0	3.579988645	0.248675429	0.040203446	1.680002575	4.366602321	2.407467517	0.053566067	0	0.649247577	4.801964952	Tumor	CESC
TCGA-EK-A3GN-01A	27	0	1.149213566	0.081862232	0.419710381	1.068246237	1.784951531	0.648140845	0.009846337	0	0.774663585	2.293347027	Tumor	CESC
TCGA-FU-A770-01A	34	0	1.957126178	0.23668315	0.82916754	1.450530788	0.166006964	3.986599612	0	0	0.445146739	2.197648042	Tumor	CESC
TCGA-DG-A2KH-01A	34	0	2.643003885	0.06726006	0.11588741	2.094049593	0.406496238	2.410752667	0	0	0.958233415	0.105966168	Tumor	CESC
TCGA-ZJ-AAXA-01A	43	0	5.204549171	0.131095669	0.03563379	0.744710889	0.515609598	0.561935619	0	0	0.166623327	1.366238537	Tumor	CESC
TCGA-EK-A2R8-01A	44	0	5.433186006	0.067807658	0.265931776	0.287489846	0.184163316	2.275149507	0	0	0.311555264	0.907729845	Tumor	CESC
TCGA-FU-A3TX-01A	45	0	3.21855496	0.116460763	1.043250092	1.377832583	7.570764755	1.57539372	0.011337135	0	0.212989506	0.283922946	Tumor	CESC
TCGA-EK-A2PG-01A	46	0	1.038775593	0.08747089	0.06942134	1.390598126	0.362538851	2.440381962	0	0	0.055384784	0.063390795	Tumor	CESC
TCGA-EK-A2RM-01A	50	0	3.520905704	0.173273701	0	0.610034108	4.376814666	2.55015407	0	0.056758619	0.576520809	2.161792513	Tumor	CESC
TCGA-VS-A9UJ-01A	52	1	2.926403298	0.169832085	0.38573156	1.521070227	0.218023895	4.097502712	0.027916251	0	1.358617318	1.945949255	Tumor	CESC
TCGA-EK-A2RJ-01A	53	0	2.154907745	0.08505191	0.252860822	0.097026496	0.101235724	0.668939391	0	0	0.886863432	0.081593399	Tumor	CESC
TCGA-EK-A2RE-01A	57	0	2.571464481	0.145960081	0.132196236	0.197060334	2.813798552	0.213022148	0	0	0.167024922	0.746453569	Tumor	CESC
TCGA-EK-A2RN-01A	71	0	2.856853378	0.146530382	0.047851459	0.08574276	2.8448716	2.629764616	0	0	0.046454343	0.057932967	Tumor	CESC
TCGA-C5-A1MK-01A	74	1	4.062045442	0.057872821	0.379927213	0.219227639	3.963521366	0.980092821	0.027443001	0	0.255351031	1.953346372	Tumor	CESC
TCGA-C5-A7X8-01A	83	0	2.805447025	0.13941702	0.180608476	1.539128658	1.615742241	1.925085741	0.017068359	0	0.154369716	4.951526299	Tumor	CESC
TCGA-PN-A8MA-01A	90	0	3.791174913	0.154124119	0.374502727	2.067037282	0.399446473	1.835759162	0	0	0.150313306	1.767093781	Tumor	CESC
TCGA-JW-A5VH-01A	100	1	4.68994772	0.239499828	0.217557962	0.902165654	4.137268567	3.244010841	0	0	0.356115621	0.991859288	Tumor	CESC
TCGA-VS-A9UV-01A	104	1	1.534647649	0.207533751	0.723119263	1.261003261	1.41692261	1.163061848	0	0	0.048853008	0.485687597	Tumor	CESC
TCGA-C5-A1MP-01A	109	0	3.552202079	0.201966729	0.10970183	1.356567997	4.012765471	2.745041514	0.016853774	0	0.820984959	2.667047967	Tumor	CESC
TCGA-ZX-AA5X-01A	119	0	4.413991202	0.203082909	0.966193824	1.151073171	2.417535572	2.244479552	0	0	0.527731678	3.897631468	Tumor	CESC
TCGA-EK-A2RC-01A	129	0	2.525817213	0.260088441	0.087218865	1.320883931	1.22742304	3.001622404	0.013310838	0	0.452411291	2.844046111	Tumor	CESC
TCGA-VS-A9V4-01A	132	1	2.985296186	0.069049522	0.072520505	1.356889622	0.146265895	0.320901922	0.032809654	0	0.784969075	0.160193854	Tumor	CESC
TCGA-VS-A94Y-01A	144	1	6.256950038	0.046681838	1.294211177	0.911945255	0.52984255	2.836649953	0	0	0.430561698	2.317928831	Tumor	CESC
TCGA-C5-A902-01A	149	0	2.255149049	0.092934574	1.396467202	0.592791466	0.242977997	0.620092964	0	0	0.888869032	0.757598903	Tumor	CESC
TCGA-VS-A9V1-01A	157	1	1.726736354	0.161735172	0.321342401	0.700575544	0.311483622	3.024860168	0	0	0.260716903	1.588887041	Tumor	CESC
TCGA-C5-A1BN-01B	166	1	3.524512292	0.030334855	0.181504862	0.07526419	0.222176175	1.016185948	0	0	0.632193471	0.84322504	Tumor	CESC
TCGA-EK-A2IP-01A	202	0	3.918313452	0.08664347	0.046202592	0.557325045	0.576967825	2.201136183	0	0	0.657197005	0.866233938	Tumor	CESC
TCGA-EA-A50E-01A	227	1	3.636409252	0.174829468	0.239554849	1.121529862	2.174494971	1.893273116	0	0	0.343554325	1.323016625	Tumor	CESC
TCGA-EX-A1H6-01B	241	0	2.387752829	0.178304541	0.169284301	1.320781252	0.249713351	2.98702526	0.00887756	0	0.739785654	4.352228603	Tumor	CESC
TCGA-DS-A7WI-01A	252	1	1.288674323	0.031532507	0.188296269	0.319710822	0.05446639	1.173076307	0	0	0.221600659	0.572386123	Tumor	CESC
TCGA-JW-A852-01A	252	1	1.540031737	0.03585382	0.037677887	0.428594159	5.50303679	1.424797977	0	0	0.332377841	0.406534023	Tumor	CESC
TCGA-EX-A69M-01A	253	1	2.630959179	0.031290399	1.166726476	0.423957448	0.106150774	3.770660594	0.014765874	0	0.462876445	0.418071108	Tumor	CESC
TCGA-C5-A8XI-01A	254	0	3.890774672	0.127474097	0.368961398	1.8344456	3.474214377	3.852017006	0.030932149	0	0.55498349	1.775311911	Tumor	CESC
TCGA-MA-AA42-01A	259	0	4.70297017	0	0.145268177	1.399897657	5.184132411	4.847670703	0.033700326	0	0.27531547	0.795802195	Tumor	CESC
TCGA-DS-A1O9-01A	266	1	5.310086947	0.073543355	0.365934798	1.126483578	6.264339218	3.89956504	0	0	0.066672155	0.271075102	Tumor	CESC
TCGA-Q1-A6DT-01A	275	1	2.256656368	0.103529011	0	0.056269792	1.614398144	0.485711292	0	0	0.203920058	1.56578498	Tumor	CESC
TCGA-MA-AA41-01A	279	0	2.304253068	0.037083291	0.113884799	0.472762907	2.787625001	1.014006665	0	0	0.266487774	1.483511185	Tumor	CESC
TCGA-Q1-A73Q-01A	284	0	3.808909417	0.249519815	0.360232912	0.918323921	6.189987425	1.330956791	0.018143666	0	0.506228963	1.283562691	Tumor	CESC
TCGA-C5-A7X3-01A	284	1	4.384110646	0.276332444	0.326199899	0.087040818	1.035785526	1.665611436	0.020271652	0	0.294661247	2.271700877	Tumor	CESC
TCGA-HM-A6W2-06A	287	0	2.23490064	0.33463668	0.80332081	0.81597134	1.84695996	1.77354992	0	0	0.9973255	0.32209115	Tumor	CESC
TCGA-HM-A6W2-01A	287	0	1.641084282	0.22015507	0.199865007	0.752998176	0.269072334	3.010878912	0	0.03169996	1.145639499	2.236385019	Tumor	CESC
TCGA-VS-A8EB-01A	305	1	2.228853659	0.099966258	0.138284097	0.709849174	3.001125265	1.371261193	0	0	0.028520817	0.947174402	Tumor	CESC
TCGA-FU-A5XV-01A	321	0	2.110402348	0.124470188	0.066779237	0.560556569	0.693997641	3.732069126	0.015168541	0	0.379505677	0.922779386	Tumor	CESC
TCGA-LP-A4AU-01A	343	0	3.500035807	0.251929263	0.189594196	0.305751191	3.000242847	1.719218908	0.012857808	0	0.219825999	1.809255593	Tumor	CESC
TCGA-MA-AA43-01A	346	0	5.261496981	0.230643522	0.579949315	0.301753667	3.265039895	0.780754239	0.287799909	0	0.287510035	0.735028951	Tumor	CESC
TCGA-C5-A0TN-01A	348	1	4.206476326	0.108821161	0.03908454	0.564312043	0.907141053	0.780850647	0	0	0.647868623	0.263258781	Tumor	CESC
TCGA-VS-A8QC-01A	350	1	3.823372998	0.169892122	0.361470076	1.480063706	1.933474784	0.889809306	0.027926614	0	0.503173427	1.606767098	Tumor	CESC
TCGA-UC-A7PD-01A	355	1	3.495825484	0.062601927	0.432692338	0.126242185	0.266268123	0.951966075	0	0	0.339511586	1.332918069	Tumor	CESC
TCGA-EA-A44S-01A	369	0	2.777730994	0.211039023	0.058538365	0.82492471	3.391852225	1.497977265	0	0	0.367821549	2.356810866	Tumor	CESC
TCGA-UC-A7PG-06A	370	1	4.65679558	0.117776738	0.093674142	0.524568497	0.662812827	2.654138016	0	0	0.16898886	0.192360504	Tumor	CESC
TCGA-UC-A7PG-01A	370	1	4.175739792	0.091792364	0.157214815	0.605763944	2.650918523	1.182547162	0.014747125	0	0.101816009	2.467826668	Tumor	CESC
TCGA-FU-A23K-01A	372	0	1.824237687	0.072280446	0.124384118	1.413427776	0.433354604	0.879308574	0.01154621	0	0.067166179	1.440841577	Tumor	CESC
TCGA-DS-A1OC-01A	376	0	3.216513918	0	0.190007797	0.64557505	1.51250941	2.299046524	0	0	0.409063883	1.358905677	Tumor	CESC
TCGA-LP-A4AX-01A	380	0	4.943930312	0.411773887	0.143006499	0.9033037	0.681582895	2.052958646	0	0	0.298424117	2.687931999	Tumor	CESC
TCGA-EK-A2GZ-01A	383	0	4.034393234	0.018170689	0.11098772	0.213774549	5.870627265	1.790224259	0	0	0.158843908	1.736278604	Tumor	CESC
TCGA-EA-A3QD-01A	397	0	3.288611421	0.273134268	0.056375009	2.013980895	1.096410641	2.48512703	0.01276949	0	0.269799356	2.197159404	Tumor	CESC
TCGA-LP-A7HU-01A	406	0	3.117617509	0.177375701	0.778506276	2.103386119	0.184816654	1.880682925	0.06916052	0.035175499	0.205270773	1.481585089	Tumor	CESC
TCGA-EA-A78R-01A	410	0	4.326280112	0.06915247	0.036771235	0.930245734	3.823238494	3.18021923	0	0	0.1045361	1.283875839	Tumor	CESC
TCGA-C5-A7X5-01A	414	1	4.199306614	0.086267479	0.518005088	0.172569211	2.78866778	0.379431865	0	0	0.256209486	0.478836099	Tumor	CESC
TCGA-FU-A40J-01A	426	0	2.184650489	0.107623977	0.091064054	2.170883398	0.641228198	3.96034619	0.041344253	0	0.422812816	3.781336839	Tumor	CESC
TCGA-Q1-A73O-01A	428	0	3.099389067	0.14483316	0.507895213	0.37315706	3.368975152	4.516446119	0	0	0.290823955	1.676149108	Tumor	CESC
TCGA-VS-A9UL-01A	442	1	3.613618946	0.196360708	0.427572698	2.912827367	0.326386571	2.108401764	0	0	0.582102084	2.501489112	Tumor	CESC
TCGA-VS-A9UU-01A	442	0	1.823434421	0.296578735	0.111027636	1.30108911	3.747898306	1.080120429	0.050598641	0	0.17251404	1.595893618	Tumor	CESC
TCGA-RA-A741-01A	444	0	2.535402473	0.078490119	0	1.213801307	0.271275127	1.728847616	0	0	0.246965712	2.49762172	Tumor	CESC
TCGA-EX-A449-01A	447	0	1.575017722	0.131875878	0	1.033639539	0.073245974	3.867581719	0.016107693	0	0.110907776	0.350658675	Tumor	CESC
TCGA-C5-A907-01A	448	0	4.443174554	0.143995769	0.22101933	0.163810552	0.095631384	0.564070412	0.017653786	0	0.595639861	0.929898759	Tumor	CESC
TCGA-EA-A556-01A	453	0	2.829087111	0.455308561	0.115851949	1.300742521	3.029421981	4.234614401	0.017831053	0	2.538297468	3.163807758	Tumor	CESC
TCGA-HM-A4S6-01A	454	0	3.135353384	0.108676246	0.439897408	0.336753265	6.128312993	2.202055434	0.034881638	0	0.309747007	1.120664225	Tumor	CESC
TCGA-EX-A3L1-01A	463	0	3.900708789	0.058886869	0	0.496158632	0.407547742	1.774855422	0	0	0.165726986	0.583991858	Tumor	CESC
TCGA-VS-AA62-01A	469	1	4.137249342	0.158287459	1.20841743	0.544299273	0.409364343	3.008056723	0.03872324	0	0.143883447	1.361461144	Tumor	CESC
TCGA-C5-A7CL-01A	471	1	3.782942391	0.398581567	0.675836313	0.48644878	2.614716796	5.185421747	0.030447758	0	0.83536119	2.373375113	Tumor	CESC
TCGA-EX-A8YF-01A	473	0	2.512074792	0.037681918	0.078137572	1.017691418	0.244043001	2.01341524	0	0.035571496	0.952509683	0.887088458	Tumor	CESC
TCGA-Q1-A5R1-01A	474	0	2.126887026	0.107494524	0.112823827	0.822133061	0.224485839	4.856835604	0.017349435	0	0.516543228	2.022772278	Tumor	CESC
TCGA-JW-A5VL-01A	474	0	3.056791066	0.43114439	0.885156396	0.049510082	0.118070246	1.552125679	0	0	0.084850159	0.404146816	Tumor	CESC
TCGA-VS-A953-01A	477	1	3.408381391	0.229449666	0.735233979	2.629302501	1.964027496	1.35458904	0	0	0.370898305	0.174370076	Tumor	CESC
TCGA-VS-A9UT-01A	482	0	5.021493315	0.06328586	0.922903806	1.818631707	2.684023603	3.566009076	0.11657792	0	0.688362798	2.040937129	Tumor	CESC
TCGA-Q1-A73P-01A	483	0	3.319416456	0.099248569	0.201347782	2.314936255	5.06865677	5.401452513	0	0	0.092286381	1.489685347	Tumor	CESC
TCGA-Q1-A5R3-01A	485	0	1.908666021	0	0	0.398920797	3.097358368	2.756493145	0.009020235	0	0.41258045	0.942758807	Tumor	CESC
TCGA-FU-A3EO-01A	490	0	0.878786921	0	0.123296941	0.44322686	0.10281528	3.40154915	0	0	0.098733913	0.84210803	Tumor	CESC
TCGA-Q1-A6DV-01A	491	0	3.689488106	0.19827899	0.036778207	2.704658598	0.401252833	3.080116521	0.016526298	0	0.26902135	2.338724451	Tumor	CESC
TCGA-FU-A3WB-01A	491	0	4.035354513	0.317569412	0.858975626	1.987624424	2.059874956	2.485387191	0.011856444	0	0.121806632	1.184179928	Tumor	CESC
TCGA-DS-A7WF-01A	492	1	4.923568907	0.106945615	0.281864015	2.161252603	0.237115053	5.566945185	0.017258063	0	0.651674157	0.969718908	Tumor	CESC
TCGA-VS-A9V5-01A	494	1	1.596839952	0.23781864	0.03832484	1.68318365	0.290281768	4.130383791	0	0	0.733397183	2.39060397	Tumor	CESC
TCGA-Q1-A5R2-01A	499	0	2.083206948	0.028329103	0.222581022	0.979879445	2.059328083	2.402012343	0	0	0.307179429	0.743758446	Tumor	CESC
TCGA-VS-A94X-01A	506	1	2.932035587	0.111893906	0.117432573	0.252091976	2.143010858	2.824255047	0.018082788	0	0.736192	0.705812447	Tumor	CESC
TCGA-DS-A5RQ-01A	512	0	3.786373332	0.094986549	0	0.501622103	4.3161305	4.173632912	0	0	0.155268714	0.894205952	Tumor	CESC
TCGA-C5-A901-01A	518	0	3.589794908	0.112277194	0.674218314	0.963723134	3.122081192	2.023674288	0	0	0.101912931	2.093125889	Tumor	CESC
TCGA-C5-A7UC-01A	523	1	3.463766724	0	0.106474138	0.159398661	0.158668783	1.72270034	0	0	0.314097441	0.394041111	Tumor	CESC
TCGA-MY-A913-01A	524	0	4.4139917	0.399703115	0.132131448	0.163708336	0.187717789	1.054414251	0	0	0.180470676	1.446819335	Tumor	CESC
TCGA-DS-A7WH-01A	533	0	4.565898704	0	0.851502142	1.820314926	1.221508252	3.936528985	0	0	0.733140523	3.095376409	Tumor	CESC
TCGA-2W-A8YY-01A	533	0	4.319756596	0.097564639	0.52750264	1.981701267	3.782495073	4.189506449	0.015701015	0	0.125464508	0.587649653	Tumor	CESC
TCGA-Q1-A6DW-01A	534	0	3.112335476	0.067289631	0.512745775	1.407009489	2.116286044	2.683272013	0.016070108	0	0.179978125	1.429070582	Tumor	CESC
TCGA-VS-A9V3-01A	540	0	3.492243338	0.170938666	0.43587546	1.131760804	5.995174883	2.504561108	0	0	0.288884263	1.700389714	Tumor	CESC
TCGA-GH-A9DA-01A	540	0	4.353615905	0	0.10417136	0.197654079	0.181820301	1.06036696	0	0	0.056070383	1.00867088	Tumor	CESC
TCGA-MA-AA3Y-01A	542	0	4.417201872	0.140937922	0.175675735	0.213980879	0.301336329	1.224882215	0	0	0.056555738	1.169147036	Tumor	CESC
TCGA-4J-AA1J-01A	542	0	3.333466138	0.464314757	0.127144784	0.938631816	4.531059725	2.435168819	0	0	0.55715457	3.601382311	Tumor	CESC
TCGA-C5-A3HF-01A	543	1	3.940838132	0.026325239	0.231770499	1.562406476	1.316686402	3.915579405	0	0	0.269003406	2.95237691	Tumor	CESC
TCGA-C5-A3HE-01A	548	0	2.407647391	0.02317367	0.140336797	1.17246845	0.816583238	1.630255496	0.010919359	0	0.319419329	1.174236334	Tumor	CESC
TCGA-JW-AAVH-01A	552	0	1.396285669	0.116838782	0.082887997	0.989647917	2.920823659	2.84683973	0	0	0.694350702	1.017083101	Tumor	CESC
TCGA-VS-A9UY-01A	555	1	4.311227734	0.26811734	0.605556117	0.30330623	2.570558553	3.703321119	0	0	0.227126307	0.49094483	Tumor	CESC
TCGA-VS-A9V2-01A	555	0	3.474351658	0.040549961	0.042609438	1.438914099	0.482400177	3.56948673	0.01916788	0	0.162193429	2.168687262	Tumor	CESC
TCGA-Q1-A73R-01A	567	0	3.477744348	0.18027411	0.188982463	4.692540104	0.081253433	5.697969785	0.012813739	0.025646963	0.276969582	0.961537276	Tumor	CESC
TCGA-C5-A1BF-01B	570	1	3.636814714	0.022758811	0.679796665	0.717926365	1.1174892	1.405525713	0	0	0.403813489	1.395158821	Tumor	CESC
TCGA-VS-A9V0-01A	573	0	2.900098072	0	0.261388835	1.713421078	1.105104059	2.076647854	0.042004166	0	0.09772784	0.707952617	Tumor	CESC
TCGA-FU-A2QG-01A	579	0	1.980716971	0.124661445	0.130803938	1.034002861	0.06465305	0.485577437	0	0	0.37073012	0.980294646	Tumor	CESC
TCGA-ZJ-A8QR-01A	582	1	3.121728157	0.299623742	0.038392569	0.29077202	0.392415842	2.259102537	0	0	0.886976557	0.564817618	Tumor	CESC
TCGA-EK-A2PI-01A	586	0	3.719724404	0.29266483	0.41991279	1.481536388	7.212853145	1.292831924	0	0	0.372997392	2.209430215	Tumor	CESC
TCGA-MA-AA3Z-01A	595	0	2.949791487	0.089405781	0	1.347865359	4.450075492	2.542272595	0	0	0.938263262	0.064804927	Tumor	CESC
TCGA-R2-A69V-01A	596	0	3.779893984	0	0.122372825	0.315353401	0.891453717	1.894358716	0.091979777	0	0.159800463	1.436898236	Tumor	CESC
TCGA-EX-A69L-01A	602	0	3.10367733	0.067067413	0.104412614	0.372248998	0.155649916	3.50065745	0	0	0.269329271	0.926378306	Tumor	CESC
TCGA-C5-A1BQ-01C	604	1	2.146658148	0.226643216	1.545406666	0.239644886	0.932633991	1.38069685	0.010430213	0	0.494489012	0.871678711	Tumor	CESC
TCGA-MU-A8JM-01A	607	0	4.088724495	0.133641617	0.861158594	0.169325509	4.643708685	4.317891597	0	0	0.148006087	0.913415946	Tumor	CESC
TCGA-VS-A8EJ-01A	607	1	2.266781532	0.191571882	0.483575474	0.684679099	0.072465343	1.992144241	0.015932646	0	0.610601382	1.070309075	Tumor	CESC
TCGA-MA-AA3X-01A	617	0	4.893490954	0.117987999	0.210167427	0.274886023	0.289921339	1.653535068	0	0	0.122911588	0.327888907	Tumor	CESC
TCGA-C5-A7CM-01A	619	0	3.412459914	0.064187138	0	3.013029762	2.53419383	2.016527045	0	0	0.424201151	1.206510138	Tumor	CESC
TCGA-EX-A1H5-01A	619	0	1.786486958	0.229164496	0.785857758	1.510698357	4.137740619	2.454831146	0.025666656	0	0.522542021	1.67780565	Tumor	CESC
TCGA-C5-A3HL-01A	621	0	2.615152072	0.126659459	0.13289594	1.765954855	4.418133337	2.255216945	0	0	0.133608673	0.644058962	Tumor	CESC
TCGA-JW-A5VK-01A	623	0	1.687074181	0.173105611	0.264332975	0.504524363	5.051673399	0.289570134	0	0	0.025365781	0.395673841	Tumor	CESC
TCGA-HM-A3JK-01A	632	0	4.792248622	0.119160145	0.568403657	1.825725589	3.78847784	2.500341857	0.019298118	0	0.183676379	3.01214133	Tumor	CESC
TCGA-C5-A8YT-01A	633	1	3.402005765	0.20604657	1.229771417	2.47686131	1.91157032	4.264343976	0.084100885	0	1.028258201	5.815327617	Tumor	CESC
TCGA-MY-A5BF-01A	634	0	2.796943768	0.071883971	0.038240621	1.0584779	3.088382415	1.401385056	0.034174089	0	0.353012256	0.212996204	Tumor	CESC
TCGA-JX-A5QV-01A	636	0	3.131893248	0.130278605	0.035404349	0.411647592	4.140776608	2.430947178	0.015904781	0	0.227667039	0.253897359	Tumor	CESC
TCGA-C5-A1ML-01A	636	1	3.922654789	0.086814328	0.091150461	1.566102796	5.213718935	3.725315373	0	0	0.197493597	2.032199962	Tumor	CESC
TCGA-C5-A8ZZ-01A	636	0	4.183058826	0.338183145	0.039528567	1.075598724	5.578246463	1.232773394	0	0	0.225365793	3.179785015	Tumor	CESC
TCGA-FU-A3NI-01A	638	1	4.703532894	0.085676205	0.62935984	2.256405401	2.265603415	1.601483612	0.020561055	0	0.318324106	1.818951658	Tumor	CESC
TCGA-JX-A3PZ-01A	642	1	3.900637926	0.029086604	0.535782259	0.286065452	0.134241901	1.483243265	0	0	0.125224402	0.682517592	Tumor	CESC
TCGA-JW-A5VJ-01A	652	0	2.540607982	0.158763912	0.057658776	0.390617808	3.103601388	2.39013252	0	0	0.555219482	2.668936845	Tumor	CESC
TCGA-HM-A3JJ-01A	659	1	4.009561203	0.158496441	0.049474883	1.378595656	4.257376071	3.665848015	0	0	0.326419948	2.613122316	Tumor	CESC
TCGA-MA-AA3W-01A	685	0	4.408269664	0.126215911	0.132431535	2.064891832	4.177886839	3.616830621	0.020483127	0.04088932	1.205405381	0.984215758	Tumor	CESC
TCGA-Q1-A73S-01A	688	0	2.633114489	0	0	0.137239892	2.584342743	1.362684624	0	0	0.10825234	0.325845761	Tumor	CESC
TCGA-DS-A3LQ-01A	699	0	3.851430631	0.065950455	0.046547122	0.625723658	5.243345681	1.773437131	0	0.021063803	0.187563784	0.689311131	Tumor	CESC
TCGA-C5-A8YQ-01A	715	1	3.024831693	0.217620794	0.257812331	1.260759758	2.568186353	2.775419033	0	0	0.090480393	1.317992393	Tumor	CESC
TCGA-BI-A20A-01A	720	0	4.183212219	0.173114693	0.131929211	0.904681966	2.420188407	4.147579158	0.036519092	0	0.730196816	1.99426966	Tumor	CESC
TCGA-FU-A23L-01A	725	0	3.183330819	0.141462809	0.148391422	1.401732323	2.773203957	3.644264355	0.029581883	0	0.719923892	2.335506053	Tumor	CESC
TCGA-VS-A8EI-01A	729	0	3.136627831	0.192717508	0.679083946	1.407940267	0.863216503	2.034560151	0	0.032056484	0.08359386	2.231833872	Tumor	CESC
TCGA-EA-A6QX-01A	730	0	1.946895878	0.102091743	0.443434459	0.423972636	1.180229847	2.150914855	0.016451368	0	0.472701225	1.230622257	Tumor	CESC
TCGA-VS-A9UD-01A	739	0	3.073605616	0.063834821	0.067049712	1.513692166	0.351286965	2.310931079	0	0	0.035875281	0.429520998	Tumor	CESC
TCGA-JW-A5VI-01A	747	0	3.257904718	0.231175084	0.073427846	0.721128723	1.233202189	1.669807713	0.016708586	0	0.685245419	2.730740025	Tumor	CESC
TCGA-EA-A411-01A	747	0	4.900302138	0.172571932	0.062865552	1.278898455	4.348444815	3.731198727	0.009525349	0	1.182061573	2.545039895	Tumor	CESC
TCGA-EA-A4BA-01A	755	0	3.132843776	0.266403216	0	1.527010549	0.412561685	4.225006594	0	0.099954847	1.127733283	4.309253907	Tumor	CESC
TCGA-EA-A3QE-01A	761	0	3.518336192	0.264266909	0.309841957	1.4929819	3.27420432	4.430654743	0.035837982	0	0.308803003	1.215767595	Tumor	CESC
TCGA-HG-A2PA-01A	773	1	3.461019273	0.064875704	0.175013138	0.811666465	5.97862473	4.33930227	0.010340917	0	0.559317259	2.31858821	Tumor	CESC
TCGA-EA-A5O9-01A	788	0	1.173998365	0.028924559	0.352573715	0.211332889	2.644746791	0.459737222	0	0	0.131987869	0.313308551	Tumor	CESC
TCGA-EA-A43B-01A	791	0	3.745577964	0.116453173	0.160747142	0.269573394	0.08540951	1.079960648	0	0.037639895	0.12905157	1.219761788	Tumor	CESC
TCGA-WL-A834-01A	791	0	2.840923375	0	0.238640812	1.041401902	1.992221874	1.50624781	0	0	0.538266568	0.906260479	Tumor	CESC
TCGA-VS-A9UR-01A	793	0	4.339379801	0.139108421	0.581812048	1.724109737	0.121842957	2.0934342	0	0	0.564485996	1.46571276	Tumor	CESC
TCGA-FU-A3TQ-01A	795	0	3.476539276	0.319352505	0.986127427	0.333958348	1.762042096	3.479014618	0.019597748	0	0.090708022	1.338672563	Tumor	CESC
TCGA-EK-A2H1-01A	799	0	5.380467699	0.028499503	0.02995329	0.264388302	0.973769639	1.416683329	0.013441984	0	0.215371028	1.458983142	Tumor	CESC
TCGA-EA-A410-01A	803	0	4.582208442	0.22632613	0.264155094	2.10860025	1.500746506	0.832336109	0.070126444	0	0.285229158	0.914521272	Tumor	CESC
TCGA-EA-A5FO-01A	815	0	2.592093136	0.209734238	0.578813873	2.373019559	0.521972991	4.19857996	0	0	0.085370934	0.201546977	Tumor	CESC
TCGA-VS-A9UC-01A	825	0	5.297307506	0.148430223	0.213536859	0.187812795	0.202814836	2.107756643	0	0	0.164295742	2.166301125	Tumor	CESC
TCGA-EA-A5ZF-01A	828	0	3.438168061	0.076054917	0.079868399	2.153119631	2.628504902	1.756355692	0	0	0.388246321	2.382456825	Tumor	CESC
TCGA-VS-A9UM-01A	829	1	3.188943268	0.175272194	0.094800573	1.248686304	1.223703891	2.391548744	0	0	0.170968796	3.23047026	Tumor	CESC
TCGA-EA-A5ZE-01A	829	0	2.532543499	0.03871607	1.041413774	2.341808317	0.604964633	4.12151067	0.036360641	0	1.307972645	2.723178957	Tumor	CESC
TCGA-VS-A8EK-01A	829	1	3.177506565	0.232451594	0.298424914	0.812346993	0.372834026	2.345545533	0	0	0.696259207	0.627076603	Tumor	CESC
TCGA-EA-A5ZD-01A	830	0	3.268423496	0.036116444	0.591177028	0.374303936	1.390715917	3.184647878	0.050581571	0	0.350629724	1.74155839	Tumor	CESC
TCGA-JW-A5VG-01A	834	0	3.409969938	0.191799258	0.262258344	0.828982132	0.072554926	0.647693035	0	0	1.482185175	0.897516519	Tumor	CESC
TCGA-C5-A8YR-01A	837	1	3.648448295	0.117057303	0.083044839	0.811667134	1.636612258	2.146444528	0.018945878	0	0.609073838	0.199717502	Tumor	CESC
TCGA-MU-A51Y-01A	854	0	3.415798584	0.190059939	0.259935491	1.561626977	3.957620298	3.780174106	0.015799169	0	0.25022277	2.677367132	Tumor	CESC
TCGA-DS-A1OB-01A	861	1	1.794681253	0.154676787	1.705359674	0.122873851	0.798209552	1.222650268	0.010902558	0.021836126	0.188362016	0.852435332	Tumor	CESC
TCGA-FU-A3YQ-01A	861	0	4.40972283	0.20995068	0.260227138	0.747033123	2.216622406	4.754902595	0.010564873	0	0.526343379	2.185801264	Tumor	CESC
TCGA-JW-A69B-01A	863	0	2.644099878	0.06879847	0.048571273	2.446303281	0.226615126	5.144098485	0	0	0.539092951	1.117695254	Tumor	CESC
TCGA-DS-A1OA-01A	879	1	3.978925452	0.233685168	0.657918872	1.594248602	1.141100111	5.050433228	0.029453199	0	0.250483375	1.635061057	Tumor	CESC
TCGA-XS-A8TJ-01A	890	0	2.402766322	0.374088589	0.031725704	0.945086785	5.309819345	4.520780839	0	0	0.212714545	2.511042256	Tumor	CESC
TCGA-IR-A3LK-01A	908	1	1.675665038	0.078862774	0.055733459	0.118784809	0.034859238	1.060732248	0	0	0.209577606	0.259900392	Tumor	CESC
TCGA-VS-A9UB-01A	911	0	4.063791101	0.160898073	0.058461507	1.514092049	0.248909203	0.893837941	0	0	0.433178824	0.026929483	Tumor	CESC
TCGA-C5-A1M8-01A	919	0	4.830228983	0.159482771	0.500624183	1.384155717	2.735600153	0.961751293	0.029369519	0	0.2473546	0.818021332	Tumor	CESC
TCGA-EA-A3HR-01A	940	0	3.955960171	0.217007777	0.56659732	1.710170155	4.575392354	2.264957969	0.009954282	0	0.167602453	1.228496578	Tumor	CESC
TCGA-VS-A8QM-01A	951	1	4.261870954	0.240848037	0.099826232	1.808533639	3.240678443	3.158446134	0.04539762	0	0.250472349	3.648951496	Tumor	CESC
TCGA-FU-A3HY-01A	954	0	2.498362475	0.094913331	0.146993121	0.347840697	3.309916639	1.803173423	0	0	0.255756489	1.330503549	Tumor	CESC
TCGA-EA-A3HT-01A	954	0	4.44482364	0.086285107	0.404956013	0.719002657	2.880686059	4.386727985	0	0	0.325359476	1.850324785	Tumor	CESC
TCGA-C5-A1M6-01A	955	1	3.507769182	0.266843966	1.586366638	3.184906977	0.448702007	3.421760822	0.033978965	0	0.268973822	1.753864134	Tumor	CESC
TCGA-EA-A3HS-01A	959	0	2.842079634	0.025980012	0.384848671	0.572508575	0.387890132	1.370690618	0	0	0.746382059	3.468886453	Tumor	CESC
TCGA-EA-A439-01A	965	0	4.392425829	0.177760143	0.280347921	3.038623905	3.595244501	4.272731337	0.009828701	0	0.216826762	1.792431804	Tumor	CESC
TCGA-VS-A8Q8-01A	978	1	1.761323082	0.307541859	0.095099614	0.149096992	0.282439527	4.727311148	0	0	0.140361948	1.46964591	Tumor	CESC
TCGA-VS-A8EH-01A	986	0	2.372099886	0.117443916	0	0.196276756	5.887535398	1.640028069	0	0	0.757301129	0.989376182	Tumor	CESC
TCGA-C5-A2M2-01A	1011	1	1.517688103	0.034696117	0.441843465	2.875974795	0.159047383	5.457701818	0	0	0.112743092	0.641316717	Tumor	CESC
TCGA-EA-A3HU-01A	1013	0	3.050804532	0.046586488	0.332076469	0.47221821	0.485420611	2.407706953	0.011064925	0	0.621824117	1.097548529	Tumor	CESC
TCGA-VS-A94Z-01A	1015	0	4.363597732	0.212513211	0.415509839	1.266635446	0.645402558	2.823708438	0	0	0.188846177	1.897061766	Tumor	CESC
TCGA-C5-A1MQ-01A	1031	0	1.98943613	0	0.144057149	1.08092729	0.204316204	1.78869699	0	0	0.115521745	2.144282685	Tumor	CESC
TCGA-MU-A5YI-01A	1053	0	2.994072526	0.034096478	0.070796051	2.53876952	2.659828122	2.186719053	0	0	0.188725428	3.042851578	Tumor	CESC
TCGA-C5-A1M9-01A	1065	1	2.169165157	0.084538706	0.232062324	1.577325597	0.144146582	0.5370008	0.010176622	0	0.239435577	0.618123882	Tumor	CESC
TCGA-MY-A5BE-01A	1066	0	4.479433471	0.039005673	0.547043484	2.453378846	3.497615334	3.607570604	0.018432694	0	0.332614422	1.978576065	Tumor	CESC
TCGA-FU-A57G-01A	1078	0	4.080138127	0	0.113928166	2.180478761	1.300206972	0.922461106	0	0	0.639815229	3.968137633	Tumor	CESC
TCGA-C5-A1MI-01A	1083	1	5.269938277	0.024611383	0.239917037	1.000934494	0.572224809	2.295277912	0.057088532	0	0.205659275	1.829986409	Tumor	CESC
TCGA-VS-A8QA-01A	1099	0	1.982440083	0.075708686	0.42216175	0.103084075	0.016819223	2.442735523	0	0	0.010774899	0.141760246	Tumor	CESC
TCGA-FU-A3HZ-01A	1103	0	4.567526971	0.043045035	0.398866243	1.436700594	0.991857746	2.756462667	0	0	0.334870826	0.061470905	Tumor	CESC
TCGA-IR-A3LL-01A	1106	0	2.992934981	0.15503296	0.021354358	0.249077351	2.125709748	2.713005756	0	0	0.467572422	0.527673892	Tumor	CESC
TCGA-C5-A1BI-01B	1112	0	4.002682674	0.095324396	0.083867167	0.375567365	3.270122438	3.437936317	0.015330427	0	0.122610397	2.457896436	Tumor	CESC
TCGA-DS-A0VK-01A	1118	1	3.487427968	0.085758463	0.111702854	0.963988198	5.598148978	3.487339248	0.010327323	0	0.459378018	1.191381017	Tumor	CESC
TCGA-EA-A3Y4-01A	1122	0	3.183071567	0.115064156	0.041384315	0.243522506	0.084380011	1.693050271	0	0	0.723116255	1.029128032	Tumor	CESC
TCGA-EA-A3HQ-01A	1136	0	4.181535018	0.061490267	0.20492314	2.147928716	2.777527344	2.469336775	0	0	0.144064621	0.975674257	Tumor	CESC
TCGA-C5-A2M1-01A	1169	0	2.827776838	0.083318906	0.446359583	0.66762198	0.065685887	3.326882726	0.008026388	0	0.485807165	0.681529576	Tumor	CESC
TCGA-C5-A1MH-01A	1186	1	2.657381335	0.071744033	0.793046891	0.449990993	1.713068504	2.318385932	0.011458722	0.022945618	0.079638355	2.201291884	Tumor	CESC
TCGA-EA-A1QS-01A	1203	0	4.661896883	0.135649272	0.521460735	3.652900311	5.772405687	1.896388435	0	0	0.349754625	3.19709808	Tumor	CESC
TCGA-VS-A8QH-01A	1210	1	2.052990223	0.065469423	0	0.630216898	0.138870293	0.376672896	0	0	0.438584339	1.263777252	Tumor	CESC
TCGA-VS-A950-01A	1221	0	3.320602763	0.159851126	0.167629202	0.446173708	0.267853544	1.851669344	0	0	0.176864333	1.03741261	Tumor	CESC
TCGA-EA-A1QT-01A	1243	0	1.578007078	0.146041355	0.116384567	1.850205406	0.127953047	0.822259693	0	0	0.311341601	0.594900204	Tumor	CESC
TCGA-VS-A94W-01A	1243	0	3.728249921	0.129887261	0.103394155	2.506876698	0.206367815	2.98934189	0.015855093	0	0.570456164	1.971746978	Tumor	CESC
TCGA-C5-A1MN-01A	1245	1	6.177578454	0.031641851	1.175783277	0.37259066	2.286965877	2.59706258	0	0	0.214669364	0.48923353	Tumor	CESC
TCGA-EK-A2RA-01A	1246	0	3.302749824	0.132057659	0.264947591	0.730196115	0.761640036	3.006089988	0.042621029	0	0.30523823	0.640373822	Tumor	CESC
TCGA-VS-A9UQ-01A	1263	0	2.459508755	0.123891658	0.170851635	2.56655973	0.541396403	3.25143665	0.020092237	0	0.311750491	3.876753485	Tumor	CESC
TCGA-VS-A9U6-01A	1320	0	3.604407732	0.186732205	0.22591965	0.730821683	1.424486546	3.895077527	0	0	0.44922051	3.774909345	Tumor	CESC
TCGA-C5-A2LS-01A	1345	0	1.831217227	0.218495132	0.147263945	1.830657412	0.075031165	4.302436177	0	0	0.701036314	1.370938716	Tumor	CESC
TCGA-JX-A3Q8-01A	1357	0	1.801589504	0.102036857	0.344519458	1.498798379	0.100006427	3.379683234	0	0	0.05767673	1.068483106	Tumor	CESC
TCGA-DG-A2KL-01A	1367	0	5.29673684	0.102933508	0.184079537	1.114316506	3.807924158	3.405871205	0.037065219	0	0.276131672	2.335707841	Tumor	CESC
TCGA-VS-A9UI-01A	1372	1	3.400928317	0	0.203723854	0.319441026	2.169978607	1.333231519	0	0	0.042787763	0.39061433	Tumor	CESC
TCGA-VS-A8EG-01A	1386	0	2.876856001	0.163843495	0.100663674	1.991311157	1.297696013	3.28246761	0	0	0.162889319	1.320824989	Tumor	CESC
TCGA-C5-A8XH-01A	1394	1	3.078266863	0.051342952	0.027222291	0.705626886	1.167257121	1.306098064	0	0	0.554635381	1.023423102	Tumor	CESC
TCGA-C5-A1M7-01A	1409	0	3.334689745	0.139448569	0.332466686	0.381031337	0.429845694	2.078613103	0.009780374	0	0.190554975	1.852628998	Tumor	CESC
TCGA-VS-A8EC-01A	1415	0	3.120345692	0.176705196	0.349400476	1.78326647	3.615049343	0.256686724	0	0	0.24037045	0.547888859	Tumor	CESC
TCGA-VS-A9UH-01A	1427	0	5.609594249	0.040554768	0.124243508	0.612671983	0.532818585	1.965613629	0	0	0.172404114	2.402927024	Tumor	CESC
TCGA-VS-A9UP-01A	1444	0	3.293186884	0.36560482	0.203694587	2.178601583	3.454874508	2.858008531	0	0	1.093345501	4.277622597	Tumor	CESC
TCGA-EK-A2RL-01A	1453	1	1.712688268	0.043415474	0.643573345	2.206436535	0.128410844	4.093521355	0	0	0.327739522	1.068832832	Tumor	CESC
TCGA-VS-A9UO-01A	1456	0	0.900254722	0.231391613	0.262509897	1.202164121	0.670876878	1.729571559	0	0	0.565310719	0.52552539	Tumor	CESC
TCGA-VS-A9U7-01A	1472	0	2.526600478	0.079150228	0.083114488	0.874535453	0.471591715	1.441034954	0	0	0.239368141	0.985077463	Tumor	CESC
TCGA-BI-A0VR-01A	1505	0	3.377419559	0.145479711	0.396276108	0.710247168	3.559684009	3.088366669	0.011920401	0	0.34555769	1.128322672	Tumor	CESC
TCGA-VS-A958-01A	1525	0	4.157382097	0.163760433	0.250474292	0.237580805	0.193947152	0.938231657	0	0	0.170484073	0.503361341	Tumor	CESC
TCGA-VS-A9U5-01A	1535	0	3.115053282	0.327722098	0.392725131	3.717409176	0.199143116	3.889736844	0	0	0.52370267	1.097856708	Tumor	CESC
TCGA-C5-A7XC-01A	1551	0	4.001306276	0.197952143	0.748853472	1.218857585	1.053457327	3.524330602	0	0	0.503289895	3.028327608	Tumor	CESC
TCGA-VS-A959-01A	1561	0	3.629091433	0.055724494	0.621373805	1.283704002	0.995842117	2.359404853	0.026413925	0	1.366285923	2.543479849	Tumor	CESC
TCGA-C5-A3HD-01B	1582	0	3.39546907	0.112385571	0.060178812	1.186577202	0.387987216	1.880417666	0	0	0.35817532	0.432229083	Tumor	CESC
TCGA-C5-A1MF-01A	1617	0	2.011625707	0	0.111877447	0.581422579	0.744950739	0.899351027	0.063465894	0	0.576073182	0.641768378	Tumor	CESC
TCGA-VS-A8Q9-01A	1630	0	1.38125884	0.168683563	0.091141463	0.155324073	0.313774588	2.993413767	0	0	0.056954844	0.589850352	Tumor	CESC
TCGA-MY-A5BD-01A	1667	0	4.29525809	0.156418791	0.239556229	3.201527874	5.376829399	2.754988374	0	0	1.195742251	1.490829493	Tumor	CESC
TCGA-VS-A957-01A	1688	0	2.48362844	0.17116837	0.17946366	0.9652798	1.476169	3.40617224	0	0	0.21131712	0.12502428	Tumor	CESC
TCGA-DS-A0VL-01A	1692	1	3.225494144	0.205379689	0.11161577	0.24902972	2.722969247	3.224261769	0	0.051133781	0.664831458	1.588068751	Tumor	CESC
TCGA-VS-A954-01A	1714	0	2.203322393	0	0.076458801	1.365819899	0.456015084	1.100862586	0	0	0.428333006	0.49482702	Tumor	CESC
TCGA-BI-A0VS-01A	1735	0	5.22919579	0.387530793	0.370917503	0.92422694	4.468321321	1.774452232	0	0	0.18237715	1.636465345	Tumor	CESC
TCGA-C5-A1ME-01A	1756	0	2.600163191	0.031711938	0.128926328	0.987505975	3.584892535	3.539598761	0	0.087996213	0.086573308	1.830006722	Tumor	CESC
TCGA-VS-A952-01A	1778	0	2.306416393	0.201946007	0.463814225	0.381766611	0.126394926	3.197466997	0	0	0.586622591	0.974209619	Tumor	CESC
TCGA-DR-A0ZM-01A	1791	0	1.656498191	0.062200953	0.107304372	0.29725478	1.220117393	1.892487003	0.009906809	0	0.403648239	1.768179176	Tumor	CESC
TCGA-VS-A8QF-01A	1800	0	2.745689814	0.173408192	0.063181889	0.359378232	0.611788996	1.511718405	0.028533998	0	0.44502272	1.554661225	Tumor	CESC
TCGA-EK-A2H0-01A	1847	0	2.304975476	0.270963153	0.325930772	0.922569759	0.344612793	1.462004967	0	0.02324332	0.13831241	0.375131357	Tumor	CESC
TCGA-DG-A2KM-01A	1946	0	4.553479602	0.216357536	0.024338975	1.078685903	1.827620916	4.614051674	0.032487806	0	0.255323564	2.54520871	Tumor	CESC
TCGA-VS-A8EL-01A	1992	0	3.920162993	0.143672806	0.329899691	0.80878997	3.730800131	5.405921717	0	0	0.061719512	1.240543529	Tumor	CESC
TCGA-IR-A3LB-01A	2032	1	3.309237045	0.141222647	0.390560217	2.440090869	3.771009165	3.119102876	0.025871374	0	1.361990187	3.625042909	Tumor	CESC
TCGA-VS-A9UZ-01A	2044	0	3.881015562	0.151729398	0.108014909	2.044508763	0.348857722	4.169431805	0	0	0.072359341	3.446267181	Tumor	CESC
TCGA-C5-A1M5-01A	2052	1	3.357441818	0.268924104	0.124036061	2.070491931	3.956419398	3.929300304	0.034265882	0	0.659664341	1.237570103	Tumor	CESC
TCGA-ZJ-A8QQ-01A	2056	0	2.901676062	0.238223191	0.220569973	1.005629334	0.665517648	0.920036603	0	0	0.061729436	0.727584695	Tumor	CESC
TCGA-C5-A1BE-01B	2094	1	2.461559915	0.144638574	0.244661867	1.110857503	6.18828854	0.920724097	0	0	0.095549232	0.995369848	Tumor	CESC
TCGA-UC-A7PI-01A	2114	0	2.96015873	0.036040641	0.370275249	2.221236719	4.511094618	4.140917837	0	0	0.163070989	0.905022045	Tumor	CESC
TCGA-C5-A2LT-01A	2226	0	3.993524602	0	0.188172216	0.604437476	1.466293282	2.069146404	0.0127554	0	0.294523913	1.080889302	Tumor	CESC
TCGA-C5-A2LV-01A	2234	0	3.720698519	0.068821768	0.349383978	1.298089404	0.182308971	1.442766399	0	0	0.245883175	0.31253033	Tumor	CESC
TCGA-C5-A2LY-01A	2383	0	2.572299201	0	0.03597109	0.213535976	0.059083741	1.767258623	0.016161128	0	0.32640458	0.665964449	Tumor	CESC
TCGA-IR-A3LH-01A	2394	0	5.428231659	0.079073923	0.083034469	1.530535023	1.967242312	3.575051779	0.012656571	0	0.115853439	1.647242944	Tumor	CESC
TCGA-IR-A3LI-01A	2493	0	2.427320222	0.054587215	0.383077879	1.10041095	0.160274069	3.41943241	0	0	0.235186411	0.013265396	Tumor	CESC
TCGA-DG-A2KK-01A	2496	0	3.722988866	0.074398381	0.127962478	1.634947073	0.127165113	2.490296438	0.011891906	0	0.305246584	1.02823226	Tumor	CESC
TCGA-C5-A1BM-01A	2520	1	3.508344833	0.077776648	0.250109196	0.404485936	1.410136271	4.03136233	0.018626275	0	0.142796313	0.687371892	Tumor	CESC
TCGA-C5-A2LX-01A	2526	0	3.238903686	0.138921909	1.019694446	1.94434612	4.977586127	2.583822029	0.055921284	0	0.26494312	1.377455306	Tumor	CESC
TCGA-DR-A0ZL-01A	2669	0	3.23128404	0.155976103	0.07238617	0.373206721	0.743723036	2.477189112	0.010998815	0	0.605941205	0.839348959	Tumor	CESC
TCGA-UC-A7PF-01A	2859	1	3.533043585	0.040652759	0.506632497	2.496336168	2.200134495	3.966511708	0	0	0.280632654	2.260826458	Tumor	CESC
TCGA-C5-A7UI-01A	2888	1	2.114259182	0.037133612	0.41034604	0.107901452	0.095041875	1.053435256	0	0	0.528658438	1.566153274	Tumor	CESC
TCGA-DG-A2KJ-01A	2893	0	1.222271713	0.146690501	0	0.652760757	1.728514311	1.168397536	0	0	0.212684846	1.077903969	Tumor	CESC
TCGA-IR-A3LF-01A	2949	0	3.831432626	0.158655493	0.3620176	2.604702872	0.772656892	4.578439827	0.025993731	0	0.362604922	3.249693073	Tumor	CESC
TCGA-C5-A8XK-01A	3039	0	3.650349094	0.209800175	0.349734834	0.131767679	0.169815249	1.004248688	0.017551934	0	0.12050567	0.217205697	Tumor	CESC
TCGA-C5-A2LZ-01A	3046	1	2.550601376	0.330613858	0.231555927	1.224118364	0.880342684	2.758742899	0	0.024820708	0.357899243	1.047138985	Tumor	CESC
TCGA-C5-A7CJ-01A	3097	1	4.711013352	0.111478306	0.15397879	1.090111181	4.674490174	3.45060798	0.01801343	0	0.317196336	3.506644577	Tumor	CESC
TCGA-EK-A2IR-01A	3442	0	2.08801012	0.172941452	0.115964465	0.081828084	6.990176232	1.983634817	0	0	0.447057407	0.400892044	Tumor	CESC
TCGA-DS-A0VM-01A	3589	0	3.730619242	0.021186772	0.065805666	0.246620472	5.556910295	1.115949414	0.009979501	0	0.337396233	1.117330639	Tumor	CESC
TCGA-DS-A0VN-01A	3609	0	3.708313208	0.074857477	0.823771527	0.181704259	0.589009867	0.703790035	0.008984468	0	0.166414622	0.683450467	Tumor	CESC
TCGA-DS-A1OD-01A	3874	0	4.57371241	0.194914829	0.958358503	3.505124633	6.379130938	3.499804627	0.066964833	0.038844813	0.772711127	2.384206717	Tumor	CESC
TCGA-IR-A3LC-01A	3935	0	0.993158506	0.024111873	0.631698477	1.275606913	0.233971777	1.93394864	0	0	0.165992965	1.923611377	Tumor	CESC
TCGA-C5-A7UH-01A	3988	0	3.138857626	0.096038734	0.254618548	2.467695101	0.28656096	0.86086368	0	0	0.071872528	1.520420488	Tumor	CESC
TCGA-C5-A7CK-01A	4086	1	3.600738246	0.083967306	0.171252036	1.853361455	3.818040423	1.176229673	0.013459082	0	0.384867345	2.428473879	Tumor	CESC
TCGA-IR-A3LA-01A	4172	0	2.354479731	0.06913908	0.207720606	0.279414054	1.372060497	2.933028013	0.011034248	0	0.379105085	1.292968422	Tumor	CESC
TCGA-C5-A1BJ-01A	4385	0	3.385353923	0.092999433	0.159235929	0.769189155	2.916548815	1.689628682	0.007492522	0	0.448272211	3.276916365	Tumor	CESC
TCGA-C5-A8XJ-01A	4467	0	4.084933986	0.11839987	1.875064391	1.96357495	5.717030619	3.460005769	0	0	0.335495435	2.968904957	Tumor	CESC
TCGA-C5-A7CO-01A	4482	0	1.943463478	0.174935706	0.054822146	0.442180894	2.481661426	3.223341555	0	0.024847447	0.24426971	1.326961863	Tumor	CESC
TCGA-IR-A3L7-01A	4483	0	1.0138475	0.267020829	0.159135982	2.871549944	3.736184226	2.786685171	0.024808903	0	0.207026534	2.611057277	Tumor	CESC
TCGA-C5-A7CH-01A	4694	0	3.404794314	0.243751485	0.034489529	0.491509988	0.444193126	0.498385232	0	0	0.206223836	1.608947465	Tumor	CESC
TCGA-C5-A7UE-01A	4738	0	2.020131176	0.130822899	0.035557182	0.389456438	3.382748527	1.37226593	0	0	0.118816154	1.867448539	Tumor	CESC
TCGA-C5-A905-01A	4879	0	1.333943389	0.260069166	0.096584645	1.626176799	0.395370482	0.492358167	0	0	0.085529624	1.280999825	Tumor	CESC
TCGA-C5-A1BL-01A	5271	0	3.338491673	0.147983832	0.295341112	0.254647126	0.565211547	2.017170969	0	0	0.444361445	0.445999376	Tumor	CESC
TCGA-C5-A1BK-01B	5385	0	4.084280965	0.044222395	0.023419759	0.389823155	0.322694091	1.974795673	0	0	0.277649073	0.899126528	Tumor	CESC
TCGA-JX-A3Q0-01A	6375	0	2.466264383	0.090365869	0.346970983	0.323972726	0.498434159	1.548754193	0	0	0.565279313	0.75841053	Tumor	CESC
TCGA-C5-A7CG-01A	6408	0	3.76974995	0.326306278	0.313383719	3.755121956	4.05287255	3.279490548	0.015534098	0	0.591893749	2.049382827	Tumor	CESC
TCGA-W5-AA31-01A	10	0	4.29108713	0.232549403	0.377265304	0.428297289	1.215907877	1.863996597	0	0	0.369648442	0.694213975	Tumor	CHOL
TCGA-WD-A7RX-01A	21	1	3.246215341	0.066109343	0.135683092	1.531471851	0.861101184	2.143954415	0.015783297	0	0.217978826	0.854963822	Tumor	CHOL
TCGA-YR-A95A-01A	26	1	2.119048547	0.147214681	0.094614332	0.934112314	0.468277182	5.165043654	0	0	0.162957461	0.608785522	Tumor	CHOL
TCGA-W5-AA2Q-01A	50	0	2.101595104	0.145107297	0.354076217	0.678096967	0.7772996	0.980054535	0.017796149	0	0.122123277	0.741308629	Tumor	CHOL
TCGA-ZU-A8S4-01A	98	1	7.056817273	0.042138015	0.905084617	0.657374812	4.021172519	3.164170908	0.058966031	0	0.472634967	0.648906816	Tumor	CHOL
TCGA-ZD-A8I3-01A	169	1	2.5303272	0.120362123	0.481780949	1.035558677	1.501086361	3.287498633	0.038739245	0	0.538001117	1.106527053	Tumor	CHOL
TCGA-W5-AA39-01A	170	1	2.463988822	0	0.30230802	0.709211059	0.254592043	1.088456096	0	0.049426205	0.376481122	0.399035336	Tumor	CHOL
TCGA-W5-AA2X-01A	271	1	2.576867764	0.219834328	0.041028858	0.891279158	0.653692848	2.770160929	0	0	0.30644262	0.39553591	Tumor	CHOL
TCGA-3X-AAV9-01A	339	1	4.920792482	0.123412513	0.170201326	2.002856548	3.747073395	4.230995367	0.09739315	0	0.421854944	2.964042061	Tumor	CHOL
TCGA-ZH-A8Y1-01A	385	1	3.701910131	0.103996558	0.557381085	0.879047558	0.946573531	5.176997989	0.049729457	0	0.32146852	0.779221228	Tumor	CHOL
TCGA-3X-AAVB-01A	402	0	3.539338677	0.037609071	0.473857183	2.859382034	1.278330404	5.205989546	0.052661192	0	0.48977959	2.364658708	Tumor	CHOL
TCGA-4G-AAZT-01A	420	0	1.167557964	0	0.07921454	0.213969995	0.395527296	2.609258545	0.018053429	0	1.563994965	1.159854043	Tumor	CHOL
TCGA-3X-AAVA-01A	445	1	2.926755233	0.039075688	0.333233803	1.117715671	0.516254971	4.668944114	0	0	0.095939759	0.891403085	Tumor	CHOL
TCGA-ZH-A8Y6-01A	519	0	3.123231432	0.104863684	0.144966455	0.111847218	0.629438307	3.912093795	0.033627604	0	0.078536857	0.543512944	Tumor	CHOL
TCGA-W5-AA34-01A	555	1	2.283439358	0	0.038552108	0.270866526	0.108994713	4.351537996	0	0	0.306275096	0.289363348	Tumor	CHOL
TCGA-ZH-A8Y8-01A	602	0	3.573109315	0.100077174	0.138435528	1.045626392	0.962319656	3.884549306	0.016117217	0	0.286734889	1.916860502	Tumor	CHOL
TCGA-W5-AA2U-01A	627	1	2.813245963	0.033099691	0.10193662	2.229670556	1.158647294	2.765373158	0.031082286	0	0.346244644	1.43358451	Tumor	CHOL
TCGA-W5-AA2O-01A	640	1	1.535242263	0.038396907	0.117810379	0.144119311	0.129514328	4.351990406	0	0	0.032124805	0.389707353	Tumor	CHOL
TCGA-3X-AAVE-01A	650	0	3.349280431	0.080057524	0.084065915	1.884845673	1.309086754	3.450836045	0.01918409	0	0.530666873	1.242963908	Tumor	CHOL
TCGA-ZH-A8Y2-01A	701	1	3.290525417	0.09996063	0.202742656	2.224612919	0.374823521	2.726480436	0	0.048010394	0.163225597	1.319140006	Tumor	CHOL
TCGA-3X-AAVC-01A	709	0	2.680832661	0.299121668	0	0.938987488	0.351395594	3.404551264	0.019363961	0	0.089651813	0.335885025	Tumor	CHOL
TCGA-ZH-A8Y4-01A	741	1	2.66650425	0.034122889	0.138383242	1.467674164	0.333947235	3.436883966	0	0.063715722	0.464287629	0.126619271	Tumor	CHOL
TCGA-W6-AA0S-01A	808	0	2.201096044	0.065360588	0.068650513	1.477134349	0.35888934	1.713167335	0	0	0.478569047	0.626671441	Tumor	CHOL
TCGA-W5-AA2W-01A	924	1	2.711884537	0	0.576090549	2.196128139	0.249333919	2.748440871	0	0	1.02791385	0.767894588	Tumor	CHOL
TCGA-W5-AA2H-01A	1077	0	5.947513246	0.115174308	0.041424948	1.378202427	1.707957399	5.581904173	0.15960186	0	0.244900139	3.170377716	Tumor	CHOL
TCGA-W5-AA30-01A	1153	0	3.264841985	0	0.174788936	1.629262394	1.395885381	1.679863086	0	0	0.243740099	1.69672247	Tumor	CHOL
TCGA-4G-AAZO-01A	1177	0	1.605193484	0.061623238	0.06472923	0.41137333	0.444582272	5.477029262	0.029241407	0	0.117703486	0.115870059	Tumor	CHOL
TCGA-W5-AA2T-01A	1220	1	2.082960782	0	0.089253549	1.500070992	0.561234439	2.0138363	0.060343859	0	0.482218602	0.139820336	Tumor	CHOL
TCGA-ZH-A8Y5-01A	1229	0	2.321652331	0.028783156	0.199536966	0.623108638	0.915283098	3.472605058	0.066639731	0.053830761	0.703147915	0.586905212	Tumor	CHOL
TCGA-W5-AA36-01A	1402	1	2.216137892	0	0.076917226	1.17556427	0.334215957	2.444685205	0	0	0.266501005	0.445484565	Tumor	CHOL
TCGA-W5-AA33-01A	1449	0	3.536753017	0.146504335	0.719193552	1.913514845	1.151403745	2.187186093	0	0	1.481315539	1.713128232	Tumor	CHOL
TCGA-W5-AA38-01A	1471	0	1.896540702	0.105094086	0.110308874	0.088794902	0.23318466	1.245024015	0	0.033877581	0.171420254	0.10084869	Tumor	CHOL
TCGA-W5-AA2R-01A	1542	0	3.862297944	0.084749041	0.172799163	1.409553125	1.252576473	2.889647886	0	0	1.594734508	0.968312558	Tumor	CHOL
TCGA-W5-AA2Z-01A	1614	0	3.583257264	0.081962813	0.317165764	2.014473325	1.167900821	5.996602533	0.114078474	0	0.314995545	1.345019279	Tumor	CHOL
TCGA-W5-AA2I-01A	1939	1	0.988868637	0.05526518	0.453718064	1.461329514	0.117682571	1.284311034	0	0	0.365095714	0.201216554	Tumor	CHOL
TCGA-W5-AA2G-01A	1976	0	3.14081052	0.074990984	0.292096043	0.52001172	0.681531825	3.845992608	0.017945911	0	0.07308718	0.64372012	Tumor	CHOL
TCGA-AA-3492-01A	1	1	3.51269515	0	0.0852253	1.35124399	0.79120988	1.645049	0	0	0.11172562	0.85122206	Tumor	COAD
TCGA-G4-6626-01A	1	1	3.438528869	0.10799429	0.184249018	1.848043668	0.514573843	0.729678616	0	0	2.755655264	0.261359786	Tumor	COAD
TCGA-AA-3525-01A	1	0	2.956774004	0	0	1.052509964	0.221696473	1.376739478	0	0	0.525991025	0.791828764	Tumor	COAD
TCGA-AY-6196-01A	6	0	5.440216764	0	0.110019097	2.120877143	2.491902178	4.220944957	0.050129469	0	0.958781563	2.504716151	Tumor	COAD
TCGA-AM-5820-01A	14	0	4.962989934	0	0.946302127	0.812232585	0.766919771	0.746323161	0.016948295	0.033874036	1.10393141	1.42720446	Tumor	COAD
TCGA-F4-6854-01A	16	0	4.399082121	0	0.033009778	0.969486189	1.191447065	0.646874081	0	0	0.998807756	2.22002461	Tumor	COAD
TCGA-AA-A02O-01A	28	0	2.809832514	0.157490356	0.057180103	1.335706232	0.379900504	1.056766899	0	0	1.257555732	0.651706634	Tumor	COAD
TCGA-AM-5821-01A	28	0	7.515483209	0.043514587	0.402720029	1.071417914	0.414926882	3.083685093	0	0	0.184393839	0.178916707	Tumor	COAD
TCGA-AY-4071-01A	29	1	4.119365315	0.064593721	0	1.421488957	0.763517143	2.094613269	0	0	0.480278357	2.130402231	Tumor	COAD
TCGA-AA-A00R-01A	30	0	4.509096785	0.081693393	1.113689695	1.451684033	0.954800963	2.27232391	0	0	0.068514751	0.787179043	Tumor	COAD
TCGA-AA-3543-01A	30	0	3.62296376	0.079189486	0.161778378	0.859532906	0.755065047	1.704841607	0	0	0.044608215	0.790664102	Tumor	COAD
TCGA-AA-3818-01A	30	1	3.455724307	0.06066501	0	1.386104525	0.515980426	1.470642382	0	0	1.283395554	0.991031179	Tumor	COAD
TCGA-AA-3856-01A	30	0	4.192093794	0	0	0.78255356	0.899923303	2.387846706	0.026684449	0	0.604437019	1.520081108	Tumor	COAD
TCGA-AA-A01V-01A	31	0	3.307793941	0	0.366679464	0.418221974	1.055276974	1.681316585	0	0	0.205594482	0.286573243	Tumor	COAD
TCGA-AA-3514-01A	31	0	4.850426262	0	0	0.772693042	1.991062087	1.566550809	0	0	0.508613022	2.478746547	Tumor	COAD
TCGA-AA-3496-01A	31	0	4.380730391	0.156339109	0.100591456	1.859022615	2.083517119	2.144392365	0	0	0.297862136	1.360791893	Tumor	COAD
TCGA-AA-3494-01A	31	0	3.920610985	0	0.135589551	0.781800823	0.670369047	0.823978668	0	0	0.421165799	1.070357524	Tumor	COAD
TCGA-AA-3518-01A	31	0	3.220422716	0	0	1.587562303	0.680637685	2.328732122	0	0	0.043808447	0.711023201	Tumor	COAD
TCGA-AA-A01Q-01A	31	0	2.228184924	0.060548694	0.239136707	1.980444782	0.177092292	1.165245485	0	0	0.083571049	0.058066591	Tumor	COAD
TCGA-AA-A01S-01A	31	0	3.043557673	0	0	0.80935199	0.182975737	0.339472465	0	0	0.017707413	0.634865067	Tumor	COAD
TCGA-AA-3821-01A	31	0	3.876329	0.1736035	0	2.35510822	0.61238494	1.26006102	0	0	1.13228307	1.24998849	Tumor	COAD
TCGA-AZ-4323-01A	43	1	5.386832331	0.165769538	0.328929061	2.894823294	3.787999999	3.265520022	0.040633878	0	0.297152863	4.14080245	Tumor	COAD
TCGA-F4-6704-01A	47	0	4.840476157	0.065585606	0.091136734	1.641811952	2.17070072	1.588072192	0	0.020945467	0.60188658	2.400042092	Tumor	COAD
TCGA-5M-AAT4-01A	49	1	5.321690643	0.19257081	0.1376421	0.92993132	0.344095088	0.636792704	0	0	0.800548029	0.681957067	Tumor	COAD
TCGA-AZ-6608-01A	59	1	2.843191847	0	0.118968689	0.837236924	0.21427725	0.212653231	0	0	0.155410039	0.160260756	Tumor	COAD
TCGA-AA-3666-01A	61	1	3.457838374	0	0.265400681	0.304162362	0.613066065	1.372020567	0	0	0.214554094	0.452146173	Tumor	COAD
TCGA-AA-3952-01A	61	1	3.061083663	0	0.054894067	0.896796324	1.425299757	0.807047472	0	0	0.341241418	0.694601941	Tumor	COAD
TCGA-CK-6748-01A	61	0	4.987011972	0.060296876	0.124010837	1.719457631	1.402821437	0.935181423	0.014373448	0	0.470925981	0.917982854	Tumor	COAD
TCGA-AA-A02H-01A	61	1	4.69919638	0	0	1.94279525	0.18949879	0.70177513	0	0	1.71731802	1.2098726	Tumor	COAD
TCGA-AA-3966-01A	61	0	4.173814358	0.118279729	0.124121105	0.918917032	1.248578532	2.96691054	0.028631391	0	0.265550214	1.168938831	Tumor	COAD
TCGA-AA-3930-01A	61	1	3.3925006	0	0	0.64136053	0.64616806	2.06081561	0	0	0.81958333	0.59656878	Tumor	COAD
TCGA-AA-A02E-01A	90	1	3.291971493	0	0.083083185	0.27101819	0.344747361	1.200035136	0	0	0.757234491	0.54511436	Tumor	COAD
TCGA-AZ-6607-01A	97	1	5.505636021	0.247848662	0.30627994	1.194300049	2.316588625	4.067395551	0.025154636	0	0.285776439	1.899120303	Tumor	COAD
TCGA-AA-A00N-01A	122	1	4.071333068	0	0.170634175	0.523764456	0.873082445	1.715473494	0	0.079039557	0.805359502	0.958912224	Tumor	COAD
TCGA-D5-6537-01A	146	1	4.217250616	0.109766354	0	1.610109691	0.257006892	1.145973129	0	0	0.8993924	0.489527329	Tumor	COAD
TCGA-4N-A93T-01A	146	0	2.802283307	0.062338041	0.033111078	1.140075688	0.276711285	0.736834841	0	0	0.588608254	0.509034628	Tumor	COAD
TCGA-AA-A02J-01A	153	1	3.208901484	0	0.138341063	0.513584859	0.029742524	0.192865407	0	0	1.615428916	0.567001318	Tumor	COAD
TCGA-CM-5862-01A	153	1	2.074109845	0	0	1.693673642	0.662923763	0.466647204	0	0	0.579464153	0.473186355	Tumor	COAD
TCGA-AA-3696-01A	153	1	4.05666705	0.42165624	0	1.06272933	0	2.80456141	0	0	2.10643642	1.63887719	Tumor	COAD
TCGA-AA-3488-01A	153	1	2.356050144	0	0.077977604	0.164797174	0.09622101	0.663659065	0	0	0.287421858	0.490415526	Tumor	COAD
TCGA-AZ-4616-01A	156	1	4.505841475	0.031069606	0.126398974	0.388729289	0.317739429	1.947292266	0	0	0.604999502	0.682490684	Tumor	COAD
TCGA-AZ-6605-01A	159	1	4.717070262	0.077630111	0.041335902	1.573347624	2.249147247	2.342889391	0	0	0.835585476	2.112342679	Tumor	COAD
TCGA-AZ-4614-01A	172	1	2.572275397	0.125536087	0.252413028	1.634037006	0.055991866	1.89954835	0	0	1.280592036	0.284249676	Tumor	COAD
TCGA-AD-6899-01A	176	1	5.409965855	0.066123216	0.167733706	1.324449563	2.000361753	2.869518366	0	0	1.755011054	2.391398413	Tumor	COAD
TCGA-DM-A285-01A	179	1	3.509718358	0.077393791	0.133017201	1.066478279	1.907173717	0.422694991	0	0	1.458532271	1.235933759	Tumor	COAD
TCGA-AA-3681-01A	182	0	4.10312876	0	0	0.77990365	0.6215771	2.17066018	0	0	0.05728382	1.2386797	Tumor	COAD
TCGA-AA-3662-01A	184	0	3.406350261	0.136486458	0.176863831	0.958631305	0.785307336	1.757051472	0	0	0.960293356	2.343786947	Tumor	COAD
TCGA-F4-6570-01A	188	1	4.786098456	0.037056026	0.076857376	0.822926369	1.013844126	3.498784221	0.034800378	0	0.071324989	0.559410117	Tumor	COAD
TCGA-AZ-6599-01A	206	1	1.356873482	0.07747925	0	1.182961388	0.051057807	1.341227901	0	0	1.619500834	0.587095934	Tumor	COAD
TCGA-AA-3663-01A	212	0	2.287244948	0.084432523	0.497690213	1.754952911	0.4787423	1.276894905	0	0	0.082295791	0.489798809	Tumor	COAD
TCGA-AA-3511-01A	212	0	4.422400343	0.028294032	0.169871119	0.681246695	0.993806172	1.34770942	0	0	0.607467067	1.353959759	Tumor	COAD
TCGA-AA-3489-01A	214	1	5.44071708	0.034252763	0.203624699	2.138155471	2.402708827	3.454259514	1.780300255	0	1.565098952	3.130637734	Tumor	COAD
TCGA-DM-A1DA-01A	228	1	2.297041858	0.066993979	0.023838068	1.166798244	0.186417047	0.413053136	0	0	1.316281185	0.357105377	Tumor	COAD
TCGA-D5-6898-01A	229	0	5.265975931	0	0.072643091	2.297397137	1.749399574	1.638665098	0.016526526	0.033035854	2.186884692	2.106250253	Tumor	COAD
TCGA-DM-A280-01A	236	1	4.092940506	0	0.237667984	0.296953522	0.338864779	0.149364981	0	0	0.148381395	0.246707601	Tumor	COAD
TCGA-AA-3989-01A	242	1	4.09901662	0	0	0.93382997	0.86133423	1.66778607	0	0	0.3693507	1.63925222	Tumor	COAD
TCGA-AA-3980-01A	242	0	2.989341507	0	0	0.877308884	0.936813616	1.664507391	0	0	1.760781093	0.649635906	Tumor	COAD
TCGA-CM-4750-01A	244	0	3.35388263	0	0	1.579325275	0.494034145	0.824686855	0	0	0.581142954	0.643241258	Tumor	COAD
TCGA-G4-6295-01A	254	0	3.712217526	0.222001537	0.097570209	0.383950544	0.957053434	2.306823024	0	0	0.103082786	0.433669936	Tumor	COAD
TCGA-A6-6141-01A	255	0	3.573535885	0	0.044284749	0.694269818	1.137532918	2.455076591	0	0	0.168305216	0.821228736	Tumor	COAD
TCGA-QG-A5Z1-01A	256	1	3.58171796	0.103537665	0.160093726	1.414885091	1.53743399	1.335371659	0.012536649	0	1.178241379	2.498726429	Tumor	COAD
TCGA-F4-6459-01A	262	1	5.058041496	0.038805384	0	1.981229732	4.213477806	1.464744895	0	0	0.887289542	2.369203395	Tumor	COAD
TCGA-D5-6926-01A	275	0	4.994727556	0	0.131407097	1.496482079	1.486820097	1.739924225	0	0	0.565095052	2.896207211	Tumor	COAD
TCGA-AA-3519-01A	276	0	3.36887267	0.22690706	0.23768869	1.27761293	0.70504075	1.21638874	0	0	0.69256862	1.83608369	Tumor	COAD
TCGA-D5-6927-01A	287	0	4.642598554	0.107421425	0.057474749	1.191592129	1.042591438	1.833769632	0	0	1.235844771	2.369138366	Tumor	COAD
TCGA-5M-AAT6-01A	290	1	4.185206441	0.102971516	0.108084874	1.750452769	1.730619576	2.412290256	0	0	0.127824505	1.081681753	Tumor	COAD
TCGA-A6-A5ZU-01A	293	0	3.33642722	0	0	1.589627609	0.548015052	2.219454303	0	0	0.582566566	0.075235735	Tumor	COAD
TCGA-NH-A6GA-01A	302	1	4.721762216	0.127713305	0.548263185	2.72218319	1.136617773	3.321703039	0.0155793	0	1.017105859	2.025336915	Tumor	COAD
TCGA-AA-3811-01A	306	1	3.27867028	0	0.24551012	1.98210896	0.57178198	1.85558667	0	0	1.29656141	1.72692601	Tumor	COAD
TCGA-AA-3848-01A	306	1	3.923144526	0	0.104448208	0.83613541	0.582359063	0.636819267	0	0	0.419845566	2.028124468	Tumor	COAD
TCGA-CM-6679-01A	306	0	5.192535959	0.034753696	0.14084998	2.019956239	1.852339097	1.764541443	0.016410592	0	0.369327351	2.323835039	Tumor	COAD
TCGA-CA-6718-01A	306	1	4.871368527	0.038266582	0.646433684	1.38259491	1.200838554	3.413740178	0	0	0.703372811	1.390981401	Tumor	COAD
TCGA-D5-6922-01A	308	0	4.962900317	0.0376379	0.187731372	1.977155197	1.557992239	1.725493473	0	0	0.918384199	3.975199719	Tumor	COAD
TCGA-D5-7000-01A	312	0	5.002038438	0.102285938	0.036683846	2.197118999	1.112377555	2.327359406	0.032780987	0	0.87299456	2.485291181	Tumor	COAD
TCGA-AD-6964-01A	331	1	4.20732655	0.11413581	0.17613734	2.68323502	1.88271987	3.18324676	0.02759803	0	1.63583358	1.49278451	Tumor	COAD
TCGA-NH-A50U-01A	334	1	3.122330736	0.11785364	0.075469551	0.361468997	0.588710477	0.983293784	0.045373204	0	0.840872515	0.510058776	Tumor	COAD
TCGA-AA-A01D-01A	334	1	3.901556044	0	0.150338621	1.726522434	1.140654952	2.45003753	0	0	0.139767026	2.315597089	Tumor	COAD
TCGA-CM-6172-01A	335	0	3.663428289	0.082369466	0.043893134	2.435300503	1.901726466	1.896116616	0	0	1.191241993	1.604454248	Tumor	COAD
TCGA-CM-6678-01A	335	0	4.17612137	0.140380895	0.379507682	1.148981838	0.911348377	0.996972872	0	0	0.048412547	0.536491114	Tumor	COAD
TCGA-AA-3680-01A	335	1	3.208557523	0	0.298379958	1.908206962	0.497892016	2.874801461	0	0	1.455770694	1.438181337	Tumor	COAD
TCGA-CM-6676-01A	337	0	3.623484528	0.037232021	0.039125259	2.563566767	1.303344206	1.082310044	0	0	1.147258267	2.471585673	Tumor	COAD
TCGA-CM-6677-01A	337	0	4.868035608	0.057583693	0	1.878800347	1.586399267	1.583099768	0	0	1.108247569	1.65351724	Tumor	COAD
TCGA-F4-6461-01A	338	1	4.442251124	0.078148836	0.863496509	1.321066895	0.704840621	2.41972753	0.018717254	0	0.117951004	1.629185465	Tumor	COAD
TCGA-D5-6932-01A	346	0	3.926020877	0.033090177	0	0.806970694	0.862390309	0.699674575	0	0	0.967571251	1.289845323	Tumor	COAD
TCGA-D5-6928-01A	354	0	5.336281993	0.165925623	0.253689084	1.838420074	2.091842951	4.440977432	0.080232286	0	0.215504088	2.648478097	Tumor	COAD
TCGA-AZ-6606-01A	357	1	3.306912407	0	0.559558361	1.244442867	0.477447202	0.560646548	0	0	0.06515314	0.110406651	Tumor	COAD
TCGA-T9-A92H-01A	362	0	4.932189437	0	0	1.422074847	0.149722389	0.516081644	0.015377398	0	0.715366035	0.577612976	Tumor	COAD
TCGA-CM-6162-01A	365	0	5.434630309	0.042729657	0	1.543355779	2.590896135	2.739550668	0.040133428	0	0.903024972	1.514922964	Tumor	COAD
TCGA-AA-A01G-01A	365	0	4.307137275	0.081450263	0.384463132	1.064334848	0.26574571	1.066056839	0	0	0.386357038	0.663887097	Tumor	COAD
TCGA-D5-6931-01A	365	0	5.039545288	0	0.092203098	2.211294337	1.346849256	2.550578993	0	0	0.513889865	1.848366725	Tumor	COAD
TCGA-CM-6680-01A	366	0	4.737239948	0.039920566	0.160937537	1.417586009	1.143452859	2.324416932	0.018868194	0	1.816340686	1.472138508	Tumor	COAD
TCGA-AZ-6600-01A	368	1	4.595525854	0.035752277	0.074188828	1.053132396	1.486520649	2.165870646	0.016885203	0	0.993842659	1.529711492	Tumor	COAD
TCGA-AD-5900-01A	370	0	3.493321193	0	0.360824128	1.252632273	1.206010499	3.116581452	0.020182729	0	0.082004699	1.605333364	Tumor	COAD
TCGA-CA-6716-01A	371	0	4.070679447	0.075118315	0.07888611	1.318448761	1.05785205	2.054894619	0.017976989	0	1.248390957	1.696228592	Tumor	COAD
TCGA-CA-5255-01A	376	0	3.986893495	0	0.270985523	0.882970569	0.214597589	2.78411548	0	0	1.008357431	0.930640142	Tumor	COAD
TCGA-D5-6920-01A	377	0	4.827298604	0.034169097	0.324260228	1.500077844	0.595690637	2.35589381	0	0	0.980927112	1.859746232	Tumor	COAD
TCGA-CA-5796-01A	377	0	2.491627971	0	0	1.00033111	0.248972957	3.053436411	0	0	0.67994914	0.337828776	Tumor	COAD
TCGA-D5-6923-01A	378	0	5.830858577	0.150745942	0.158104814	1.812899863	1.600669321	1.435811393	0	0	1.639168998	3.552510291	Tumor	COAD
TCGA-CA-5256-01A	379	0	2.517568505	0	0	1.326699816	1.104501755	1.374913188	0	0	0.795216279	0.315348291	Tumor	COAD
TCGA-D5-6539-01A	380	0	3.857741338	0	0.043500803	0.976093309	0.925771068	3.11388969	0.01957219	0	0.246494967	1.372917434	Tumor	COAD
TCGA-CA-6715-01A	383	0	3.577850254	0	0.035973028	1.936450068	1.26333915	1.730346824	0	0	0.709066607	0.923906448	Tumor	COAD
TCGA-CA-5797-01A	383	0	4.844534731	0.069687502	0.037058948	1.481060692	1.12751631	0.933365431	0	0	2.042393562	1.424057964	Tumor	COAD
TCGA-DM-A1D8-01A	383	1	2.083697871	0.080286893	0.144452887	0.802486551	0.496748755	1.490005485	0	0	1.372139403	1.159488402	Tumor	COAD
[truncated: 8,122 more rows]
